# Supplementary material for: N‑Glycoproteomic Portraits of Bothrops Snake Venoms Reveal Evolutionarily Conserved and Divergent Phenotypes
Source: J Proteome Res. 2025 Nov 7;24(12):5948–72. doi: 10.1021/acs.jproteome.5c00249 (PMC12687316; doi:10.1021/acs.jproteome.5c00249)
Supplement: Supplementary file 2 [file pr5c00249_si_002.zip]

Archive with 20 entries (20 files):
- Supp. Table S1.xlsx
- __MACOSX/._Supp. Table S1.xlsx
- Supp. Table S2.xlsx
- __MACOSX/._Supp. Table S2.xlsx
- Supp. Table S10.xlsx
- __MACOSX/._Supp. Table S10.xlsx
- Supp. Table S25.xlsx
- __MACOSX/._Supp. Table S25.xlsx
- Supp. Table S26.xlsx
- __MACOSX/._Supp. Table S26.xlsx
- Supp. Tables S3-S9.xlsx
- __MACOSX/._Supp. Tables S3-S9.xlsx
- Supp. Tables S11-S17.xlsx
- __MACOSX/._Supp. Tables S11-S17.xlsx
- Supp. Tables S18-24.xlsx
- __MACOSX/._Supp. Tables S18-24.xlsx
- Supp. Tables S27-33.xlsx
- __MACOSX/._Supp. Tables S27-33.xlsx
- Supp. Tables S34-40.xlsx
- __MACOSX/._Supp. Tables S34-40.xlsx
