# Supplementary material for: N‑Glycoproteomic Portraits of Bothrops Snake Venoms Reveal Evolutionarily Conserved and Divergent Phenotypes
Source: J Proteome Res. 2025 Nov 7;24(12):5948–72. doi: 10.1021/acs.jproteome.5c00249 (PMC12687316; doi:10.1021/acs.jproteome.5c00249)
Supplement: Supplementary file 2 [file pr5c00249_si_002.zip › Supp. Table S1.xlsx]

## Sheet: Planilha1
Supplementary Table S1. Data from the measurement of carbohydrate content in Bothrops venoms by the phenol sulfuric method. The experiment was performed in duplicate.
Species	Absorbance (490 nm)		Absorbance (490 nm) without blank		µg of glucose equivalent		µg/µg protein		Average µg/µg protein	SD	µg/mg
	Value #1	Value #2	Value #1	Value #2	Value #1	Value #2	Value #1	Value #2
B. alcatraz	0.196	0.202	0.055	0.061	8.33333	10.5556	0.0277778	0.0351852	0.0314815	0.00523783	31.4815
B. cotiara	0.203	0.204	0.062	0.063	10.9259	11.2963	0.0364198	0.0376543	0.037037	0.000872971	37.037
B. fonsecai	0.196	0.197	0.055	0.056	8.33333	8.7037	0.0277778	0.0290123	0.0283951	0.000872971	28.3951
B. insularis	0.204	0.209	0.063	0.068	11.2963	13.1481	0.0376543	0.0438272	0.0407407	0.00436486	40.7407
B. jararaca	0.207	0.206	0.066	0.065	12.4074	12.037	0.041358	0.0401235	0.0407407	0.000872971	40.7407
B. jararacussu	0.206	0.2	0.065	0.059	12.037	9.81481	0.0401235	0.032716	0.0364198	0.00523783	36.4198
B. moojeni	0.201	0.197	0.06	0.056	10.1852	8.7037	0.0339506	0.0290123	0.0314815	0.00349189	31.4815
