# Supplementary material for: N‑Glycoproteomic Portraits of Bothrops Snake Venoms Reveal Evolutionarily Conserved and Divergent Phenotypes
Source: J Proteome Res. 2025 Nov 7;24(12):5948–72. doi: 10.1021/acs.jproteome.5c00249 (PMC12687316; doi:10.1021/acs.jproteome.5c00249)
Supplement: Supplementary file 2 [file pr5c00249_si_002.zip › Supp. Table S2.xlsx]

## Sheet: Samples
Supplementary Table S2A. Nomenclature of samples submitted to mass spectrometric analysis and their descriptions.
Fraction name	Description
F1	First eluted fraction from glycopeptide enrichment using TiO2 beads
F2	Second eluted fraction from glycopeptide enrichment using TiO2 beads
F3	Eluted fraction from glycopeptide enrichment using HILIC
dF1	10% of F1 volume submitted to enzymatic de-N-glycosylation
dF2	10% of F2 volume submitted to enzymatic de-N-glycosylation
dF3	10% of F3 volume submitted to enzymatic de-N-glycosylation
gF1	90% of F1 volume submitted to the intact glycopeptide analysis
gF2	90% of F2 volume submitted to high pH reversed-phase fractionation
gF2.1	First elution fraction of gF2 and submitted to intact glycopeptide analysis
gF2.2	Second elution fraction of gF2 and submitted to intact glycopeptide analysis.
gF2.3	Third elution fraction of gF2 and submitted to intact glycopeptide LC-MS/MS analysis.
gF3	90% of F3 volume submitted to the intact glycopeptide analysis.
Non-glycosylated peptide fractions	Fraction of peptides that did not bind to the TiO2 beads or HILIC resin.

## Sheet: Raw files
Supplementary Table S2B. Description of mass spectrometry raw files.
RawFile	Venom	Replicate	Fraction	Description
QEHF1_09666_DAS	B. jararaca	1	dF3	Deglyco
QEHF1_09667_DAS	B. jararaca	1	dF1	Deglyco
QEHF1_09668_DAS	B. jararaca	1	dF2	Deglyco
QEHF1_09628_DAS	B. jararaca	1	gF3	Glycopeptides
QEHF1_09630_DAS	B. jararaca	1	gF1	Glycopeptides
QEHF1_09634_DAS	B. jararaca	1	gF2.1	Glycopeptides
QEHF1_09635_DAS	B. jararaca	1	gF2.2	Glycopeptides
QEHF1_09636_DAS	B. jararaca	1	gF2.3	Glycopeptides
QEHF1_09854_DAS	B. jararaca	2	dF3	Deglyco
QEHF1_09855_DAS	B. jararaca	2	dF1	Deglyco
QEHF1_09856_DAS	B. jararaca	2	dF2	Deglyco
QEHF1_10039_DAS	B. jararaca	2	gF3	Glycopeptides
QEHF1_10040_DAS	B. jararaca	2	gF1	Glycopeptides
QEHF1_10041_DAS	B. jararaca	2	gF2.1	Glycopeptides
QEHF1_10042_DAS	B. jararaca	2	gF2.2	Glycopeptides
QEHF1_10043_DAS	B. jararaca	2	gF2.3	Glycopeptides
QEHF1_10423_DAS	B. jararaca	3	dF3	Deglyco
QEHF1_10424_DAS	B. jararaca	3	dF1	Deglyco
QEHF1_10425_DAS	B. jararaca	3	dF2	Deglyco
QEHF1_10409_DAS	B. jararaca	3	gF3	Glycopeptides
QEHF1_10410_DAS	B. jararaca	3	gF1	Glycopeptides
QEHF1_10411_DAS	B. jararaca	3	gF2.1	Glycopeptides
QEHF1_10412_DAS	B. jararaca	3	gF2.2	Glycopeptides
QEHF1_10413_DAS	B. jararaca	3	gF2.3	Glycopeptides
QEHF1_09663_DAS	B. alcatraz	1	dF3	Deglyco
QEHF1_09664_DAS	B. alcatraz	1	dF1	Deglyco
QEHF1_09665_DAS	B. alcatraz	1	dF2	Deglyco
QEHF1_09626_DAS	B. alcatraz	1	gF3	Glycopeptides
QEHF1_09629_DAS	B. alcatraz	1	gF1	Glycopeptides
QEHF1_09669_DAS	B. alcatraz	1	gF2.1	Glycopeptides
QEHF1_09670_DAS	B. alcatraz	1	gF2.2	Glycopeptides
QEHF1_09671_DAS	B. alcatraz	1	gF2.3	Glycopeptides
QEHF1_10071_DAS	B. alcatraz	2	dF3	Deglyco
QEHF1_10073_DAS	B. alcatraz	2	dF1	Deglyco
QEHF1_10075_DAS	B. alcatraz	2	dF2	Deglyco
QEHF1_10050_DAS	B. alcatraz	2	gF3	Glycopeptides
QEHF1_10052_DAS	B. alcatraz	2	gF1	Glycopeptides
QEHF1_10054_DAS	B. alcatraz	2	gF2.1	Glycopeptides
QEHF1_10055_DAS	B. alcatraz	2	gF2.2	Glycopeptides
QEHF1_10056_DAS	B. alcatraz	2	gF2.3	Glycopeptides
QEHF1_10072_DAS	B. alcatraz	3	dF3	Deglyco
QEHF1_10074_DAS	B. alcatraz	3	dF1	Deglyco
QEHF1_10076_DAS	B. alcatraz	3	dF2	Deglyco
QEHF1_10051_DAS	B. alcatraz	3	gF3	Glycopeptides
QEHF1_10053_DAS	B. alcatraz	3	gF1	Glycopeptides
QEHF1_10057_DAS	B. alcatraz	3	gF2.1	Glycopeptides
QEHF1_10058_DAS	B. alcatraz	3	gF2.2	Glycopeptides
QEHF1_10059_DAS	B. alcatraz	3	gF2.3	Glycopeptides
QEHF1_10216_DAS	B. cotiara	1	dF3	Deglyco
QEHF1_10217_DAS	B. cotiara	1	dF1	Deglyco
QEHF1_10218_DAS	B. cotiara	1	dF2	Deglyco
QEHF1_10060_DAS	B. cotiara	1	gF3	Glycopeptides
QEHF1_10061_DAS	B. cotiara	1	gF1	Glycopeptides
QEHF1_10062_DAS	B. cotiara	1	gF2.1	Glycopeptides
QEHF1_10063_DAS	B. cotiara	1	gF2.2	Glycopeptides
QEHF1_10064_DAS	B. cotiara	1	gF2.3	Glycopeptides
QEHF1_10219_DAS	B. cotiara	2	dF3	Deglyco
QEHF1_10220_DAS	B. cotiara	2	dF1	Deglyco
QEHF1_10221_DAS	B. cotiara	2	dF2	Deglyco
QEHF1_10181_DAS	B. cotiara	2	gF3	Glycopeptides
QEHF1_10182_DAS	B. cotiara	2	gF1	Glycopeptides
QEHF1_10183_DAS	B. cotiara	2	gF2.1	Glycopeptides
QEHF1_10184_DAS	B. cotiara	2	gF2.2	Glycopeptides
QEHF1_10185_DAS	B. cotiara	2	gF2.3	Glycopeptides
QEHF1_10420_DAS	B. cotiara	3	dF3	Deglyco
QEHF1_10421_DAS	B. cotiara	3	dF1	Deglyco
QEHF1_10422_DAS	B. cotiara	3	dF2	Deglyco
QEHF1_10404_DAS	B. cotiara	3	gF3	Glycopeptides
QEHF1_10405_DAS	B. cotiara	3	gF1	Glycopeptides
QEHF1_10406_DAS	B. cotiara	3	gF2.1	Glycopeptides
QEHF1_10407_DAS	B. cotiara	3	gF2.2	Glycopeptides
QEHF1_10408_DAS	B. cotiara	3	gF2.3	Glycopeptides
QEHF1_09657_DAS	B. fonsecai	1	dF3	Deglyco
QEHF1_09658_DAS	B. fonsecai	1	dF1	Deglyco
QEHF1_09659_DAS	B. fonsecai	1	dF2	Deglyco
QEHF1_09616_DAS	B. fonsecai	1	gF3	Glycopeptides
QEHF1_09618_DAS	B. fonsecai	1	gF1	Glycopeptides
QEHF1_09620_DAS	B. fonsecai	1	gF2.1	Glycopeptides
QEHF1_09621_DAS	B. fonsecai	1	gF2.2	Glycopeptides
QEHF1_09622_DAS	B. fonsecai	1	gF2.3	Glycopeptides
QEHF1_10207_DAS	B. fonsecai	2	dF3	Deglyco
QEHF1_10208_DAS	B. fonsecai	2	dF1	Deglyco
QEHF1_10209_DAS	B. fonsecai	2	dF2	Deglyco
QEHF1_10171_DAS	B. fonsecai	2	gF3	Glycopeptides
QEHF1_10173_DAS	B. fonsecai	2	gF1	Glycopeptides
QEHF1_10175_DAS	B. fonsecai	2	gF2.1	Glycopeptides
QEHF1_10176_DAS	B. fonsecai	2	gF2.2	Glycopeptides
QEHF1_10177_DAS	B. fonsecai	2	gF2.3	Glycopeptides
QEHF1_10210_DAS	B. fonsecai	3	dF3	Deglyco
QEHF1_10211_DAS	B. fonsecai	3	dF1	Deglyco
QEHF1_10212_DAS	B. fonsecai	3	dF2	Deglyco
QEHF1_10172_DAS	B. fonsecai	3	gF3	Glycopeptides
QEHF1_10174_DAS	B. fonsecai	3	gF1	Glycopeptides
QEHF1_10178_DAS	B. fonsecai	3	gF2.1	Glycopeptides
QEHF1_10179_DAS	B. fonsecai	3	gF2.2	Glycopeptides
QEHF1_10180_DAS	B. fonsecai	3	gF2.3	Glycopeptides
QEHF1_10044_DAS	B. insularis	1	dF3	Deglyco
QEHF1_10046_DAS	B. insularis	1	dF1	Deglyco
QEHF1_10048_DAS	B. insularis	1	dF2	Deglyco
QEHF1_10029_DAS	B. insularis	1	gF3	Glycopeptides
QEHF1_10031_DAS	B. insularis	1	gF1	Glycopeptides
QEHF1_10033_DAS	B. insularis	1	gF2.1	Glycopeptides
QEHF1_10034_DAS	B. insularis	1	gF2.2	Glycopeptides
QEHF1_10035_DAS	B. insularis	1	gF2.3	Glycopeptides
QEHF1_10045_DAS	B. insularis	2	dF3	Deglyco
QEHF1_10047_DAS	B. insularis	2	dF1	Deglyco
QEHF1_10049_DAS	B. insularis	2	dF2	Deglyco
QEHF1_10030_DAS	B. insularis	2	gF3	Glycopeptides
QEHF1_10032_DAS	B. insularis	2	gF1	Glycopeptides
QEHF1_10036_DAS	B. insularis	2	gF2.1	Glycopeptides
QEHF1_10037_DAS	B. insularis	2	gF2.2	Glycopeptides
QEHF1_10038_DAS	B. insularis	2	gF2.3	Glycopeptides
QEHF1_10213_DAS	B. insularis	3	dF3	Deglyco
QEHF1_10214_DAS	B. insularis	3	dF1	Deglyco
QEHF1_10215_DAS	B. insularis	3	dF2	Deglyco
QEHF1_10186_DAS	B. insularis	3	gF3	Glycopeptides
QEHF1_10187_DAS	B. insularis	3	gF1	Glycopeptides
QEHF1_10188_DAS	B. insularis	3	gF2.1	Glycopeptides
QEHF1_10189_DAS	B. insularis	3	gF2.2	Glycopeptides
QEHF1_10190_DAS	B. insularis	3	gF2.3	Glycopeptides
QEHF1_09651_DAS	B. jararacussu	1	dF3	Deglyco
QEHF1_09652_DAS	B. jararacussu	1	dF1	Deglyco
QEHF1_09653_DAS	B. jararacussu	1	dF2	Deglyco
QEHF1_09606_DAS	B. jararacussu	1	gF3	Glycopeptides
QEHF1_09608_DAS	B. jararacussu	1	gF1	Glycopeptides
QEHF1_09610_DAS	B. jararacussu	1	gF2.1	Glycopeptides
QEHF1_09611_DAS	B. jararacussu	1	gF2.2	Glycopeptides
QEHF1_09612_DAS	B. jararacussu	1	gF2.3	Glycopeptides
QEHF1_09672_DAS	B. jararacussu	2	dF3	Deglyco
QEHF1_09673_DAS	B. jararacussu	2	dF1	Deglyco
QEHF1_09674_DAS	B. jararacussu	2	dF2	Deglyco
QEHF1_09682_DAS	B. jararacussu	2	gF3	Glycopeptides
QEHF1_09684_DAS	B. jararacussu	2	gF1	Glycopeptides
QEHF1_09692_DAS	B. jararacussu	2	gF2.1	Glycopeptides
QEHF1_09693_DAS	B. jararacussu	2	gF2.2	Glycopeptides
QEHF1_09694_DAS	B. jararacussu	2	gF2.3	Glycopeptides
QEHF1_10414_DAS	B. jararacussu	3	dF3	Deglyco
QEHF1_10415_DAS	B. jararacussu	3	dF1	Deglyco
QEHF1_10416_DAS	B. jararacussu	3	dF2	Deglyco
QEHF1_10394_DAS	B. jararacussu	3	gF3	Glycopeptides
QEHF1_10396_DAS	B. jararacussu	3	gF1	Glycopeptides
QEHF1_10398_DAS	B. jararacussu	3	gF2.1	Glycopeptides
QEHF1_10399_DAS	B. jararacussu	3	gF2.2	Glycopeptides
QEHF1_10400_DAS	B. jararacussu	3	gF2.3	Glycopeptides
QEHF1_09654_DAS	B. moojeni	1	dF3	Deglyco
QEHF1_09655_DAS	B. moojeni	1	dF1	Deglyco
QEHF1_09656_DAS	B. moojeni	1	dF2	Deglyco
QEHF1_09607_DAS	B. moojeni	1	gF3	Glycopeptides
QEHF1_09609_DAS	B. moojeni	1	gF1	Glycopeptides
QEHF1_09613_DAS	B. moojeni	1	gF2.1	Glycopeptides
QEHF1_09614_DAS	B. moojeni	1	gF2.2	Glycopeptides
QEHF1_09615_DAS	B. moojeni	1	gF2.3	Glycopeptides
QEHF1_09675_DAS	B. moojeni	2	dF3	Deglyco
QEHF1_09676_DAS	B. moojeni	2	dF1	Deglyco
QEHF1_09677_DAS	B. moojeni	2	dF2	Deglyco
QEHF1_09683_DAS	B. moojeni	2	gF3	Glycopeptides
QEHF1_09685_DAS	B. moojeni	2	gF1	Glycopeptides
QEHF1_09695_DAS	B. moojeni	2	gF2.1	Glycopeptides
QEHF1_09696_DAS	B. moojeni	2	gF2.2	Glycopeptides
QEHF1_09697_DAS	B. moojeni	2	gF2.3	Glycopeptides
QEHF1_10417_DAS	B. moojeni	3	dF3	Deglyco
QEHF1_10418_DAS	B. moojeni	3	dF1	Deglyco
QEHF1_10419_DAS	B. moojeni	3	dF2	Deglyco
QEHF1_10395_DAS	B. moojeni	3	gF3	Glycopeptides
QEHF1_10397_DAS	B. moojeni	3	gF1	Glycopeptides
QEHF1_10401_DAS	B. moojeni	3	gF2.1	Glycopeptides
QEHF1_10402_DAS	B. moojeni	3	gF2.2	Glycopeptides
QEHF1_10403_DAS	B. moojeni	3	gF2.3	Glycopeptides
QEHF1_10195_DAS	B. alcatraz	1	Non-glycosylated peptides	Non-glycosylated peptides
QEHF1_10196_DAS	B. alcatraz	2	Non-glycosylated peptides	Non-glycosylated peptides
QEHF1_10197_DAS	B. alcatraz	3	Non-glycosylated peptides	Non-glycosylated peptides
QEHF1_10493_DAS	B. cotiara	1	Non-glycosylated peptides	Non-glycosylated peptides
QEHF1_10492_DAS	B. cotiara	2	Non-glycosylated peptides	Non-glycosylated peptides
QEHF1_10495_DAS	B. cotiara	3	Non-glycosylated peptides	Non-glycosylated peptides
QEHF1_10479_DAS	B. fonsecai	1	Non-glycosylated peptides	Non-glycosylated peptides
QEHF1_10480_DAS	B. fonsecai	2	Non-glycosylated peptides	Non-glycosylated peptides
QEHF1_10481_DAS	B. fonsecai	3	Non-glycosylated peptides	Non-glycosylated peptides
QEHF1_10198_DAS	B. insularis	1	Non-glycosylated peptides	Non-glycosylated peptides
QEHF1_10199_DAS	B. insularis	2	Non-glycosylated peptides	Non-glycosylated peptides
QEHF1_10200_DAS	B. insularis	3	Non-glycosylated peptides	Non-glycosylated peptides
QEHF1_10426_DAS	B. jararaca	1	Non-glycosylated peptides	Non-glycosylated peptides
QEHF1_10428_DAS	B. jararaca	2	Non-glycosylated peptides	Non-glycosylated peptides
QEHF1_10429_DAS	B. jararaca	3	Non-glycosylated peptides	Non-glycosylated peptides
QEHF1_10486_DAS	B. jararacussu	1	Non-glycosylated peptides	Non-glycosylated peptides
QEHF1_10487_DAS	B. jararacussu	2	Non-glycosylated peptides	Non-glycosylated peptides
QEHF1_10489_DAS	B. jararacussu	3	Non-glycosylated peptides	Non-glycosylated peptides
QEHF1_10533_DAS	B. moojeni	1	Non-glycosylated peptides	Non-glycosylated peptides
QEHF1_10534_DAS	B. moojeni	2	Non-glycosylated peptides	Non-glycosylated peptides
QEHF1_10535_DAS	B. moojeni	3	Non-glycosylated peptides	Non-glycosylated peptides
