# Supplementary material for: N‑Glycoproteomic Portraits of Bothrops Snake Venoms Reveal Evolutionarily Conserved and Divergent Phenotypes
Source: J Proteome Res. 2025 Nov 7;24(12):5948–72. doi: 10.1021/acs.jproteome.5c00249 (PMC12687316; doi:10.1021/acs.jproteome.5c00249)
Supplement: Supplementary file 2 [file pr5c00249_si_002.zip › Supp. Table S10.xlsx]

## Sheet: Planilha1
Supplementary Table S10. Comparison of the total number of peptides identified in the de-N-glycosylated peptide fraction (dF1, dF2, and dF3) of each venom. Total peptides columns contain the counting of peptide sequences without redundancy (i.e., peptides identified in more than one category were counted once).
Venom	De-N-glycosylated fractions						Non-glycosylated fraction				Number of putative N-glycosylated peptides from de-N-glycosylated fractions identified in non-bound fraction
	Non-modified peptides	Deamidated peptides	Putative N-glycosylated peptides	Total peptides	% Deamidated peptides	% Putative N-glycosylated peptides	Non-modified peptides	Deamidated peptides	Total peptides	% Deamidated peptides
B. alcatraz	256	171	149	410	41.7073	36.3415	587	137	614	22.3127	5
B. cotiara	130	109	99	234	46.5812	42.3077	458	48	475	10.1053	1
B. fonsecai	83	100	90	177	56.4972	50.8475	355	33	364	9.06593	1
B. insularis	323	231	203	527	43.833	38.5199	846	170	872	19.4954	5
B. jararaca	244	223	197	454	49.1189	43.3921	888	92	904	10.177	3
B. jararacussu	118	130	123	238	54.6218	51.6807	509	95	526	18.0608	2
B. moojeni	155	143	131	290	49.3103	45.1724	608	67	617	10.859	1
