# Supplementary material for: N‑Glycoproteomic Portraits of Bothrops Snake Venoms Reveal Evolutionarily Conserved and Divergent Phenotypes
Source: J Proteome Res. 2025 Nov 7;24(12):5948–72. doi: 10.1021/acs.jproteome.5c00249 (PMC12687316; doi:10.1021/acs.jproteome.5c00249)
Supplement: Supplementary file 2 [file pr5c00249_si_002.zip › Supp. Table S25.xlsx]

## Sheet: Planilha1
Supplementary Table S25. O-acetylated N-glycosylated peptides identified in the seven Bothrops venoms.
Venom	O-acetylated	Total	%	Toxin class
B. alcatraz	32	213	15.0235	SVMP, SVSP
B. cotiara	13	188	6.91489	SVMP, SVSP, LAAO
B. fonsecai	12	129	9.30233	SVMP, SVSP, PDE
B. insularis	29	257	11.284	SVMP, SVSP
B. jararaca	35	273	12.8205	SVMP, SVSP, PDE
B. jararacussu	71	328	21.6463	SVMP, SVSP,5'-Nase, Inhibitor, APase, Unknown
B. moojeni	71	327	21.7125	SVMP, SVSP, PDE, HYA, PLB
