# Supplementary material for: N‑Glycoproteomic Portraits of Bothrops Snake Venoms Reveal Evolutionarily Conserved and Divergent Phenotypes
Source: J Proteome Res. 2025 Nov 7;24(12):5948–72. doi: 10.1021/acs.jproteome.5c00249 (PMC12687316; doi:10.1021/acs.jproteome.5c00249)
Supplement: Supplementary file 2 [file pr5c00249_si_002.zip › Supp. Table S26.xlsx]

## Sheet: Planilha1
Supplementary Table S26. N-glycosylation heterogeneity ratios of toxin classes identified in Bothrops venoms. Heterogeneity ratios were calculated using the number of N-glycan compositions as a numerator and the number of N-glycosylation sites identified in intact N-glycosylated peptides as a denominator. The SVMP glycopeptides were subclassified into Prodomain/Catalytic domain, Catalytic domain …
Venom	Toxin class																SVMP domains
	5'-Nase	APase	Carboxypeptidase	DNAse	DPase	GC	HYA	Inhibitor	LAAO	Pantetheinase	PDE	PLB	SVMP	SVSP	Unknown	Average of Toxin classes	Prodomain/Catalytic Domain	Catalytic domain	Cys-rich domain
B. alcatraz	1.5	2	-	1.7	3	-	2	-	5	1	1.3	1	1.5	2.1	-	2.00909	1.5	1.9	2
B. cotiara	2	1.2	-	1	8	1	3	-	13	1	3	2	1.8	6	2	3.46154	3.5	1.9	3.5
B. fonsecai	3	0.5	-	-	5	1	1	-	4	1	2.5	1	3	4.8	-	2.43636	5	2.8	-
B. insularis	2	1	-	2	2.5	1	4	-	2	1	2.3	1	1.7	2.5	1	1.84615	1.5	2.3	2
B. jararaca	0.6	2.3	-	1	3.5	-	3	-	8	1	2.5	2	1.4	1.4		2.42727	1.5	1.6	3.5
B. jararacussu	2.3	4	1	2	-	1	1	5	5	1	3.5	1.5	2.3	2	5	2.61429	1.5	3	5.5
B. moojeni	3.5	1	1	2	6	1	3	-	10	-	3	3.5	2	2.1	-	3.175	1	2.4	1
											Average of all Bothrops venoms					2.5671
