# Supplementary material for: N‑Glycoproteomic Portraits of Bothrops Snake Venoms Reveal Evolutionarily Conserved and Divergent Phenotypes
Source: J Proteome Res. 2025 Nov 7;24(12):5948–72. doi: 10.1021/acs.jproteome.5c00249 (PMC12687316; doi:10.1021/acs.jproteome.5c00249)
Supplement: Supplementary file 2 [file pr5c00249_si_002.zip › Supp. Tables S3-S9.xlsx]

## Sheet: BA
Supplementary Table S3. Peptide identification of the de-N-glycosylated fractions (dF1, dF2, dF3) of B. alcatraz venom by LC-MS/MS. Red label indicates putative N-glycosylated peptide identified in at least two technical replicates.
Replicate	Deamidation (NQ)	Oxidation (M)	Modifications	Missed cleavages	Type	Raw file	Experiment	Charge	Protein group IDs	Length	MS/MS m/z	m/z	Mass	Uncalibrated - Calibrated m/z [ppm]	Uncalibrated - Calibrated m/z [Da]	Mass error [ppm]	Mass error [Da]	Uncalibrated mass error [ppm]	Uncalibrated mass error [Da]	Max intensity m/z 0	Retention time	Retention length	Calibrated retention time	Calibrated retention time start	Calibrated retention time finish	Retention time calibration	Number of data points	Number of scans	Number of isotopic peaks	PIF	Fraction of total spectrum	Base peak fraction	PEP	MS/MS count	Score	Delta score	Combinatorics	Intensity	R Count	K Count	MS/MS Count	A Count	N Count	D Count	C Count	Q Count	E Count	G Count	H Count
R1	0	0	Unmodified	0	MULTI-MSMS	QEHF1_09663_DAS	F3	2	0	14	737.394	736.891	1471.77	-0.87266	-0.00064305	1.7926	0.001321	0.91998	0.00067792	736.892	18.487	0.21386	18.487	18.387	18.601	0	22	8	3	0.727065	0.00182028	0.0454277	1.1616e-05	1	162.36	121.63	1	4582100	0	1	1	2	1	1	0	0	1	2	0
R1	1	0	Deamidation (NQ)	0	MULTI-MSMS	QEHF1_09663_DAS	F3	2	0	14	737.883	737.383	1472.75	-0.94434	-0.00069634	1.549	0.0011422	0.60471	0.0004459	737.384	18.775	0.19889	18.775	18.664	18.863	0	25	11	4	0.185187	0.00034798	0.0147295	3.343e-09	1	189.58	120.69	1	7669800	0	1	1	2	1	1	0	0	1	2	0
R1	1	0	Deamidation (NQ)	0	MULTI-MSMS	QEHF1_09665_DAS	F2	2	0	14	737.382	737.383	1472.75	-1.3727	-0.0010122	0.35459	0.00026147	-1.0181	-0.00075073	737.383	18.534	0.19639	18.731	18.636	18.832	0.19776	12	7	2	0.698247	0.00062423	0.0112006	0.013706	1	104.82	80.837	1	3924300	0	1	1	2	1	1	0	0	1	2	0
R1	1	0	Deamidation (NQ)	0	MULTI-MSMS	QEHF1_09663_DAS	F3	2	29;58	13	720.354	719.852	1437.69	-0.34676	-0.00024961	0.57426	0.00041338	0.2275	0.00016377	719.852	17.796	0.19787	17.796	17.679	17.877	0	20	8	4	0.680111	0.00131284	0.0155848	0.019965	1	110.86	74.913	1	2746900	1	0	0	2	1	1	0	0	0	1	0
R1	0	0	Unmodified	0	MULTI-MSMS	QEHF1_09663_DAS	F3	2	37	11	640.319	640.32	1278.62	2.4917	0.0015955	-2.6436	-0.0016928	-0.1519	-9.7266e-05	640.318	15.306	0.59683	15.306	15.015	15.612	0	89	24	5	0.611582	0.00808355	0.0596514	0.021505	1	134.05	102.29	1	138640000	1	0	1	3	0	0	0	0	2	0	0
R1	0	0	Unmodified	0	MULTI-MSMS	QEHF1_09663_DAS	F3	3	39;55;79	20	700.703	700.368	2098.08	0.32745	0.00022934	-0.28316	-0.00019832	0.044286	3.1017e-05	700.368	15.743	0.47721	15.743	15.646	16.123	0	53	19	4	0.903983	0.00364459	0.043995	1.2962e-06	1	153.11	105.54	1	7880000	1	0	1	5	1	0	0	1	2	1	1
R1	0	0	Unmodified	2	MULTI-MSMS	QEHF1_09663_DAS	F3	4	55;79	24	748.345	748.093	2988.34	-0.90953	-0.00068041	1.0501	0.00078554	0.14052	0.00010512	748.345	18.876	0.22072	18.876	18.753	18.974	0	54	14	5	0.838096	0.00227229	0.0187897	0.0050151	1	102.94	86.602	1	5112100	2	1	2	2	1	3	1	0	6	0	0
R1	0	0	Unmodified	2	MULTI-MSMS	QEHF1_09663_DAS	F3	3	55;79	24	997.46	997.122	2988.34	-0.30571	-0.00030483	-0.015758	-1.5713e-05	-0.32146	-0.00032054	997.456	18.87	0.1719	18.87	18.765	18.937	0	25	9	4	0.76597	0.0019059	0.0186051	0.009661	1	94.449	69.428	1	2317200	2	1	2	2	1	3	1	0	6	0	0
R1	0	0	Unmodified	0	MULTI-MSMS	QEHF1_09663_DAS	F3	2	39;55;79	13	698.862	698.863	1395.71	-1.7754	-0.0012407	1.3884	0.00097029	-0.38699	-0.00027046	698.863	12.207	0.16244	12.207	12.119	12.282	0	19	9	3	0.967416	0.00162513	0.03715	0.034972	1	104.52	40.226	1	1418800	1	0	1	2	0	0	0	1	2	1	1
R1	0	0	Unmodified	0	MULTI-MSMS	QEHF1_09663_DAS	F3	3	56	11	406.222	406.223	1215.65	-2.9673	-0.0012054	1.2168	0.0004943	-1.7505	-0.0007111	406.224	11.856	0.58043	11.856	11.731	12.311	0	117	32	5	0.997161	0.00769578	0.0181608	0.017408	2	138.25	0	1	156700000	1	0	3	1	1	0	0	0	1	2	2
R1	0	0	Unmodified	0	MULTI-MSMS	QEHF1_09663_DAS	F3	2	56	11	608.83	608.831	1215.65	-0.57061	-0.0003474	-0.49814	-0.00030328	-1.0687	-0.00065069	608.831	11.843	0.75174	11.843	11.731	12.483	0	100	39	3	0.909456	0.00292233	0.00603179	6.8314e-09	1	202.2	0	1	77125000	1	0	3	1	1	0	0	0	1	2	2
R1	0	0	Unmodified	0	MULTI-MSMS	QEHF1_09664_DAS	F1	3	101	24	903.127	902.794	2705.36	-0.22058	-0.00019914	0.37142	0.00033532	0.15084	0.00013618	903.128	18.188	0.24831	18.298	18.217	18.465	0.1101	28	9	5	0.96275	0.0018573	0.00899361	0.00075966	1	110.72	77.039	1	5437100	1	0	2	3	1	1	0	2	1	2	1
R1	0	0	Unmodified	0	MULTI-MSMS	QEHF1_09665_DAS	F2	3	101	24	903.467	902.794	2705.36	-0.71352	-0.00064416	0.46349	0.00041843	-0.25003	-0.00022573	903.464	18.11	0.19128	18.31	18.203	18.394	0.1992	21	7	4	0.945233	0.00119751	0.00918787	0.002024	1	108.4	76.629	1	10798000	1	0	2	3	1	1	0	2	1	2	1
R1	0	0	Unmodified	0	MULTI-MSMS	QEHF1_09664_DAS	F1	2	0;69;7	16	911.403	911.404	1820.79	-0.40773	-0.00037161	-0.6554	-0.00059734	-1.0631	-0.00096894	911.403	17.494	0.22304	17.608	17.518	17.741	0.11412	23	8	4	0.748107	0.0017429	0.0252424	0.0023635	1	121.21	83.187	1	7374600	0	1	2	3	0	2	1	0	2	1	0
R1	0	0	Unmodified	0	MULTI-MSMS	QEHF1_09665_DAS	F2	2	0;69;7	16	911.902	911.404	1820.79	0.82237	0.00074951	-3.5482	-0.0032338	-2.7258	-0.0024843	911.4	17.451	0.19201	17.652	17.553	17.745	0.20112	17	7	3	0.752684	0.000618448	0.0123619	0.011505	1	100.19	61.785	1	4689600	0	1	2	3	0	2	1	0	2	1	0
R1	0	0	Unmodified	0	MULTI-MSMS	QEHF1_09665_DAS	F2	2	108	12	667.381	667.381	1332.75	-0.21377	-0.00014266	-0.064062	-4.2754e-05	-0.27783	-0.00018542	667.381	18.432	0.24466	18.63	18.515	18.759	0.19818	27	9	4	0.622006	0.00358789	0.0540917	0.016972	1	126.55	0	1	16384000	0	1	1	1	1	0	0	0	0	0	0
R1	0	0	Unmodified	0	MULTI-MSMS	QEHF1_09663_DAS	F3	2	0;28;84;9	13	701.373	701.372	1400.73	-0.19983	-0.00014015	0.3183	0.00022325	0.11848	8.3097e-05	701.373	18.39	0.21787	18.39	18.293	18.511	0	26	9	4	0.930482	0.00348209	0.03953	4.4937e-11	1	201.33	86.836	1	9685600	0	1	1	1	1	1	0	0	1	2	0
R1	1	0	Deamidation (NQ)	1	MULTI-MSMS	QEHF1_09663_DAS	F3	2	77	18	1023.87	1023.88	2045.74	-1.0566	-0.0010818	-0.65725	-0.00067294	-1.7138	-0.0017547	1023.88	13.947	0.22089	13.947	13.827	14.048	-1.7764e-15	28	8	4	0.627872	0.00192828	0.0211635	0.0001471	1	138.89	116.7	1	10488000	1	0	0	1	1	4	2	0	0	2	0
R1	0	0	Unmodified	0	MULTI-SECPEP	QEHF1_09663_DAS	F3	2	53	15	771.791	771.901	1541.79	-1.5526	-0.0011984	0.71598	0.00055267	-0.83659	-0.00064577	771.902	13.949	0.21935	13.949	13.852	14.072	0	23	8	4	0.553882	0.00231657	0.0276433	7.6306e-05	1	126.83	77.834	1	8398600	0	1	1	2	1	1	0	0	0	1	1
R1	0	0	Unmodified	0	MULTI-MSMS	QEHF1_09663_DAS	F3	2	38	13	763.88	763.379	1524.74	-1.0893	-0.00083156	1.1612	0.00088647	0.071925	5.4906e-05	763.379	21.116	0.3416	21.116	20.914	21.256	0	102	33	6	0.822393	0.00492233	0.0329236	0.011935	1	121.9	77.581	1	9267500	0	1	1	1	0	1	0	0	0	1	0
R1	1	0	Deamidation (NQ)	0	MULTI-MSMS	QEHF1_09663_DAS	F3	2	86;89;96	17	946.478	945.976	1889.94	0.25777	0.00024384	-0.71899	-0.00068015	-0.46122	-0.0004363	946.476	15.683	0.12298	15.683	15.624	15.747	0	9	6	2	0.643405	0.000711183	0.0206043	0.0022262	1	121.45	46.361	4	1974600	0	1	0	3	1	1	0	3	1	0	0
R1	1	0	Deamidation (NQ)	0	MULTI-MSMS	QEHF1_09664_DAS	F1	2	86;89;96	17	946.478	945.976	1889.94	-1.6538	-0.0015644	1.0048	0.00095052	-0.64895	-0.0006139	946.479	15.553	0.14248	15.678	15.631	15.773	0.12443	8	5	2	0.838239	0.000315139	0.00275773	9.835e-12	1	186.13	76.41	4	4706300	0	1	0	3	1	1	0	3	1	0	0
R1	1	0	Deamidation (NQ)	0	MULTI-MSMS	QEHF1_09665_DAS	F2	2	86;89;96	17	946.475	945.976	1889.94	-0.86535	-0.0008186	0.33986	0.0003215	-0.52549	-0.0004971	945.976	15.439	0.16557	15.645	15.553	15.719	0.20593	23	8	3	0.925801	0.00079062	0.00189749	7.2013e-25	1	231.06	69.074	4	19204000	0	1	0	3	1	1	0	3	1	0	0
R1	1	0	Deamidation (NQ)	0	MULTI-MSMS	QEHF1_09664_DAS	F1	2	56;71	12	684.829	684.829	1367.64	-1.8638	-0.0012764	1.1759	0.00080526	-0.68798	-0.00047115	684.83	9.5399	0.4388	9.6784	9.5389	9.9778	0.13853	89	31	5	0.64607	0.00292327	0.0200914	0.030476	1	115.42	64.306	3	31597000	1	0	0	1	1	0	0	2	1	0	1
R1	1	0	Deamidation (NQ)	0	MULTI-MSMS	QEHF1_09665_DAS	F2	2	56;71	12	684.829	684.829	1367.64	-2.136	-0.0014628	1.3576	0.0009297	-0.77839	-0.00053306	684.83	9.4397	0.49187	9.649	9.4665	9.9583	0.2093	59	20	5	0.774838	0.00207461	0.0220946	0.0002968	1	164.65	94.84	3	51909000	1	0	0	1	1	0	0	2	1	0	1
R1	0	0	Unmodified	0	MULTI-MSMS	QEHF1_09663_DAS	F3	2	18;21;26;31;33;53;73	17	932.457	932.458	1862.9	-1.0633	-0.00099147	0.25104	0.00023408	-0.81225	-0.00075739	932.96	13.99	0.28967	13.99	13.878	14.167	1.7764e-15	40	11	5	0.870842	0.00987946	0.157754	9.7214e-70	1	302.58	51.885	1	46361000	0	1	2	3	1	1	0	3	1	0	0
R1	0	0	Unmodified	0	MULTI-MSMS	QEHF1_09664_DAS	F1	2	18;21;26;31;33;53;73	17	932.959	932.458	1862.9	-1.2872	-0.0012002	0.74798	0.00069746	-0.53917	-0.00050276	932.459	13.917	0.28384	14.048	13.916	14.199	0.13101	32	11	4	0.978381	0.00128574	0.0230212	3.23e-17	1	199.31	49.904	1	19685000	0	1	2	3	1	1	0	3	1	0	0
R1	1	0	Deamidation (NQ)	0	MULTI-SECPEP	QEHF1_09663_DAS	F3	2	18;21;26;31;33;53;73	17	933.027	932.95	1863.89	-1.2487	-0.001165	2.0473	0.00191	0.79859	0.00074505	932.953	14.255	0.14716	14.255	14.167	14.314	1.7764e-15	17	5	4	0.397114	0.00124515	0.0200018	0.00022197	1	115.12	36.791	4	5780600	0	1	2	3	1	1	0	3	1	0	0
R1	1	0	Deamidation (NQ)	0	MULTI-MSMS	QEHF1_09664_DAS	F1	2	18;21;26;31;33;53;73	17	933.452	932.95	1863.89	-0.92477	-0.00086276	1.3108	0.0012229	0.38606	0.00036017	933.452	14.192	0.23195	14.321	14.222	14.454	0.12989	27	9	4	0.98699	0.00250262	0.0281855	3.2431e-25	1	234.52	58.2	4	22920000	0	1	2	3	1	1	0	3	1	0	0
R1	1	0	Deamidation (NQ)	0	MULTI-MSMS	QEHF1_09665_DAS	F2	2	18;21;26;31;33;53;73	17	932.949	932.95	1863.89	0.35967	0.00033556	-0.17204	-0.0001605	0.18763	0.00017505	932.949	13.995	0.20322	14.203	14.101	14.304	0.20846	32	8	5	0.841919	0.00387322	0.0603107	2.6116e-33	1	239.87	55.837	4	67179000	0	1	2	3	1	1	0	3	1	0	0
R1	0	0	Unmodified	0	MULTI-MSMS	QEHF1_09664_DAS	F1	2	13;57;88	12	679.836	679.837	1357.66	-1.7987	-0.0012228	1.0249	0.00069676	-0.77377	-0.00052604	679.838	10.034	0.23256	10.173	10.083	10.316	0.13847	25	10	4	0.938832	0.00157831	0.00863917	0.0080935	1	136.52	81.904	1	6744400	1	0	1	1	1	0	0	3	1	0	0
R1	1	0	Deamidation (NQ)	0	MULTI-MSMS	QEHF1_09664_DAS	F1	2	13;57;88	12	680.328	680.329	1358.64	-1.735	-0.0011803	0.86319	0.00058725	-0.87177	-0.00059309	680.329	10.372	0.45916	10.51	10.377	10.836	0.13829	71	25	4	0.98819	0.000402966	0.000943385	0.020314	1	123.79	73.752	4	50781000	1	0	1	1	1	0	0	3	1	0	0
R1	1	0	Deamidation (NQ)	0	MULTI-MSMS	QEHF1_09665_DAS	F2	2	13;57;88	12	680.328	680.329	1358.64	-2.2746	-0.0015475	1.705	0.00116	-0.56958	-0.0003875	680.33	10.214	0.77295	10.424	10.246	11.018	0.21014	64	36	5	0.990299	0.0184184	0.153485	1.3158e-24	1	256.38	138.49	4	92477000	1	0	1	1	1	0	0	3	1	0	0
R1	2	0	2 Deamidation (NQ)	0	MULTI-MSMS	QEHF1_09665_DAS	F2	2	13;57;88	12	680.819	680.821	1359.63	-2.0633	-0.0014048	3.7528	0.002555	1.6894	0.0011502	680.823	10.596	0.49188	10.806	10.597	11.089	0.21074	39	22	2	0.854239	0.000585784	0.00205458	0.0050453	1	143.4	81.748	6	3422500	1	0	1	1	1	0	0	3	1	0	0
R1	1	0	Deamidation (NQ)	0	MULTI-MSMS	QEHF1_09663_DAS	F3	2	31;73	16	843.39	843.39	1684.76	-0.89971	-0.00075881	0.48512	0.00040914	-0.41459	-0.00034966	843.39	16.689	0.22475	16.689	16.55	16.775	0	20	8	3	0.86301	0.0031227	0.0482672	1.7135e-06	1	166.04	129.62	1	12062000	0	1	0	2	1	1	1	0	0	0	0
R1	1	0	Deamidation (NQ)	0	MULTI-MSMS	QEHF1_09664_DAS	F1	2	31;73	16	843.39	843.39	1684.76	-1.2075	-0.0010184	-0.99661	-0.00084053	-2.2041	-0.0018589	843.388	16.551	0.26602	16.67	16.518	16.784	0.11957	39	10	6	0.991925	0.000820788	0.00409463	0.0019169	1	123.75	87.412	1	54772000	0	1	0	2	1	1	1	0	0	0	0
R1	1	0	Deamidation (NQ)	0	MULTI-MSMS	QEHF1_09665_DAS	F2	2	31;73	16	843.39	843.39	1684.76	-0.26206	-0.00022102	-1.266	-0.0010677	-1.5281	-0.0012887	843.389	16.516	0.27723	16.72	16.588	16.866	0.20365	36	11	5	0.931603	0.00364347	0.0609582	2.197e-09	1	175.48	131.97	1	81030000	0	1	0	2	1	1	1	0	0	0	0
R1	1	1	Oxidation (M),Deamidation (NQ)	0	MULTI-MSMS	QEHF1_09665_DAS	F2	2	31;73	16	851.387	851.387	1700.76	0.45889	0.00039069	0.28981	0.00024674	0.7487	0.00063744	851.387	13.788	0.24945	13.997	13.829	14.079	0.209	23	10	3	0.952197	0.00101627	0.0187794	0.0096566	1	102.97	69.742	1	13091000	0	1	0	2	1	1	1	0	0	0	0
R1	0	0	Unmodified	0	MULTI-MSMS	QEHF1_09665_DAS	F2	2	108	13	724.895	724.895	1447.77	0.11248	8.1539e-05	-0.091453	-6.6294e-05	0.02103	1.5245e-05	724.895	19.044	0.32034	19.239	19.102	19.423	0.19583	47	12	6	0.96021	0.00559636	0.145775	0.00081458	1	151.15	0	1	214340000	0	1	1	1	1	1	0	0	0	0	0
R1	0	0	Unmodified	1	MULTI-MSMS	QEHF1_09663_DAS	F3	2	47	12	738.374	738.374	1474.73	-1.8748	-0.0013843	1.226	0.00090526	-0.6488	-0.00047906	738.375	17.318	0.24342	17.318	17.184	17.428	0	36	10	5	0.980644	0.00113666	0.025714	0.0087748	1	134.98	7.4577	1	19720000	1	1	2	0	0	4	0	0	1	0	0
R1	0	0	Unmodified	1	MULTI-MSMS	QEHF1_09665_DAS	F2	2	21;26;31;33;73	8	502.255	502.256	1002.5	-0.8818	-0.00044289	0.090489	4.5448e-05	-0.79131	-0.00039744	502.256	11.648	0.20448	11.859	11.749	11.954	0.21086	20	8	3	0.906763	0.000780032	0.00584186	0.019303	1	156.4	15.9	1	29558000	1	1	1	0	0	3	0	0	1	0	0
R1	0	0	Unmodified	0	MULTI-MSMS	QEHF1_09664_DAS	F1	3	14;59;60	17	694.679	694.346	2080.02	-1.8206	-0.0012641	1.0904	0.0007571	-0.7302	-0.00050701	694.681	16.541	0.36436	16.66	16.395	16.76	0.11957	28	14	3	0.889031	0.00108044	0.0034717	0.0013638	1	126.26	67.594	1	6922500	1	0	2	0	3	1	1	1	1	0	1
R1	0	0	Unmodified	0	MULTI-MSMS	QEHF1_09665_DAS	F2	3	14;59;60	17	694.347	694.346	2080.02	-0.7703	-0.00053486	1.2019	0.00083452	0.43158	0.00029967	694.681	16.522	0.23364	16.726	16.565	16.799	0.20365	29	9	4	0.743804	0.00174614	0.0152448	0.00023363	1	135.57	86.52	1	31340000	1	0	2	0	3	1	1	1	1	0	1
R1	0	0	Unmodified	0	MULTI-MSMS	QEHF1_09663_DAS	F3	3	14	24	877.447	877.116	2628.33	-0.20961	-0.00018385	-0.48074	-0.00042167	-0.69035	-0.00060552	877.451	20.168	0.29475	20.168	20.018	20.313	0	75	24	4	0.787196	0.00227465	0.0258355	1.991e-15	1	184.95	154.37	1	3206200	1	0	2	2	2	1	0	0	1	2	3
R1	0	0	Unmodified	0	MULTI-MSMS	QEHF1_09663_DAS	F3	4	14	24	658.34	658.089	2628.33	1.1228	0.00073889	-1.8528	-0.0012193	-0.72997	-0.00048038	658.338	20.168	0.50318	20.168	19.997	20.5	0	163	40	7	0.990825	0.0154897	0.201314	3.9268e-31	1	225.3	178.25	1	19674000	1	0	2	2	2	1	0	0	1	2	3
R1	1	0	Deamidation (NQ)	1	MULTI-MSMS	QEHF1_09664_DAS	F1	2	21	10	481.743	481.743	961.472	-1.4696	-0.00070797	0.14505	6.9878e-05	-1.3245	-0.00063809	481.743	11.432	0.61681	11.569	11.384	12.001	0.13709	76	45	5	0.933715	0.00712657	0.0266353	0.016034	1	146.81	83.391	1	41845000	0	1	0	1	1	1	0	0	0	2	0
R1	1	0	Deamidation (NQ)	1	MULTI-MSMS	QEHF1_09665_DAS	F2	2	21	10	481.744	481.743	961.472	-1.4034	-0.00067608	0.54488	0.00026249	-0.85852	-0.00041359	481.743	11.402	0.57346	11.613	11.424	11.998	0.21086	105	32	5	0.900793	0.00100144	0.00271456	0.020434	1	144.12	79.857	1	156260000	0	1	0	1	1	1	0	0	0	2	0
R1	1	0	Deamidation (NQ)	1	MULTI-MSMS	QEHF1_09663_DAS	F3	3	21	17	585.31	584.976	1751.91	0.2874	0.00016812	0.49611	0.00029021	0.78351	0.00045833	585.31	16.036	0.36206	16.036	15.795	16.157	0	40	15	4	0.613066	0.00200853	0.00793151	5.0626e-05	1	149.52	112.34	1	8075500	1	1	0	1	1	1	0	0	0	2	0
R1	1	0	Deamidation (NQ)	1	MULTI-MSMS	QEHF1_09663_DAS	F3	2	21	17	877.461	876.96	1751.91	0.16664	0.00014613	0.63917	0.00056053	0.80581	0.00070666	877.461	16.036	0.1988	16.036	15.925	16.123	0	20	7	4	0.604747	0.00147967	0.00731748	1.2608e-07	1	169.19	102.93	1	3234300	1	1	0	1	1	1	0	0	0	2	0
R1	1	0	Deamidation (NQ)	1	MULTI-MSMS	QEHF1_09664_DAS	F1	3	21	17	584.975	584.976	1751.91	-1.4815	-0.00086666	1.8047	0.0010557	0.32315	0.00018903	585.311	15.854	0.26812	15.977	15.866	16.134	0.12293	35	11	5	0.844178	0.00061194	0.00283147	4.3759e-08	1	172.56	138.93	1	40996000	1	1	0	1	1	1	0	0	0	2	0
R1	1	0	Deamidation (NQ)	1	MULTI-MSMS	QEHF1_09665_DAS	F2	3	21	17	584.975	584.976	1751.91	-0.65241	-0.00038164	0.048965	2.8644e-05	-0.60344	-0.000353	584.976	15.769	0.86291	15.974	15.847	16.709	0.20521	75	39	4	0.746001	0.000736525	0.00311929	1.2565e-07	1	169.21	133.55	1	68589000	1	1	0	1	1	1	0	0	0	2	0
R1	1	0	Deamidation (NQ)	1	MULTI-MSMS	QEHF1_09663_DAS	F3	2	31;73	14	754.38	754.384	1506.75	-2.7284	-0.0020583	2.4233	0.0018281	-0.30514	-0.0002302	754.385	12.817	0.16309	12.817	12.729	12.892	0	16	6	3	0.614199	0.000870286	0.0187163	0.003278	1	116.54	54.889	1	5618500	1	1	0	1	1	2	0	0	0	0	0
R1	1	0	Deamidation (NQ)	1	MULTI-MSMS	QEHF1_09664_DAS	F1	2	31;73	14	754.384	754.384	1506.75	-2.1993	-0.0016591	1.7572	0.0013256	-0.44214	-0.00033355	754.385	12.629	0.19426	12.763	12.658	12.852	0.13415	30	9	4	0.897291	0.00371571	0.0899539	6.0772e-09	1	184.87	86.622	1	33476000	1	1	0	1	1	2	0	0	0	0	0
R1	1	0	Deamidation (NQ)	1	MULTI-MSMS	QEHF1_09664_DAS	F1	3	31;73	14	503.258	503.258	1506.75	-2.408	-0.0012118	1.3442	0.00067649	-1.0638	-0.00053536	503.259	12.628	0.31752	12.762	12.571	12.889	0.13415	39	15	5	0.894792	0.00691766	0.169731	0.026343	1	96.27	73.153	1	54246000	1	1	0	1	1	2	0	0	0	0	0
R1	1	0	Deamidation (NQ)	1	MULTI-MSMS	QEHF1_09665_DAS	F2	3	31;73	14	503.257	503.258	1506.75	-0.73123	-0.000368	0.1133	5.7019e-05	-0.61793	-0.00031098	503.258	12.543	0.41744	12.754	12.459	12.876	0.21056	51	18	5	0.98142	0.00574106	0.112999	0.0028329	1	119.4	89.339	1	230740000	1	1	0	1	1	2	0	0	0	0	0
R1	1	0	Deamidation (NQ)	0	MULTI-MSMS	QEHF1_09663_DAS	F3	2	17;59	20	1083.05	1083.05	2164.08	0.80232	0.00086896	-0.73107	-0.00079178	0.071259	7.7177e-05	1083.55	22.343	0.47682	22.343	22.231	22.707	3.5527e-15	137	49	5	0.883379	0.00200965	0.0202617	1.2494e-08	2	171.46	116.01	2	9888300	1	0	0	3	2	1	0	0	1	1	0
R1	1	0	Deamidation (NQ)	0	MULTI-MSMS	QEHF1_09663_DAS	F3	3	17;59	20	722.367	722.367	2164.08	0.18756	0.00013549	0.037073	2.678e-05	0.22464	0.00016227	722.702	22.341	0.55829	22.341	22.231	22.789	0	223	59	6	0.913134	0.00357155	0.0347694	0.0045926	1	107.33	74.332	2	11292000	1	0	0	3	2	1	0	0	1	1	0
R1	1	0	Deamidation (NQ)	0	MULTI-MSMS	QEHF1_09664_DAS	F1	2	17;59	20	1083.55	1083.05	2164.08	0.20339	0.00022028	0.9622	0.0010421	1.1656	0.0012624	1083.55	22.317	0.32992	22.397	22.2	22.53	0.080224	53	19	5	0.901569	0.00254609	0.0528912	1.672e-08	1	170.49	116.52	2	9610700	1	0	0	3	2	1	0	0	1	1	0
R1	1	0	Deamidation (NQ)	0	MULTI-MSMS	QEHF1_09664_DAS	F1	3	17;59	20	722.701	722.367	2164.08	0.14934	0.00010788	-0.23992	-0.00017331	-0.090573	-6.5427e-05	722.702	22.322	0.31803	22.402	22.283	22.601	0.080224	55	20	4	0.937603	0.00286395	0.0542854	0.0090858	1	93.776	60.781	2	5677200	1	0	0	3	2	1	0	0	1	1	0
R1	1	0	Deamidation (NQ)	0	MULTI-MSMS	QEHF1_09665_DAS	F2	2	17;59	20	1083.55	1083.05	2164.08	0.46598	0.00050468	-0.16073	-0.00017408	0.30524	0.00033059	1083.55	22.17	0.45332	22.347	22.202	22.656	0.17714	63	19	5	0.916844	0.00139093	0.0303291	1.3725e-13	1	193.47	115.88	2	9193100	1	0	0	3	2	1	0	0	1	1	0
R1	1	0	Deamidation (NQ)	0	MULTI-MSMS	QEHF1_09665_DAS	F2	3	17;59	20	722.702	722.367	2164.08	-0.26935	-0.00019457	0.33519	0.00024213	0.06584	4.7561e-05	722.702	22.175	0.48034	22.352	22.189	22.669	0.17714	81	21	6	0.986179	0.00568756	0.12412	6.4335e-13	1	186.56	135.41	2	20082000	1	0	0	3	2	1	0	0	1	1	0
R1	1	0	Deamidation (NQ)	0	MULTI-MSMS	QEHF1_09664_DAS	F1	2	101	12	614.825	614.825	1227.63	0.025331	1.5574e-05	0.15548	9.5593e-05	0.18081	0.00011117	614.825	17.36	0.31972	17.474	17.32	17.64	0.11412	31	14	3	0.810673	0.000620867	0.0044056	0.029612	1	116.13	44.752	1	14162000	0	1	0	2	1	1	0	0	1	1	0
R1	1	0	Deamidation (NQ)	0	MULTI-MSMS	QEHF1_09665_DAS	F2	2	101	12	614.825	614.825	1227.63	1.7838	0.0010967	-2.0213	-0.0012428	-0.23756	-0.00014606	614.823	17.301	0.43265	17.502	17.241	17.674	0.20112	60	20	4	0.976157	0.00233708	0.0348558	0.0015825	1	151.22	81.404	1	100770000	0	1	0	2	1	1	0	0	1	1	0
R1	0	1	Oxidation (M)	0	MULTI-MSMS	QEHF1_09663_DAS	F3	2	56	20	1146.55	1146.04	2290.07	0.69361	0.0007949	-0.97812	-0.001121	-0.28451	-0.00032606	1146.54	18.119	0.15769	18.119	18.031	18.189	0	16	6	3	0.948195	0.00315771	0.0853258	5.7652e-08	1	161.04	123.49	1	4492500	1	0	10	2	1	2	0	2	1	1	0
R1	0	1	Oxidation (M)	0	MULTI-MSMS	QEHF1_09664_DAS	F1	2	56	20	1146.55	1146.04	2290.07	-0.67681	-0.00077565	0.25926	0.00029713	-0.41755	-0.00047853	1146.54	18.03	0.15238	18.14	18.039	18.192	0.1101	13	5	3	0.804323	0.00122614	0.00784132	0.0088622	1	94.45	59.777	1	3328600	1	0	10	2	1	2	0	2	1	1	0
R1	0	1	Oxidation (M)	0	MULTI-SECPEP	QEHF1_09665_DAS	F2	3	56	20	764.658	764.364	2290.07	-3.0651	-0.0023429	2.8294	0.0021627	-0.23567	-0.00018013	764.701	17.927	0.097637	18.126	18.057	18.154	0.1992	6	3	2	0.435034	0.00162322	0.0193453	0.049888	1	67.396	48.104	1	7780000	1	0	10	2	1	2	0	2	1	1	0
R1	0	0	Unmodified	0	MULTI-MSMS	QEHF1_09663_DAS	F3	3	56	20	759.366	759.032	2274.07	-0.8608	-0.00065337	0.92553	0.00070251	0.064734	4.9135e-05	759.367	18.878	0.23573	18.878	18.745	18.981	0	80	16	6	0.689571	0.00364438	0.0589073	8.5411e-05	1	136.68	119.44	1	110660000	1	0	10	2	1	2	0	2	1	1	0
R1	0	0	Unmodified	0	MULTI-MSMS	QEHF1_09663_DAS	F3	2	56	20	1138.55	1138.04	2274.07	-0.054738	-6.2294e-05	-0.26339	-0.00029975	-0.31813	-0.00036205	1138.55	18.878	0.35421	18.878	18.745	19.099	0	97	22	7	0.808815	0.0042555	0.0706584	8.5045e-38	1	237.46	160.94	1	125890000	1	0	10	2	1	2	0	2	1	1	0
R1	0	0	Unmodified	0	MULTI-MSMS	QEHF1_09663_DAS	F3	3	56	20	759.362	759.032	2274.07	-0.88554	-0.00067215	-1.939	-0.0014717	-2.8245	-0.0021439	759.364	19.019	0.26434	19.019	18.974	19.238	0	36	16	4	0.476141	0.00294556	0.121522	0.0076229	1	98.188	79.266	1	3481700	1	0	10	2	1	2	0	2	1	1	0
R1	0	0	Unmodified	0	MULTI-MSMS	QEHF1_09663_DAS	F3	2	56	20	1138.54	1138.04	2274.07	-0.19959	-0.00022714	-2.8265	-0.0032167	-3.0261	-0.0034438	1138.54	19.589	0.28636	19.589	19.476	19.762	-3.5527e-15	44	23	3	0.552347	0.00092805	0.0719174	0.0061865	1	102.52	74.551	1	1484500	1	0	10	2	1	2	0	2	1	1	0
R1	0	0	Unmodified	0	MULTI-MSMS	QEHF1_09664_DAS	F1	3	56	20	759.367	759.032	2274.07	-0.096793	-7.3469e-05	0.80777	0.00061312	0.71098	0.00053965	759.367	18.819	0.37834	18.924	18.787	19.165	0.10578	41	14	5	0.806305	0.00314985	0.0597976	0.0004567	1	130.02	106.45	1	27910000	1	0	10	2	1	2	0	2	1	1	0
R1	0	0	Unmodified	0	MULTI-MSMS	QEHF1_09664_DAS	F1	2	56	20	1138.54	1138.04	2274.07	-0.23479	-0.0002672	0.74282	0.00084537	0.50804	0.00057817	1138.55	18.818	0.27638	18.924	18.787	19.063	0.10578	50	10	8	0.944396	0.00555984	0.113562	3.9399e-38	1	248.68	174.07	1	48723000	1	0	10	2	1	2	0	2	1	1	0
R1	0	0	Unmodified	0	MULTI-MSMS	QEHF1_09665_DAS	F2	3	56	20	759.366	759.032	2274.07	-2.4492	-0.001859	2.6895	0.0020414	0.24037	0.00018245	759.368	18.622	0.29604	18.819	18.684	18.98	0.1971	36	11	4	0.877166	0.00457586	0.0946678	0.00010562	1	132.74	109.05	1	56561000	1	0	10	2	1	2	0	2	1	1	0
R1	0	0	Unmodified	0	MULTI-MSMS	QEHF1_09665_DAS	F2	2	56	20	1138.55	1138.04	2274.07	1.6231	0.0018471	-1.1517	-0.0013106	0.47142	0.0005365	1138.54	18.624	0.27119	18.821	18.684	18.955	0.1971	42	10	6	0.976956	0.000420058	0.00166668	4.3819e-05	1	144.8	93.79	1	66126000	1	0	10	2	1	2	0	2	1	1	0
R1	1	0	Deamidation (NQ)	0	MULTI-MSMS	QEHF1_09663_DAS	F3	2	56	20	1139.04	1138.54	2275.06	-0.086626	-9.8627e-05	3.8625	0.0043976	3.7759	0.004299	1138.54	19.031	0.28866	19.031	18.967	19.256	0	56	19	4	0.959013	0.00529809	0.111349	8.4496e-13	1	183.81	122.57	3	3720000	1	0	10	2	1	2	0	2	1	1	0
R1	0	1	Oxidation (M)	1	MULTI-MSMS	QEHF1_09663_DAS	F3	3	56	21	807.397	807.062	2418.16	-0.91942	-0.00074203	0.33203	0.00026797	-0.58739	-0.00047406	807.396	16.614	0.30077	16.614	16.474	16.775	0	42	11	5	0.913691	0.0091477	0.143608	2.8698e-08	1	164.35	116.3	1	17498000	1	1	29	2	1	2	0	2	1	1	0
R1	0	0	Unmodified	1	MULTI-MSMS	QEHF1_09663_DAS	F3	3	56	21	802.062	801.73	2402.17	-1.5246	-0.0012223	-0.59439	-0.00047654	-2.119	-0.0016989	802.064	17.338	0.84998	17.338	17.102	17.952	0	132	38	7	0.759488	0.00394818	0.0360617	8.5933e-09	3	171.35	135.23	1	697920000	1	1	29	2	1	2	0	2	1	1	0
R1	0	0	Unmodified	1	MULTI-MSMS	QEHF1_09663_DAS	F3	2	56	21	1202.59	1202.09	2402.17	-0.7543	-0.00090674	-0.78956	-0.00094913	-1.5439	-0.0018559	1202.59	17.339	0.24273	17.339	17.258	17.5	0	46	10	6	0.992398	0.00457689	0.0317095	8.7283e-64	1	292.82	215.23	1	79224000	1	1	29	2	1	2	0	2	1	1	0
R1	0	0	Unmodified	1	MULTI-MSMS	QEHF1_09663_DAS	F3	4	56	21	601.801	601.549	2402.17	-0.86429	-0.00051991	-0.30372	-0.0001827	-1.168	-0.00070261	602.05	17.358	0.19532	17.358	17.258	17.453	0	23	8	4	0.608203	0.00118008	0.00503475	0.0062231	1	102.07	82.248	1	4726000	1	1	29	2	1	2	0	2	1	1	0
R1	0	0	Unmodified	1	MULTI-MSMS	QEHF1_09663_DAS	F3	3	56	21	802.065	801.73	2402.17	-0.58647	-0.00047019	0.74762	0.00059939	0.16115	0.0001292	802.066	18.314	0.34755	18.314	18.253	18.601	0	71	17	5	0.594271	0.0023727	0.0283553	0.018878	1	86.546	62.505	1	8888600	1	1	29	2	1	2	0	2	1	1	0
R1	0	0	Unmodified	1	MULTI-MSMS	QEHF1_09663_DAS	F3	3	56	21	802.065	801.73	2402.17	-0.74705	-0.00059893	1.5545	0.0012463	0.80747	0.00064738	802.066	18.999	0.1921	18.999	18.937	19.129	0	53	12	6	0.714437	0.00362257	0.118947	0.010242	1	92.492	68.205	1	5045200	1	1	29	2	1	2	0	2	1	1	0
R1	0	0	Unmodified	1	MULTI-MSMS	QEHF1_09663_DAS	F3	3	56	21	802.066	801.73	2402.17	-0.89517	-0.00071769	4.0624	0.0032569	3.1672	0.0025393	802.4	19.587	0.27628	19.587	19.451	19.727	0	69	20	4	0.679494	0.00295472	0.0845076	0.024534	1	83.776	59.735	1	4062900	1	1	29	2	1	2	0	2	1	1	0
R1	0	0	Unmodified	1	MULTI-MSMS	QEHF1_09663_DAS	F3	3	56	21	802.401	801.73	2402.17	-0.68929	-0.00055262	0.35514	0.00028473	-0.33414	-0.00026789	802.398	19.908	0.36028	19.908	19.753	20.114	0	56	24	3	0.638025	0.000558724	0.00549656	0.0070032	1	100.21	81.424	1	5087900	1	1	29	2	1	2	0	2	1	1	0
R1	0	0	Unmodified	1	MULTI-MSMS	QEHF1_09663_DAS	F3	3	56	21	802.4	801.73	2402.17	-0.51669	-0.00041425	1.5065	0.0012078	0.98981	0.00079356	802.065	20.176	0.39442	20.176	20.091	20.485	0	99	35	4	0.10457	0.000278714	0.00977901	0.010601	1	91.637	67.35	1	2451900	1	1	29	2	1	2	0	2	1	1	0
R1	0	0	Unmodified	1	MULTI-MSMS	QEHF1_09663_DAS	F3	3	56	21	802.064	801.73	2402.17	-0.90562	-0.00072606	1.5991	0.001282	0.69346	0.00055596	802.065	20.596	0.35483	20.596	20.382	20.737	0	66	25	3	0.800124	0.00188905	0.0205409	0.021564	1	85.231	61.19	1	3442500	1	1	29	2	1	2	0	2	1	1	0
R1	0	0	Unmodified	1	MULTI-MSMS	QEHF1_09663_DAS	F3	3	56	21	802.062	801.73	2402.17	-0.9632	-0.00077223	1.7291	0.0013863	0.76588	0.00061403	801.732	21.117	0.66456	21.117	20.845	21.509	3.5527e-15	107	55	3	0.271375	0.000500704	0.00775399	0.01381	2	89.028	64.741	1	2808500	1	1	29	2	1	2	0	2	1	1	0
R1	0	0	Unmodified	1	MULTI-MSMS	QEHF1_09663_DAS	F3	3	56	21	802.066	801.73	2402.17	-0.21832	-0.00017503	1.6144	0.0012943	1.3961	0.0011193	802.065	21.711	0.5663	21.711	21.509	22.075	0	93	60	2	0.171599	0.000645786	0.0249264	0.0067053	3	100.92	76.631	1	2922800	1	1	29	2	1	2	0	2	1	1	0
R1	0	0	Unmodified	1	MULTI-MSMS	QEHF1_09663_DAS	F3	3	56	21	802.066	801.73	2402.17	0.26618	0.00021341	0.68888	0.0005523	0.95507	0.0007657	802.065	22.425	0.88005	22.425	22.066	22.946	0	219	87	5	0.560468	0.0028097	0.0735234	0.0090136	2	95.419	71.131	1	4173400	1	1	29	2	1	2	0	2	1	1	0
R1	0	0	Unmodified	1	MULTI-MSMS	QEHF1_09663_DAS	F3	3	56	21	802.068	801.73	2402.17	0.82076	0.00065803	0.20193	0.00016189	1.0227	0.00081992	802.065	23.29	0.92398	23.29	22.946	23.87	0	316	120	4	0.563164	0.00197347	0.074676	0.0097416	3	93.684	77.918	1	2441500	1	1	29	2	1	2	0	2	1	1	0
R1	0	0	Unmodified	1	MULTI-MSMS	QEHF1_09664_DAS	F1	3	56	21	802.065	801.73	2402.17	-0.49761	-0.00039895	-1.5712	-0.0012596	-2.0688	-0.0016586	802.063	17.219	0.23931	17.335	17.225	17.465	0.11598	38	9	6	0.979909	0.00140471	0.00949497	0.00065618	1	126.91	94.732	1	48835000	1	1	29	2	1	2	0	2	1	1	0
R1	1	0	Deamidation (NQ)	1	MULTI-MSMS	QEHF1_09663_DAS	F3	2	56	21	1202.58	1202.58	2403.15	0.0010187	1.225e-06	1.5993	0.0019233	1.6003	0.0019245	1203.09	17.587	0.17662	17.587	17.524	17.7	0	14	7	3	0.710355	0.000982736	0.0142215	9.7656e-13	2	175.15	107.63	3	3180600	1	1	29	2	1	2	0	2	1	1	0
R1	0	0	Unmodified	1	MULTI-MSMS	QEHF1_09663_DAS	F3	2	56	10	615.301	615.301	1228.59	0.2418	0.00014878	-1.2372	-0.00076124	-0.99539	-0.00061247	615.3	12.828	0.27988	12.828	12.704	12.984	-1.7764e-15	36	14	4	0.906903	0.00576132	0.0699983	0.0013989	1	169.09	113.72	1	22591000	0	1	3	0	2	1	1	2	0	0	0
R1	0	0	Unmodified	1	MULTI-MSMS	QEHF1_09664_DAS	F1	2	56	10	615.301	615.301	1228.59	-1.4242	-0.00087632	0.80788	0.00049709	-0.61634	-0.00037923	615.301	12.667	0.27751	12.802	12.658	12.935	0.13415	53	15	5	0.904506	0.00271349	0.00989895	0.0019677	1	166.82	115.19	1	62066000	0	1	3	0	2	1	1	2	0	0	0
R1	0	0	Unmodified	1	MULTI-MSMS	QEHF1_09665_DAS	F2	2	56	10	615.3	615.301	1228.59	0.96166	0.00059171	-0.98516	-0.00060617	-0.023503	-1.4461e-05	615.3	12.566	0.20405	12.776	12.672	12.876	0.21026	16	8	2	0.952048	0.00449763	0.0415941	6.7608e-05	1	178.27	118.2	1	34722000	0	1	3	0	2	1	1	2	0	0	0
R1	0	0	Unmodified	0	MULTI-MSMS	QEHF1_09665_DAS	F2	2	76	11	616.253	616.254	1230.49	0.26672	0.00016437	-0.38695	-0.00023846	-0.12023	-7.409e-05	616.255	9.0748	1.2623	9.2835	9.0256	10.288	0.2087	109	58	4	0.819855	0.00786048	0.0294249	1.1097e-09	1	214.05	4.8576	1	58346000	0	1	1	0	2	2	1	1	0	1	0
R1	0	0	Unmodified	0	MULTI-MSMS	QEHF1_09664_DAS	F1	2	0;18;89	11	615.763	615.762	1229.51	-0.87166	-0.00053673	-0.25822	-0.000159	-1.1299	-0.00069574	615.763	8.2906	1.7366	8.4283	8.0986	9.8352	0.13766	417	136	7	0.997506	0.585129	1	2.4192e-05	6	181.41	40.95	1	4039400000	0	1	16	0	3	1	1	1	0	1	0
R1	0	0	Unmodified	0	MULTI-MSMS	QEHF1_09664_DAS	F1	2	0;18;89	11	615.762	615.762	1229.51	-1.1947	-0.00073567	0.68731	0.00042322	-0.50741	-0.00031245	615.763	10.083	1.5924	10.222	9.836	11.428	0.13847	237	98	4	0.99173	0.00287952	0.0199418	0.0012181	4	164.96	35.642	1	26626000	0	1	16	0	3	1	1	1	0	1	0
R1	0	0	Unmodified	0	MULTI-MSMS	QEHF1_09664_DAS	F1	2	0;18;89	11	615.762	615.762	1229.51	-0.97838	-0.00060245	0.36698	0.00022597	-0.61141	-0.00037648	615.762	11.36	1.1255	11.497	11.374	12.499	0.13709	155	72	3	0.754622	0.00146726	0.00964148	0.0021341	2	157.68	40.641	1	9365100	0	1	16	0	3	1	1	1	0	1	0
R1	0	0	Unmodified	0	MULTI-MSMS	QEHF1_09665_DAS	F2	2	0;18;89	11	615.761	615.762	1229.51	0.5435	0.00033467	-1.0165	-0.00062594	-0.47302	-0.00029127	615.762	7.9879	0.71053	8.1944	7.837	8.5475	0.20647	142	29	7	0.919781	0.00228587	0.0507183	0.0021341	2	157.68	41.427	1	1735300000	0	1	16	0	3	1	1	1	0	1	0
R1	0	0	Unmodified	0	MSMS	QEHF1_09665_DAS	F2	2	0;18;89	11	615.761	615.762	1229.51	NaN	NaN	NaN	NaN	NaN	NaN	NaN	8.2813	1	8.4886	7.9886	8.9886	0.20731	NaN	NaN	NaN	NaN	NaN	NaN	1.3824e-07	1	195.88	51.763	1	NaN	0	1	16	0	3	1	1	1	0	1	0
R1	0	0	Unmodified	0	MSMS	QEHF1_09665_DAS	F2	2	0;18;89	11	615.762	615.762	1229.51	NaN	NaN	NaN	NaN	NaN	NaN	NaN	8.5353	1	8.7426	8.2426	9.2426	0.20731	NaN	NaN	NaN	NaN	NaN	NaN	0.00031677	1	176.44	34.927	1	NaN	0	1	16	0	3	1	1	1	0	1	0
R1	0	0	Unmodified	0	MULTI-MSMS	QEHF1_09663_DAS	F3	2	30	16	993.436	993.433	1984.85	-0.25005	-0.00024841	0.17352	0.00017238	-0.076533	-7.6031e-05	993.935	18.567	0.31632	18.567	18.437	18.753	0	45	15	4	0.913128	0.00316814	0.0598636	1.7335e-09	1	179.67	137.97	1	6210300	0	1	1	1	1	1	1	1	2	0	0
R1	0	0	Unmodified	0	MULTI-MSMS	QEHF1_09663_DAS	F3	2	27	16	961.94	961.435	1920.86	-0.15673	-0.00015068	2.3719	0.0022804	2.2152	0.0021298	962.439	18.355	0.22581	18.355	18.26	18.486	0	20	11	3	0.933077	0.00084768	0.00470183	0.0016037	1	125.53	101.24	1	4604000	0	1	1	2	1	1	1	1	2	0	0
R1	0	0	Unmodified	0	MULTI-MSMS	QEHF1_09663_DAS	F3	2	39;55;79	10	558.8	558.8	1115.59	0.10545	5.8923e-05	-0.077263	-4.3175e-05	0.028182	1.5748e-05	558.8	15.244	0.57562	15.244	15.015	15.591	-1.7764e-15	48	23	4	0.883675	0.00353852	0.0479317	0.022396	1	142.92	91.068	1	9679400	0	1	1	0	0	1	0	0	1	1	0
R1	0	0	Unmodified	1	MULTI-MSMS	QEHF1_09663_DAS	F3	3	39;55;79	16	572.309	571.973	1712.9	-0.042807	-2.4484e-05	0.34754	0.00019878	0.30473	0.0001743	572.308	14.769	0.55873	14.769	14.583	15.142	0	83	22	7	0.912012	0.00186913	0.00976781	0.0018379	1	124.2	97.654	1	53533000	0	2	2	0	0	1	0	0	2	2	0
R1	0	0	Unmodified	1	MULTI-MSMS	QEHF1_09663_DAS	F3	2	39;55;79	16	857.457	857.457	1712.9	-1.1374	-0.00097525	0.67764	0.00058105	-0.45973	-0.0003942	857.458	14.771	0.30722	14.771	14.608	14.915	1.7764e-15	25	12	3	0.826682	0.00590881	0.0837114	1.1608e-14	1	208.28	156.28	1	23286000	0	2	2	0	0	1	0	0	2	2	0
R1	0	0	Unmodified	0	MULTI-MSMS	QEHF1_09663_DAS	F3	2	27	13	770.376	770.378	1538.74	-1.1702	-0.00090148	0.4535	0.00034937	-0.71668	-0.00055211	770.378	20.703	0.17004	20.703	20.578	20.748	0	52	11	6	0.644661	0.00243202	0.0299327	0.0071961	1	129.16	83.788	1	43452000	0	1	3	0	0	2	0	0	0	1	0
R1	1	0	Deamidation (NQ)	0	MULTI-MSMS	QEHF1_09665_DAS	F2	2	43	13	639.794	639.794	1277.57	1.437	0.00091938	-1.8386	-0.0011763	-0.40161	-0.00025695	639.793	9.0123	0.14336	9.221	9.1227	9.2661	0.2087	11	5	3	0.911755	0.000517192	0.00465715	0.0031147	1	141.1	74.403	2	1742700	0	1	0	4	1	1	0	1	1	1	0
R1	1	1	Oxidation (M),Deamidation (NQ)	0	MULTI-MSMS	QEHF1_09665_DAS	F2	2	29	16	912.352	911.852	1821.69	-0.10793	-9.8416e-05	-1.3427	-0.0012243	-1.4506	-0.0013228	912.352	12.726	0.19008	12.936	12.854	13.044	0.21026	16	9	2	0.673699	0.000725986	0.00331089	0.00011751	1	147.42	120.63	1	16363000	0	1	0	0	1	4	0	0	1	2	0
R1	1	0	Deamidation (NQ)	0	MULTI-MSMS	QEHF1_09665_DAS	F2	2	29	16	904.355	903.854	1805.69	0.68311	0.00061743	-1.0788	-0.00097511	-0.39573	-0.00035768	903.853	14.064	0.23604	14.273	14.148	14.384	0.20846	38	12	5	0.988326	0.00605835	0.0952479	2.8253e-11	1	195.09	133.44	1	72825000	0	1	0	0	1	4	0	0	1	2	0
R1	0	0	Unmodified	1	MULTI-MSMS	QEHF1_09663_DAS	F3	3	56	21	840.107	839.772	2516.3	0.39864	0.00033477	-0.053804	-4.5183e-05	0.34484	0.00028959	840.107	22.442	0.63361	22.442	22.136	22.769	0	243	63	6	0.943178	0.0142871	0.317891	3.079e-08	2	163.62	137	1	10598000	1	1	10	2	1	1	0	0	2	1	0
R1	0	0	Unmodified	1	MULTI-MSMS	QEHF1_09663_DAS	F3	3	56	21	840.107	839.772	2516.3	0.65906	0.00055346	-0.29131	-0.00024464	0.36775	0.00030883	840.107	22.786	0.55396	22.786	22.678	23.232	0	158	63	4	0.543194	0.00553152	0.139927	0.00031445	2	130.09	88.566	1	7667500	1	1	10	2	1	1	0	0	2	1	0
R1	0	0	Unmodified	1	MULTI-MSMS	QEHF1_09663_DAS	F3	3	56	21	840.108	839.772	2516.3	0.87578	0.00073546	-0.23383	-0.00019636	0.64195	0.0005391	840.107	23.302	0.27031	23.302	23.193	23.464	0	67	36	2	0.579224	0.0015775	0.049996	0.0071496	1	99.86	78.66	1	2013700	1	1	10	2	1	1	0	0	2	1	0
R1	0	0	Unmodified	1	MULTI-MSMS	QEHF1_09664_DAS	F1	3	56	21	840.107	839.772	2516.3	0.66476	0.00055825	-0.79391	-0.0006667	-0.12915	-0.00010845	840.106	22.172	0.71318	22.254	22.087	22.8	0.082443	235	51	7	0.691562	0.0135523	0.354281	3.7131e-05	2	142.53	113.39	1	78730000	1	1	10	2	1	1	0	0	2	1	0
R1	0	0	Unmodified	1	MULTI-MSMS	QEHF1_09664_DAS	F1	2	56	21	1259.66	1259.15	2516.3	-0.11508	-0.0001449	1.7561	0.0022112	1.641	0.0020663	1259.66	22.169	0.28667	22.252	22.145	22.431	0.082443	50	17	4	0.964909	0.00213763	0.0565879	9.1784e-64	1	292.44	242.29	1	4930500	1	1	10	2	1	1	0	0	2	1	0
R1	0	0	Unmodified	1	MULTI-MSMS	QEHF1_09665_DAS	F2	3	56	21	840.107	839.772	2516.3	-0.4522	-0.00037974	0.50559	0.00042458	0.05339	4.4835e-05	840.107	21.838	0.63977	22.019	21.796	22.436	0.18017	138	39	7	0.609957	0.0051281	0.0748146	0.0018813	1	115.54	81.527	1	17769000	1	1	10	2	1	1	0	0	2	1	0
R1	1	0	Deamidation (NQ)	0	MULTI-MSMS	QEHF1_09663_DAS	F3	2	49	11	628.279	628.279	1254.54	2.5995	0.0016332	-2.9085	-0.0018273	-0.30897	-0.00019412	628.277	14.366	0.24484	14.366	14.241	14.486	0	22	9	3	0.863596	0.00159217	0.0269788	0.026495	1	131.11	81.687	1	3989400	0	1	0	1	1	0	0	0	3	1	0
R1	0	0	Unmodified	0	MULTI-MSMS	QEHF1_09663_DAS	F3	2	39;55;79	11	647.305	647.306	1292.6	1.0049	0.00065047	-0.95622	-0.00061897	0.048661	3.1499e-05	647.305	16.875	0.26313	16.875	16.796	17.059	0	32	12	3	0.912256	0.00166636	0.00540362	0.0017134	1	161.02	95.982	1	33507000	1	0	1	1	1	0	0	0	1	2	0
R1	0	0	Unmodified	0	MULTI-MSMS	QEHF1_09663_DAS	F3	2	0	11	642.369	642.37	1282.72	2.1784	0.0013993	-2.7519	-0.0017678	-0.57356	-0.00036843	642.368	20.029	0.15984	20.029	19.944	20.104	0	25	8	4	0.934743	0.00140972	0.0158992	0.0007308	1	168.83	95.567	1	4728400	1	0	3	1	2	0	0	0	2	0	0
R1	0	0	Unmodified	0	MULTI-MSMS	QEHF1_09664_DAS	F1	2	0	11	642.371	642.37	1282.72	0.83249	0.00053477	-0.47975	-0.00030817	0.35275	0.00022659	642.369	19.985	0.26868	20.082	19.936	20.205	0.09666	34	11	4	0.833503	0.00149048	0.0366687	1.6548e-05	1	185.81	110.6	1	20424000	1	0	3	1	2	0	0	0	2	0	0
R1	0	0	Unmodified	0	MULTI-MSMS	QEHF1_09665_DAS	F2	2	0	11	642.37	642.37	1282.72	1.8891	0.0012135	-1.6593	-0.0010659	0.22982	0.00014763	642.369	19.808	0.34777	20.002	19.841	20.188	0.19307	43	13	5	0.664928	0.00173329	0.0243065	9.2137e-09	1	197.27	107.57	1	97566000	1	0	3	1	2	0	0	0	2	0	0
R1	0	0	Unmodified	0	MULTI-MSMS	QEHF1_09663_DAS	F3	2	8	9	559.295	559.295	1116.58	0.67995	0.00038029	-0.56602	-0.00031657	0.11392	6.3717e-05	559.295	17.881	0.21852	17.881	17.751	17.97	-3.5527e-15	26	9	3	0.989717	0.0173347	0.483653	2.7858e-08	1	203.93	112.61	1	35980000	1	0	2	0	1	0	0	0	1	1	0
R1	0	0	Unmodified	0	MULTI-MSMS	QEHF1_09665_DAS	F2	2	8	9	559.296	559.295	1116.58	1.1836	0.00066198	-1.5724	-0.00087945	-0.38883	-0.00021747	559.295	17.664	0.33791	17.865	17.72	18.058	0.20022	35	13	3	0.927148	0.00189286	0.0159317	0.021737	1	144.38	72.874	1	10638000	1	0	2	0	1	0	0	0	1	1	0
R1	0	0	Unmodified	0	MULTI-MSMS	QEHF1_09665_DAS	F2	2	83	11	688.382	688.383	1374.75	-0.46775	-0.00032199	-0.089322	-6.1488e-05	-0.55707	-0.00038348	688.382	19.184	0.19715	19.38	19.275	19.472	0.19583	17	7	3	0.604646	0.00144082	0.0139697	9.2575e-06	1	190.02	0	1	7255400	1	0	1	0	2	0	0	0	2	0	0
R1	1	0	Deamidation (NQ)	0	MULTI-MSMS	QEHF1_09663_DAS	F3	2	34	14	759.84	759.841	1517.67	-2.7268	-0.0020719	2.5377	0.0019282	-0.18915	-0.00014372	759.842	12.847	0.19413	12.847	12.729	12.923	0	26	9	4	0.753691	0.00282043	0.0303549	0.0151	1	103.88	55.597	2	8702300	0	1	0	2	2	1	1	0	2	1	0
R1	1	0	Deamidation (NQ)	0	MULTI-MSMS	QEHF1_09664_DAS	F1	2	34	14	759.841	759.841	1517.67	-2.1343	-0.0016217	1.4499	0.0011017	-0.68445	-0.00052007	759.842	12.688	0.2542	12.822	12.681	12.935	0.13415	48	14	5	0.918126	0.00213041	0.0217023	0.00028174	1	146.5	106.5	2	72260000	0	1	0	2	2	1	1	0	2	1	0
R1	1	0	Deamidation (NQ)	0	MULTI-MSMS	QEHF1_09665_DAS	F2	2	34	14	759.84	759.841	1517.67	-3.5411	-0.0026907	2.9303	0.0022266	-0.61085	-0.00046415	759.843	12.602	0.73906	12.812	12.601	13.34	0.21026	79	37	6	0.851006	0.00241898	0.047379	6.2063e-09	1	184.65	142.05	2	567460000	0	1	0	2	2	1	1	0	2	1	0
R1	1	0	Deamidation (NQ)	0	MULTI-MSMS	QEHF1_09663_DAS	F3	2	40;52	21	1290.56	1290.06	2578.11	0.33538	0.00043266	-0.38611	-0.0004981	-0.050724	-6.5437e-05	1290.56	18.562	0.17719	18.562	18.461	18.638	0	12	8	2	0.743107	0.00155135	0.050849	0.00057018	1	127.71	8.1546	5	1481100	0	1	0	0	3	1	1	2	1	1	0
R1	0	0	Unmodified	0	MULTI-MSMS	QEHF1_09663_DAS	F3	2	55;79	12	743.851	743.851	1485.69	-0.82017	-0.00061008	1.4272	0.0010616	0.60699	0.00045151	743.852	18.426	0.23301	18.426	18.328	18.561	0	27	9	4	0.884566	0.00490445	0.0778111	0.0095498	1	133.23	94.924	1	15097000	0	1	1	1	0	1	0	0	4	0	0
R1	0	0	Unmodified	0	MULTI-MSMS	QEHF1_09663_DAS	F3	2	39;55;79	17	957.977	957.977	1913.94	-0.42644	-0.00040852	-0.29594	-0.00028351	-0.72238	-0.00069203	957.977	17.556	0.56706	17.556	17.403	17.97	0	99	25	5	0.807725	0.00453076	0.056103	3.4241e-34	2	255.93	184.66	1	44101000	1	0	7	1	0	1	1	0	1	0	0
R1	0	0	Unmodified	0	MULTI-MSMS	QEHF1_09663_DAS	F3	3	39;55;79	17	639.324	638.987	1913.94	2.3154	0.0014795	-2.9737	-0.0019002	-0.65827	-0.00042062	638.985	17.545	0.57804	17.545	17.403	17.981	0	90	26	4	0.788431	0.00463993	0.0378016	0.0082585	1	101.78	78.98	1	31938000	1	0	7	1	0	1	1	0	1	0	0
R1	0	0	Unmodified	0	MULTI-MSMS	QEHF1_09663_DAS	F3	2	39;55;79	17	957.978	957.977	1913.94	0.55032	0.0005272	-1.1785	-0.001129	-0.62817	-0.00060178	957.977	18.01	0.30849	18.01	17.952	18.26	0	43	16	3	0.459113	0.00121822	0.0574214	0.010489	1	96.734	62.348	1	3218600	1	0	7	1	0	1	1	0	1	0	0
R1	0	0	Unmodified	0	MULTI-MSMS	QEHF1_09663_DAS	F3	2	39;55;79	17	957.974	957.977	1913.94	-0.17411	-0.0001668	-0.66295	-0.00063509	-0.83706	-0.00080188	957.977	18.37	0.37703	18.37	18.239	18.616	0	32	19	3	0.806287	0.00109379	0.0367165	0.014422	1	89.959	63.332	1	4310300	1	0	7	1	0	1	1	0	1	0	0
R1	0	0	Unmodified	0	MULTI-MSMS	QEHF1_09664_DAS	F1	2	39;55;79	17	958.477	957.977	1913.94	-0.50395	-0.00048277	-0.2084	-0.00019964	-0.71235	-0.00068241	958.479	17.397	0.49793	17.511	17.369	17.867	0.11412	60	21	4	0.919985	0.00106036	0.00411665	1.2853e-07	1	169.09	119.64	1	16973000	1	0	7	1	0	1	1	0	1	0	0
R1	0	0	Unmodified	1	MULTI-MSMS	QEHF1_09663_DAS	F3	2	15	21	1209.12	1208.62	2415.23	0.78259	0.00094586	-0.92029	-0.0011123	-0.1377	-0.00016643	1209.12	22.029	0.11406	22.029	21.97	22.084	0	26	10	4	0.957453	0.0015848	0.0288466	7.7154e-13	1	179.39	125.05	1	1978700	1	0	1	0	0	0	0	0	4	1	1
R1	0	0	Unmodified	1	MULTI-MSMS	QEHF1_09663_DAS	F3	3	71	21	864.126	863.791	2588.35	1.3086	0.0011304	-1.031	-0.00089056	0.27765	0.00023984	864.125	24.53	0.30178	24.53	24.423	24.725	3.5527e-15	199	43	6	0.937404	0.00533538	0.0562659	0.0078174	1	98.269	69.378	1	14443000	1	1	2	0	1	1	0	0	2	1	0
R1	0	0	Unmodified	1	MULTI-MSMS	QEHF1_09664_DAS	F1	3	71	21	864.126	863.791	2588.35	0.94088	0.00081273	-0.74252	-0.00064139	0.19836	0.00017134	864.125	23.992	0.36236	24.063	23.903	24.265	0.070806	188	47	5	0.734706	0.00493097	0.155369	0.012882	1	89.483	2.8582	1	7475600	1	1	2	0	1	1	0	0	2	1	0
R1	0	0	Unmodified	0	MULTI-MSMS	QEHF1_09665_DAS	F2	2	51	14	728.887	728.888	1455.76	-1.0743	-0.00078303	1.0502	0.00076551	-0.024029	-1.7514e-05	728.888	20.959	0.069836	21.144	21.136	21.206	0.18543	7	3	3	0.695948	0.00122636	0.00962609	0.015781	1	103.42	67.878	1	7273000	0	0	1	1	0	1	0	1	1	2	0
R1	0	0	Unmodified	0	MULTI-MSMS	QEHF1_09665_DAS	F2	2	51	15	802.423	802.422	1602.83	1.7815	0.0014295	-0.65832	-0.00052825	1.1232	0.00090126	802.421	23.028	0.32969	23.194	23.003	23.333	0.16644	52	19	4	0.843895	0.0014766	0.0811242	0.022038	1	94.363	61.134	1	3583800	0	0	1	1	0	1	0	1	1	2	0
R1	0	0	Unmodified	0	MULTI-MSMS	QEHF1_09663_DAS	F3	2	39	11	620.314	620.314	1238.61	1.1176	0.00069325	-2.2247	-0.00138	-1.1072	-0.00068678	620.313	11.701	0.19781	11.701	11.608	11.806	0	21	7	4	0.90703	0.00452138	0.0236288	0.010114	1	145.72	83.761	1	10654000	0	1	1	1	1	0	0	1	1	0	0
R1	0	0	Unmodified	0	MULTI-MSMS	QEHF1_09663_DAS	F3	3	54	25	899.1	898.766	2693.28	0.17364	0.00015606	0.38867	0.00034932	0.56231	0.00050538	899.101	15.554	0.27964	15.554	15.442	15.722	0	49	13	6	0.919232	0.00285355	0.0402151	1.2592e-06	1	137.24	115.12	1	15806000	0	1	1	4	0	0	1	3	3	2	1
R1	0	0	Unmodified	0	MULTI-MSMS	QEHF1_09663_DAS	F3	3	20	25	948.778	948.448	2842.32	-0.59035	-0.00055992	-1.1941	-0.0011325	-1.7844	-0.0016925	948.781	16.734	0.2	16.734	16.575	16.775	3.5527e-15	16	7	3	0.855601	0.00107188	0.0126794	0.0056842	1	100.62	74.951	1	5462200	0	1	1	1	0	1	1	4	2	2	1
R1	0	0	Unmodified	0	MULTI-MSMS	QEHF1_09663_DAS	F3	3	22	18	680.658	680.658	2038.95	-0.86274	-0.00058723	-0.13999	-9.5288e-05	-1.0027	-0.00068252	680.993	13.5	0.5382	13.5	13.389	13.927	0	60	21	5	0.992308	0.00325414	0.00606656	0.00016176	1	137.45	108.9	1	43888000	0	1	3	0	0	0	1	4	0	2	1
R1	0	0	Unmodified	0	MULTI-MSMS	QEHF1_09663_DAS	F3	2	22	18	1020.48	1020.48	2038.95	-1.3635	-0.0013914	0.68122	0.00069517	-0.68227	-0.00069625	1020.99	13.506	0.21567	13.506	13.389	13.604	0	20	8	3	0.938572	0.00122261	0.00277601	3.2209e-44	1	267.07	221.19	1	10289000	0	1	3	0	0	0	1	4	0	2	1
R1	0	0	Unmodified	0	MULTI-MSMS	QEHF1_09664_DAS	F1	3	22	18	680.993	680.658	2038.95	-1.3922	-0.00094764	0.44821	0.00030508	-0.94403	-0.00064256	680.993	13.231	0.19823	13.364	13.286	13.485	0.13325	35	11	5	0.983154	0.00290408	0.00719846	0.00010102	1	143.43	111.09	1	35737000	0	1	3	0	0	0	1	4	0	2	1
R1	0	0	Unmodified	0	MULTI-MSMS	QEHF1_09663_DAS	F3	2	27;30	12	717.314	717.315	1432.61	-0.48347	-0.0003468	0.379	0.00027186	-0.10447	-7.4937e-05	717.315	16.298	0.47532	16.298	16.176	16.651	-3.5527e-15	48	20	4	0.474934	0.00138115	0.01766	0.0063351	1	140.49	2.2666	1	14048000	0	1	1	0	0	2	0	0	1	1	0
R1	0	0	Unmodified	0	MULTI-MSMS	QEHF1_09663_DAS	F3	2	39;55	20	1239.09	1239.09	2476.17	-0.11424	-0.00014155	-0.71193	-0.00088215	-0.82617	-0.0010237	1239.59	20.627	0.32108	20.627	20.5	20.821	0	71	22	4	0.936172	0.000658862	0.0059646	8.7884e-08	1	154.07	129.88	1	12870000	0	1	1	1	3	0	0	2	3	1	0
R1	1	0	Deamidation (NQ)	0	MULTI-MSMS	QEHF1_09665_DAS	F2	2	29;60	17	902.88	902.378	1802.74	0.27255	0.00024594	-0.59379	-0.00053583	-0.32124	-0.00028988	902.379	13.803	0.25177	14.012	13.873	14.125	0.209	26	10	4	0.649337	0.00217131	0.0321771	3.2134e-07	1	161.21	124.78	2	20697000	0	1	0	1	2	2	1	0	0	2	0
R1	0	0	Unmodified	0	MULTI-MSMS	QEHF1_09664_DAS	F1	2	0	11	654.847	654.847	1307.68	-0.6612	-0.00043299	1.2881	0.00084351	0.6269	0.00041053	654.848	15.766	0.45871	15.889	15.749	16.208	0.12293	52	19	5	0.909338	0.00593972	0.141501	0.014706	1	141.02	91.601	1	87268000	0	1	2	0	0	1	0	1	1	0	0
R1	0	0	Unmodified	0	MULTI-MSMS	QEHF1_09665_DAS	F2	2	0	11	654.848	654.847	1307.68	0.89612	0.00058682	-0.73278	-0.00047986	0.16334	0.00010696	654.847	15.61	0.75399	15.815	15.671	16.425	0.20521	110	35	5	0.970242	0.00467922	0.0174504	0.0027743	1	153.24	88.98	1	389370000	0	1	2	0	0	1	0	1	1	0	0
R1	4	0	4 Deamidation (NQ)	1	MULTI-MSMS	QEHF1_09665_DAS	F2	2	103	17	913.917	913.416	1824.82	-0.4173	-0.00038116	0.7235	0.00066085	0.3062	0.00027969	913.416	16.068	0.3014	16.272	16.122	16.424	0.20443	36	12	4	0.988072	0.00467286	0.0489757	0.0035733	1	113.93	19.234	1	41100000	1	0	0	0	2	0	0	2	1	4	0
R1	1	0	Deamidation (NQ)	1	MULTI-MSMS	QEHF1_09665_DAS	F2	2	31	9	585.254	585.254	1168.49	-1.3936	-0.00081563	1.3114	0.0007675	-0.082233	-4.8127e-05	585.255	9.063	0.55368	9.2717	9.107	9.6607	0.2087	86	27	4	0.992956	0.00612154	0.104049	0.0031937	1	166.09	96.913	1	61869000	2	0	0	0	1	0	1	0	2	1	0
R1	0	0	Unmodified	1	MULTI-MSMS	QEHF1_09665_DAS	F2	2	35	13	805.418	804.916	1607.82	0.44634	0.00035927	-0.42938	-0.00034562	0.016954	1.3647e-05	804.915	18.458	0.26918	18.656	18.539	18.808	0.19818	28	10	4	0.945441	0.00278485	0.0322274	4.7874e-07	1	182.93	0	1	21965000	0	2	1	0	0	1	0	0	0	1	0
R1	0	0	Unmodified	0	MULTI-MSMS	QEHF1_09665_DAS	F2	2	27;30	11	616.374	616.374	1230.73	0.51796	0.00031925	-0.57319	-0.0003533	-0.055233	-3.4044e-05	616.374	18.208	0.26628	18.406	18.297	18.563	0.19818	33	10	4	0.92579	0.00763523	0.0545563	8.5496e-09	1	198.65	138.21	1	70196000	1	0	1	0	0	0	0	0	0	0	0
R1	0	0	Unmodified	1	MULTI-MSMS	QEHF1_09665_DAS	F2	3	21	21	834.09	833.754	2498.24	1.0262	0.00085556	0.33734	0.00028126	1.3635	0.0011368	834.089	17.389	0.17124	17.59	17.502	17.674	0.20112	11	7	2	0.528508	0.000709682	0.011151	2.2667e-09	1	173.56	141.91	1	11346000	0	2	1	0	0	4	0	0	1	1	1
R1	0	0	Unmodified	0	MULTI-MSMS	QEHF1_09663_DAS	F3	2	0;69;7	13	745.808	745.809	1489.6	-1.7232	-0.0012852	1.3562	0.0010115	-0.36695	-0.00027367	745.809	14.036	0.16829	14.036	13.927	14.095	0	21	6	4	0.700217	0.00555696	0.0989417	0.0036598	1	138.71	90.775	1	28889000	0	1	2	2	0	2	1	0	2	1	0
R1	0	0	Unmodified	0	MULTI-MSMS	QEHF1_09664_DAS	F1	2	0;69;7	13	745.81	745.809	1489.6	-1.4871	-0.0011091	2.7626	0.0020604	1.2755	0.00095131	745.811	13.954	0.14026	14.084	14.01	14.15	0.12989	14	5	4	0.807128	0.000871697	0.0324116	0.014217	1	118.4	90.199	1	5590200	0	1	2	2	0	2	1	0	2	1	0
R1	1	0	Deamidation (NQ)	0	MSMS	QEHF1_09663_DAS	F3	2	77	16	910.305	910.308	1818.6	NaN	NaN	NaN	NaN	NaN	NaN	NaN	14.796	1	14.796	14.296	15.296	0	NaN	NaN	NaN	NaN	NaN	NaN	0.0021183	1	111.86	84.706	1	NaN	0	0	0	0	1	4	2	0	0	2	0
R1	1	0	Deamidation (NQ)	0	MULTI-MSMS	QEHF1_09664_DAS	F1	2	42;44	14	695.79	695.789	1389.56	-2.0144	-0.0014016	2.4741	0.0017214	0.45963	0.00031981	695.791	12.232	0.16866	12.368	12.307	12.476	0.13583	16	7	3	0.84494	0.000726179	0.0081296	0.021147	1	99.788	21.69	2	8569000	0	0	0	0	2	2	0	0	0	2	1
R1	1	0	Deamidation (NQ)	0	MULTI-MSMS	QEHF1_09663_DAS	F3	2	42;44	21	1090.51	1090.01	2178.01	-0.43522	-0.00047439	-0.27606	-0.00030091	-0.71128	-0.0007753	1090.51	17.537	0.54898	17.537	17.403	17.952	0	74	24	5	0.987726	0.00111651	0.00718613	3.0435e-95	2	339.58	99.117	2	63185000	0	1	0	0	2	3	0	0	0	3	1
R1	1	0	Deamidation (NQ)	0	MULTI-MSMS	QEHF1_09663_DAS	F3	3	42;44	21	727.345	727.01	2178.01	-1.1723	-0.00085226	0.48219	0.00035056	-0.69009	-0.00050171	727.345	17.517	0.61833	17.517	17.362	17.981	0	115	28	7	0.951789	0.00567646	0.0485926	3.5363e-05	3	143.04	30.581	2	245340000	0	1	0	0	2	3	0	0	0	3	1
R1	1	0	Deamidation (NQ)	0	MULTI-MSMS	QEHF1_09663_DAS	F3	2	42;44	21	1091.02	1090.01	2178.01	0.74295	0.00080982	-1.298	-0.0014149	-0.55508	-0.00060504	1090.51	18.009	0.28701	18.009	17.952	18.239	0	34	14	3	0.895475	0.000638989	0.0256241	0.0015942	1	118.2	25.429	2	2428000	0	1	0	0	2	3	0	0	0	3	1
R1	1	0	Deamidation (NQ)	0	MULTI-MSMS	QEHF1_09664_DAS	F1	3	42;44	21	727.344	727.01	2178.01	-0.75336	-0.0005477	0.74929	0.00054474	-0.0040684	-2.9578e-06	727.345	17.389	1.324	17.503	17.346	18.67	0.11412	151	54	7	0.943731	0.0049302	0.0229018	0.00031839	2	130.05	20.401	2	481510000	0	1	0	0	2	3	0	0	0	3	1
R1	1	0	Deamidation (NQ)	0	MULTI-MSMS	QEHF1_09664_DAS	F1	2	42;44	21	1090.01	1090.01	2178.01	-0.72464	-0.00078986	0.51743	0.000564	-0.20721	-0.00022586	1090.51	17.382	0.67386	17.496	17.369	18.043	0.11412	93	28	5	0.987122	0.00216918	0.0134801	6.9358e-178	2	425.03	109.89	2	104850000	0	1	0	0	2	3	0	0	0	3	1
R1	1	0	Deamidation (NQ)	0	MULTI-MSMS	QEHF1_09665_DAS	F2	3	42;44	21	727.347	727.01	2178.01	-0.25075	-0.0001823	-0.58945	-0.00042854	-0.84021	-0.00061084	727.344	17.309	0.96589	17.511	17.358	18.323	0.20112	149	42	6	0.909291	0.00152602	0.00385747	0.0035764	1	108.37	17.645	2	173280000	0	1	0	0	2	3	0	0	0	3	1
R1	1	0	Deamidation (NQ)	0	MULTI-MSMS	QEHF1_09665_DAS	F2	2	42;44	21	1090.01	1090.01	2178.01	1.0409	0.0011346	-2.4555	-0.0026765	-1.4146	-0.0015419	1090.51	17.31	0.31757	17.511	17.427	17.745	0.20112	44	15	4	0.951861	0.00059436	0.00159694	1.4514e-153	1	398.77	120.57	2	37098000	0	1	0	0	2	3	0	0	0	3	1
R1	0	0	Unmodified	0	MULTI-MSMS	QEHF1_09663_DAS	F3	2	52	11	633.782	633.782	1265.55	1.1081	0.0007023	-1.3742	-0.00087097	-0.26614	-0.00016868	633.781	12.934	0.25659	12.934	12.852	13.109	0	27	13	3	0.808468	0.000995179	0.00217574	0.013753	1	142	13.138	1	7983000	1	0	1	1	0	0	1	2	1	1	0
R1	0	0	Unmodified	0	MULTI-MSMS	QEHF1_09664_DAS	F1	2	10;11	15	798.851	798.352	1594.69	-1.4857	-0.0011861	0.26239	0.00020948	-1.2233	-0.00097662	798.353	16.097	0.18225	16.218	16.118	16.3	0.12131	15	7	3	0.865475	0.00100414	0.00748738	0.0046194	1	110.84	81.88	1	10534000	0	0	1	0	0	2	0	1	1	3	1
R1	0	0	Unmodified	0	MULTI-MSMS	QEHF1_09663_DAS	F3	3	10;11	23	827.077	826.743	2477.21	-0.64845	-0.0005361	-0.085865	-7.0989e-05	-0.73432	-0.00060709	827.077	18.676	0.50592	18.676	18.461	18.967	0	167	28	7	0.982017	0.0269825	0.272627	5.1482e-65	2	288.25	40.352	1	220000000	0	1	38	0	1	2	0	1	2	3	1
R1	0	0	Unmodified	0	MULTI-MSMS	QEHF1_09663_DAS	F3	2	10;11	23	1240.12	1239.61	2477.21	0.19141	0.00023728	-0.059445	-7.3688e-05	0.13197	0.00016359	1240.11	18.676	0.40637	18.676	18.561	18.967	0	86	24	5	0.936873	0.0141123	0.226762	2.1784e-179	2	425.22	82.642	1	17582000	0	1	38	0	1	2	0	1	2	3	1
R1	0	0	Unmodified	0	MULTI-MSMS	QEHF1_09663_DAS	F3	3	10;11	23	827.077	826.743	2477.21	-0.69203	-0.00057213	0.15704	0.00012984	-0.53499	-0.0004423	827.412	18.989	0.15244	18.989	18.967	19.12	0	44	9	5	0.8577	0.00998126	0.50353	7.2379e-21	1	200.1	42.124	1	18693000	0	1	38	0	1	2	0	1	2	3	1
R1	0	0	Unmodified	0	MULTI-MSMS	QEHF1_09663_DAS	F3	3	10;11	23	827.075	826.743	2477.21	-0.78753	-0.00065109	-0.58546	-0.00048402	-1.373	-0.0011351	827.077	19.272	0.16074	19.272	19.25	19.411	3.5527e-15	45	10	5	0.481781	0.00126993	0.0138055	6.6015e-10	1	169.85	29.643	1	13907000	0	1	38	0	1	2	0	1	2	3	1
R1	0	0	Unmodified	0	MULTI-MSMS	QEHF1_09663_DAS	F3	3	10;11	23	827.077	826.743	2477.21	-0.63479	-0.00052481	-0.99925	-0.00082612	-1.634	-0.0013509	827.077	19.854	0.65503	19.854	19.727	20.382	0	111	53	4	0.828607	0.00471395	0.034128	2.8621e-09	3	154.84	32.315	1	13936000	0	1	38	0	1	2	0	1	2	3	1
R1	0	0	Unmodified	0	MULTI-MSMS	QEHF1_09663_DAS	F3	3	10;11	23	827.075	826.743	2477.21	-1.1664	-0.0009643	-1.3265	-0.0010967	-2.4929	-0.002061	827.078	20.8	0.27553	20.8	20.723	20.999	-3.5527e-15	55	20	5	0.772424	0.00388357	0.0542711	0.011303	1	93.006	23.608	1	4956900	0	1	38	0	1	2	0	1	2	3	1
R1	0	0	Unmodified	0	MULTI-MSMS	QEHF1_09663_DAS	F3	3	10;11	23	827.077	826.743	2477.21	-0.5911	-0.00048868	-0.26946	-0.00022277	-0.86055	-0.00071146	827.078	21.351	0.97283	21.351	20.893	21.866	0	292	91	4	0.907815	0.00585534	0.068054	5.3748e-06	3	133.38	29.323	1	5955700	0	1	38	0	1	2	0	1	2	3	1
R1	0	0	Unmodified	0	MULTI-MSMS	QEHF1_09663_DAS	F3	3	10;11	23	827.078	826.743	2477.21	0.31079	0.00025694	-0.44132	-0.00036486	-0.13053	-0.00010792	827.078	22.297	0.8322	22.297	21.951	22.783	0	283	83	5	0.974549	0.00726677	0.129064	0.00014238	3	127.5	34.714	1	6259400	0	1	38	0	1	2	0	1	2	3	1
R1	0	0	Unmodified	0	MULTI-MSMS	QEHF1_09663_DAS	F3	3	10;11	23	827.078	826.743	2477.21	0.80802	0.00066803	-0.76961	-0.00063627	0.03841	3.1755e-05	826.743	23.015	1.1567	23.015	22.627	23.784	0	496	143	5	0.912566	0.0058842	0.121992	2.27e-06	3	144.92	33.224	1	5788200	0	1	38	0	1	2	0	1	2	3	1
R1	0	0	Unmodified	0	MULTI-MSMS	QEHF1_09663_DAS	F3	3	10;11	23	827.078	826.743	2477.21	1.1353	0.0009386	-1.3143	-0.0010866	-0.17899	-0.00014798	827.077	24.179	1.3852	24.179	23.694	25.079	0	664	196	4	0.978475	0.00790038	0.0725911	0.00011272	4	128.55	33.717	1	4863200	0	1	38	0	1	2	0	1	2	3	1
R1	0	0	Unmodified	0	MULTI-MSMS	QEHF1_09663_DAS	F3	3	10;11	23	827.078	826.743	2477.21	0.93957	0.00077678	1.4747	0.0012192	2.4143	0.001996	827.079	25.302	0.82716	25.302	24.993	25.82	0	428	119	6	0.92497	0.0054608	0.169536	0.00040678	1	118.16	30.12	1	12878000	0	1	38	0	1	2	0	1	2	3	1
R1	0	0	Unmodified	0	MULTI-MSMS	QEHF1_09663_DAS	F3	3	10;11	23	827.078	826.743	2477.21	0.70943	0.00058652	-0.38578	-0.00031894	0.32365	0.00026757	827.077	25.921	1.6269	25.921	25.58	27.206	-3.5527e-15	728	277	4	0.639186	0.00526781	0.05797	6.933e-05	6	130.09	34.881	1	3526600	0	1	38	0	1	2	0	1	2	3	1
R1	0	0	Unmodified	0	MULTI-MSMS	QEHF1_09663_DAS	F3	3	10;11	23	827.079	826.743	2477.21	0.439	0.00036294	0.55133	0.00045581	0.99033	0.00081875	827.078	27.245	0.99448	27.245	27.132	28.127	0	358	224	3	0.990753	0.00535967	0.129365	0.03538	1	77.045	19.219	1	2305200	0	1	38	0	1	2	0	1	2	3	1
R1	0	0	Unmodified	0	MULTI-MSMS	QEHF1_09664_DAS	F1	3	10;11	23	827.077	826.743	2477.21	0.24949	0.00020626	-0.23745	-0.00019631	0.012044	9.9574e-06	827.077	18.619	1.0932	18.725	18.511	19.604	0.10578	145	46	6	0.918437	0.0124459	0.112508	4.1734e-14	2	174.63	29.609	1	70088000	0	1	38	0	1	2	0	1	2	3	1
R1	0	0	Unmodified	0	MULTI-MSMS	QEHF1_09664_DAS	F1	2	10;11	23	1240.11	1239.61	2477.21	-0.52201	-0.00064709	1.5951	0.0019773	1.0731	0.0013302	1240.11	18.621	0.19921	18.727	18.612	18.811	0.10578	21	7	4	0.944599	0.00274394	0.0359769	2.5365e-96	1	336.04	72.587	1	8110300	0	1	38	0	1	2	0	1	2	3	1
R1	0	0	Unmodified	0	MULTI-MSMS	QEHF1_09665_DAS	F2	3	10;11	23	827.077	826.743	2477.21	0.51097	0.00042244	-0.47265	-0.00039076	0.038319	3.168e-05	827.077	18.403	1.0348	18.601	18.466	19.5	0.19818	132	41	5	0.893197	0.0049188	0.101169	2.2913e-09	3	158.73	30.324	1	82505000	0	1	38	0	1	2	0	1	2	3	1
R1	0	0	Unmodified	0	MULTI-MSMS	QEHF1_09665_DAS	F2	2	10;11	23	1240.62	1239.61	2477.21	1.5226	0.0018874	-1.7094	-0.002119	-0.1868	-0.00023156	1240.61	18.417	0.17049	18.616	18.515	18.685	0.19818	12	6	3	0.498633	0.00092293	0.014102	1.148e-51	1	269.51	37.803	1	6435500	0	1	38	0	1	2	0	1	2	3	1
R1	0	0	Unmodified	0	MULTI-MSMS	QEHF1_09663_DAS	F3	3	52	18	601.636	601.635	1801.88	-0.41955	-0.00025242	0.23704	0.00014261	-0.18251	-0.0001098	601.636	14.79	0.98047	14.79	14.632	15.612	0	116	40	4	0.840889	0.00268099	0.0236583	0.00017167	2	136.48	97.471	1	67799000	0	1	5	2	0	1	0	0	2	3	1
R1	0	0	Unmodified	0	MULTI-MSMS	QEHF1_09663_DAS	F3	2	52	18	902.453	901.95	1801.88	-0.69556	-0.00062736	1.2016	0.0010838	0.50604	0.00045642	901.95	14.781	0.71254	14.781	14.656	15.369	0	78	29	4	0.971973	0.00354681	0.046382	4.9128e-34	2	252.42	189.35	1	18137000	0	1	5	2	0	1	0	0	2	3	1
R1	0	0	Unmodified	0	MULTI-MSMS	QEHF1_09664_DAS	F1	2	52	18	902.454	901.95	1801.88	-0.79503	-0.00071708	0.95214	0.00085878	0.15711	0.00014171	902.452	14.624	0.50183	14.751	14.655	15.157	0.12731	53	29	3	0.879041	0.000613294	0.000832914	1.1632e-17	1	205.96	144.62	1	18941000	0	1	5	2	0	1	0	0	2	3	1
R1	1	0	Deamidation (NQ)	0	MULTI-MSMS	QEHF1_09663_DAS	F3	2	64	16	900.968	900.968	1799.92	-0.68572	-0.00061781	1.1302	0.0010183	0.44451	0.00040049	900.968	16.804	0.23567	16.804	16.676	16.912	0	26	10	3	0.426518	0.00287985	0.00857243	0.00015803	1	145.29	116.66	3	25923000	0	1	0	0	2	0	0	1	1	2	1
R1	1	0	Deamidation (NQ)	0	MULTI-MSMS	QEHF1_09664_DAS	F1	3	64	16	600.981	600.981	1799.92	-0.94315	-0.00056681	1.202	0.00072241	0.2589	0.00015559	601.316	16.703	0.46719	16.821	16.687	17.154	0.11784	40	19	4	0.813942	0.000768121	0.00432898	0.039664	1	83.856	55.887	3	26554000	0	1	0	0	2	0	0	1	1	2	1
R1	1	0	Deamidation (NQ)	0	MULTI-MSMS	QEHF1_09664_DAS	F1	2	64	16	901.468	900.968	1799.92	-1.1995	-0.0010807	1.1634	0.0010482	-0.036117	-3.254e-05	900.969	16.693	0.17411	16.81	16.71	16.884	0.11784	12	7	2	0.824919	0.000356495	0.00169992	9.4395e-10	1	186.81	139.77	3	7938400	0	1	0	0	2	0	0	1	1	2	1
R1	2	0	2 Deamidation (NQ)	0	MULTI-MSMS	QEHF1_09663_DAS	F3	2	64	16	901.961	901.46	1800.9	-1.2239	-0.0011033	0.85637	0.00077198	-0.36751	-0.0003313	901.461	17.246	0.26212	17.246	17.086	17.348	0	33	11	4	0.982979	0.00507062	0.0585201	0.00014319	1	146.07	108.65	3	28490000	0	1	0	0	2	0	0	1	1	2	1
R1	2	0	2 Deamidation (NQ)	0	MULTI-MSMS	QEHF1_09663_DAS	F3	3	64	16	601.643	601.309	1800.9	-1.0074	-0.00060579	0.73461	0.00044173	-0.27283	-0.00016406	601.643	17.226	0.43657	17.226	16.912	17.348	0	59	20	6	0.948472	0.014333	0.168707	0.0065756	1	107.61	82.051	3	80844000	0	1	0	0	2	0	0	1	1	2	1
R1	2	0	2 Deamidation (NQ)	0	MULTI-MSMS	QEHF1_09663_DAS	F3	2	64	16	901.961	901.46	1800.9	-0.70295	-0.00063368	0.69442	0.00062599	-0.0085218	-7.682e-06	901.961	17.451	0.33084	17.451	17.348	17.679	3.5527e-15	35	14	3	0.855194	0.00285784	0.0213853	4.1208e-06	1	154.36	116.34	3	10902000	0	1	0	0	2	0	0	1	1	2	1
R1	2	0	2 Deamidation (NQ)	0	MULTI-MSMS	QEHF1_09663_DAS	F3	3	64	16	601.643	601.309	1800.9	-0.42144	-0.00025342	-0.39871	-0.00023975	-0.82015	-0.00049316	601.309	17.477	0.63233	17.477	17.348	17.981	3.5527e-15	77	29	4	0.929487	0.00505203	0.0323605	0.023961	1	88.561	61.299	3	22287000	0	1	0	0	2	0	0	1	1	2	1
R1	2	0	2 Deamidation (NQ)	0	MULTI-MSMS	QEHF1_09664_DAS	F1	2	64	16	901.96	901.46	1800.9	-0.66399	-0.00059856	-0.48433	-0.0004366	-1.1483	-0.0010352	901.961	17.119	0.14495	17.235	17.152	17.297	0.11598	10	5	2	0.796226	0.000680367	0.00475773	1.0153e-09	1	186.17	148.74	3	11370000	0	1	0	0	2	0	0	1	1	2	1
R1	2	0	2 Deamidation (NQ)	0	MSMS	QEHF1_09664_DAS	F1	3	64	16	601.307	601.309	1800.9	NaN	NaN	NaN	NaN	NaN	NaN	NaN	17.085	1	17.201	16.701	17.701	0.11598	NaN	NaN	NaN	NaN	NaN	NaN	0.0065674	1	97.797	70.59	3	NaN	0	1	0	0	2	0	0	1	1	2	1
R1	1	0	Deamidation (NQ)	0	MULTI-MSMS	QEHF1_09665_DAS	F2	3	61	14	564.58	564.248	1689.72	-1.0091	-0.0005694	-0.25182	-0.00014209	-1.261	-0.00071149	564.582	11.313	0.18709	11.523	11.461	11.648	0.21086	21	9	4	0.993103	0.000716948	0.00124399	0.00047794	1	141.37	101.95	3	14185000	1	0	0	0	1	2	0	2	2	1	1
R1	1	0	Deamidation (NQ)	0	MULTI-MSMS	QEHF1_09663_DAS	F3	2	6;92	12	716.374	716.375	1430.73	-0.87803	-0.000629	0.14698	0.0001053	-0.73104	-0.0005237	716.375	19.439	0.22108	19.439	19.411	19.632	0	44	14	4	0.948771	0.00708426	0.120915	0.030118	1	115.71	64.187	1	38093000	0	1	0	0	1	0	0	0	0	1	1
R1	1	0	Deamidation (NQ)	0	MULTI-MSMS	QEHF1_09664_DAS	F1	2	6;92	12	716.374	716.375	1430.73	-0.38551	-0.00027617	-0.097435	-6.98e-05	-0.48295	-0.00034597	716.374	19.36	1.2539	19.462	19.084	20.338	0.10128	146	57	5	0.99456	0.0259891	0.282572	0.032555	1	113.71	64.91	1	125430000	0	1	0	0	1	0	0	0	0	1	1
R1	1	0	Deamidation (NQ)	0	MULTI-MSMS	QEHF1_09665_DAS	F2	2	6;92	12	716.877	716.375	1430.73	0.91939	0.00065863	-1.1667	-0.00083581	-0.24733	-0.00017718	716.374	19.068	0.54392	19.264	18.979	19.523	0.19583	75	21	5	0.839867	0.00500545	0.0944101	0.021024	1	123.21	70.953	1	337400000	0	1	0	0	1	0	0	0	0	1	1
R1	1	0	Deamidation (NQ)	0	MULTI-MSMS	QEHF1_09663_DAS	F3	2	12	11	598.292	598.292	1194.57	-0.33265	-0.00019902	-0.56191	-0.00033619	-0.89456	-0.00053521	598.292	16.304	0.71745	16.304	16.17	16.887	0	109	32	6	0.971496	0.00305298	0.0647868	0.010652	3	145.17	79.416	1	180300000	1	0	0	0	1	0	0	0	1	3	0
R1	1	0	Deamidation (NQ)	0	MULTI-MSMS	QEHF1_09664_DAS	F1	2	12	11	598.292	598.292	1194.57	-1.2566	-0.00075181	0.66676	0.00039892	-0.58983	-0.00035289	598.293	16.098	0.99973	16.219	15.937	16.936	0.12131	98	42	5	0.942498	0.00154308	0.0165161	0.012847	1	142.92	86.912	1	215630000	1	0	0	0	1	0	0	0	1	3	0
R1	1	0	Deamidation (NQ)	0	MULTI-MSMS	QEHF1_09665_DAS	F2	2	12	11	598.293	598.292	1194.57	0.88382	0.00052878	-1.4437	-0.00086378	-0.55991	-0.00033499	598.292	16.022	0.7448	16.226	16.078	16.822	0.20443	106	31	5	0.87665	0.0013857	0.0226588	2.8467e-05	1	178.94	128.82	1	320800000	1	0	0	0	1	0	0	0	1	3	0
R1	1	1	Oxidation (M),Deamidation (NQ)	0	MULTI-MSMS	QEHF1_09665_DAS	F2	2	12	11	606.29	606.29	1210.57	0.92238	0.00055923	-0.54229	-0.00032878	0.38009	0.00023044	606.29	14.548	0.43885	14.755	14.622	15.061	0.20758	49	19	4	0.928146	0.00322193	0.0103976	0.015735	1	139.96	85.556	1	115930000	1	0	0	0	1	0	0	0	1	3	0
R1	0	0	Unmodified	0	MULTI-MSMS	QEHF1_09664_DAS	F1	2	70	13	698.919	698.919	1395.82	-0.7696	-0.00053789	0.61549	0.00043018	-0.15411	-0.00010771	698.92	17.664	0.20301	17.776	17.662	17.865	0.11214	21	7	3	0.43597	0.00171244	0.0308568	0.039948	1	102.42	76.566	1	5197500	0	1	2	0	1	0	0	0	0	2	1
R1	0	0	Unmodified	0	MULTI-MSMS	QEHF1_09665_DAS	F2	2	70	13	698.92	698.919	1395.82	0.99229	0.00069353	-0.48174	-0.00033669	0.51056	0.00035684	698.919	17.532	0.50518	17.733	17.578	18.083	0.20112	54	20	4	0.515692	0.00484833	0.09563	0.0068622	1	129.67	92.603	1	35149000	0	1	2	0	1	0	0	0	0	2	1
R1	1	0	Deamidation (NQ)	0	MULTI-MSMS	QEHF1_09663_DAS	F3	2	44	15	797.43	797.43	1592.85	-0.55157	-0.00043984	0.10049	8.0137e-05	-0.45107	-0.0003597	797.43	18.306	0.47815	18.306	18.123	18.601	0	115	23	6	0.89299	0.0102783	0.264394	4.8072e-14	2	205.46	160.33	1	1042400000	0	1	0	1	1	0	0	0	0	2	0
R1	1	0	Deamidation (NQ)	0	MULTI-MSMS	QEHF1_09663_DAS	F3	2	44	15	797.428	797.43	1592.85	-0.70515	-0.00056231	0.28991	0.00023118	-0.41525	-0.00033113	797.43	18.626	0.17799	18.626	18.582	18.76	0	31	10	4	0.764042	0.00370984	0.052463	5.5298e-14	1	203.83	134.94	1	9966800	0	1	0	1	1	0	0	0	0	2	0
R1	1	0	Deamidation (NQ)	0	MULTI-MSMS	QEHF1_09663_DAS	F3	2	44	15	797.932	797.43	1592.85	-0.75693	-0.0006036	1.5535	0.0012388	0.79652	0.00063517	797.431	18.989	0.26434	18.989	18.974	19.238	0	35	16	4	0.765389	0.00723895	0.143232	3.4778e-06	1	168.3	118.02	1	8001300	0	1	0	1	1	0	0	0	0	2	0
R1	1	0	Deamidation (NQ)	0	MULTI-MSMS	QEHF1_09663_DAS	F3	2	44	15	797.93	797.43	1592.85	-0.85252	-0.00067982	0.46263	0.00036891	-0.38989	-0.00031091	797.931	19.277	0.17309	19.277	19.238	19.411	0	33	11	4	0.868575	0.00575955	0.127367	1.0842e-05	1	155.48	118.14	1	7432700	0	1	0	1	1	0	0	0	0	2	0
R1	1	0	Deamidation (NQ)	0	MULTI-MSMS	QEHF1_09663_DAS	F3	2	44	15	797.93	797.43	1592.85	-0.94816	-0.00075609	0.65739	0.00052422	-0.29077	-0.00023187	797.932	19.466	0.1754	19.466	19.411	19.586	0	35	10	4	0.818869	0.00540409	0.122123	8.2513e-06	1	159.99	99.472	1	6529800	0	1	0	1	1	0	0	0	0	2	0
R1	1	0	Deamidation (NQ)	0	MULTI-MSMS	QEHF1_09663_DAS	F3	2	44	15	797.429	797.43	1592.85	-0.71823	-0.00057274	-0.45735	-0.0003647	-1.1756	-0.00093744	797.43	19.855	0.41063	19.855	19.727	20.138	0	62	30	3	0.591147	0.00191584	0.0197453	9.3677e-06	1	158.05	106.95	1	7533600	0	1	0	1	1	0	0	0	0	2	0
R1	1	0	Deamidation (NQ)	0	MULTI-MSMS	QEHF1_09663_DAS	F3	2	44	15	797.431	797.43	1592.85	-0.52454	-0.00041829	0.59593	0.00047522	0.071391	5.693e-05	797.43	20.17	0.1548	20.17	20.104	20.259	0	40	15	4	0.319879	0.00102336	0.0508618	0.00025847	1	144.65	98.651	1	3957300	0	1	0	1	1	0	0	0	0	2	0
R1	1	0	Deamidation (NQ)	0	MULTI-MSMS	QEHF1_09663_DAS	F3	2	44	15	797.432	797.43	1592.85	-0.91396	-0.00072882	1.9484	0.0015537	1.0345	0.00082492	797.432	20.564	0.35483	20.564	20.382	20.737	0	71	25	3	0.587696	0.00200103	0.0271589	7.57e-05	1	151.1	100.81	1	3916300	0	1	0	1	1	0	0	0	0	2	0
R1	1	0	Deamidation (NQ)	0	MULTI-MSMS	QEHF1_09663_DAS	F3	2	44	15	797.43	797.43	1592.85	-0.54398	-0.00043379	1.0508	0.00083797	0.50686	0.00040418	797.431	21.24	0.99156	21.24	20.914	21.906	0	158	94	2	0.718656	0.00272725	0.0559953	0.00042549	3	138.75	93.396	1	4780400	0	1	0	1	1	0	0	0	0	2	0
R1	1	0	Deamidation (NQ)	0	MULTI-MSMS	QEHF1_09663_DAS	F3	2	44	15	797.43	797.43	1592.85	0.84134	0.00067091	-1.4631	-0.0011667	-0.62171	-0.00049577	797.429	23.518	1.0489	23.518	22.968	24.016	0	258	139	2	0.831799	0.00472418	0.119076	0.0034562	4	115.18	87.846	1	3165100	0	1	0	1	1	0	0	0	0	2	0
R1	1	0	Deamidation (NQ)	0	MULTI-MSMS	QEHF1_09663_DAS	F3	2	44	15	797.429	797.43	1592.85	1.057	0.00084291	-2.0389	-0.0016259	-0.9819	-0.00078299	797.428	24.2	1.5201	24.2	23.887	25.407	0	476	219	3	0.784657	0.00337111	0.0398373	0.0037128	5	113.63	78.215	1	2728900	0	1	0	1	1	0	0	0	0	2	0
R1	1	0	Deamidation (NQ)	0	MULTI-MSMS	QEHF1_09663_DAS	F3	2	44	15	797.931	797.43	1592.85	0.58079	0.00046314	-1.3653	-0.0010887	-0.78451	-0.00062559	797.93	26.257	1.6151	26.257	25.591	27.206	0	552	275	3	0.319393	0.000894511	0.0128278	0.015315	4	100.72	74.784	1	2094900	0	1	0	1	1	0	0	0	0	2	0
R1	1	0	Deamidation (NQ)	0	MSMS	QEHF1_09663_DAS	F3	2	44	15	797.431	797.43	1592.85	NaN	NaN	NaN	NaN	NaN	NaN	NaN	22.257	1	22.257	21.757	22.757	0	NaN	NaN	NaN	NaN	NaN	NaN	2.0055e-05	1	149.31	105	1	NaN	0	1	0	1	1	0	0	0	0	2	0
R1	1	0	Deamidation (NQ)	0	MULTI-MSMS	QEHF1_09664_DAS	F1	2	44	15	797.43	797.43	1592.85	-0.2055	-0.00016387	0.30926	0.00024661	0.10376	8.274e-05	797.43	18.17	2.8886	18.28	18.141	21.03	0.1101	328	127	6	0.890686	0.00799857	0.257313	3.0236e-28	8	238.98	181.45	1	553430000	0	1	0	1	1	0	0	0	0	2	0
R1	1	0	Deamidation (NQ)	0	MULTI-MSMS	QEHF1_09664_DAS	F1	3	44	15	531.956	531.956	1592.85	-0.036772	-1.9561e-05	2.2616	0.0012031	2.2248	0.0011835	531.956	18.194	0.85298	18.304	17.813	18.666	0.1101	57	33	4	0.825878	0.00540781	0.036039	0.043591	1	85.837	64.884	1	17754000	0	1	0	1	1	0	0	0	0	2	0
R1	1	0	Deamidation (NQ)	0	MULTI-MSMS	QEHF1_09664_DAS	F1	2	44	15	797.431	797.43	1592.85	-0.29994	-0.00023918	0.62909	0.00050165	0.32915	0.00026247	797.431	21.244	0.58446	21.332	20.99	21.574	0.087383	59	25	3	0.55164	0.00181401	0.0558012	0.010978	2	104.82	71.595	1	2887400	0	1	0	1	1	0	0	0	0	2	0
R1	1	0	Deamidation (NQ)	0	MULTI-MSMS	QEHF1_09664_DAS	F1	2	44	15	797.428	797.43	1592.85	0.58519	0.00046665	-1.5555	-0.0012404	-0.97033	-0.00077377	797.93	22.537	1.0097	22.617	22.297	23.307	0.080224	225	103	3	0.57936	0.00239611	0.0680617	0.025926	1	90.685	65.299	1	3648800	0	1	0	1	1	0	0	0	0	2	0
R1	1	0	Deamidation (NQ)	0	MSMS	QEHF1_09664_DAS	F1	2	44	15	797.434	797.43	1592.85	NaN	NaN	NaN	NaN	NaN	NaN	NaN	20.527	1	20.621	20.121	21.121	0.094261	NaN	NaN	NaN	NaN	NaN	NaN	0.00019854	1	127.39	75.461	1	NaN	0	1	0	1	1	0	0	0	0	2	0
R1	1	0	Deamidation (NQ)	0	MSMS	QEHF1_09664_DAS	F1	2	44	15	797.431	797.43	1592.85	NaN	NaN	NaN	NaN	NaN	NaN	NaN	20.786	1	20.878	20.378	21.378	0.091861	NaN	NaN	NaN	NaN	NaN	NaN	0.002105	1	115.29	64.994	1	NaN	0	1	0	1	1	0	0	0	0	2	0
R1	1	0	Deamidation (NQ)	0	MULTI-SECPEP	QEHF1_09664_DAS	F1	2	44	15	797.428	797.43	1592.85	0.85619	0.00068275	-2.1101	-0.0016826	-1.2539	-0.00099988	797.429	24.162	0.33925	24.233	24.082	24.422	0.070806	91	45	3	0.523622	0.00110677	0.0167963	0.035056	1	78.653	53.267	1	1228700	0	1	0	1	1	0	0	0	0	2	0
R1	1	0	Deamidation (NQ)	0	MULTI-MSMS	QEHF1_09665_DAS	F2	2	44	15	797.43	797.43	1592.85	-0.93721	-0.00074736	1.229	0.00098001	0.29175	0.00023265	797.431	18.087	0.8519	18.286	18.081	18.933	0.1992	119	34	6	0.905296	0.00398024	0.0506431	5.2391e-14	3	204.49	158.02	1	813020000	0	1	0	1	1	0	0	0	0	2	0
R1	1	0	Deamidation (NQ)	0	MULTI-MSMS	QEHF1_09665_DAS	F2	2	44	15	797.935	797.43	1592.85	0.26395	0.00021048	0.59438	0.00047398	0.85833	0.00068446	797.431	18.97	1.2596	19.165	18.707	19.967	0.19583	94	51	3	0.67899	0.00168671	0.0339	0.001314	2	128.08	93.549	1	6810400	0	1	0	1	1	0	0	0	0	2	0
R1	1	0	Deamidation (NQ)	0	MULTI-MSMS	QEHF1_09665_DAS	F2	2	44	15	797.934	797.43	1592.85	-0.49918	-0.00039806	2.1336	0.0017014	1.6344	0.0013033	797.432	20.786	0.18701	20.973	20.846	21.033	0.18766	19	11	3	0.939638	0.00144453	0.0295115	0.0027469	1	119.45	74.089	1	3575500	0	1	0	1	1	0	0	0	0	2	0
R1	1	0	Deamidation (NQ)	0	MULTI-MSMS	QEHF1_09665_DAS	F2	2	44	15	797.933	797.43	1592.85	-0.34991	-0.00027903	1.4407	0.0011488	1.0908	0.00086981	797.431	21.139	0.19939	21.324	21.231	21.43	0.18543	15	9	2	0.61794	0.000876813	0.0704995	0.0024961	1	120.96	70.667	1	2917400	0	1	0	1	1	0	0	0	0	2	0
R1	1	0	Deamidation (NQ)	0	MULTI-MSMS	QEHF1_09665_DAS	F2	2	44	15	797.931	797.43	1592.85	0.042271	3.3708e-05	-4.2645	-0.0034007	-4.2223	-0.003367	797.427	24.528	0.39415	24.674	24.612	25.006	0.14598	57	29	3	0.698126	0.0011073	0.0719132	0.02177	1	94.616	67.287	1	1742400	0	1	0	1	1	0	0	0	0	2	0
R1	1	0	Deamidation (NQ)	0	MSMS	QEHF1_09665_DAS	F2	2	44	15	797.424	797.43	1592.85	NaN	NaN	NaN	NaN	NaN	NaN	NaN	24.856	1	24.998	24.498	25.498	0.1424	NaN	NaN	NaN	NaN	NaN	NaN	0.032799	1	88.596	66.603	1	NaN	0	1	0	1	1	0	0	0	0	2	0
R1	1	0	Deamidation (NQ)	0	MULTI-SECPEP	QEHF1_09665_DAS	F2	2	44	15	797.429	797.43	1592.85	-0.67181	-0.00053573	-0.90571	-0.00072224	-1.5775	-0.001258	797.43	21.449	0.090534	21.632	21.598	21.688	0.18297	7	4	2	NaN	NaN	NaN	0.033847	1	79.659	54.273	1	2250700	0	1	0	1	1	0	0	0	0	2	0
R1	0	0	Unmodified	0	MULTI-MSMS	QEHF1_09663_DAS	F3	3	40	18	611.973	611.639	1831.9	1.2537	0.00076682	-0.91544	-0.00055992	0.33827	0.0002069	611.638	14.79	0.98047	14.79	14.632	15.612	0	181	40	6	0.926484	0.0179434	0.238117	7.1914e-05	3	146.3	116.38	1	90057000	0	1	13	2	0	1	0	0	2	2	1
R1	0	0	Unmodified	0	MULTI-MSMS	QEHF1_09663_DAS	F3	2	40	18	916.954	916.955	1831.9	-0.59553	-0.00054607	0.42053	0.00038561	-0.175	-0.00016047	916.955	14.79	0.94311	14.79	14.681	15.624	0	104	39	4	0.850629	0.00401326	0.0758683	6.059e-103	3	351.06	296.59	1	28336000	0	1	13	2	0	1	0	0	2	2	1
R1	0	0	Unmodified	0	MULTI-MSMS	QEHF1_09663_DAS	F3	3	40	18	611.974	611.639	1831.9	2.1554	0.0013183	-1.7254	-0.0010553	0.43004	0.00026303	611.972	15.827	0.53309	15.827	15.624	16.157	1.7764e-15	84	24	4	0.807083	0.00242382	0.0102652	0.009834	1	95.662	77.271	1	4565800	0	1	13	2	0	1	0	0	2	2	1
R1	0	0	Unmodified	0	MULTI-MSMS	QEHF1_09663_DAS	F3	3	40	18	611.974	611.639	1831.9	1.5131	0.00092548	-1.4921	-0.00091263	0.021009	1.285e-05	611.638	16.384	0.64511	16.384	16.17	16.815	0	67	28	3	0.779136	0.00187796	0.0400415	0.0066043	2	104.21	78.559	1	3537600	0	1	13	2	0	1	0	0	2	2	1
R1	0	0	Unmodified	0	MULTI-MSMS	QEHF1_09664_DAS	F1	3	40	18	611.639	611.639	1831.9	-0.44658	-0.00027314	0.45404	0.00027771	0.0074622	4.5642e-06	611.639	14.656	0.97861	14.783	14.655	15.634	0.12731	110	39	6	0.899281	0.00206382	0.00312808	0.0014337	1	125.41	97.316	1	113710000	0	1	13	2	0	1	0	0	2	2	1
R1	0	0	Unmodified	0	MULTI-MSMS	QEHF1_09665_DAS	F2	2	40	18	917.458	916.955	1831.9	-0.37446	-0.00034336	0.63446	0.00058177	0.26	0.00023841	917.458	14.496	0.39297	14.704	14.622	15.015	0.20792	42	17	4	0.948286	0.00164991	0.0102866	3.3584e-70	1	310.29	253.27	1	17234000	0	1	13	2	0	1	0	0	2	2	1
R1	1	0	Deamidation (NQ)	0	MULTI-MSMS	QEHF1_09665_DAS	F2	2	29;60	16	828.844	828.844	1655.67	0.064465	5.3431e-05	-0.25811	-0.00021393	-0.19364	-0.0001605	828.844	12.45	0.20787	12.66	12.535	12.743	0.21056	27	8	4	0.990835	0.000884583	0.0172039	4.2452e-06	1	153.75	113.6	2	23415000	0	1	0	1	2	2	1	0	0	2	0
R1	0	0	Unmodified	0	MULTI-MSMS	QEHF1_09663_DAS	F3	2	8	15	843.887	843.386	1684.76	0.021317	1.7978e-05	-0.26106	-0.00022017	-0.23974	-0.00020219	843.887	15.786	0.32717	15.786	15.696	16.024	-1.7764e-15	21	13	3	0.867947	0.0012924	0.0150617	0.018286	1	97.911	34.503	1	1860600	0	1	1	1	1	0	0	0	3	1	0
R1	0	0	Unmodified	0	MULTI-MSMS	QEHF1_09665_DAS	F2	2	31	14	749.833	749.833	1497.65	-3.3328	-0.0024991	3.2349	0.0024256	-0.097939	-7.3438e-05	749.836	12.335	0.32859	12.545	12.437	12.765	0.21056	33	14	4	0.910867	0.00163363	0.027317	2.7689e-09	1	190.57	155.03	1	18024000	1	0	1	2	0	1	1	1	1	2	0
R1	1	0	Deamidation (NQ)	0	MULTI-MSMS	QEHF1_09665_DAS	F2	3	46	15	577.936	577.936	1730.79	-1.5956	-0.00092214	1.1769	0.00068016	-0.41869	-0.00024198	577.937	12.564	0.22821	12.775	12.648	12.876	0.21028	27	9	4	0.647752	0.00277262	0.0360523	0.0019222	1	124.42	96.447	3	26277000	1	0	0	1	1	2	0	2	1	1	1
R1	1	0	Deamidation (NQ)	0	MULTI-MSMS	QEHF1_09665_DAS	F2	2	46	15	866.903	866.4	1730.79	-0.10142	-8.7871e-05	0.12608	0.00010924	0.024662	2.1368e-05	866.902	12.565	0.1365	12.776	12.696	12.832	0.21026	10	5	2	0.948798	0.000472065	0.00465705	2.3145e-28	1	243.53	151.67	3	5973700	1	0	0	1	1	2	0	2	1	1	1
R1	1	0	Deamidation (NQ)	0	MSMS	QEHF1_09663_DAS	F3	3	12	17	620.322	620.321	1857.94	NaN	NaN	NaN	NaN	NaN	NaN	NaN	18.013	1	18.013	17.513	18.513	0	NaN	NaN	NaN	NaN	NaN	NaN	0.012084	1	94.569	56.541	2	NaN	1	0	0	1	1	0	0	1	1	3	1
R1	1	0	Deamidation (NQ)	0	MULTI-MSMS	QEHF1_09663_DAS	F3	2	31	17	912.421	911.919	1821.82	0.10803	9.8517e-05	0.36166	0.0003298	0.46969	0.00042832	912.421	15.491	0.14842	15.491	15.418	15.566	0	12	5	3	0.591631	0.00050792	0.0281806	5.4177e-12	1	190.27	140.97	1	2076800	0	1	0	2	1	1	1	0	0	0	1
R1	1	0	Deamidation (NQ)	0	MULTI-MSMS	QEHF1_09664_DAS	F1	2	31	17	911.915	911.919	1821.82	-1.6237	-0.0014807	-0.75055	-0.00068444	-2.3742	-0.0021651	911.919	15.378	0.19001	15.502	15.417	15.607	0.12443	21	7	4	0.266944	0.00111969	0.00581848	1.3592e-44	1	276.32	216.22	1	10240000	0	1	0	2	1	1	1	0	0	0	1
R1	1	0	Deamidation (NQ)	0	MULTI-MSMS	QEHF1_09665_DAS	F2	2	31	17	911.919	911.919	1821.82	-0.97451	-0.00088867	0.8076	0.00073646	-0.16691	-0.00015221	911.921	15.196	0.1899	15.403	15.319	15.509	0.20659	22	7	4	0.7686	0.00143286	0.00799611	2.9856e-166	1	423.9	354.08	1	15389000	0	1	0	2	1	1	1	0	0	0	1
R1	0	0	Unmodified	0	MULTI-MSMS	QEHF1_09663_DAS	F3	2	39;55;79	9	569.264	569.264	1136.51	-0.28771	-0.00016378	-0.59974	-0.00034141	-0.88744	-0.00050519	569.264	13.979	0.63407	13.979	13.852	14.486	-1.7764e-15	67	25	5	0.973253	0.00604944	0.158783	1.5179e-08	1	209.58	135.92	1	102430000	0	1	3	1	0	2	0	0	1	0	1
R1	0	0	Unmodified	0	MULTI-MSMS	QEHF1_09664_DAS	F1	2	39;55;79	9	569.265	569.264	1136.51	-1.0007	-0.00056969	1.9509	0.0011106	0.9502	0.00054091	569.265	13.821	0.42681	13.952	13.82	14.247	0.13109	29	17	3	0.904045	0.00366584	0.106861	5.3181e-05	1	186.16	106.69	1	26317000	0	1	3	1	0	2	0	0	1	0	1
R1	0	0	Unmodified	0	MULTI-MSMS	QEHF1_09665_DAS	F2	2	39;55;79	9	569.265	569.264	1136.51	-0.71529	-0.00040719	1.0751	0.00061202	0.35983	0.00020484	569.265	13.638	0.29385	13.847	13.738	14.031	0.209	24	12	3	0.899548	0.00242204	0.0423542	2.0278e-05	1	191.85	121.85	1	24298000	0	1	3	1	0	2	0	0	1	0	1
R1	1	1	Oxidation (M),Deamidation (NQ)	0	MULTI-MSMS	QEHF1_09663_DAS	F3	4	12	19	532.763	532.513	2126.02	0.15023	7.9998e-05	-1.392	-0.00074127	-1.2418	-0.00066128	532.763	16.254	0.48161	16.254	16.17	16.651	0	50	21	5	0.930656	0.00333984	0.0284655	0.0055548	1	105.77	83.121	2	10015000	1	0	0	1	1	1	0	1	1	3	2
R1	1	1	Oxidation (M),Deamidation (NQ)	0	MULTI-MSMS	QEHF1_09663_DAS	F3	3	12	19	710.349	709.681	2126.02	-0.29045	-0.00020613	0.18066	0.00012821	-0.10979	-7.7918e-05	710.016	16.248	0.45039	16.248	16.176	16.626	0	61	19	6	0.929607	0.00452023	0.0419802	0.00012422	1	136.49	109.71	2	15420000	1	0	0	1	1	1	0	1	1	3	2
R1	1	1	Oxidation (M),Deamidation (NQ)	0	MULTI-MSMS	QEHF1_09664_DAS	F1	3	12	19	709.68	709.681	2126.02	-1.8831	-0.0013364	0.74451	0.00052836	-1.1385	-0.000808	710.016	16.034	0.34191	16.155	16.055	16.397	0.12131	36	14	3	0.869632	0.00125946	0.00704879	5.5089e-05	1	145.88	112.48	2	35498000	1	0	0	1	1	1	0	1	1	3	2
R1	1	1	Oxidation (M),Deamidation (NQ)	0	MULTI-MSMS	QEHF1_09665_DAS	F2	2	12	19	1064.52	1064.02	2126.02	-0.0079341	-8.442e-06	-0.86549	-0.0009209	-0.87343	-0.00092934	1064.52	15.938	0.55832	16.142	16.031	16.589	0.20443	55	23	5	0.989622	0.00542409	0.0246433	4.5951e-71	1	316.8	263.72	2	114350000	1	0	0	1	1	1	0	1	1	3	2
R1	1	1	Oxidation (M),Deamidation (NQ)	0	MULTI-MSMS	QEHF1_09665_DAS	F2	3	12	19	709.683	709.681	2126.02	0.68536	0.00048639	-1.6147	-0.0011459	-0.9293	-0.00065951	710.014	15.933	0.76856	16.137	16.031	16.799	0.20443	133	32	7	0.832218	0.00153027	0.019068	1.4462e-07	3	157.98	123.13	2	694860000	1	0	0	1	1	1	0	1	1	3	2
R1	1	0	Deamidation (NQ)	0	MULTI-MSMS	QEHF1_09663_DAS	F3	3	12	19	704.684	704.349	2110.03	-1.3503	-0.00095108	0.86986	0.00061269	-0.48044	-0.0003384	704.35	17.242	0.17366	17.242	17.127	17.301	0	19	7	4	0.95271	0.000917742	0.0299691	0.00015185	1	132.74	94.317	2	7320500	1	0	0	1	1	1	0	1	1	3	2
R1	1	0	Deamidation (NQ)	0	MULTI-MSMS	QEHF1_09663_DAS	F3	2	12	19	1056.02	1056.02	2110.03	-0.56741	-0.00059919	-0.41885	-0.00044232	-0.98626	-0.0010415	1056.52	17.49	0.58927	17.49	17.362	17.952	0	114	26	6	0.965844	0.00260271	0.0402123	3.562e-71	3	317.83	246.8	2	98634000	1	0	0	1	1	1	0	1	1	3	2
R1	1	0	Deamidation (NQ)	0	MULTI-MSMS	QEHF1_09663_DAS	F3	3	12	19	704.683	704.349	2110.03	-0.69435	-0.00048906	0.0095041	6.6942e-06	-0.68484	-0.00048237	704.684	17.489	0.69077	17.489	17.279	17.97	0	184	31	7	0.997357	0.119407	0.738408	7.2977e-19	2	214.46	156.52	2	567960000	1	0	0	1	1	1	0	1	1	3	2
R1	1	0	Deamidation (NQ)	0	MULTI-MSMS	QEHF1_09663_DAS	F3	4	12	19	528.764	528.514	2110.03	-0.3034	-0.00016035	-0.60122	-0.00031775	-0.90462	-0.00047811	528.764	17.489	0.93801	17.489	17.301	18.239	0	170	44	7	0.990719	0.0797614	0.473931	0.0058342	2	104.89	76.025	2	361990000	1	0	0	1	1	1	0	1	1	3	2
R1	1	0	Deamidation (NQ)	0	MULTI-MSMS	QEHF1_09663_DAS	F3	3	12	19	704.684	704.349	2110.03	0.43784	0.00030839	-0.25614	-0.00018041	0.18169	0.00012798	704.683	18.003	0.34122	18.003	17.952	18.293	0	85	19	6	0.975223	0.0104987	0.184526	5.6498e-08	1	167.95	132.82	2	21525000	1	0	0	1	1	1	0	1	1	3	2
R1	1	0	Deamidation (NQ)	0	MULTI-MSMS	QEHF1_09663_DAS	F3	4	12	19	528.765	528.514	2110.03	0.83519	0.00044141	-1.1209	-0.00059241	-0.2857	-0.000151	528.764	17.993	0.32392	17.993	17.929	18.253	0	59	16	4	0.975536	0.00751861	0.136433	0.0055548	1	105.77	83.787	2	14302000	1	0	0	1	1	1	0	1	1	3	2
R1	1	0	Deamidation (NQ)	0	MULTI-MSMS	QEHF1_09663_DAS	F3	3	12	19	704.35	704.349	2110.03	-0.25209	-0.00017756	0.18146	0.00012781	-0.070626	-4.9745e-05	704.684	18.326	0.34755	18.326	18.253	18.601	0	65	17	4	0.985316	0.00299043	0.0186685	7.9915e-08	2	165.3	117.02	2	17119000	1	0	0	1	1	1	0	1	1	3	2
R1	1	0	Deamidation (NQ)	0	MULTI-MSMS	QEHF1_09663_DAS	F3	3	12	19	704.684	704.349	2110.03	-0.38133	-0.00026859	0.46611	0.00032831	0.08478	5.9714e-05	704.684	18.779	0.10593	18.779	18.745	18.851	-3.5527e-15	23	6	4	0.900529	0.00497929	0.0710775	1.6669e-07	1	155.49	113.97	2	6892300	1	0	0	1	1	1	0	1	1	3	2
R1	1	0	Deamidation (NQ)	0	MULTI-MSMS	QEHF1_09663_DAS	F3	3	12	19	704.35	704.349	2110.03	-0.41422	-0.00029175	0.74328	0.00052353	0.32906	0.00023177	704.684	19.005	0.16485	19.005	18.955	19.12	0	40	10	5	0.915755	0.00458282	0.210293	1.6669e-07	1	155.49	113.97	2	7399100	1	0	0	1	1	1	0	1	1	3	2
R1	1	0	Deamidation (NQ)	0	MULTI-MSMS	QEHF1_09663_DAS	F3	3	12	19	704.684	704.349	2110.03	-0.50902	-0.00035853	0.0079748	5.6171e-06	-0.50105	-0.00035291	704.349	19.271	0.16074	19.271	19.25	19.411	0	44	10	5	0.953529	0.00264395	0.0525607	8.1123e-08	1	165.17	126.25	2	7367400	1	0	0	1	1	1	0	1	1	3	2
R1	1	0	Deamidation (NQ)	0	MULTI-MSMS	QEHF1_09663_DAS	F3	3	12	19	704.686	704.349	2110.03	-0.54011	-0.00038042	0.37498	0.00026412	-0.16512	-0.00011631	704.684	19.655	0.16473	19.655	19.576	19.741	0	53	16	4	0.917048	0.00495444	0.21322	9.5821e-05	1	140.35	104.72	2	5405000	1	0	0	1	1	1	0	1	1	3	2
R1	1	0	Deamidation (NQ)	0	MULTI-MSMS	QEHF1_09663_DAS	F3	2	12	19	1056.02	1056.02	2110.03	-0.36999	-0.00039071	0.35405	0.00037388	-0.01594	-1.6833e-05	1056.02	19.658	0.095494	19.658	19.614	19.709	0	11	8	2	0.77715	0.000826268	0.0574185	0.006065	1	104.17	55.542	2	1053100	1	0	0	1	1	1	0	1	1	3	2
R1	1	0	Deamidation (NQ)	0	MULTI-MSMS	QEHF1_09663_DAS	F3	3	12	19	704.348	704.349	2110.03	-0.35974	-0.00025338	-0.86061	-0.00060617	-1.2203	-0.00085955	704.683	19.859	0.39739	19.859	19.733	20.13	0	89	28	4	0.950215	0.000852037	0.00723443	0.001781	2	122.94	78.362	2	9885700	1	0	0	1	1	1	0	1	1	3	2
R1	1	0	Deamidation (NQ)	0	MULTI-MSMS	QEHF1_09663_DAS	F3	4	12	19	528.764	528.514	2110.03	0.049369	2.6092e-05	-1.5238	-0.00080537	-1.4745	-0.00077928	528.764	19.885	0.38433	19.885	19.753	20.138	0	77	27	4	0.982924	0.00268565	0.0177299	0.042099	1	77.39	54.29	2	5062800	1	0	0	1	1	1	0	1	1	3	2
R1	1	0	Deamidation (NQ)	0	MULTI-MSMS	QEHF1_09663_DAS	F3	3	12	19	704.351	704.349	2110.03	-0.19129	-0.00013473	0.47506	0.00033461	0.28377	0.00019988	704.35	20.32	0.083062	20.32	20.307	20.39	0	13	7	2	0.673414	0.000989587	0.0153703	1.4462e-07	1	157.98	102.55	2	4475300	1	0	0	1	1	1	0	1	1	3	2
R1	1	0	Deamidation (NQ)	0	MULTI-MSMS	QEHF1_09663_DAS	F3	4	12	19	528.763	528.514	2110.03	-0.17006	-8.988e-05	-1.4031	-0.00074153	-1.5731	-0.00083141	528.513	20.588	0.3611	20.588	20.376	20.737	0	98	26	4	0.908024	0.0018813	0.0150001	0.032891	1	81.157	63.916	2	3051600	1	0	0	1	1	1	0	1	1	3	2
R1	1	0	Deamidation (NQ)	0	MULTI-MSMS	QEHF1_09663_DAS	F3	3	12	19	704.684	704.349	2110.03	-0.55953	-0.0003941	-0.70688	-0.00049789	-1.2664	-0.00089199	704.349	20.582	0.3611	20.582	20.376	20.737	0	100	26	4	0.988212	0.00272419	0.0268839	2.9481e-05	1	149.36	110.36	2	5925400	1	0	0	1	1	1	0	1	1	3	2
R1	1	0	Deamidation (NQ)	0	MULTI-MSMS	QEHF1_09663_DAS	F3	4	12	19	528.764	528.514	2110.03	-0.50472	-0.00026675	-0.6164	-0.00032578	-1.1211	-0.00059253	528.514	20.818	0.18566	20.818	20.728	20.914	0	43	11	5	0.904253	0.00284635	0.0414924	0.014814	1	88.551	62.404	2	3797600	1	0	0	1	1	1	0	1	1	3	2
R1	1	0	Deamidation (NQ)	0	MULTI-MSMS	QEHF1_09663_DAS	F3	3	12	19	704.684	704.349	2110.03	-0.89	-0.00062687	0.070027	4.9324e-05	-0.81998	-0.00057755	704.684	20.773	0.19417	20.773	20.728	20.923	0	42	12	4	0.898235	0.00274148	0.0384573	0.00029309	1	131.54	80.45	2	4680700	1	0	0	1	1	1	0	1	1	3	2
R1	1	0	Deamidation (NQ)	0	MULTI-MSMS	QEHF1_09663_DAS	F3	4	12	19	528.764	528.514	2110.03	-0.26346	-0.00013924	-0.40752	-0.00021538	-0.67098	-0.00035462	528.514	21.091	0.27836	21.091	20.914	21.193	0	40	27	2	0.69753	0.00187978	0.0150115	0.04912	1	74.519	50.231	2	2896900	1	0	0	1	1	1	0	1	1	3	2
R1	1	0	Deamidation (NQ)	0	MULTI-MSMS	QEHF1_09663_DAS	F3	3	12	19	704.349	704.349	2110.03	-0.27328	-0.00019248	-0.060731	-4.2776e-05	-0.33401	-0.00023526	704.349	21.274	1.1613	21.274	20.914	22.075	0	281	112	5	0.45788	0.0016488	0.0686287	4.6399e-05	4	147.06	104.99	2	5457500	1	0	0	1	1	1	0	1	1	3	2
R1	1	0	Deamidation (NQ)	0	MULTI-MSMS	QEHF1_09663_DAS	F3	4	12	19	528.514	528.514	2110.03	-0.06126	-3.2377e-05	-0.97914	-0.00051749	-1.0404	-0.00054987	528.764	21.248	0.43435	21.248	21.043	21.477	0	79	34	4	0.967005	0.00308352	0.0430825	0.0095629	1	93.152	67.006	2	4842400	1	0	0	1	1	1	0	1	1	3	2
R1	1	0	Deamidation (NQ)	0	MULTI-MSMS	QEHF1_09663_DAS	F3	4	12	19	528.514	528.514	2110.03	0.32947	0.00017413	-0.98689	-0.00052159	-0.65743	-0.00034746	528.764	21.636	0.6318	21.636	21.338	21.97	0	199	63	5	0.954731	0.0052499	0.0856329	0.02194	1	85.636	66.344	2	3449800	1	0	0	1	1	1	0	1	1	3	2
R1	1	0	Deamidation (NQ)	0	MULTI-MSMS	QEHF1_09663_DAS	F3	3	12	19	704.684	704.349	2110.03	1.134	0.00079872	-0.81251	-0.00057229	0.32148	0.00022644	704.683	23.225	0.98847	23.225	22.848	23.836	0	353	123	4	0.987053	0.0068352	0.134983	0.00083931	3	128.38	86.869	2	3960100	1	0	0	1	1	1	0	1	1	3	2
R1	1	0	Deamidation (NQ)	0	MULTI-MSMS	QEHF1_09663_DAS	F3	3	12	19	704.685	704.349	2110.03	1.3972	0.00098412	-1.0908	-0.00076834	0.30636	0.00021579	704.683	24.181	1.8078	24.181	23.731	25.539	0	429	258	2	0.747505	0.00512164	0.126842	6.7705e-05	6	144.17	96.383	2	5487600	1	0	0	1	1	1	0	1	1	3	2
R1	1	0	Deamidation (NQ)	0	MULTI-MSMS	QEHF1_09663_DAS	F3	3	12	19	704.683	704.349	2110.03	0.96325	0.00067847	-0.7013	-0.00049396	0.26195	0.00018451	704.683	26.052	1.6679	26.052	25.539	27.206	0	780	283	4	0.729564	0.00364302	0.0423102	0.00046308	6	130.56	90.207	2	3508200	1	0	0	1	1	1	0	1	1	3	2
R1	1	0	Deamidation (NQ)	0	MSMS	QEHF1_09663_DAS	F3	3	12	19	704.347	704.349	2110.03	NaN	NaN	NaN	NaN	NaN	NaN	NaN	22.831	1	22.831	22.331	23.331	0	NaN	NaN	NaN	NaN	NaN	NaN	4.3584e-06	1	120.4	78.332	2	NaN	1	0	0	1	1	1	0	1	1	3	2
R1	1	0	Deamidation (NQ)	0	MULTI-SECPEP	QEHF1_09663_DAS	F3	2	12	19	1056.41	1056.02	2110.03	-0.14893	-0.00015727	0.5383	0.00056845	0.38937	0.00041118	1056.02	18.399	0.41309	18.399	18.34	18.753	0	24	19	2	0.882392	0.0062224	0.0798867	0.011965	1	83.966	55.334	2	1965600	1	0	0	1	1	1	0	1	1	3	2
R1	1	0	Deamidation (NQ)	0	MULTI-MSMS	QEHF1_09664_DAS	F1	3	12	19	704.684	704.349	2110.03	-0.79085	-0.00055703	0.64393	0.00045355	-0.14692	-0.00010348	704.684	17.316	2.5121	17.43	17.271	19.783	0.11412	449	105	7	0.946875	0.00619757	0.110067	6.3212e-13	9	193.06	146.4	2	790580000	1	0	0	1	1	1	0	1	1	3	2
R1	1	0	Deamidation (NQ)	0	MULTI-MSMS	QEHF1_09664_DAS	F1	4	12	19	528.764	528.514	2110.03	-0.35729	-0.00018883	0.12577	6.6472e-05	-0.23152	-0.00012236	528.765	17.299	1.5193	17.413	17.15	18.67	0.11412	243	62	6	0.846573	0.00864248	0.0340435	0.0032585	5	114.4	85.928	2	431280000	1	0	0	1	1	1	0	1	1	3	2
R1	1	0	Deamidation (NQ)	0	MULTI-MSMS	QEHF1_09664_DAS	F1	2	12	19	1056.52	1056.02	2110.03	-0.67872	-0.00071674	0.58382	0.00061653	-0.094899	-0.00010021	1056.02	17.316	0.95057	17.43	17.32	18.271	0.11412	122	39	6	0.990016	0.0055985	0.0249399	1.4326e-245	3	480.54	392.97	2	118760000	1	0	0	1	1	1	0	1	1	3	2
R1	1	0	Deamidation (NQ)	0	MULTI-MSMS	QEHF1_09664_DAS	F1	4	12	19	528.765	528.514	2110.03	0.15045	7.9514e-05	-0.16674	-8.8125e-05	-0.016293	-8.611e-06	528.514	18.879	1.3442	18.985	18.637	19.981	0.10578	191	57	5	0.8598	0.00200387	0.0344658	0.0079712	4	98.165	74.123	2	6265400	1	0	0	1	1	1	0	1	1	3	2
R1	1	0	Deamidation (NQ)	0	MULTI-MSMS	QEHF1_09664_DAS	F1	4	12	19	528.764	528.514	2110.03	-0.52184	-0.0002758	0.26807	0.00014168	-0.25377	-0.00013412	528.765	20.01	1.3732	20.106	19.697	21.07	0.09666	196	64	5	0.86239	0.00202011	0.0431439	0.0076991	4	99.021	62.429	2	4207800	1	0	0	1	1	1	0	1	1	3	2
R1	1	0	Deamidation (NQ)	0	MULTI-MSMS	QEHF1_09664_DAS	F1	3	12	19	704.684	704.349	2110.03	-1.0624	-0.00074831	0.87604	0.00061704	-0.18637	-0.00013127	704.684	20.359	1.2508	20.454	19.763	21.014	0.094261	168	58	4	0.891476	0.00332423	0.0688794	0.00029309	4	131.54	86.961	2	5357900	1	0	0	1	1	1	0	1	1	3	2
R1	1	0	Deamidation (NQ)	0	MULTI-MSMS	QEHF1_09664_DAS	F1	3	12	19	704.685	704.349	2110.03	-0.73217	-0.0005157	0.60769	0.00042803	-0.12448	-8.7675e-05	704.684	21.221	0.61683	21.311	20.959	21.576	0.089462	98	28	4	0.940304	0.00431257	0.0893327	0.00029309	2	131.54	92.623	2	4145700	1	0	0	1	1	1	0	1	1	3	2
R1	1	0	Deamidation (NQ)	0	MULTI-MSMS	QEHF1_09664_DAS	F1	4	12	19	528.765	528.514	2110.03	-0.17338	-9.1636e-05	-0.33703	-0.00017812	-0.51041	-0.00026976	528.514	21.141	0.954	21.23	20.959	21.913	0.089462	112	43	4	0.956426	0.00301221	0.0659164	0.012571	2	89.468	65.427	2	3615400	1	0	0	1	1	1	0	1	1	3	2
R1	1	0	Deamidation (NQ)	0	MULTI-MSMS	QEHF1_09664_DAS	F1	3	12	19	704.684	704.349	2110.03	0.11807	8.3162e-05	0.25867	0.00018219	0.37674	0.00026536	704.684	22.102	1.7503	22.185	21.559	23.309	0.082443	417	139	4	0.937646	0.00422328	0.0936828	0.0015842	5	124.08	84.945	2	4673600	1	0	0	1	1	1	0	1	1	3	2
R1	1	0	Deamidation (NQ)	0	MULTI-MSMS	QEHF1_09664_DAS	F1	3	12	19	704.35	704.349	2110.03	0.27299	0.00019228	0.42448	0.00029898	0.69747	0.00049126	704.684	23.201	0.23727	23.277	23.17	23.407	0.076085	84	31	5	0.984443	0.00215653	0.0852687	0.0039685	1	110.77	82.297	2	1793100	1	0	0	1	1	1	0	1	1	3	2
R1	1	0	Deamidation (NQ)	0	MULTI-MSMS	QEHF1_09664_DAS	F1	3	12	19	704.684	704.349	2110.03	0.33483	0.00023584	0.32364	0.00022795	0.65847	0.00046379	704.684	23.576	0.54267	23.648	23.293	23.835	0.072426	217	71	4	0.909243	0.00304331	0.0676796	0.011616	2	89.859	58.449	2	1825100	1	0	0	1	1	1	0	1	1	3	2
R1	1	0	Deamidation (NQ)	0	MULTI-MSMS	QEHF1_09664_DAS	F1	3	12	19	704.684	704.349	2110.03	0.42055	0.00029621	0.12841	9.0442e-05	0.54895	0.00038665	704.684	23.915	0.61613	23.986	23.815	24.431	0.070806	217	81	4	0.988317	0.00258378	0.0654861	0.0088174	2	95.5	67.8	2	1938600	1	0	0	1	1	1	0	1	1	3	2
R1	1	0	Deamidation (NQ)	0	MULTI-MSMS	QEHF1_09664_DAS	F1	4	12	19	528.764	528.514	2110.03	0.87845	0.00046427	-0.80834	-0.00042722	0.07011	3.7054e-05	528.764	23.863	0.60099	23.935	23.817	24.418	0.072426	210	79	4	0.678129	0.00210938	0.0846285	0.0056769	1	105.39	85.674	2	1963900	1	0	0	1	1	1	0	1	1	3	2
R1	1	0	Deamidation (NQ)	0	MULTI-MSMS	QEHF1_09664_DAS	F1	3	12	19	704.349	704.349	2110.03	0.56538	0.00039823	-0.49215	-0.00034664	0.073233	5.1582e-05	704.684	24.894	0.80381	24.961	24.412	25.216	0.067027	228	121	3	0.984143	0.00140675	0.0779471	0.0030959	2	115.34	81.065	2	1868800	1	0	0	1	1	1	0	1	1	3	2
R1	1	0	Deamidation (NQ)	0	MULTI-MSMS	QEHF1_09664_DAS	F1	3	12	19	704.683	704.349	2110.03	0.69637	0.00049049	-0.037052	-2.6098e-05	0.65931	0.00046439	704.684	25.474	1.2626	25.54	24.866	26.128	0.066067	265	191	2	0.713701	0.00195916	0.0609894	0.0032585	2	114.4	85.928	2	1579400	1	0	0	1	1	1	0	1	1	3	2
R1	1	0	Deamidation (NQ)	0	MSMS	QEHF1_09664_DAS	F1	3	12	19	704.349	704.349	2110.03	NaN	NaN	NaN	NaN	NaN	NaN	NaN	21.596	1	21.681	21.181	22.181	0.084723	NaN	NaN	NaN	NaN	NaN	NaN	0.0010482	1	113.54	72.029	2	NaN	1	0	0	1	1	1	0	1	1	3	2
R1	1	0	Deamidation (NQ)	0	MULTI-SECPEP	QEHF1_09664_DAS	F1	4	12	19	528.514	528.514	2110.03	0.63301	0.00033456	-0.55322	-0.00029239	0.079791	4.2171e-05	528.764	22.333	1.3892	22.413	21.904	23.293	0.080224	247	121	3	NaN	NaN	NaN	0.002396	1	99.044	75.944	2	3935600	1	0	0	1	1	1	0	1	1	3	2
R1	1	0	Deamidation (NQ)	0	MULTI-MSMS	QEHF1_09665_DAS	F2	2	12	19	1056.52	1056.02	2110.03	0.57007	0.000602	0.98768	0.001043	1.5577	0.001645	1056.52	17.224	0.26714	17.425	17.286	17.553	0.20112	46	13	5	0.984455	0.00312088	0.017885	6.487e-217	1	459.7	253.33	2	185150000	1	0	0	1	1	1	0	1	1	3	2
R1	1	0	Deamidation (NQ)	0	MULTI-MSMS	QEHF1_09665_DAS	F2	3	12	19	704.684	704.349	2110.03	0.9202	0.00064814	-1.6274	-0.0011463	-0.70721	-0.00049812	704.683	17.216	2.4074	17.417	17.121	19.528	0.20112	410	101	6	0.977929	0.0212933	0.19284	7.2977e-19	8	214.46	166.99	2	1389100000	1	0	0	1	1	1	0	1	1	3	2
R1	1	0	Deamidation (NQ)	0	MULTI-MSMS	QEHF1_09665_DAS	F2	4	12	19	528.764	528.514	2110.03	-3.3598	-0.0017757	2.4699	0.0013054	-0.88992	-0.00047033	528.766	17.215	1.5666	17.416	17.097	18.663	0.20113	297	67	6	0.811929	0.00285558	0.0233674	0.0030959	5	115.34	85.676	2	1140500000	1	0	0	1	1	1	0	1	1	3	2
R1	1	0	Deamidation (NQ)	0	MULTI-MSMS	QEHF1_09665_DAS	F2	2	12	19	1056.53	1056.02	2110.03	0.79868	0.00084343	1.3278	0.0014022	2.1265	0.0022456	1056.53	17.58	0.81861	17.78	17.601	18.419	0.20022	76	33	4	0.685614	0.0019203	0.0527676	8.6151e-123	2	378.56	200.46	2	19137000	1	0	0	1	1	1	0	1	1	3	2
R1	1	0	Deamidation (NQ)	0	MULTI-MSMS	QEHF1_09665_DAS	F2	4	12	19	528.765	528.514	2110.03	-3.0896	-0.0016329	2.6911	0.0014223	-0.39848	-0.0002106	528.766	18.728	1.5806	18.925	18.635	20.216	0.1971	132	64	3	0.835946	0.00576965	0.110085	0.0025111	4	118.72	94.678	2	22750000	1	0	0	1	1	1	0	1	1	3	2
R1	1	0	Deamidation (NQ)	0	MULTI-MSMS	QEHF1_09665_DAS	F2	3	12	19	704.683	704.349	2110.03	-0.090388	-6.3665e-05	0.35584	0.00025064	0.26546	0.00018697	704.684	19.657	0.71551	19.85	19.52	20.235	0.19307	109	31	4	0.699425	0.00220347	0.00873426	5.5089e-05	2	145.88	106.89	2	18267000	1	0	0	1	1	1	0	1	1	3	2
R1	1	0	Deamidation (NQ)	0	MULTI-MSMS	QEHF1_09665_DAS	F2	3	12	19	704.683	704.349	2110.03	0.19427	0.00013683	-0.064114	-4.5159e-05	0.13016	9.1675e-05	704.683	20.504	0.2316	20.694	20.599	20.83	0.1897	33	12	4	0.865754	0.00179179	0.0230929	1.9794e-05	1	150.68	115.05	2	10998000	1	0	0	1	1	1	0	1	1	3	2
R1	1	0	Deamidation (NQ)	0	MULTI-MSMS	QEHF1_09665_DAS	F2	3	12	19	704.685	704.349	2110.03	0.35129	0.00024743	1.3361	0.00094105	1.6873	0.0011885	704.351	20.791	0.27104	20.978	20.828	21.099	0.18766	46	19	4	0.703755	0.000386759	0.0142808	1.3939e-07	1	158.58	122.95	2	12226000	1	0	0	1	1	1	0	1	1	3	2
R1	1	0	Deamidation (NQ)	0	MULTI-MSMS	QEHF1_09665_DAS	F2	3	12	19	704.35	704.349	2110.03	0.50916	0.00035863	0.28133	0.00019815	0.79049	0.00055678	704.35	21.15	0.27429	21.336	21.206	21.48	0.18543	46	15	4	0.863409	0.00354768	0.0649527	5.6373e-05	1	145.71	107.25	2	12976000	1	0	0	1	1	1	0	1	1	3	2
R1	1	0	Deamidation (NQ)	0	MULTI-MSMS	QEHF1_09665_DAS	F2	4	12	19	528.765	528.514	2110.03	-3.7502	-0.001982	4.0278	0.0021287	0.27757	0.0001467	528.767	21.113	0.34464	21.298	21.121	21.466	0.18543	56	19	5	0.907365	0.00360139	0.090067	0.0085039	1	96.487	76.119	2	13265000	1	0	0	1	1	1	0	1	1	3	2
R1	1	0	Deamidation (NQ)	0	MULTI-MSMS	QEHF1_09665_DAS	F2	3	12	19	704.349	704.349	2110.03	0.21306	0.00015007	0.096993	6.8317e-05	0.31005	0.00021838	704.684	21.381	0.24662	21.564	21.463	21.71	0.18297	25	14	2	0.841342	0.00179007	0.0498932	0.0013846	1	125.23	90.018	2	9556000	1	0	0	1	1	1	0	1	1	3	2
R1	1	0	Deamidation (NQ)	0	MULTI-MSMS	QEHF1_09665_DAS	F2	4	12	19	528.514	528.514	2110.03	-4.0576	-0.0021445	3.6358	0.0019215	-0.42183	-0.00022294	528.767	21.421	0.17993	21.604	21.519	21.699	0.18297	21	10	4	0.96587	0.00256314	0.0727247	0.02965	1	82.482	54.986	2	8800800	1	0	0	1	1	1	0	1	1	3	2
R1	1	0	Deamidation (NQ)	0	MULTI-MSMS	QEHF1_09665_DAS	F2	3	12	19	704.683	704.349	2110.03	-0.16826	-0.00011851	0.71292	0.00050215	0.54466	0.00038363	704.684	21.852	0.32395	22.031	21.795	22.119	0.17853	65	19	4	0.947882	0.00056895	0.00894552	0.00011953	1	137.13	98.211	2	7408100	1	0	0	1	1	1	0	1	1	3	2
R1	1	0	Deamidation (NQ)	0	MULTI-MSMS	QEHF1_09665_DAS	F2	4	12	19	528.765	528.514	2110.03	-4.4076	-0.0023295	4.0048	0.0021166	-0.40285	-0.00021291	528.516	21.86	0.34426	22.038	21.774	22.118	0.17756	86	20	5	0.97859	0.00148343	0.0294488	0.0092044	1	94.281	67.473	2	6145800	1	0	0	1	1	1	0	1	1	3	2
R1	1	0	Deamidation (NQ)	0	MULTI-MSMS	QEHF1_09665_DAS	F2	3	12	19	704.351	704.349	2110.03	0.72019	0.00050727	-0.72828	-0.00051296	-0.0080823	-5.6928e-06	704.683	22.3	0.75277	22.474	22.107	22.86	0.17383	152	41	5	0.944218	0.00101458	0.0556322	0.00011595	3	137.61	104.99	2	4353700	1	0	0	1	1	1	0	1	1	3	2
R1	1	0	Deamidation (NQ)	0	MULTI-MSMS	QEHF1_09665_DAS	F2	4	12	19	528.765	528.514	2110.03	-3.5303	-0.0018658	2.6487	0.0013999	-0.88163	-0.00046595	528.766	22.156	0.74405	22.333	22.11	22.854	0.17714	157	40	5	0.989252	0.00194346	0.0581493	0.012571	2	89.468	68.529	2	4189900	1	0	0	1	1	1	0	1	1	3	2
R1	1	0	Deamidation (NQ)	0	MULTI-MSMS	QEHF1_09665_DAS	F2	4	12	19	528.514	528.514	2110.03	-2.3399	-0.0012367	2.1944	0.0011598	-0.14549	-7.6893e-05	528.766	22.758	0.36647	22.929	22.633	23	0.17028	100	26	5	0.37942	0.00046099	0.0262056	0.0087175	2	95.814	63.635	2	4325800	1	0	0	1	1	1	0	1	1	3	2
R1	1	0	Deamidation (NQ)	0	MULTI-MSMS	QEHF1_09665_DAS	F2	3	12	19	704.685	704.349	2110.03	1.8827	0.0013261	-0.9173	-0.0006461	0.96545	0.00068001	704.349	22.742	0.35306	22.913	22.633	22.986	0.17028	88	24	5	0.86707	0.000973721	0.0230492	5.5089e-05	1	145.88	110.26	2	3732800	1	0	0	1	1	1	0	1	1	3	2
R1	1	0	Deamidation (NQ)	0	MULTI-MSMS	QEHF1_09665_DAS	F2	4	12	19	528.514	528.514	2110.03	-2.0607	-0.0010891	2.1442	0.0011333	0.083486	4.4123e-05	528.766	23.054	0.49503	23.22	22.99	23.485	0.16644	121	31	5	0.35792	0.000752501	0.0391394	0.0083108	1	97.095	73.054	2	4898300	1	0	0	1	1	1	0	1	1	3	2
R1	1	0	Deamidation (NQ)	0	MULTI-MSMS	QEHF1_09665_DAS	F2	3	12	19	704.684	704.349	2110.03	1.935	0.0013629	-0.9489	-0.00066836	0.98611	0.00069456	704.683	23.507	0.6779	23.669	23.202	23.88	0.16177	159	45	5	0.867885	0.00145519	0.0353282	2.9481e-05	2	149.36	109.98	2	3778800	1	0	0	1	1	1	0	1	1	3	2
R1	1	0	Deamidation (NQ)	0	MULTI-MSMS	QEHF1_09665_DAS	F2	4	12	19	528.765	528.514	2110.03	-2.5237	-0.0013338	1.9438	0.0010274	-0.57987	-0.00030647	528.766	23.854	0.27544	24.008	23.856	24.131	0.15411	83	24	5	0.987879	0.00339033	0.0357184	0.008911	1	95.205	71.164	2	3184700	1	0	0	1	1	1	0	1	1	3	2
R1	1	0	Deamidation (NQ)	0	MULTI-MSMS	QEHF1_09665_DAS	F2	3	12	19	704.685	704.349	2110.03	1.7483	0.0012314	-0.82642	-0.00058209	0.92189	0.00064934	704.683	23.849	0.22172	24.005	23.873	24.095	0.15526	69	17	5	0.731647	0.00153175	0.00608986	4.6399e-05	1	147.06	107.68	2	3003000	1	0	0	1	1	1	0	1	1	3	2
R1	1	0	Deamidation (NQ)	0	MULTI-MSMS	QEHF1_09665_DAS	F2	3	12	19	704.685	704.349	2110.03	1.5837	0.0011155	-1.0401	-0.00073256	0.54363	0.0003829	704.349	23.979	0.22847	24.133	24.094	24.322	0.15405	57	16	4	0.875136	0.00086234	0.0300913	1.9794e-05	1	150.68	95.24	2	8560100	1	0	0	1	1	1	0	1	1	3	2
R1	1	0	Deamidation (NQ)	0	MULTI-MSMS	QEHF1_09665_DAS	F2	3	12	19	704.685	704.349	2110.03	1.1488	0.00080914	-0.48165	-0.00033925	0.66712	0.00046989	704.35	24.359	0.1456	24.509	24.479	24.624	0.14979	42	10	5	0.987835	0.00540238	0.235956	0.00012422	1	136.49	94.976	2	6907900	1	0	0	1	1	1	0	1	1	3	2
R1	1	0	Deamidation (NQ)	0	MULTI-MSMS	QEHF1_09665_DAS	F2	3	12	19	704.353	704.349	2110.03	0.9203	0.00064821	3.6008	0.0025362	4.5211	0.0031844	704.353	24.835	0.071251	24.981	24.934	25.006	0.14558	18	5	4	0.89365	0.0021057	0.0372305	0.010016	1	91.725	51.375	2	2447700	1	0	0	1	1	1	0	1	1	3	2
R1	1	0	Deamidation (NQ)	0	MULTI-MSMS	QEHF1_09665_DAS	F2	3	12	19	704.35	704.349	2110.03	1.4435	0.0010167	-0.52483	-0.00036966	0.91864	0.00064704	704.683	25.597	1.1389	25.731	24.994	26.133	0.13391	263	115	4	0.903389	0.0034442	0.19579	7.7208e-05	2	142.88	93.339	2	6927200	1	0	0	1	1	1	0	1	1	3	2
R1	1	0	Deamidation (NQ)	0	MULTI-MSMS	QEHF1_09665_DAS	F2	3	12	19	704.685	704.349	2110.03	1.9674	0.0013857	-1.0162	-0.00071578	0.95113	0.00066992	704.683	26.216	0.45441	26.343	26.236	26.691	0.12748	71	47	2	0.425411	0.00191462	0.155958	0.00015185	1	132.74	91.222	2	5964300	1	0	0	1	1	1	0	1	1	3	2
R1	1	0	Deamidation (NQ)	0	MULTI-MSMS	QEHF1_09665_DAS	F2	3	12	19	704.684	704.349	2110.03	2.3155	0.001631	-1.4065	-0.00099067	0.90905	0.00064029	704.683	26.652	0.7084	26.777	26.522	27.23	0.12466	295	81	5	0.981165	0.00448961	0.14821	0.00046308	2	130.56	91.733	2	4730500	1	0	0	1	1	1	0	1	1	3	2
R1	1	0	Deamidation (NQ)	0	MULTI-MSMS	QEHF1_09665_DAS	F2	3	12	19	704.685	704.349	2110.03	2.6886	0.0018937	-2.0477	-0.0014423	0.64087	0.0004514	704.682	27.339	0.74465	27.459	27.194	27.939	0.12003	244	106	4	0.857391	0.00152993	0.0116968	0.011647	1	89.846	54.67	2	2012500	1	0	0	1	1	1	0	1	1	3	2
R1	1	0	Deamidation (NQ)	0	MSMS	QEHF1_09665_DAS	F2	3	12	19	704.349	704.349	2110.03	NaN	NaN	NaN	NaN	NaN	NaN	NaN	16.995	1	17.197	16.697	17.697	0.20196	NaN	NaN	NaN	NaN	NaN	NaN	3.7984e-06	1	122.94	86.302	2	NaN	1	0	0	1	1	1	0	1	1	3	2
R1	1	0	Deamidation (NQ)	0	MULTI-SECPEP	QEHF1_09665_DAS	F2	4	12	19	528.765	528.514	2110.03	-3.2951	-0.0017415	3.3299	0.0017599	0.034839	1.8413e-05	528.766	24.528	0.23996	24.674	24.6	24.84	0.14608	49	18	5	0.834134	0.00488098	0.150231	0.014282	1	80.316	56.275	2	6638900	1	0	0	1	1	1	0	1	1	3	2
R1	1	0	Deamidation (NQ)	0	MULTI-SECPEP	QEHF1_09665_DAS	F2	3	12	19	704.684	704.349	2110.03	0.02668	1.8792e-05	-0.012556	-8.8438e-06	0.014124	9.9482e-06	704.684	20.18	0.26768	20.371	20.233	20.501	0.19094	44	20	4	NaN	NaN	NaN	3.3147e-10	1	152.13	119.98	2	14520000	1	0	0	1	1	1	0	1	1	3	2
R1	1	0	Deamidation (NQ)	0	MULTI-SECPEP	QEHF1_09665_DAS	F2	3	12	19	704.684	704.349	2110.03	0.12076	8.5056e-05	-0.76851	-0.0005413	-0.64775	-0.00045624	704.349	20.428	0.16813	20.618	20.507	20.675	0.1897	14	10	2	0.635104	0.00158275	0.0181896	6.3064e-10	1	142.84	109.69	2	10488000	1	0	0	1	1	1	0	1	1	3	2
R1	1	0	Deamidation (NQ)	0	MULTI-SECPEP	QEHF1_09665_DAS	F2	2	12	19	1056.24	1056.02	2110.03	0.66789	0.0007053	-3.1487	-0.0033251	-2.4808	-0.0026198	1056.52	17.253	0.057973	17.454	17.444	17.502	0.20112	5	3	2	0.593216	0.004952	0.00972839	2.8728e-19	1	201.75	149.17	2	116240000	1	0	0	1	1	1	0	1	1	3	2
R1	0	0	Unmodified	0	MULTI-MSMS	QEHF1_09663_DAS	F3	3	4	19	736.376	736.041	2205.1	-0.93671	-0.00068946	1.3667	0.0010059	0.42996	0.00031647	736.376	17.625	0.42883	17.625	17.5	17.929	0	68	19	5	0.958865	0.00442207	0.0463609	3.3902e-18	1	207.56	168.03	1	21217000	1	0	3	0	1	1	0	1	2	2	2
R1	0	0	Unmodified	0	MULTI-MSMS	QEHF1_09663_DAS	F3	2	4	19	1104.06	1103.56	2205.1	-0.16245	-0.00017928	1.8648	0.0020579	1.7023	0.0018786	1104.06	17.617	0.11587	17.617	17.563	17.679	0	8	4	3	0.966901	0.000322801	0.00972778	5.5526e-34	1	238.17	192.91	1	1894900	1	0	3	0	1	1	0	1	2	2	2
R1	0	0	Unmodified	0	MULTI-MSMS	QEHF1_09663_DAS	F3	2	0;9	19	1031.01	1030.51	2059	-0.39592	-0.000408	-0.37286	-0.00038423	-0.76877	-0.00079223	1030.51	19.273	0.23312	19.273	19.164	19.397	0	45	13	4	0.992698	0.00249425	0.0783559	3.2593e-08	1	170.66	124.59	1	15288000	0	0	2	2	2	2	0	1	0	2	1
R1	0	0	Unmodified	0	MULTI-MSMS	QEHF1_09664_DAS	F1	2	0;9	19	1031	1030.51	2059	-0.15797	-0.00016278	-1.1796	-0.0012156	-1.3376	-0.0013784	1030.51	19.276	0.11378	19.377	19.312	19.426	0.10128	13	5	3	0.961017	0.000472573	0.00860072	0.0081939	1	97.463	58.694	1	1989500	0	0	2	2	2	2	0	1	0	2	1
R1	1	0	Deamidation (NQ)	0	MULTI-MSMS	QEHF1_09663_DAS	F3	2	0;9	19	1031.5	1031	2059.99	-0.50791	-0.00052366	-0.1105	-0.00011393	-0.61841	-0.00063758	1031.5	19.47	0.25382	19.47	19.36	19.614	0	41	16	4	0.790224	0.00578504	0.0681735	5.8473e-08	1	167.73	10.215	3	9608100	0	0	2	2	2	2	0	1	0	2	1
R1	0	0	Unmodified	0	MULTI-MSMS	QEHF1_09663_DAS	F3	3	56	25	909.064	908.394	2722.16	0.24967	0.0002268	1.6683	0.0015155	1.918	0.0017423	908.396	15.66	0.12298	15.66	15.624	15.747	0	17	6	3	0.721418	0.00157034	0.0452325	1.1921e-06	1	138.09	130.38	1	4577600	0	1	2	2	0	2	3	0	0	3	2
R1	1	0	Deamidation (NQ)	0	MULTI-MSMS	QEHF1_09665_DAS	F2	3	61;85	12	507.546	507.546	1519.62	-2.0748	-0.001053	1.1746	0.00059615	-0.9002	-0.0004569	507.547	9.7993	0.31609	10.009	9.9087	10.225	0.20978	22	12	2	0.840709	0.00470289	0.0736371	0.00041643	1	160.72	8.0505	3	21191000	1	0	0	0	1	2	0	2	2	0	1
R1	1	0	Deamidation (NQ)	0	MULTI-MSMS	QEHF1_09664_DAS	F1	3	29	21	827.316	826.983	2477.93	-0.9858	-0.00081524	-0.47866	-0.00039584	-1.4645	-0.0012111	827.317	13.951	0.18799	14.081	13.986	14.174	0.12989	26	7	4	0.869645	0.0013343	0.0234454	0.00026391	1	130.56	115.78	1	8964600	0	1	0	0	1	5	1	0	1	2	1
R1	1	0	Deamidation (NQ)	0	MULTI-MSMS	QEHF1_09665_DAS	F2	3	29	21	826.983	826.983	2477.93	0.43633	0.00036084	-1.1111	-0.00091887	-0.67479	-0.00055804	827.316	13.739	0.20366	13.948	13.851	14.055	0.209	33	8	5	0.90446	0.00179035	0.0432911	2.1581e-05	1	147.06	132.6	1	24917000	0	1	0	0	1	5	1	0	1	2	1
R1	0	0	Unmodified	0	MULTI-MSMS	QEHF1_09663_DAS	F3	3	6;92	16	638.636	638.301	1911.88	1.5548	0.00099245	-2.1855	-0.001395	-0.63067	-0.00040256	638.3	17.26	0.16685	17.26	17.159	17.325	0	12	6	3	0.924261	0.000757656	0.00750498	0.039297	1	83.966	65.602	1	2108000	0	1	1	0	1	1	0	1	1	1	1
R1	1	0	Deamidation (NQ)	0	MULTI-MSMS	QEHF1_09664_DAS	F1	2	51	9	527.767	527.767	1053.52	-1.683	-0.00088825	0.7782	0.00041071	-0.90483	-0.00047754	527.768	9.5573	0.91797	9.6958	9.5449	10.463	0.13853	167	55	5	0.843336	0.00196974	0.00431737	0.0083472	2	153.08	59.813	2	95033000	1	0	0	0	1	0	0	1	1	1	1
R1	1	0	Deamidation (NQ)	0	MSMS	QEHF1_09665_DAS	F2	2	51	9	527.767	527.767	1053.52	NaN	NaN	NaN	NaN	NaN	NaN	NaN	9.6152	1	9.825	9.325	10.325	0.20978	NaN	NaN	NaN	NaN	NaN	NaN	0.046129	1	157.91	41.368	2	NaN	1	0	0	0	1	0	0	1	1	1	1
R1	2	0	2 Deamidation (NQ)	0	MULTI-MSMS	QEHF1_09665_DAS	F2	2	51	9	528.258	528.259	1054.5	-4.7996	-0.0025354	2.5797	0.0013627	-2.2199	-0.0011727	528.26	9.6859	0.24496	9.8957	9.8337	10.079	0.20978	18	9	3	0.682828	0.00326627	0.0446477	0.0031166	1	166.3	53.044	1	12582000	1	0	0	0	1	0	0	1	1	1	1
R1	0	0	Unmodified	0	MSMS	QEHF1_09665_DAS	F2	2	58	16	868.947	868.946	1735.88	NaN	NaN	NaN	NaN	NaN	NaN	NaN	19.575	1	19.768	19.268	20.268	0.19307	NaN	NaN	NaN	NaN	NaN	NaN	9.8256e-05	1	121.08	85.662	1	NaN	0	0	1	0	0	1	0	1	0	1	1
R1	0	0	Unmodified	0	MULTI-MSMS	QEHF1_09663_DAS	F3	2	21;32	12	739.382	739.383	1476.75	-1.7002	-0.0012571	0.89399	0.000661	-0.80622	-0.00059611	739.383	13.955	0.19548	13.955	13.852	14.048	0	22	7	4	0.736718	0.0021902	0.0293819	0.00062199	1	153.97	103.09	1	8808600	1	0	4	0	1	0	1	1	1	0	1
R1	0	0	Unmodified	0	MULTI-MSMS	QEHF1_09664_DAS	F1	2	21;32	12	739.383	739.383	1476.75	-1.7394	-0.0012861	1.6298	0.001205	-0.10959	-8.1031e-05	739.384	13.772	0.23805	13.903	13.773	14.011	0.13109	32	9	4	0.700364	0.00164262	0.0346801	0.0095498	1	133.23	92.198	1	26447000	1	0	4	0	1	0	1	1	1	0	1
R1	0	0	Unmodified	0	MULTI-MSMS	QEHF1_09665_DAS	F2	2	21;32	12	739.383	739.383	1476.75	-2.0631	-0.0015254	1.9472	0.0014398	-0.11585	-8.566e-05	739.384	13.585	0.63524	13.794	13.67	14.305	0.209	66	27	6	0.923851	0.0108316	0.148531	8.5034e-11	1	202.96	141.38	1	349150000	1	0	4	0	1	0	1	1	1	0	1
R1	1	0	Deamidation (NQ)	0	MULTI-MSMS	QEHF1_09663_DAS	F3	3	101	16	615.302	614.967	1841.88	1.656	0.0010184	-1.9052	-0.0011717	-0.24928	-0.0001533	615.3	14.874	0.33621	14.874	14.754	15.091	1.7764e-15	34	13	4	0.961882	0.0024155	0.014913	0.0023216	1	121.45	94.238	2	7395500	0	1	0	0	1	0	0	1	2	0	1
R1	1	0	Deamidation (NQ)	0	MULTI-MSMS	QEHF1_09664_DAS	F1	3	101	16	615.3	614.967	1841.88	-0.45751	-0.00028135	0.5941	0.00036535	0.13659	8.3995e-05	614.967	14.743	0.36919	14.87	14.74	15.109	0.12731	56	17	5	0.985025	0.000993563	0.00197423	0.013536	1	97.129	73.641	2	28736000	0	1	0	0	1	0	0	1	2	0	1
R1	1	0	Deamidation (NQ)	0	MULTI-MSMS	QEHF1_09664_DAS	F1	2	101	16	922.449	921.947	1841.88	-0.95388	-0.00087943	1.3177	0.0012148	0.36377	0.00033538	921.949	14.754	0.32483	14.881	14.761	15.085	0.12731	29	14	3	0.901903	0.00229629	0.00736549	1.5038e-29	1	255.39	179.17	2	11762000	0	1	0	0	1	0	0	1	2	0	1
R1	1	0	Deamidation (NQ)	0	MULTI-MSMS	QEHF1_09665_DAS	F2	2	101	16	921.947	921.947	1841.88	-0.6081	-0.00056063	0.89238	0.00082273	0.28428	0.00026209	922.449	14.593	0.36675	14.8	14.671	15.037	0.20725	33	15	3	0.985837	0.00212912	0.0110362	1.1965e-64	1	321.09	232.59	2	48301000	0	1	0	0	1	0	0	1	2	0	1
R1	1	0	Deamidation (NQ)	0	MSMS	QEHF1_09665_DAS	F2	3	101	16	614.967	614.967	1841.88	NaN	NaN	NaN	NaN	NaN	NaN	NaN	14.541	1	14.749	14.249	15.249	0.20776	NaN	NaN	NaN	NaN	NaN	NaN	0.0032601	1	107.71	82.542	2	NaN	0	1	0	0	1	0	0	1	2	0	1
R1	0	0	Unmodified	1	MULTI-MSMS	QEHF1_09664_DAS	F1	3	104	17	643.683	643.348	1927.02	0.040986	2.6368e-05	-0.23977	-0.00015425	-0.19878	-0.00012789	643.348	16.664	0.31903	16.782	16.662	16.981	0.11784	23	13	4	0.779311	0.000591577	0.00331184	0.020732	1	87.824	67.456	1	8082500	1	1	2	0	1	0	0	2	0	3	1
R1	0	0	Unmodified	1	MULTI-MSMS	QEHF1_09665_DAS	F2	3	104	17	643.347	643.348	1927.02	2.0427	0.0013142	-3.2146	-0.0020681	-1.172	-0.00075397	643.346	16.544	0.41441	16.747	16.637	17.051	0.20343	41	18	5	0.809141	0.00168505	0.0194321	0.0094575	1	99.069	68.526	1	61484000	1	1	2	0	1	0	0	2	0	3	1
R1	0	0	Unmodified	0	MULTI-MSMS	QEHF1_09665_DAS	F2	2	56	12	665.872	665.872	1329.73	0.59202	0.00039421	0.02839	1.8904e-05	0.62041	0.00041311	665.872	17.357	0.34068	17.558	17.452	17.793	0.20112	41	15	4	0.652955	0.00373561	0.0135141	0.00062199	1	153.97	36.659	1	40909000	0	1	1	1	1	0	0	0	1	1	0
R1	0	0	Unmodified	0	MULTI-MSMS	QEHF1_09665_DAS	F2	2	17	12	685.892	685.893	1369.77	-1.4818	-0.0010164	-0.15383	-0.00010551	-1.6356	-0.0011219	685.893	19.467	0.56783	19.661	19.521	20.089	0.19451	61	23	5	0.61598	0.000807495	0.00390825	0.0039429	1	145.89	0	1	78572000	1	0	1	1	1	0	0	0	1	1	0
R1	0	0	Unmodified	0	MULTI-SECPEP	QEHF1_09663_DAS	F3	2	4	16	851.687	851.475	1700.93	-0.54461	-0.00046372	1.4224	0.0012111	0.87778	0.00074741	851.977	20.437	0.20059	20.437	20.355	20.555	0	44	15	4	0.114419	0.000350182	0.00960387	0.0035044	1	100.19	28.639	1	3726200	0	1	2	1	0	0	0	0	2	2	0
R1	0	0	Unmodified	0	MULTI-MSMS	QEHF1_09665_DAS	F2	2	4	16	851.977	851.475	1700.93	-0.25	-0.00021287	0.66725	0.00056815	0.41725	0.00035527	851.475	20.244	0.21591	20.434	20.33	20.546	0.1897	37	13	5	0.968057	0.00985123	0.106448	8.5443e-21	1	222.25	43.541	1	50878000	0	1	2	1	0	0	0	0	2	2	0
R1	0	0	Unmodified	0	MULTI-MSMS	QEHF1_09665_DAS	F2	2	4	16	851.477	851.475	1700.93	-0.11058	-9.4159e-05	0.38226	0.00032549	0.27168	0.00023133	851.476	20.523	0.12075	20.712	20.691	20.812	0.18866	12	5	3	0.46285	0.000732613	0.0184466	0.0036932	1	113.65	31.106	1	4970500	0	1	2	1	0	0	0	0	2	2	0
R1	0	0	Unmodified	0	MULTI-MSMS	QEHF1_09665_DAS	F2	2	31	18	965.464	964.962	1927.91	-0.88046	-0.00084961	2.8912	0.0027899	2.0107	0.0019402	965.467	16.446	0.23394	16.65	16.542	16.776	0.20365	12	9	2	0.909474	9.72102e-05	0.0026702	0.012854	1	89.959	51.325	1	5649300	1	0	1	3	0	1	1	1	1	2	0
R1	0	0	Unmodified	0	MULTI-MSMS	QEHF1_09663_DAS	F3	2	56	14	779.927	779.927	1557.84	-0.87949	-0.00068594	0.71645	0.00055878	-0.16304	-0.00012716	779.928	19.272	0.26095	19.272	19.15	19.411	0	62	15	5	0.74378	0.0321154	0.965014	1.132e-13	1	201.46	83.625	1	56321000	0	1	2	1	1	1	0	0	1	1	0
R1	0	0	Unmodified	0	MULTI-MSMS	QEHF1_09665_DAS	F2	2	56	14	780.429	779.927	1557.84	-1.0407	-0.00081168	1.0421	0.00081279	0.0014157	1.1042e-06	779.928	19.048	0.29576	19.243	19.151	19.447	0.19583	31	11	4	0.928242	0.00295005	0.0656888	1.448e-13	1	197.3	100.14	1	18579000	0	1	2	1	1	1	0	0	1	1	0
R1	0	0	Unmodified	1	MULTI-MSMS	QEHF1_09663_DAS	F3	2	40;52	13	840.448	840.449	1678.88	-0.23278	-0.00019564	-0.74648	-0.00062738	-0.97926	-0.00082302	840.95	18.245	0.19255	18.245	18.123	18.315	0	19	10	3	0.59771	0.00129334	0.00872414	0.00062495	1	151.98	80.525	1	2488300	2	0	3	0	0	1	0	0	1	1	0
R1	0	0	Unmodified	1	MULTI-MSMS	QEHF1_09665_DAS	F2	2	40;52	13	840.451	840.449	1678.88	-0.12099	-0.00010169	1.2013	0.0010096	1.0803	0.00090794	840.952	17.982	0.24108	18.181	18.057	18.298	0.1992	21	9	3	0.591265	0.00125811	0.0117769	7.1492e-07	1	176.8	110.53	1	12610000	2	0	3	0	0	1	0	0	1	1	0
R1	1	0	Deamidation (NQ)	1	MULTI-MSMS	QEHF1_09663_DAS	F3	2	3	21	1209.61	1209.61	2417.21	-1.6611	-0.0020093	0.86723	0.001049	-0.79389	-0.00096029	1210.11	12.709	0.27179	12.709	12.58	12.852	0	40	10	6	0.942957	0.00315764	0.0378292	5.0391e-38	1	239.58	167.78	4	17311000	1	1	2	1	2	0	0	2	2	1	2
R1	1	0	Deamidation (NQ)	1	MULTI-MSMS	QEHF1_09663_DAS	F3	4	3	21	605.808	605.309	2417.21	-1.1946	-0.00072311	-0.033888	-2.0513e-05	-1.2285	-0.00074362	605.56	12.692	1.5179	12.692	12.53	14.048	0	219	65	8	0.792223	0.00533386	0.0073004	9.1443e-06	4	150.69	102.14	4	480480000	1	1	2	1	2	0	0	2	2	1	2
R1	1	0	Deamidation (NQ)	1	MULTI-MSMS	QEHF1_09663_DAS	F3	3	3	21	807.079	806.744	2417.21	-2.4871	-0.0020064	0.91018	0.00073428	-1.5769	-0.0012721	807.079	12.695	0.9559	12.695	12.53	13.486	0	200	42	7	0.998332	0.101699	0.547618	1.3201e-63	2	288.96	208.1	4	276270000	1	1	2	1	2	0	0	2	2	1	2
R1	1	0	Deamidation (NQ)	1	MULTI-MSMS	QEHF1_09663_DAS	F3	5	3	21	484.649	484.449	2417.21	-1.4564	-0.00070556	0.18536	8.9798e-05	-1.2711	-0.00061577	484.65	12.692	1.9565	12.692	12.53	14.486	0	242	83	7	0.994225	0.0654697	0.365495	0.038974	1	76.704	46.215	4	243380000	1	1	2	1	2	0	0	2	2	1	2
R1	1	0	Deamidation (NQ)	1	MULTI-MSMS	QEHF1_09664_DAS	F1	4	3	21	605.559	605.309	2417.21	-1.4745	-0.00089255	1.1135	0.00067399	-0.36107	-0.00021856	605.56	12.44	0.8092	12.575	12.433	13.243	0.13505	167	45	7	0.977811	0.00287174	0.00939394	0.0018571	2	115.76	77.307	4	247410000	1	1	2	1	2	0	0	2	2	1	2
R1	1	0	Deamidation (NQ)	1	MULTI-MSMS	QEHF1_09664_DAS	F1	5	3	21	484.849	484.449	2417.21	-1.8308	-0.00088693	0.82128	0.00039787	-1.0095	-0.00048907	484.65	12.435	0.71039	12.57	12.433	13.144	0.13505	120	39	6	0.857412	0.00147225	0.00551689	0.035398	1	78.456	59.42	4	160110000	1	1	2	1	2	0	0	2	2	1	2
R1	1	0	Deamidation (NQ)	1	MULTI-MSMS	QEHF1_09664_DAS	F1	3	3	21	807.078	806.744	2417.21	-1.7283	-0.0013943	0.88125	0.00071094	-0.84702	-0.00068333	807.079	12.437	0.39317	12.572	12.433	12.826	0.13505	71	19	6	0.982489	0.00178778	0.00484263	1.582e-63	1	286.7	220.09	4	92040000	1	1	2	1	2	0	0	2	2	1	2
R1	1	0	Deamidation (NQ)	1	MULTI-MSMS	QEHF1_09665_DAS	F2	3	3	21	807.077	806.744	2417.21	0.19752	0.00015935	-0.70268	-0.00056688	-0.50515	-0.00040753	807.077	12.357	0.43766	12.567	12.417	12.855	0.21056	61	19	5	0.955496	0.00289266	0.0281813	1.4385e-29	1	237.09	182.12	4	51071000	1	1	2	1	2	0	0	2	2	1	2
R1	0	1	Oxidation (M)	0	MULTI-MSMS	QEHF1_09663_DAS	F3	2	56;69;71;88	9	565.296	565.296	1128.58	-1.3882	-0.00078475	0.23089	0.00013052	-1.1573	-0.00065423	565.297	11.923	0.54498	11.923	11.707	12.252	0	55	29	2	0.954037	0.00255564	0.0139101	0.014002	1	149.4	88.923	2	15028000	0	1	9	0	1	0	0	1	0	0	1
R1	0	1	Oxidation (M)	0	MULTI-MSMS	QEHF1_09665_DAS	F2	2	56;69;71;88	9	565.296	565.296	1128.58	-1.2051	-0.00068121	0.27797	0.00015714	-0.92708	-0.00052408	565.297	11.389	0.18573	11.6	11.491	11.677	0.21086	25	8	4	0.920776	0.0041824	0.0383874	0.0057584	1	159.2	70.074	2	22725000	0	1	9	0	1	0	0	1	0	0	1
R1	0	0	Unmodified	0	MSMS	QEHF1_09663_DAS	F3	2	56;69;71;88	9	557.299	557.299	1112.58	NaN	NaN	NaN	NaN	NaN	NaN	NaN	13.278	1	13.278	12.778	13.778	0	NaN	NaN	NaN	NaN	NaN	NaN	0.0036849	1	176.66	97.208	1	NaN	0	1	9	0	1	0	0	1	0	0	1
R1	0	0	Unmodified	0	MSMS	QEHF1_09663_DAS	F3	2	56;69;71;88	9	557.299	557.299	1112.58	NaN	NaN	NaN	NaN	NaN	NaN	NaN	14.087	1	14.087	13.587	14.587	0	NaN	NaN	NaN	NaN	NaN	NaN	0.013562	1	161.68	82.228	1	NaN	0	1	9	0	1	0	0	1	0	0	1
R1	0	0	Unmodified	0	MULTI-MSMS	QEHF1_09664_DAS	F1	2	56;69;71;88	9	557.299	557.299	1112.58	-0.62562	-0.00034866	-1.079	-0.00060134	-1.7046	-0.00094999	557.298	13.065	0.94289	13.198	13.047	13.99	0.13325	79	46	4	0.948188	0.00386814	0.0123305	0.0029355	1	166.78	95.487	1	54595000	0	1	9	0	1	0	0	1	0	0	1
R1	0	0	Unmodified	0	MULTI-MSMS	QEHF1_09665_DAS	F2	2	56;69;71;88	9	557.299	557.299	1112.58	1.5207	0.0008475	-2.8069	-0.0015643	-1.2862	-0.00071681	557.298	12.932	0.33197	13.142	13.02	13.352	0.2099	50	18	4	0.922722	0.00274626	0.0197107	0.0034059	1	165.52	90.329	1	197000000	0	1	9	0	1	0	0	1	0	0	1
R1	0	0	Unmodified	0	MULTI-MSMS	QEHF1_09663_DAS	F3	2	57	18	1024.06	1023.55	2045.09	-0.61692	-0.00063145	0.1898	0.00019428	-0.42711	-0.00043717	1024.06	20.647	0.17004	20.647	20.578	20.748	0	22	11	2	0.53069	0.000619117	0.00982795	6.9822e-05	1	146.5	98.498	1	2934900	1	0	1	0	1	1	0	1	0	1	0
R1	1	0	Deamidation (NQ)	0	MULTI-MSMS	QEHF1_09663_DAS	F3	2	31;73	12	640.823	640.824	1279.63	1.1779	0.00075483	-1.781	-0.0011413	-0.6031	-0.00038648	640.823	14.496	0.39103	14.496	14.339	14.73	-1.7764e-15	45	15	4	0.612645	0.00782952	0.0883	0.00055655	1	156.12	72.855	1	33187000	0	1	0	1	1	1	0	0	0	0	0
R1	1	1	Oxidation (M),Deamidation (NQ)	0	MULTI-MSMS	QEHF1_09665_DAS	F2	2	31;73	12	648.822	648.821	1295.63	2.2792	0.0014788	-1.7007	-0.0011035	0.57848	0.00037533	648.82	12.867	0.20285	13.077	12.973	13.176	0.21026	24	9	3	0.577951	0.00195143	0.0243603	0.011589	1	130.98	43.675	1	40596000	0	1	0	1	1	1	0	0	0	0	0
R1	0	0	Unmodified	0	MULTI-MSMS	QEHF1_09665_DAS	F2	2	91	19	1035.48	1035.49	2068.96	0.38448	0.00039812	0.60135	0.00062269	0.98583	0.0010208	1035.49	19.152	0.22266	19.348	19.275	19.498	0.19583	13	8	2	0.865725	0.000623779	0.00853514	0.0025874	1	118.28	11.19	1	3687500	0	0	1	1	0	2	0	0	1	2	1
R1	0	0	Unmodified	0	MULTI-MSMS	QEHF1_09663_DAS	F3	2	37	12	665.863	665.863	1329.71	0.017366	1.1564e-05	-0.84869	-0.00056511	-0.83132	-0.00055355	665.863	17.415	0.6223	17.415	17.279	17.901	0	66	27	6	0.881371	0.00392691	0.0293909	1.9859e-07	2	192.91	137.84	1	140550000	0	1	3	0	0	0	0	1	0	2	0
R1	1	0	Deamidation (NQ)	0	MULTI-SECPEP	QEHF1_09665_DAS	F2	2	95	18	983.134	982.951	1963.89	-0.31241	-0.00030708	-0.70573	-0.0006937	-1.0181	-0.0010008	982.951	21.112	0.28316	21.297	21.222	21.505	0.18543	36	15	4	0.734681	0.00152263	0.0750027	0.043621	1	73.887	32.723	1	6056300	0	0	0	0	1	1	0	0	1	2	0
R1	1	1	Oxidation (M),Deamidation (NQ)	0	MULTI-MSMS	QEHF1_09663_DAS	F3	2	70	19	1007.99	1007.49	2012.97	-0.32581	-0.00032825	0.6999	0.00070514	0.37408	0.00037689	1007.99	18.989	0.24975	18.989	18.87	19.12	0	52	15	4	1	0.00204177	0.0434563	0.0052711	1	106.67	83.789	1	15340000	0	0	2	0	1	0	0	0	0	3	1
R1	1	1	Oxidation (M),Deamidation (NQ)	0	MULTI-MSMS	QEHF1_09665_DAS	F2	2	70	19	1007.99	1007.49	2012.97	1.1642	0.0011729	-2.1534	-0.0021696	-0.98922	-0.00099663	1007.99	18.771	0.5183	18.968	18.758	19.277	0.1971	86	20	6	0.991055	0.00151801	0.0469081	0.002552	2	118.48	95.95	1	148480000	0	0	2	0	1	0	0	0	0	3	1
R1	1	0	Deamidation (NQ)	0	MULTI-MSMS	QEHF1_09663_DAS	F3	3	70	19	666.999	666.665	1996.97	0.65604	0.00043736	-1.2666	-0.00084442	-0.6106	-0.00040706	666.998	19.901	0.41213	19.901	19.753	20.166	0	117	30	6	0.728418	0.00453751	0.0167249	9.1318e-05	1	140.96	34.362	1	85741000	0	0	2	0	1	0	0	0	0	3	1
R1	1	0	Deamidation (NQ)	0	MULTI-MSMS	QEHF1_09663_DAS	F3	2	70	19	999.993	999.493	1996.97	-0.28654	-0.00028639	-1.7019	-0.001701	-1.9884	-0.0019874	999.993	19.882	0.73161	19.882	19.753	20.485	0	208	58	7	0.999499	0.128497	0.772777	7.8369e-18	2	196.02	83.378	1	698870000	0	0	2	0	1	0	0	0	0	3	1
R1	1	0	Deamidation (NQ)	0	MULTI-MSMS	QEHF1_09663_DAS	F3	2	70	19	999.492	999.493	1996.97	-0.17556	-0.00017547	-0.55534	-0.00055505	-0.7309	-0.00073053	999.993	20.378	0.16008	20.378	20.3	20.46	0	39	14	3	0.983443	0.000968497	0.00585552	0.0048966	1	107.85	31.192	1	4263400	0	0	2	0	1	0	0	0	0	3	1
R1	1	0	Deamidation (NQ)	0	MULTI-MSMS	QEHF1_09663_DAS	F3	2	70	19	999.992	999.493	1996.97	-0.53	-0.00052973	-0.8786	-0.00087816	-1.4086	-0.0014079	999.994	20.589	0.29298	20.589	20.444	20.737	0	66	19	4	0.91334	0.00268163	0.0463052	0.00011929	1	137.16	59.565	1	5700500	0	0	2	0	1	0	0	0	0	3	1
R1	1	0	Deamidation (NQ)	0	MULTI-MSMS	QEHF1_09663_DAS	F3	2	70	19	999.49	999.493	1996.97	-0.72061	-0.00072024	-0.21853	-0.00021842	-0.93914	-0.00093867	999.995	20.776	0.43526	20.776	20.723	21.158	-3.5527e-15	82	37	3	0.856898	0.00307569	0.0737055	0.0073766	1	100.04	43.832	1	4421800	0	0	2	0	1	0	0	0	0	3	1
R1	1	0	Deamidation (NQ)	0	MULTI-MSMS	QEHF1_09663_DAS	F3	2	70	19	999.995	999.493	1996.97	-0.07377	-7.3733e-05	-0.58004	-0.00057975	-0.65381	-0.00065348	999.994	21.321	0.88385	21.321	21.158	22.042	0	246	83	4	0.915377	0.00381953	0.059518	0.0021236	4	120.96	53.806	1	4100700	0	0	2	0	1	0	0	0	0	3	1
R1	1	0	Deamidation (NQ)	0	MULTI-MSMS	QEHF1_09663_DAS	F3	2	70	19	999.996	999.493	1996.97	0.84864	0.00084821	-1.5657	-0.0015649	-0.71703	-0.00071666	999.492	22.598	0.27298	22.598	22.459	22.732	0	117	33	4	0.982428	0.00391903	0.069827	0.010237	1	91.03	24.741	1	3423800	0	0	2	0	1	0	0	0	0	3	1
R1	1	0	Deamidation (NQ)	0	MULTI-MSMS	QEHF1_09664_DAS	F1	2	70	19	999.492	999.493	1996.97	-0.53806	-0.00053779	-0.23746	-0.00023734	-0.77553	-0.00077513	999.994	19.85	0.78263	19.949	19.748	20.53	0.099	142	35	7	0.994326	0.00239898	0.0191939	7.9493e-08	3	165.35	70.334	1	314740000	0	0	2	0	1	0	0	0	0	3	1
R1	1	0	Deamidation (NQ)	0	MULTI-MSMS	QEHF1_09664_DAS	F1	3	70	19	666.999	666.665	1996.97	0.10923	7.2818e-05	0.89095	0.00059397	1.0002	0.00066679	666.999	19.838	0.39115	19.937	19.816	20.207	0.099	51	16	5	0.858135	0.012066	0.104576	0.013149	1	89.232	33.38	1	31948000	0	0	2	0	1	0	0	0	0	3	1
R1	1	0	Deamidation (NQ)	0	MULTI-MSMS	QEHF1_09664_DAS	F1	2	70	19	999.994	999.493	1996.97	-0.68015	-0.00067981	1.3119	0.0013112	0.63176	0.00063143	999.996	20.592	1.3099	20.684	20.523	21.833	0.091861	181	59	4	0.954113	0.00280532	0.0536842	0.0037378	2	111.63	44.245	1	4990300	0	0	2	0	1	0	0	0	0	3	1
R1	1	0	Deamidation (NQ)	0	MULTI-MSMS	QEHF1_09665_DAS	F2	2	70	19	999.993	999.493	1996.97	-0.88051	-0.00088006	0.7246	0.00072424	-0.1559	-0.00015583	999.995	19.734	0.47036	19.927	19.718	20.188	0.19307	98	18	7	0.923776	0.00202471	0.0273577	7.7872e-18	2	196.15	83.507	1	667580000	0	0	2	0	1	0	0	0	0	3	1
R1	1	0	Deamidation (NQ)	0	MULTI-MSMS	QEHF1_09665_DAS	F2	2	70	19	999.495	999.493	1996.97	-0.35522	-0.00035504	2.9476	0.0029461	2.5924	0.0025911	999.496	20.809	0.2177	20.997	20.846	21.063	0.18766	24	13	3	0.958028	0.00132074	0.0276913	0.0053268	1	106.49	51.792	1	4829700	0	0	2	0	1	0	0	0	0	3	1
R1	1	0	Deamidation (NQ)	0	MULTI-MSMS	QEHF1_09665_DAS	F2	2	70	19	999.99	999.493	1996.97	-0.21032	-0.00021021	1.2321	0.0012315	1.0218	0.0010212	999.994	21.157	0.19939	21.342	21.231	21.43	0.18543	18	9	3	0.851264	0.000454293	0.0142355	0.0048966	1	107.85	47.357	1	4472600	0	0	2	0	1	0	0	0	0	3	1
R1	1	0	Deamidation (NQ)	0	MULTI-MSMS	QEHF1_09665_DAS	F2	2	70	19	999.994	999.493	1996.97	1.5388	0.001538	-2.9845	-0.002983	-1.4457	-0.001445	999.991	22.949	0.29957	23.115	22.954	23.254	0.16644	36	20	3	0.6613	0.000489108	0.023027	0.015781	1	88.155	37.801	1	1056500	0	0	2	0	1	0	0	0	0	3	1
R1	0	1	Oxidation (M)	0	MULTI-MSMS	QEHF1_09665_DAS	F2	2	70	19	1007	1007	2011.98	-0.70468	-0.00070962	-0.50012	-0.00050362	-1.2048	-0.0012132	1007	18.269	0.16948	18.467	18.369	18.539	0.19818	22	6	4	0.723935	0.00121402	0.0103581	0.0068448	1	101.71	48.264	1	11333000	0	0	2	0	1	0	0	0	0	3	1
R1	0	0	Unmodified	0	MULTI-MSMS	QEHF1_09665_DAS	F2	2	70	19	999.504	999.001	1995.99	0.30972	0.00030941	-0.84382	-0.00084298	-0.5341	-0.00053356	999.502	19.117	0.24586	19.312	19.201	19.447	0.19583	36	9	5	0.985139	0.00348431	0.0226088	0.0017263	1	123.26	63.175	1	53814000	0	0	2	0	1	0	0	0	0	3	1
R1	0	0	Unmodified	0	MULTI-MSMS	QEHF1_09664_DAS	F1	2	2;47	11	595.816	595.816	1189.62	-1.2498	-0.00074467	1.4391	0.00085742	0.18924	0.00011275	595.816	16.36	0.26851	16.48	16.346	16.615	0.11957	29	10	4	0.988908	0.00240278	0.0348275	0.027704	1	130.66	19.2	1	10349000	0	1	2	0	0	0	0	0	0	2	0
R1	1	0	Deamidation (NQ)	0	MULTI-MSMS	QEHF1_09663_DAS	F3	2	64	10	550.774	550.774	1099.53	-0.76512	-0.00042141	1.4514	0.00079941	0.68631	0.000378	550.775	9.9417	0.41764	9.9417	9.8028	10.22	0	62	23	4	0.885969	0.0186827	1	0.0041786	1	157.99	62.252	1	33284000	0	1	0	1	1	0	0	0	1	1	1
R1	1	0	Deamidation (NQ)	0	MULTI-MSMS	QEHF1_09663_DAS	F3	2	3	10	570.801	570.8	1139.59	0.72694	0.00041493	-1.3473	-0.00076901	-0.62032	-0.00035408	570.8	16.35	0.86307	16.35	16.049	16.912	0	147	39	6	0.979784	0.0251075	0.849039	0.036575	3	134.26	75.544	1	919450000	0	1	0	0	1	0	0	0	0	1	0
R1	1	0	Deamidation (NQ)	0	MULTI-MSMS	QEHF1_09664_DAS	F1	2	3	10	570.8	570.8	1139.59	-1.1692	-0.00066738	0.89492	0.00051082	-0.27427	-0.00015656	570.801	16.121	1.0729	16.242	15.937	17.009	0.12131	159	45	5	0.895206	0.00266469	0.0158808	0.01323	2	148.52	87.863	1	409170000	0	1	0	0	1	0	0	0	0	1	0
R1	0	0	Unmodified	0	MULTI-MSMS	QEHF1_09663_DAS	F3	2	23	18	1020.02	1019.52	2037.02	-0.10443	-0.00010647	-0.44809	-0.00045683	-0.55252	-0.0005633	1020.02	20.17	0.48187	20.17	20.018	20.5	0	115	39	5	0.931255	0.00315855	0.0489163	1.1987e-33	1	243.88	0	1	12752000	1	0	2	0	1	2	0	1	0	1	0
R1	0	0	Unmodified	0	MULTI-MSMS	QEHF1_09663_DAS	F3	2	23	18	1020.02	1019.52	2037.02	1.1928	0.0012161	-2.3861	-0.0024327	-1.1933	-0.0012166	1020.01	25.742	0.070636	25.742	25.708	25.778	0	15	9	2	0.104366	0.000576814	0.0356017	0.0071883	1	102.66	0	1	881130	1	0	2	0	1	2	0	1	0	1	0
R1	0	0	Unmodified	0	MULTI-SECPEP	QEHF1_09663_DAS	F3	2	23	18	1019.41	1019.52	2037.02	0.51406	0.00052409	-0.51559	-0.00052566	-0.0015376	-1.5676e-06	1019.51	22.196	0.094893	22.196	22.136	22.231	0	10	6	2	0.754278	0.000949773	0.0196023	0.001518	1	99.531	0	1	405520	1	0	2	0	1	2	0	1	0	1	0
R1	2	0	2 Deamidation (NQ)	0	MULTI-MSMS	QEHF1_09663_DAS	F3	2	33	12	634.325	634.324	1266.63	3.1264	0.0019831	-3.1186	-0.0019782	0.007811	4.9547e-06	634.323	18.324	0.3289	18.324	18.253	18.582	0	47	16	4	0.824487	0.00608242	0.0696318	0.042289	1	109.29	56.607	1	25788000	0	0	0	2	2	0	0	0	0	0	0
R1	2	0	2 Deamidation (NQ)	0	MULTI-MSMS	QEHF1_09664_DAS	F1	2	33	12	634.325	634.324	1266.63	0.84771	0.00053772	-0.25272	-0.0001603	0.59499	0.00037742	634.324	18.198	1.2305	18.308	17.787	19.017	0.1101	98	48	5	0.921899	0.00874779	0.0983337	0.041037	1	109.66	56.981	1	80657000	0	0	0	2	2	0	0	0	0	0	0
R1	2	0	2 Deamidation (NQ)	0	MULTI-MSMS	QEHF1_09665_DAS	F2	2	33	12	634.325	634.324	1266.63	1.618	0.0010263	-1.2023	-0.00076264	0.4157	0.00026369	634.324	18.135	1.7823	18.334	17.719	19.501	0.1992	183	72	6	0.941429	0.0273031	0.694908	0.017857	2	125.82	67.24	1	967960000	0	0	0	2	2	0	0	0	0	0	0
R1	2	0	2 Deamidation (NQ)	0	MULTI-MSMS	QEHF1_09665_DAS	F2	1	33	12	1267.64	1267.64	1266.63	1.1867	0.0015043	-0.61733	-0.00078255	0.56938	0.00072177	1267.64	18.143	0.80302	18.342	18.13	18.933	0.1992	115	32	4	0.848204	0.00427888	0.0717667	0.025305	1	119.68	45.749	1	281880000	0	0	0	2	2	0	0	0	0	0	0
R1	2	0	2 Deamidation (NQ)	0	MULTI-MSMS	QEHF1_09665_DAS	F2	2	33	12	634.325	634.324	1266.63	3.0136	0.0019116	-2.5278	-0.0016035	0.48573	0.00030811	634.323	18.85	1.333	19.047	18.635	19.968	0.19682	72	25	3	0.993078	0.0163319	0.39653	0.009591	1	133.13	72.173	1	79783000	0	0	0	2	2	0	0	0	0	0	0
R1	1	0	Deamidation (NQ)	0	MULTI-MSMS	QEHF1_09663_DAS	F3	2	21	14	677.349	677.348	1352.68	0.27499	0.00018627	0.25103	0.00017003	0.52602	0.0003563	677.349	18.946	0.10443	18.946	18.863	18.967	0	11	6	2	0.942531	0.0194304	0.947026	0.00051177	1	140.49	82.896	1	10928000	0	0	0	1	1	0	0	0	0	2	0
R1	1	0	Deamidation (NQ)	0	MULTI-MSMS	QEHF1_09664_DAS	F1	2	21	14	677.35	677.348	1352.68	0.30553	0.00020695	0.75306	0.00051008	1.0586	0.00071703	677.349	18.88	0.64349	18.986	18.836	19.48	0.10578	50	28	2	0.859199	0.00529114	0.174712	0.0036839	1	113.93	63.32	1	23998000	0	0	0	1	1	0	0	0	0	2	0
R1	1	0	Deamidation (NQ)	0	MULTI-MSMS	QEHF1_09665_DAS	F2	2	21	14	677.345	677.348	1352.68	-0.31311	-0.00021209	0.24293	0.00016455	-0.07018	-4.7536e-05	677.349	18.788	1.3856	18.985	18.807	20.192	0.1971	114	56	4	0.77882	0.00130637	0.0171513	0.0015338	2	127.76	87.763	1	79307000	0	0	0	1	1	0	0	0	0	2	0
R1	1	0	Deamidation (NQ)	0	MULTI-MSMS	QEHF1_09663_DAS	F3	2	21	15	755.399	755.399	1508.78	-1.3234	-0.00099966	1.0573	0.00079865	-0.26609	-0.000201	755.4	16.804	1.5847	16.804	16.367	17.952	0	305	72	7	0.990628	0.0346216	0.180458	2.6851e-28	5	241.15	135.96	1	3094300000	1	0	0	1	1	0	0	0	0	2	0
R1	1	0	Deamidation (NQ)	0	MULTI-MSMS	QEHF1_09663_DAS	F3	2	21	15	755.399	755.399	1508.78	-0.049143	-3.7122e-05	0.4552	0.00034386	0.40606	0.00030674	755.399	18.002	0.32392	18.002	17.929	18.253	0	69	16	5	0.967957	0.014991	0.50065	2.771e-28	1	240.6	135.41	1	30103000	1	0	0	1	1	0	0	0	0	2	0
R1	1	0	Deamidation (NQ)	0	MULTI-MSMS	QEHF1_09663_DAS	F3	2	21	15	755.398	755.399	1508.78	-0.73962	-0.00055871	1.0713	0.00080929	0.33172	0.00025058	755.4	18.292	0.34755	18.292	18.253	18.601	0	65	17	4	0.914054	0.00640219	0.0292318	3.5675e-14	1	208.27	113.96	1	26709000	1	0	0	1	1	0	0	0	0	2	0
R1	1	0	Deamidation (NQ)	0	MULTI-MSMS	QEHF1_09663_DAS	F3	2	21	15	755.4	755.399	1508.78	-0.84886	-0.00064122	1.0925	0.00082527	0.24364	0.00018405	755.4	18.626	0.16287	18.626	18.582	18.745	0	32	8	5	0	0	0	3.7351e-21	1	235.21	130.01	1	18321000	1	0	0	1	1	0	0	0	0	2	0
R1	1	0	Deamidation (NQ)	0	MULTI-MSMS	QEHF1_09663_DAS	F3	2	21	15	755.399	755.399	1508.78	-0.88204	-0.00066629	2.1363	0.0016138	1.2543	0.0009475	755.4	18.878	0.14426	18.878	18.829	18.974	0	28	9	4	0	0	0	5.2414e-14	1	204.48	108.14	1	15336000	1	0	0	1	1	0	0	0	0	2	0
R1	1	0	Deamidation (NQ)	0	MULTI-MSMS	QEHF1_09663_DAS	F3	2	21	15	755.399	755.399	1508.78	-0.89931	-0.00067934	1.8233	0.0013773	0.92402	0.00069801	755.4	18.992	0.15244	18.992	18.967	19.12	0	31	9	4	0.713054	0.00305135	0.23292	1.2883e-20	1	229.95	122.16	1	17736000	1	0	0	1	1	0	0	0	0	2	0
R1	1	0	Deamidation (NQ)	0	MULTI-MSMS	QEHF1_09663_DAS	F3	2	21	15	755.399	755.399	1508.78	-0.99676	-0.00075295	1.2934	0.000977	0.2966	0.00022405	755.4	19.274	0.17309	19.274	19.238	19.411	0	33	11	4	0.409413	0.000539936	0.00880098	3.2678e-14	1	208.95	110.9	1	15654000	1	0	0	1	1	0	0	0	0	2	0
R1	1	0	Deamidation (NQ)	0	MULTI-MSMS	QEHF1_09663_DAS	F3	2	21	15	755.399	755.399	1508.78	-1.0283	-0.0007768	1.7618	0.0013308	0.73343	0.00055403	755.4	19.645	0.16473	19.645	19.576	19.741	0	51	16	4	0.945295	0.00881441	0.541893	2.5335e-20	1	222.79	117.6	1	11922000	1	0	0	1	1	0	0	0	0	2	0
R1	1	0	Deamidation (NQ)	0	MULTI-MSMS	QEHF1_09663_DAS	F3	2	21	15	755.398	755.399	1508.78	-0.85456	-0.00064554	-0.46928	-0.00035449	-1.3238	-0.001	755.399	19.827	0.42994	19.827	19.719	20.149	0	99	32	4	0.986984	0.00353803	0.0312736	1.1487e-05	1	154.36	78.129	1	19134000	1	0	0	1	1	0	0	0	0	2	0
R1	1	0	Deamidation (NQ)	0	MULTI-MSMS	QEHF1_09663_DAS	F3	2	21	15	755.399	755.399	1508.78	-0.6692	-0.00050551	0.78637	0.00059402	0.11717	8.8511e-05	755.4	20.168	0.27221	20.168	20.104	20.376	0	49	25	4	0.695316	0.00202864	0.0552153	7.1293e-14	1	200.21	122.83	1	12798000	1	0	0	1	1	0	0	0	0	2	0
R1	1	0	Deamidation (NQ)	0	MULTI-MSMS	QEHF1_09663_DAS	F3	2	21	15	755.4	755.399	1508.78	-1.0546	-0.00079664	0.6091	0.00046011	-0.44551	-0.00033653	755.399	20.603	0.36565	20.603	20.382	20.748	0	99	26	4	0.695491	0.00177352	0.0125246	3.5262e-20	2	217.09	120.75	1	12457000	1	0	0	1	1	0	0	0	0	2	0
R1	1	0	Deamidation (NQ)	0	MULTI-MSMS	QEHF1_09663_DAS	F3	2	21	15	755.399	755.399	1508.78	-1.2618	-0.00095315	1.7244	0.0013026	0.46258	0.00034944	755.4	20.992	0.13848	20.992	20.914	21.053	0	47	13	4	0.90859	0.00777758	0.19533	2.6688e-09	1	187.44	100.54	1	9490100	1	0	0	1	1	0	0	0	0	2	0
R1	1	0	Deamidation (NQ)	0	MULTI-MSMS	QEHF1_09663_DAS	F3	2	21	15	755.399	755.399	1508.78	-0.54875	-0.00041452	1.3938	0.0010529	0.84502	0.00063833	755.4	21.439	0.76202	21.439	21.18	21.942	-3.5527e-15	321	71	6	0.500777	0.00527427	0.22375	2.771e-28	3	240.6	132.81	1	11466000	1	0	0	1	1	0	0	0	0	2	0
R1	1	0	Deamidation (NQ)	0	MULTI-MSMS	QEHF1_09663_DAS	F3	2	21	15	755.399	755.399	1508.78	-0.21683	-0.0001638	0.55891	0.0004222	0.34208	0.00025841	755.399	21.969	0.30089	21.969	21.923	22.224	0	77	26	5	0.92096	0.00853965	0.164681	3.9019e-09	1	183.79	102.02	1	10558000	1	0	0	1	1	0	0	0	0	2	0
R1	1	0	Deamidation (NQ)	0	MULTI-MSMS	QEHF1_09663_DAS	F3	2	21	15	755.4	755.399	1508.78	0.15513	0.00011718	0.72952	0.00055108	0.88465	0.00066826	755.399	22.285	0.6403	22.285	22.075	22.716	0	222	62	4	0.980569	0.0145498	0.394673	5.1498e-09	2	180.09	97.352	1	12494000	1	0	0	1	1	0	0	0	0	2	0
R1	1	0	Deamidation (NQ)	0	MULTI-MSMS	QEHF1_09663_DAS	F3	2	21	15	755.4	755.399	1508.78	0.64321	0.00048588	0.3537	0.00026718	0.99691	0.00075306	755.399	22.815	1.3006	22.815	22.716	24.016	0	536	165	4	0.932957	0.0138456	0.475029	7.025e-14	5	200.44	113.69	1	11329000	1	0	0	1	1	0	0	0	0	2	0
R1	1	0	Deamidation (NQ)	0	MULTI-MSMS	QEHF1_09663_DAS	F3	2	21	15	755.399	755.399	1508.78	0.89794	0.00067831	-0.20082	-0.0001517	0.69712	0.00052661	755.399	24.165	1.5735	24.165	23.887	25.46	0	741	225	4	0.975316	0.0122227	0.0877009	5.2391e-14	6	204.49	108.78	1	10295000	1	0	0	1	1	0	0	0	0	2	0
R1	1	0	Deamidation (NQ)	0	MULTI-MSMS	QEHF1_09663_DAS	F3	2	21	15	755.4	755.399	1508.78	0.48784	0.00036852	0.28259	0.00021347	0.77044	0.00058199	755.399	25.987	2.0013	25.987	25.205	27.206	-3.5527e-15	1104	331	4	0.979916	0.0133247	0.0995342	6.8604e-14	7	200.82	113.92	1	8280500	1	0	0	1	1	0	0	0	0	2	0
R1	1	0	Deamidation (NQ)	0	MULTI-MSMS	QEHF1_09663_DAS	F3	2	21	15	755.4	755.399	1508.78	0.23254	0.00017566	1.0039	0.00075833	1.2364	0.00093399	755.399	27.269	1.0164	27.269	27.198	28.215	0	387	233	3	0.96842	0.0137168	0.308772	3.7976e-09	1	184.1	97.197	1	6452200	1	0	0	1	1	0	0	0	0	2	0
R1	1	0	Deamidation (NQ)	0	MULTI-MSMS	QEHF1_09663_DAS	F3	2	21	15	755.399	755.399	1508.78	0.168	0.00012691	0.41243	0.00031155	0.58043	0.00043846	755.399	27.671	0.85897	27.671	27.578	28.437	0	271	209	2	0.974682	0.0112749	0.149183	0.00026345	4	144.47	86.102	1	4333500	1	0	0	1	1	0	0	0	0	2	0
R1	1	0	Deamidation (NQ)	0	MULTI-MSMS	QEHF1_09664_DAS	F1	2	21	15	755.399	755.399	1508.78	-1.6046	-0.0012121	1.3357	0.001009	-0.26885	-0.00020309	755.4	8.0626	0.15074	8.1998	8.0981	8.2489	0.13715	18	10	2	0	0	0	0.029872	1	89.403	51.682	1	976110	1	0	0	1	1	0	0	0	0	2	0
R1	1	0	Deamidation (NQ)	0	MULTI-MSMS	QEHF1_09664_DAS	F1	2	21	15	755.4	755.399	1508.78	-1.4601	-0.0011029	1.4963	0.0011303	0.036272	2.74e-05	755.401	16.7	0.71121	16.818	16.492	17.203	0.11784	113	29	7	0.973371	0.043449	1	2.1099e-20	2	225.23	117.44	1	4850200000	1	0	0	1	1	0	0	0	0	2	0
R1	1	0	Deamidation (NQ)	0	MULTI-MSMS	QEHF1_09664_DAS	F1	3	21	15	504.267	503.935	1508.78	-1.6828	-0.00084804	0.93495	0.00047116	-0.74789	-0.00037689	503.936	16.687	0.41686	16.804	16.564	16.981	0.11784	29	17	2	0.77729	0.000615215	0.00263036	0.0020379	1	123.72	95.61	1	173330000	1	0	0	1	1	0	0	0	0	2	0
R1	1	0	Deamidation (NQ)	0	MULTI-MSMS	QEHF1_09664_DAS	F1	2	21	15	755.398	755.399	1508.78	-0.56856	-0.00042949	1.0071	0.00076079	0.43857	0.0003313	755.4	16.976	6.2212	17.092	17.004	23.225	0.11598	499	323	2	0.957858	0.00581557	0.0364957	2.6822e-28	22	241.17	126.67	1	164160000	1	0	0	1	1	0	0	0	0	2	0
R1	1	0	Deamidation (NQ)	0	MULTI-MSMS	QEHF1_09664_DAS	F1	2	21	15	755.4	755.399	1508.78	0.45142	0.000341	0.81219	0.00061353	1.2636	0.00095453	755.399	23.64	0.6411	23.713	23.182	23.823	0.072426	274	84	4	0.928594	0.00800433	0.475257	3.6239e-15	3	215.53	121.22	1	7003900	1	0	0	1	1	0	0	0	0	2	0
R1	1	0	Deamidation (NQ)	0	MULTI-MSMS	QEHF1_09664_DAS	F1	2	21	15	755.399	755.399	1508.78	0.90943	0.00068698	0.15001	0.00011332	1.0594	0.0008003	755.399	24.757	4.4097	24.825	23.804	28.214	0.068107	1812	758	4	0.573472	0.00424472	0.276154	1.381e-09	14	191.26	122.36	1	7578700	1	0	0	1	1	0	0	0	0	2	0
R1	1	0	Deamidation (NQ)	0	MSMS	QEHF1_09664_DAS	F1	2	21	15	755.4	755.399	1508.78	NaN	NaN	NaN	NaN	NaN	NaN	NaN	27.551	1	27.613	27.113	28.113	0.062288	NaN	NaN	NaN	NaN	NaN	NaN	0.022508	1	92.925	54.839	1	NaN	1	0	0	1	1	0	0	0	0	2	0
R1	1	0	Deamidation (NQ)	0	MSMS	QEHF1_09664_DAS	F1	2	21	15	755.4	755.399	1508.78	NaN	NaN	NaN	NaN	NaN	NaN	NaN	27.802	1	27.864	27.364	28.364	0.062288	NaN	NaN	NaN	NaN	NaN	NaN	0.0023235	1	114.82	67.214	1	NaN	1	0	0	1	1	0	0	0	0	2	0
R1	1	0	Deamidation (NQ)	0	MSMS	QEHF1_09664_DAS	F1	2	21	15	755.399	755.399	1508.78	NaN	NaN	NaN	NaN	NaN	NaN	NaN	28.059	1	28.121	27.621	28.621	0.061988	NaN	NaN	NaN	NaN	NaN	NaN	0.027014	1	91.03	51.32	1	NaN	1	0	0	1	1	0	0	0	0	2	0
R1	1	0	Deamidation (NQ)	0	MULTI-MSMS	QEHF1_09665_DAS	F2	2	21	15	755.399	755.399	1508.78	-4.0161	-0.0030337	3.7062	0.0027996	-0.30988	-0.00023408	755.402	16.652	2.8257	16.854	16.26	19.085	0.20281	359	121	7	0.961539	0.0214686	0.194633	1.6682e-28	9	247.67	151.32	1	8814600000	1	0	0	1	1	0	0	0	0	2	0
R1	1	0	Deamidation (NQ)	0	MULTI-MSMS	QEHF1_09665_DAS	F2	3	21	15	503.935	503.935	1508.78	-1.0542	-0.00053127	0.30944	0.00015594	-0.74479	-0.00037533	503.935	16.679	1.0069	16.882	16.422	17.429	0.20281	134	43	5	0.98882	0.0144541	0.0451692	4.2802e-06	2	166.9	127.4	1	365550000	1	0	0	1	1	0	0	0	0	2	0
R1	1	0	Deamidation (NQ)	0	MULTI-MSMS	QEHF1_09665_DAS	F2	2	21	15	755.399	755.399	1508.78	-3.4443	-0.0026019	3.2445	0.0024509	-0.19988	-0.00015099	755.903	18.897	1.3561	19.093	18.879	20.235	0.19583	201	56	5	0.997101	0.00762375	0.145171	1.4911e-20	4	228.78	143.43	1	97695000	1	0	0	1	1	0	0	0	0	2	0
R1	1	0	Deamidation (NQ)	0	MULTI-MSMS	QEHF1_09665_DAS	F2	2	21	15	755.399	755.399	1508.78	-3.6646	-0.0027683	3.423	0.0025857	-0.24164	-0.00018253	755.402	20.929	0.13654	21.114	21.069	21.206	0.18543	19	8	4	0.939142	0.00369921	0.0248772	2.0399e-20	1	225.63	117.84	1	29080000	1	0	0	1	1	0	0	0	0	2	0
R1	1	0	Deamidation (NQ)	0	MULTI-MSMS	QEHF1_09665_DAS	F2	2	21	15	755.399	755.399	1508.78	-3.9165	-0.0029585	4.1598	0.0031423	0.24327	0.00018377	755.402	21.445	0.26538	21.628	21.455	21.721	0.18297	33	16	3	0.749544	0.000315017	0.0184976	3.3459e-20	1	218.12	121.98	1	33664000	1	0	0	1	1	0	0	0	0	2	0
R1	1	0	Deamidation (NQ)	0	MULTI-MSMS	QEHF1_09665_DAS	F2	2	21	15	755.399	755.399	1508.78	-2.193	-0.0016566	2.404	0.001816	0.21102	0.0001594	755.401	23.528	0.46613	23.686	23.41	23.876	0.15831	134	32	5	0.97242	0.00313124	0.0976537	5.2414e-14	2	204.48	117.58	1	13106000	1	0	0	1	1	0	0	0	0	2	0
R1	1	0	Deamidation (NQ)	0	MULTI-MSMS	QEHF1_09665_DAS	F2	2	21	15	755.399	755.399	1508.78	-2.4157	-0.0018248	2.3341	0.0017632	-0.081612	-6.165e-05	755.401	23.893	0.22963	24.047	23.864	24.094	0.15405	42	18	4	0.921038	0.00611329	0.0356135	1.8815e-28	1	246.3	138.51	1	9084900	1	0	0	1	1	0	0	0	0	2	0
R1	1	0	Deamidation (NQ)	0	MULTI-MSMS	QEHF1_09665_DAS	F2	2	21	15	755.4	755.399	1508.78	-2.5296	-0.0019108	2.8957	0.0021874	0.36618	0.00027661	755.401	23.972	0.22276	24.126	24.094	24.317	0.15405	58	15	4	0.932784	0.0105531	0.57954	3.3459e-20	1	218.12	131.23	1	28493000	1	0	0	1	1	0	0	0	0	2	0
R1	1	0	Deamidation (NQ)	0	MSMS	QEHF1_09665_DAS	F2	2	21	15	755.4	755.399	1508.78	NaN	NaN	NaN	NaN	NaN	NaN	NaN	26.476	1	26.603	26.103	27.103	0.12748	NaN	NaN	NaN	NaN	NaN	NaN	1.1032e-18	1	211.38	126.02	1	NaN	1	0	0	1	1	0	0	0	0	2	0
R1	1	0	Deamidation (NQ)	1	MULTI-MSMS	QEHF1_09663_DAS	F3	3	21	16	546.968	546.633	1636.88	-0.36596	-0.00020005	0.74276	0.00040602	0.3768	0.00020597	546.634	15.126	0.35178	15.126	14.895	15.247	0	43	14	4	0.991273	0.00592195	0.110429	0.043501	1	82.707	49.021	1	23348000	1	1	0	1	1	0	0	0	0	2	0
R1	1	0	Deamidation (NQ)	1	MULTI-MSMS	QEHF1_09663_DAS	F3	3	21	16	546.634	546.633	1636.88	-0.092406	-5.0512e-05	-0.19255	-0.00010525	-0.28495	-0.00015576	546.634	15.406	0.39266	15.406	15.231	15.624	0	80	16	7	0.983719	0.0648957	1	0.00031277	1	137.19	88.532	1	1239000000	1	1	0	1	1	0	0	0	0	2	0
R1	1	0	Deamidation (NQ)	1	MULTI-MSMS	QEHF1_09663_DAS	F3	2	21	16	819.447	819.446	1636.88	-0.38016	-0.00031152	0.023887	1.9574e-05	-0.35627	-0.00029194	819.447	15.405	0.38095	15.405	15.231	15.612	0	70	15	6	0.899579	0.0107778	0.275546	1.5084e-21	1	234.69	149.15	1	402240000	1	1	0	1	1	0	0	0	0	2	0
R1	1	0	Deamidation (NQ)	1	MULTI-MSMS	QEHF1_09663_DAS	F3	2	21	16	819.446	819.446	1636.88	-0.10124	-8.2957e-05	0.17493	0.00014335	0.073694	6.0389e-05	819.447	15.683	0.56601	15.683	15.591	16.157	0	92	26	4	0.637714	0.00275812	0.0139804	0.0027993	1	118.73	60.945	1	25758000	1	1	0	1	1	0	0	0	0	2	0
R1	1	0	Deamidation (NQ)	1	MULTI-MSMS	QEHF1_09663_DAS	F3	3	21	16	546.634	546.633	1636.88	0.19281	0.00010539	0.032352	1.7685e-05	0.22516	0.00012308	546.633	15.683	0.56601	15.683	15.591	16.157	0	118	26	5	0.9669	0.0130192	0.0871237	0.001975	1	123.42	71.87	1	62285000	1	1	0	1	1	0	0	0	0	2	0
R1	1	0	Deamidation (NQ)	1	MULTI-MSMS	QEHF1_09663_DAS	F3	3	21	16	546.633	546.633	1636.88	-0.5628	-0.00030764	0.62247	0.00034027	0.059675	3.2621e-05	546.634	16.353	1.8275	16.353	16.142	17.97	0	232	85	5	0.994319	0.00252322	0.0138657	0.011994	7	99.451	60.353	1	18632000	1	1	0	1	1	0	0	0	0	2	0
R1	1	0	Deamidation (NQ)	1	MULTI-MSMS	QEHF1_09663_DAS	F3	2	21	16	819.446	819.446	1636.88	-0.65446	-0.0005363	0.55184	0.0004522	-0.10263	-8.4097e-05	819.948	16.388	0.65156	16.388	16.123	16.775	3.5527e-15	70	29	3	0.829347	0.00212191	0.0553536	0.0088518	1	104.18	45.959	1	4101600	1	1	0	1	1	0	0	0	0	2	0
R1	1	0	Deamidation (NQ)	1	MULTI-MSMS	QEHF1_09663_DAS	F3	2	21	16	819.445	819.446	1636.88	-1.3947	-0.0011429	0.498	0.00040808	-0.89673	-0.00073482	819.447	16.931	0.65739	16.931	16.796	17.453	0	54	31	2	0.375536	0.000457488	0.00805784	0.025546	1	88.087	36.16	1	3292500	1	1	0	1	1	0	0	0	0	2	0
R1	1	0	Deamidation (NQ)	1	MULTI-MSMS	QEHF1_09663_DAS	F3	3	21	16	546.634	546.633	1636.88	0.40921	0.00022369	-0.16647	-9.0997e-05	0.24275	0.00013269	546.633	18.06	0.29041	18.06	17.97	18.26	0	56	15	4	0.859896	0.00181339	0.0113888	0.018041	1	90.348	57.415	1	4831100	1	1	0	1	1	0	0	0	0	2	0
R1	1	0	Deamidation (NQ)	1	MULTI-MSMS	QEHF1_09663_DAS	F3	3	21	16	546.634	546.633	1636.88	-0.52017	-0.00028434	-0.44935	-0.00024563	-0.96952	-0.00052997	546.633	19.272	0.14686	19.272	19.25	19.397	0	25	9	4	0.985391	0.00235575	0.0743169	0.03378	1	85.619	50.935	1	3650100	1	1	0	1	1	0	0	0	0	2	0
R1	1	0	Deamidation (NQ)	1	MULTI-MSMS	QEHF1_09663_DAS	F3	3	21	16	546.967	546.633	1636.88	-0.61516	-0.00033626	-0.23557	-0.00012877	-0.85073	-0.00046504	546.633	19.46	0.1654	19.46	19.411	19.576	0	30	9	4	0.960176	0.00195041	0.056217	0.014178	1	96.163	61.479	1	5518600	1	1	0	1	1	0	0	0	0	2	0
R1	1	0	Deamidation (NQ)	1	MULTI-MSMS	QEHF1_09663_DAS	F3	3	21	16	546.966	546.633	1636.88	-0.35801	-0.0001957	-1.0204	-0.00055776	-1.3784	-0.00075347	546.633	19.885	0.38433	19.885	19.753	20.138	0	64	27	3	0.571754	0.000361604	0.00350914	0.015941	1	93.51	63.451	1	4217200	1	1	0	1	1	0	0	0	0	2	0
R1	1	0	Deamidation (NQ)	1	MULTI-MSMS	QEHF1_09663_DAS	F3	3	21	16	546.968	546.633	1636.88	-0.18922	-0.00010343	-0.16055	-8.7764e-05	-0.34977	-0.0001912	546.633	20.171	0.1292	20.171	20.114	20.243	-3.5527e-15	34	12	4	0.268936	0.000302983	0.0111951	0.016804	1	92.211	54.257	1	3710400	1	1	0	1	1	0	0	0	0	2	0
R1	1	0	Deamidation (NQ)	1	MULTI-MSMS	QEHF1_09663_DAS	F3	3	21	16	546.967	546.633	1636.88	-0.45758	-0.00025013	-0.22372	-0.00012229	-0.68129	-0.00037242	546.967	21.262	0.44354	21.262	21.043	21.486	0	76	35	4	0.97286	0.0013374	0.00718973	0.028677	1	87.148	56.71	1	3765600	1	1	0	1	1	0	0	0	0	2	0
R1	1	0	Deamidation (NQ)	1	MULTI-MSMS	QEHF1_09663_DAS	F3	3	21	16	546.967	546.633	1636.88	0.26263	0.00014356	-0.50271	-0.0002748	-0.24008	-0.00013124	546.633	22.024	0.1447	22.024	21.931	22.075	0	37	14	3	0.877212	0.00244195	0.0347804	0.026061	1	87.932	60.071	1	3000000	1	1	0	1	1	0	0	0	0	2	0
R1	1	0	Deamidation (NQ)	1	MULTI-MSMS	QEHF1_09663_DAS	F3	3	21	16	546.634	546.633	1636.88	0.66475	0.00036337	-0.16666	-9.1102e-05	0.49809	0.00027227	546.967	22.488	0.92222	22.488	22.055	22.978	0	258	91	4	0.916483	0.00364924	0.0863102	0.015998	2	93.424	65.141	1	5005900	1	1	0	1	1	0	0	0	0	2	0
R1	1	0	Deamidation (NQ)	1	MULTI-MSMS	QEHF1_09663_DAS	F3	3	21	16	546.633	546.633	1636.88	1.0957	0.00059894	-0.58262	-0.00031848	0.51306	0.00028046	546.633	22.947	1.05	22.947	22.723	23.773	0	327	128	3	0.403182	0.000722421	0.00668861	0.026061	2	87.932	56.704	1	6286500	1	1	0	1	1	0	0	0	0	2	0
R1	1	0	Deamidation (NQ)	1	MULTI-MSMS	QEHF1_09664_DAS	F1	3	21	16	546.968	546.633	1636.88	-0.45068	-0.00024635	0.61222	0.00033466	0.16155	8.8308e-05	546.634	15.007	0.25799	15.133	14.994	15.252	0.12593	36	10	4	0.884918	0.00285243	0.0182797	0.0015393	1	125.89	82.511	1	34639000	1	1	0	1	1	0	0	0	0	2	0
R1	1	0	Deamidation (NQ)	1	MULTI-MSMS	QEHF1_09664_DAS	F1	2	21	16	819.447	819.446	1636.88	-1.402	-0.0011488	1.1189	0.00091688	-0.28305	-0.00023194	819.447	15.305	0.52434	15.429	15.226	15.75	0.12443	64	20	6	0.842384	0.0322091	0.264682	1.1612e-14	1	208.27	122.92	1	268010000	1	1	0	1	1	0	0	0	0	2	0
R1	1	0	Deamidation (NQ)	1	MULTI-MSMS	QEHF1_09664_DAS	F1	3	21	16	546.969	546.633	1636.88	0.015911	8.6976e-06	0.52002	0.00028426	0.53593	0.00029296	546.633	16.99	0.51992	17.106	16.955	17.475	0.11598	32	21	2	0.817882	0.00124459	0.0173251	0.015253	1	94.544	53.453	1	8727900	1	1	0	1	1	0	0	0	0	2	0
R1	1	0	Deamidation (NQ)	1	MSMS	QEHF1_09664_DAS	F1	3	21	16	546.634	546.633	1636.88	NaN	NaN	NaN	NaN	NaN	NaN	NaN	15.378	1	15.502	15.002	16.002	0.12443	NaN	NaN	NaN	NaN	NaN	NaN	0.00029688	1	118.47	63.77	1	NaN	1	1	0	1	1	0	0	0	0	2	0
R1	1	0	Deamidation (NQ)	1	MSMS	QEHF1_09664_DAS	F1	3	21	16	546.634	546.633	1636.88	NaN	NaN	NaN	NaN	NaN	NaN	NaN	15.9	1	16.023	15.523	16.523	0.12272	NaN	NaN	NaN	NaN	NaN	NaN	0.0055634	1	99.344	51.812	1	NaN	1	1	0	1	1	0	0	0	0	2	0
R1	1	0	Deamidation (NQ)	1	MSMS	QEHF1_09664_DAS	F1	3	21	16	546.634	546.633	1636.88	NaN	NaN	NaN	NaN	NaN	NaN	NaN	16.171	1	16.293	15.793	16.793	0.12131	NaN	NaN	NaN	NaN	NaN	NaN	0.034988	1	82.707	49.021	1	NaN	1	1	0	1	1	0	0	0	0	2	0
R1	1	0	Deamidation (NQ)	1	MSMS	QEHF1_09664_DAS	F1	3	21	16	546.634	546.633	1636.88	NaN	NaN	NaN	NaN	NaN	NaN	NaN	16.72	1	16.838	16.338	17.338	0.11784	NaN	NaN	NaN	NaN	NaN	NaN	0.029502	1	85.619	48.026	1	NaN	1	1	0	1	1	0	0	0	0	2	0
R1	1	0	Deamidation (NQ)	1	MULTI-SECPEP	QEHF1_09664_DAS	F1	3	21	16	546.968	546.633	1636.88	0.66255	0.00036217	-0.7343	-0.00040139	-0.071749	-3.922e-05	546.633	19.197	2.3635	19.3	18.61	20.973	0.10356	220	104	3	0.916193	0.00242565	0.0405127	0.038034	1	76.85	46.792	1	3649300	1	1	0	1	1	0	0	0	0	2	0
R1	1	0	Deamidation (NQ)	1	MULTI-SECPEP	QEHF1_09664_DAS	F1	3	21	16	546.968	546.633	1636.88	0.52368	0.00028626	-0.031299	-1.7109e-05	0.49238	0.00026915	546.634	17.97	1.0777	18.08	17.563	18.641	0.1101	104	42	3	0.845061	0.00116897	0.00581365	0.038034	1	76.85	45.023	1	3923600	1	1	0	1	1	0	0	0	0	2	0
R1	1	0	Deamidation (NQ)	0	MULTI-MSMS	QEHF1_09663_DAS	F3	2	31;73	12	632.823	632.823	1263.63	1.2246	0.00077493	-1.0096	-0.00063893	0.21491	0.000136	632.822	13.053	0.2217	13.053	12.936	13.158	0	26	9	4	0.631482	0.00197702	0.0131105	0.030485	1	115.41	48.72	1	10756000	1	0	0	1	1	1	0	0	0	0	0
R1	1	0	Deamidation (NQ)	0	MULTI-MSMS	QEHF1_09663_DAS	F3	2	31;73	12	632.823	632.823	1263.63	2.116	0.0013391	-2.7596	-0.0017464	-0.64363	-0.0004073	632.822	13.497	2.4742	13.497	13.158	15.632	0	294	104	5	0.990189	0.00790351	0.161264	8.1796e-12	9	215.06	97.732	1	2724600000	1	0	0	1	1	1	0	0	0	0	0
R1	1	0	Deamidation (NQ)	0	MULTI-MSMS	QEHF1_09663_DAS	F3	1	31;73	12	1264.64	1264.64	1263.63	-0.85112	-0.0010764	0.48459	0.00061284	-0.36653	-0.00046353	1264.64	13.474	0.63568	13.474	13.34	13.975	0	67	25	4	0.816873	0.0118131	0.0417166	6.9115e-24	1	247.96	136.01	1	122240000	1	0	0	1	1	1	0	0	0	0	0
R1	1	0	Deamidation (NQ)	0	MULTI-MSMS	QEHF1_09663_DAS	F3	2	31;73	12	632.822	632.823	1263.63	3.7493	0.0023726	-3.2783	-0.0020746	0.47103	0.00029808	632.82	15.737	0.51835	15.737	15.624	16.142	0	76	23	4	0.984736	0.00521293	0.0265997	3.6495e-07	2	190.86	66.628	1	10746000	1	0	0	1	1	1	0	0	0	0	0
R1	1	0	Deamidation (NQ)	0	MULTI-MSMS	QEHF1_09663_DAS	F3	2	31;73	12	632.823	632.823	1263.63	3.9617	0.002507	-1.8331	-0.00116	2.1285	0.001347	632.821	18.109	0.3006	18.109	17.97	18.27	0	50	16	4	0.618647	0.00544133	0.200192	0.03863	1	110.38	44.111	1	6295100	1	0	0	1	1	1	0	0	0	0	0
R1	1	0	Deamidation (NQ)	0	MULTI-MSMS	QEHF1_09663_DAS	F3	2	31;73	12	632.823	632.823	1263.63	3.2861	0.0020795	-3.1546	-0.0019963	0.13148	8.3201e-05	632.82	18.348	0.34336	18.348	18.239	18.582	0	30	17	2	0.770623	0.00364816	0.12459	0.00050097	1	157.95	50.48	1	8327900	1	0	0	1	1	1	0	0	0	0	0
R1	1	0	Deamidation (NQ)	0	MULTI-MSMS	QEHF1_09663_DAS	F3	2	31;73	12	632.823	632.823	1263.63	3.1042	0.0019644	-2.353	-0.001489	0.75126	0.00047542	632.821	19.003	0.16485	19.003	18.955	19.12	0	27	10	6	0.892602	0.00427761	0.128242	0.004796	1	143.96	48.459	1	4527300	1	0	0	1	1	1	0	0	0	0	0
R1	1	0	Deamidation (NQ)	0	MULTI-MSMS	QEHF1_09663_DAS	F3	2	31;73	12	632.822	632.823	1263.63	3.0089	0.0019041	-3.6945	-0.002338	-0.68565	-0.00043389	632.821	19.288	0.16074	19.288	19.25	19.411	0	27	10	4	0.62296	0.00258829	0.0720951	0.022613	1	121.9	47.914	1	4349100	1	0	0	1	1	1	0	0	0	0	0
R1	1	0	Deamidation (NQ)	0	MULTI-MSMS	QEHF1_09663_DAS	F3	2	31;73	12	632.823	632.823	1263.63	3.0004	0.0018987	-2.7086	-0.0017141	0.29179	0.00018465	632.821	19.602	0.12676	19.602	19.576	19.703	0	21	11	2	0.947007	0.00345447	0.255108	0.004796	1	143.96	39.793	1	3707200	1	0	0	1	1	1	0	0	0	0	0
R1	1	0	Deamidation (NQ)	0	MULTI-MSMS	QEHF1_09663_DAS	F3	2	31;73	12	632.824	632.823	1263.63	3.3287	0.0021065	-2.6835	-0.0016982	0.64521	0.0004083	632.821	20.168	0.13924	20.168	20.104	20.243	0	35	13	4	0.639418	0.00233003	0.0656388	0.0020753	1	150.1	54.602	1	3032600	1	0	0	1	1	1	0	0	0	0	0
R1	1	0	Deamidation (NQ)	0	MULTI-MSMS	QEHF1_09663_DAS	F3	2	31;73	12	632.823	632.823	1263.63	2.9344	0.001857	-2.8431	-0.0017992	0.091312	5.7784e-05	632.821	20.593	0.32483	20.593	20.412	20.737	0	58	22	3	0.66878	0.000547441	0.0044589	0.00042225	2	160.53	62.498	1	3887600	1	0	0	1	1	1	0	0	0	0	0
R1	1	0	Deamidation (NQ)	0	MULTI-MSMS	QEHF1_09663_DAS	F3	2	31;73	12	632.823	632.823	1263.63	2.7559	0.001744	-1.7937	-0.0011351	0.96224	0.00060893	632.822	21.002	0.13848	21.002	20.914	21.053	-3.5527e-15	33	13	3	0.766917	0.00100656	0.0275029	0.013805	1	129.16	43.425	1	2745700	1	0	0	1	1	1	0	0	0	0	0
R1	1	0	Deamidation (NQ)	0	MULTI-MSMS	QEHF1_09663_DAS	F3	2	31;73	12	632.823	632.823	1263.63	3.1329	0.0019826	-2.801	-0.0017726	0.33185	0.00021	632.821	21.242	0.30642	21.242	21.18	21.486	0	63	21	3	0.725246	0.00151259	0.0117798	0.00073941	1	153.12	42.248	1	3642600	1	0	0	1	1	1	0	0	0	0	0
R1	1	0	Deamidation (NQ)	0	MULTI-MSMS	QEHF1_09663_DAS	F3	2	31;73	12	632.823	632.823	1263.63	3.7943	0.0024011	-3.8654	-0.0024461	-0.071115	-4.5003e-05	632.821	21.973	0.1447	21.973	21.931	22.075	-3.5527e-15	47	14	4	0.868437	0.00279288	0.0621329	0.013805	1	129.16	38.527	1	2904700	1	0	0	1	1	1	0	0	0	0	0
R1	1	0	Deamidation (NQ)	0	MULTI-MSMS	QEHF1_09664_DAS	F1	2	31;73	12	632.822	632.823	1263.63	-0.56389	-0.00035684	0.88672	0.00056114	0.32283	0.00020429	632.823	12.902	0.18497	13.036	12.935	13.12	0.13415	24	10	3	0.96978	0.00109787	0.00612539	0.00073941	1	153.12	55.086	1	22370000	1	0	0	1	1	1	0	0	0	0	0
R1	1	0	Deamidation (NQ)	0	MULTI-MSMS	QEHF1_09664_DAS	F1	2	31;73	12	632.823	632.823	1263.63	-0.36082	-0.00022833	-0.26014	-0.00016462	-0.62096	-0.00039296	632.823	13.318	4.002	13.45	13.118	17.12	0.13217	618	186	7	0.962328	0.00809285	0.0780697	8.1912e-12	15	215.06	84.373	1	8631300000	1	0	0	1	1	1	0	0	0	0	0
R1	1	0	Deamidation (NQ)	0	MULTI-MSMS	QEHF1_09664_DAS	F1	2	31;73	12	632.823	632.823	1263.63	0.47957	0.00030348	-0.69179	-0.00043778	-0.21221	-0.00013429	632.822	17.231	0.8374	17.346	16.954	17.792	0.11507	101	35	4	0.987176	0.00234007	0.00906703	8.6508e-07	3	184.71	64.989	1	21491000	1	0	0	1	1	1	0	0	0	0	0
R1	1	0	Deamidation (NQ)	0	MULTI-MSMS	QEHF1_09664_DAS	F1	2	31;73	12	632.823	632.823	1263.63	0.76851	0.00048633	-0.28335	-0.00017931	0.48515	0.00030702	632.822	17.98	0.85444	18.09	17.787	18.641	0.1101	99	33	3	0.995191	0.00803167	0.290059	6.6552e-09	2	195.27	84.396	1	18806000	1	0	0	1	1	1	0	0	0	0	0
R1	1	0	Deamidation (NQ)	0	MULTI-MSMS	QEHF1_09664_DAS	F1	2	31;73	12	632.822	632.823	1263.63	0.97491	0.00061695	-0.99447	-0.00062932	-0.019558	-1.2377e-05	632.822	18.962	2.3713	19.065	18.634	21.006	0.10356	297	106	6	0.952336	0.00473013	0.0692219	9.5396e-11	5	201.33	82.837	1	17948000	1	0	0	1	1	1	0	0	0	0	0
R1	1	0	Deamidation (NQ)	0	MULTI-MSMS	QEHF1_09664_DAS	F1	2	31;73	12	632.823	632.823	1263.63	1.3061	0.00082655	-0.88114	-0.00055761	0.42499	0.00026894	632.822	21.199	2.2154	21.288	20.983	23.199	0.089462	297	149	2	0.973969	0.00667868	0.198398	1.2754e-10	8	196.27	88.697	1	9579300	1	0	0	1	1	1	0	0	0	0	0
R1	1	0	Deamidation (NQ)	0	MULTI-MSMS	QEHF1_09664_DAS	F1	2	31;73	12	632.823	632.823	1263.63	1.6915	0.0010704	-1.2148	-0.00076877	0.47662	0.00030162	632.822	23.302	0.11074	23.376	23.294	23.405	0.074165	70	14	5	0.994987	0.0069604	0.266183	0.00023903	1	166.55	42.319	1	4363600	1	0	0	1	1	1	0	0	0	0	0
R1	1	0	Deamidation (NQ)	0	MULTI-MSMS	QEHF1_09664_DAS	F1	2	31;73	12	632.823	632.823	1263.63	1.7376	0.0010996	-1.5748	-0.00099658	0.16277	0.000103	632.822	23.602	0.46772	23.674	23.349	23.817	0.072426	224	61	6	0.959115	0.0067727	0.297713	0.00073941	1	153.12	48.952	1	4855500	1	0	0	1	1	1	0	0	0	0	0
R1	1	0	Deamidation (NQ)	0	MSMS	QEHF1_09664_DAS	F1	2	31;73	12	632.823	632.823	1263.63	NaN	NaN	NaN	NaN	NaN	NaN	NaN	19.964	1	20.061	19.561	20.561	0.09666	NaN	NaN	NaN	NaN	NaN	NaN	5.553e-05	1	169.65	74.153	1	NaN	1	0	0	1	1	1	0	0	0	0	0
R1	1	0	Deamidation (NQ)	0	MSMS	QEHF1_09664_DAS	F1	2	31;73	12	632.823	632.823	1263.63	NaN	NaN	NaN	NaN	NaN	NaN	NaN	20.229	1	20.325	19.825	20.825	0.096205	NaN	NaN	NaN	NaN	NaN	NaN	2.4421e-09	1	187.97	67.817	1	NaN	1	0	0	1	1	1	0	0	0	0	0
R1	1	0	Deamidation (NQ)	0	MSMS	QEHF1_09664_DAS	F1	2	31;73	12	632.823	632.823	1263.63	NaN	NaN	NaN	NaN	NaN	NaN	NaN	20.498	1	20.592	20.092	21.092	0.094261	NaN	NaN	NaN	NaN	NaN	NaN	3.2991e-09	1	182.64	58.722	1	NaN	1	0	0	1	1	1	0	0	0	0	0
R1	1	0	Deamidation (NQ)	0	MSMS	QEHF1_09664_DAS	F1	2	31;73	12	632.823	632.823	1263.63	NaN	NaN	NaN	NaN	NaN	NaN	NaN	20.765	1	20.856	20.356	21.356	0.091861	NaN	NaN	NaN	NaN	NaN	NaN	5.6774e-05	1	169.37	61.8	1	NaN	1	0	0	1	1	1	0	0	0	0	0
R1	1	0	Deamidation (NQ)	0	MULTI-MSMS	QEHF1_09665_DAS	F2	2	31;73	12	632.822	632.823	1263.63	2.4324	0.0015393	-3.3876	-0.0021437	-0.9552	-0.00060447	632.821	13.224	6.4061	13.433	13.13	19.536	0.20948	904	295	7	0.953472	0.00635337	0.0402583	3.3336e-16	20	218.49	90.34	1	14513000000	1	0	0	1	1	1	0	0	0	0	0
R1	1	0	Deamidation (NQ)	0	MULTI-MSMS	QEHF1_09665_DAS	F2	2	31;73	12	632.823	632.823	1263.63	1.5285	0.00096728	-0.95367	-0.00060351	0.57484	0.00036377	632.822	20.254	0.3612	20.443	20.185	20.546	0.1897	36	27	2	0.972704	0.000206108	0.00243905	0.00054557	1	156.48	58.447	1	27196000	1	0	0	1	1	1	0	0	0	0	0
R1	1	0	Deamidation (NQ)	0	MULTI-MSMS	QEHF1_09665_DAS	F2	2	31;73	12	632.823	632.823	1263.63	1.692	0.0010707	-1.2738	-0.00080606	0.41822	0.00026466	632.822	20.55	0.13846	20.738	20.69	20.828	0.18766	11	6	2	0.93462	0.00459138	0.0927286	1.4448e-06	1	177.57	57.418	1	23166000	1	0	0	1	1	1	0	0	0	0	0
R1	1	0	Deamidation (NQ)	0	MULTI-MSMS	QEHF1_09665_DAS	F2	2	31;73	12	632.823	632.823	1263.63	1.8411	0.0011651	-0.035849	-2.2686e-05	1.8052	0.0011424	632.823	20.747	0.24317	20.935	20.828	21.071	0.18766	32	16	3	0.95983	0.00758933	0.145071	3.6495e-07	1	190.86	72.595	1	26151000	1	0	0	1	1	1	0	0	0	0	0
R1	1	0	Deamidation (NQ)	0	MULTI-MSMS	QEHF1_09665_DAS	F2	2	31;73	12	632.823	632.823	1263.63	2.0004	0.0012659	-1.1006	-0.00069647	0.89983	0.00056943	632.822	21.107	0.34412	21.293	21.136	21.48	0.18543	30	19	2	0.554713	0.00711804	0.123044	0.00014125	1	169.76	74.259	1	28883000	1	0	0	1	1	1	0	0	0	0	0
R1	1	0	Deamidation (NQ)	0	MULTI-MSMS	QEHF1_09665_DAS	F2	2	31;73	12	632.823	632.823	1263.63	1.7069	0.0010802	-1.502	-0.00095048	0.20496	0.00012971	632.822	21.375	0.33618	21.558	21.463	21.799	0.18297	28	20	2	0.850153	0.00489577	0.112068	1.0618e-06	1	182.28	49.386	1	19581000	1	0	0	1	1	1	0	0	0	0	0
R1	1	0	Deamidation (NQ)	0	MULTI-MSMS	QEHF1_09665_DAS	F2	2	31;73	12	632.822	632.823	1263.63	2.2702	0.0014366	-2.5081	-0.0015872	-0.23786	-0.00015053	632.821	22.329	0.67712	22.502	22.107	22.784	0.17383	100	35	3	0.930715	0.00310768	0.125168	1.2184e-06	3	180.36	69.486	1	8560200	1	0	0	1	1	1	0	0	0	0	0
R1	1	0	Deamidation (NQ)	0	MULTI-MSMS	QEHF1_09665_DAS	F2	2	31;73	12	632.823	632.823	1263.63	3.7363	0.0023644	-2.5664	-0.0016241	1.17	0.00074038	632.821	22.977	0.3144	23.143	22.965	23.279	0.16644	48	20	3	0.966142	0.00115445	0.0656525	9.518e-07	1	183.64	50.739	1	6604700	1	0	0	1	1	1	0	0	0	0	0
R1	1	0	Deamidation (NQ)	0	MULTI-MSMS	QEHF1_09665_DAS	F2	2	31;73	12	632.823	632.823	1263.63	3.6061	0.002282	-2.6507	-0.0016774	0.95542	0.00060461	632.821	23.21	0.20277	23.372	23.25	23.453	0.16247	31	12	3	0.944323	0.00283263	0.19332	3.6495e-07	1	190.86	70.704	1	4171800	1	0	0	1	1	1	0	0	0	0	0
R1	1	0	Deamidation (NQ)	0	MULTI-MSMS	QEHF1_09665_DAS	F2	2	31;73	12	632.823	632.823	1263.63	3.4291	0.00217	-2.6977	-0.0017072	0.73142	0.00046286	632.821	23.528	0.45053	23.686	23.433	23.883	0.15826	93	32	3	0.968578	0.00238461	0.0786113	3.6495e-07	2	190.86	77.979	1	8067700	1	0	0	1	1	1	0	0	0	0	0
R1	1	0	Deamidation (NQ)	0	MULTI-MSMS	QEHF1_09665_DAS	F2	2	31;73	12	632.823	632.823	1263.63	3.2082	0.0020302	-2.5641	-0.0016226	0.6441	0.0004076	632.821	23.893	0.16097	24.047	23.933	24.094	0.15405	28	10	3	0.976772	0.00186862	0.0110109	0.0002048	1	167.67	61.889	1	5228000	1	0	0	1	1	1	0	0	0	0	0
R1	1	0	Deamidation (NQ)	0	MULTI-MSMS	QEHF1_09665_DAS	F2	2	31;73	12	632.823	632.823	1263.63	2.8473	0.0018018	-1.7327	-0.0010965	1.1146	0.00070534	632.822	24.183	0.17377	24.337	24.309	24.483	0.15405	34	14	3	0.945578	0.010631	0.48063	3.6495e-07	1	190.86	57.96	1	14722000	1	0	0	1	1	1	0	0	0	0	0
R1	1	0	Deamidation (NQ)	0	MULTI-MSMS	QEHF1_09665_DAS	F2	2	31;73	12	632.824	632.823	1263.63	2.6492	0.0016765	-1.6304	-0.0010317	1.0189	0.00064476	632.822	24.354	0.1456	24.504	24.479	24.624	0.14979	30	10	3	0.916636	0.0031549	0.197271	1.0331e-06	1	182.64	64.374	1	15573000	1	0	0	1	1	1	0	0	0	0	0
R1	1	0	Deamidation (NQ)	0	MULTI-MSMS	QEHF1_09665_DAS	F2	2	31;73	12	632.823	632.823	1263.63	2.4325	0.0015393	-1.8307	-0.0011585	0.60182	0.00038085	632.821	24.87	0.32981	25.012	24.824	25.154	0.14149	77	27	3	0.952901	0.00147464	0.083739	9.518e-07	2	183.64	64.109	1	13303000	1	0	0	1	1	1	0	0	0	0	0
R1	1	0	Deamidation (NQ)	0	MULTI-MSMS	QEHF1_09665_DAS	F2	2	31;73	12	632.823	632.823	1263.63	2.6842	0.0016986	-1.7977	-0.0011376	0.88653	0.00056102	632.821	25.232	0.20552	25.37	25.218	25.424	0.13758	55	19	3	0.963277	0.00991571	0.42594	9.5396e-11	1	201.33	70.27	1	7957800	1	0	0	1	1	1	0	0	0	0	0
R1	1	0	Deamidation (NQ)	0	MULTI-MSMS	QEHF1_09665_DAS	F2	2	31;73	12	632.823	632.823	1263.63	3.1113	0.0019689	-2.3198	-0.001468	0.79151	0.00050088	632.821	25.779	0.20376	25.913	25.831	26.034	0.13391	53	18	3	0.987617	0.00981579	0.649918	9.5396e-11	1	201.33	81.177	1	10723000	1	0	0	1	1	1	0	0	0	0	0
R1	1	0	Deamidation (NQ)	0	MULTI-MSMS	QEHF1_09665_DAS	F2	2	31;73	12	632.823	632.823	1263.63	3.2998	0.0020882	-2.4172	-0.0015297	0.88254	0.00055849	632.821	26.046	0.11988	26.176	26.12	26.239	0.13055	32	12	3	0	0	0	2.6613e-16	1	222.3	84.198	1	14130000	1	0	0	1	1	1	0	0	0	0	0
R1	1	0	Deamidation (NQ)	0	MSMS	QEHF1_09665_DAS	F2	2	31;73	12	632.821	632.823	1263.63	NaN	NaN	NaN	NaN	NaN	NaN	NaN	19.393	1	19.588	19.088	20.088	0.19451	NaN	NaN	NaN	NaN	NaN	NaN	7.2936e-15	1	208.33	90.069	1	NaN	1	0	0	1	1	1	0	0	0	0	0
R1	1	0	Deamidation (NQ)	0	MSMS	QEHF1_09665_DAS	F2	2	31;73	12	632.823	632.823	1263.63	NaN	NaN	NaN	NaN	NaN	NaN	NaN	19.74	1	19.933	19.433	20.433	0.19307	NaN	NaN	NaN	NaN	NaN	NaN	0.0054723	1	156.48	71.866	1	NaN	1	0	0	1	1	1	0	0	0	0	0
R1	1	0	Deamidation (NQ)	0	MSMS	QEHF1_09665_DAS	F2	2	31;73	12	632.824	632.823	1263.63	NaN	NaN	NaN	NaN	NaN	NaN	NaN	20.011	1	20.203	19.703	20.703	0.19144	NaN	NaN	NaN	NaN	NaN	NaN	3.2362e-09	1	183.03	87.672	1	NaN	1	0	0	1	1	1	0	0	0	0	0
R1	1	0	Deamidation (NQ)	0	MSMS	QEHF1_09665_DAS	F2	2	31;73	12	632.823	632.823	1263.63	NaN	NaN	NaN	NaN	NaN	NaN	NaN	21.626	1	21.806	21.306	22.306	0.1802	NaN	NaN	NaN	NaN	NaN	NaN	3.1896e-05	1	174.98	64.109	1	NaN	1	0	0	1	1	1	0	0	0	0	0
R1	1	0	Deamidation (NQ)	0	MULTI-SECPEP	QEHF1_09665_DAS	F2	2	31;73	12	632.823	632.823	1263.63	2.9776	0.0018843	-2.2686	-0.0014356	0.709	0.00044867	632.821	25.577	0.31575	25.711	25.515	25.831	0.13391	62	32	3	0.975608	0.00689309	0.165662	2.4974e-05	1	169.37	61.8	1	14401000	1	0	0	1	1	1	0	0	0	0	0
R1	1	0	Deamidation (NQ)	0	MULTI-MSMS	QEHF1_09663_DAS	F3	2	32	14	725.376	725.377	1448.74	-0.82192	-0.0005962	-0.51573	-0.0003741	-1.3376	-0.0009703	725.377	19.977	0.39115	19.977	19.733	20.124	0	69	27	5	0.784213	0.00249844	0.0205463	0.021147	1	99.788	63.203	1	24769000	0	0	0	2	1	0	0	0	1	0	0
R1	1	0	Deamidation (NQ)	0	MULTI-MSMS	QEHF1_09665_DAS	F2	2	32	14	725.378	725.377	1448.74	-1.3095	-0.00094985	1.8945	0.0013743	0.58509	0.00042441	725.379	19.85	0.51906	20.043	19.693	20.212	0.19307	48	20	4	0.727946	0.00476299	0.116744	0.0031256	1	117.52	72.656	1	72215000	0	0	0	2	1	0	0	0	1	0	0
R1	1	0	Deamidation (NQ)	0	MULTI-MSMS	QEHF1_09663_DAS	F3	2	32	17	897.454	897.451	1792.89	0.49515	0.00044437	0.20769	0.00018639	0.70284	0.00063076	897.952	22.126	0.18301	22.126	22.048	22.231	0	41	14	4	0.719523	0.00336399	0.0838856	0.048764	1	78.342	37.752	1	3621700	0	0	0	2	1	0	0	0	1	1	0
R1	1	0	Deamidation (NQ)	0	MULTI-MSMS	QEHF1_09663_DAS	F3	2	32	18	975.998	975.502	1948.99	-0.27997	-0.00027311	-1.2792	-0.0012478	-1.5591	-0.0015209	976.002	19.882	0.40364	19.882	19.762	20.166	0	115	29	6	0.834229	0.00372483	0.0126005	1.0606e-07	2	167.89	112.54	1	213390000	1	0	0	2	1	0	0	0	1	1	0
R1	1	0	Deamidation (NQ)	0	MULTI-MSMS	QEHF1_09663_DAS	F3	2	32	18	976.005	975.502	1948.99	-0.12072	-0.00011776	0.040333	3.9345e-05	-0.080387	-7.8418e-05	975.503	20.321	0.35577	20.321	20.159	20.515	0	61	30	3	0.748634	0.00166584	0.0320282	0.0014123	1	125.53	77.523	1	1452700	1	0	0	2	1	0	0	0	1	1	0
R1	1	0	Deamidation (NQ)	0	MULTI-MSMS	QEHF1_09663_DAS	F3	2	32	18	976.004	975.502	1948.99	-0.75432	-0.00073584	-0.053562	-5.225e-05	-0.80788	-0.00078809	975.501	20.823	0.32974	20.823	20.662	20.992	0	40	24	2	0.908188	0.000622389	0.0212642	0.031049	1	83.204	33.703	1	1334200	1	0	0	2	1	0	0	0	1	1	0
R1	1	0	Deamidation (NQ)	0	MULTI-MSMS	QEHF1_09663_DAS	F3	2	32	18	975.504	975.502	1948.99	0.59695	0.00058233	-1.4425	-0.0014071	-0.84552	-0.00082481	976.002	22.308	0.23925	22.308	22.136	22.375	0	22	16	2	0.236526	0.000275488	0.00679146	0.033316	1	82.362	50.723	1	1298000	1	0	0	2	1	0	0	0	1	1	0
R1	1	0	Deamidation (NQ)	0	MSMS	QEHF1_09663_DAS	F3	2	32	18	975.5	975.502	1948.99	NaN	NaN	NaN	NaN	NaN	NaN	NaN	20.644	1	20.644	20.144	21.144	0	NaN	NaN	NaN	NaN	NaN	NaN	0.0016485	1	110.29	70.376	1	NaN	1	0	0	2	1	0	0	0	1	1	0
R1	1	0	Deamidation (NQ)	0	MULTI-MSMS	QEHF1_09664_DAS	F1	2	32	18	976.003	975.502	1948.99	-0.48615	-0.00047424	0.2432	0.00023724	-0.24295	-0.000237	976.004	19.843	0.41663	19.942	19.791	20.207	0.099	71	17	6	0.673943	0.00265758	0.0166787	2.6003e-07	2	158.52	100.15	1	104760000	1	0	0	2	1	0	0	0	1	1	0
R1	1	0	Deamidation (NQ)	0	MULTI-MSMS	QEHF1_09664_DAS	F1	3	32	18	651.005	650.67	1948.99	0.66511	0.00043277	-0.73413	-0.00047767	-0.069021	-4.491e-05	651.004	19.848	0.66558	19.947	19.791	20.456	0.099	98	30	6	0.71497	0.00218295	0.0159285	0.00018847	1	134.82	105.87	1	65391000	1	0	0	2	1	0	0	0	1	1	0
R1	1	0	Deamidation (NQ)	0	MULTI-SECPEP	QEHF1_09664_DAS	F1	2	32	18	976.076	975.502	1948.99	-0.76409	-0.00074537	0.10959	0.00010691	-0.6545	-0.00063846	976.004	20.602	1.0487	20.694	20.498	21.547	0.091861	61	47	2	0.246055	0.000575726	0.0186351	0.010715	1	85.837	46.572	1	1766900	1	0	0	2	1	0	0	0	1	1	0
R1	1	0	Deamidation (NQ)	0	MULTI-MSMS	QEHF1_09665_DAS	F2	2	32	18	976.002	975.502	1948.99	-1.0719	-0.0010456	1.2402	0.0012099	0.16836	0.00016423	976.004	19.734	0.48285	19.927	19.743	20.226	0.19307	69	19	6	0.942173	0.0071411	0.0953955	3.293e-12	2	190.37	121.47	1	304140000	1	0	0	2	1	0	0	0	1	1	0
R1	1	0	Deamidation (NQ)	0	MULTI-MSMS	QEHF1_09665_DAS	F2	3	32	18	651.005	650.67	1948.99	0.98593	0.00064152	-0.66778	-0.00043451	0.31815	0.00020701	651.004	19.734	0.44496	19.927	19.743	20.188	0.19307	74	17	6	0.859954	0.0177851	0.245479	0.00018847	1	134.82	88.503	1	275050000	1	0	0	2	1	0	0	0	1	1	0
R1	1	1	Oxidation (M),Deamidation (NQ)	0	MULTI-MSMS	QEHF1_09665_DAS	F2	2	53	12	629.306	629.305	1256.6	2.432	0.0015305	-2.188	-0.0013769	0.24397	0.00015353	629.304	17.498	1.456	17.7	17.553	19.009	0.20112	151	59	5	0.972107	0.00285615	0.0350406	0.015214	1	128	81.569	1	40826000	0	0	0	1	1	0	0	0	0	1	0
R1	1	0	Deamidation (NQ)	0	MULTI-MSMS	QEHF1_09663_DAS	F3	2	53	15	854.925	854.424	1706.83	-0.43369	-0.00037055	-1.1104	-0.00094874	-1.5441	-0.0013193	854.926	20.025	0.31429	20.025	19.921	20.235	0	50	23	4	0.685232	0.00113614	0.0107795	0.020198	2	96.103	60.451	1	5059600	1	0	0	1	1	0	0	0	0	1	0
R1	1	1	Oxidation (M),Deamidation (NQ)	0	MULTI-MSMS	QEHF1_09665_DAS	F2	2	53	15	862.421	862.422	1722.83	1.3586	0.0011717	-3.3157	-0.0028595	-1.9571	-0.0016879	862.417	18.708	0.59235	18.905	18.733	19.326	0.1971	69	23	4	0.767413	0.00158465	0.0087291	0.00090211	1	130.56	72.778	1	19219000	1	0	0	1	1	0	0	0	0	1	0
R1	0	0	Unmodified	0	MULTI-MSMS	QEHF1_09663_DAS	F3	2	10;11	13	761.402	761.407	1520.8	-0.83177	-0.00063331	-1.2038	-0.00091658	-2.0356	-0.0015499	761.406	19.891	0.29347	19.891	19.797	20.091	0	47	19	4	0.852952	0.00124982	0.009258	0.00021631	1	159.83	106.14	1	12772000	1	0	1	1	0	1	0	1	0	1	0
R1	0	0	Unmodified	0	MULTI-MSMS	QEHF1_09663_DAS	F3	3	13	21	784.082	783.749	2348.22	-1.0483	-0.00082164	-0.63946	-0.00050117	-1.6878	-0.0013228	784.082	16.688	0.26468	16.688	16.55	16.815	0	40	10	5	0.788276	0.00601479	0.0781427	5.0051e-08	1	156.92	129.59	1	28700000	1	0	3	2	0	2	0	3	0	1	2
R1	0	0	Unmodified	0	MULTI-MSMS	QEHF1_09663_DAS	F3	4	13	21	588.313	588.063	2348.22	-0.77415	-0.00045525	0.15585	9.1651e-05	-0.6183	-0.0003636	588.314	16.689	0.33755	16.689	16.524	16.862	0	49	14	6	0.99402	0.0142949	0.1454	3.5562e-05	1	142.98	118.68	1	49825000	1	0	3	2	0	2	0	3	0	1	2
R1	0	0	Unmodified	0	MULTI-MSMS	QEHF1_09664_DAS	F1	4	13	21	588.063	588.063	2348.22	-1.3153	-0.00077348	0.13215	7.7712e-05	-1.1831	-0.00069577	588.064	16.532	0.21701	16.652	16.518	16.735	0.11957	28	8	4	0.872424	0.00118202	0.00317289	0.0022028	1	112.55	86.137	1	10525000	1	0	3	2	0	2	0	3	0	1	2
R1	0	0	Unmodified	0	MULTI-MSMS	QEHF1_09663_DAS	F3	3	28	25	887.45	887.116	2658.32	-1.2874	-0.0011421	0.70503	0.00062544	-0.58235	-0.00051661	887.451	17.246	0.37339	17.246	17.127	17.5	0	55	16	6	0.882973	0.00336975	0.118651	1.1087e-10	1	169.41	139.97	1	47736000	1	0	3	2	2	3	0	1	0	2	1
R1	0	0	Unmodified	0	MULTI-MSMS	QEHF1_09664_DAS	F1	3	28	25	887.45	887.116	2658.32	-0.58353	-0.00051766	0.61264	0.00054348	0.029105	2.582e-05	887.45	17.145	0.19463	17.261	17.177	17.371	0.11598	22	7	4	0.676311	0.000950669	0.00450515	1.5003e-06	1	134.15	107.95	1	14918000	1	0	3	2	2	3	0	1	0	2	1
R1	0	0	Unmodified	0	MULTI-MSMS	QEHF1_09665_DAS	F2	3	28	25	887.449	887.116	2658.32	0.016902	1.4994e-05	-0.3601	-0.00031945	-0.34319	-0.00030445	887.45	17.042	0.18902	17.244	17.146	17.335	0.20196	24	7	4	0.911326	0.00142938	0.00253166	1.0341e-22	1	207.88	179.21	1	30079000	1	0	3	2	2	3	0	1	0	2	1
R1	0	0	Unmodified	0	MULTI-MSMS	QEHF1_09663_DAS	F3	3	16	25	886.457	886.456	2656.35	-0.22739	-0.00020157	-0.14102	-0.00012501	-0.36841	-0.00032658	886.79	18.404	0.6954	18.404	18.278	18.974	0	94	38	7	0.494421	0.00297103	0.0181231	0.00024119	1	115.58	88.379	1	51766000	1	0	4	2	2	3	0	1	0	2	1
R1	0	0	Unmodified	0	MULTI-MSMS	QEHF1_09663_DAS	F3	2	16	25	1329.68	1329.18	2656.35	0.48012	0.00063816	0.9664	0.0012845	1.4465	0.0019227	1329.68	18.424	0.12151	18.424	18.34	18.461	0	6	4	2	0.864275	0.000498151	0.0160889	1.2017e-102	1	328.85	215.5	1	3314600	1	0	4	2	2	3	0	1	0	2	1
R1	0	0	Unmodified	0	MULTI-MSMS	QEHF1_09664_DAS	F1	3	16	25	887.125	886.456	2656.35	-0.11311	-0.00010027	0.020873	1.8503e-05	-0.092239	-8.1766e-05	886.79	18.301	0.29899	18.409	18.265	18.564	0.108	46	11	5	0.979791	0.00463497	0.0474916	4.1713e-10	1	155.8	128.48	1	22604000	1	0	4	2	2	3	0	1	0	2	1
R1	0	0	Unmodified	0	MULTI-MSMS	QEHF1_09665_DAS	F2	3	16	25	886.79	886.456	2656.35	-0.69056	-0.00061215	0.28161	0.00024963	-0.40895	-0.00036251	886.79	18.183	0.43635	18.383	18.274	18.711	0.1992	58	17	5	0.858107	0.00505021	0.0246136	9.0106e-23	1	208.97	177	1	89082000	1	0	4	2	2	3	0	1	0	2	1
R1	1	0	Deamidation (NQ)	0	MULTI-MSMS	QEHF1_09663_DAS	F3	3	16	25	887.119	886.784	2657.33	-0.31713	-0.00028123	3.2746	0.0029038	2.9574	0.0026226	887.121	18.626	0.38508	18.626	18.582	18.967	0	34	23	2	0.506097	0.00187971	0.0750919	0.0029213	1	106.12	83.485	3	2841500	1	0	4	2	2	3	0	1	0	2	1
R1	0	0	Unmodified	0	MULTI-MSMS	QEHF1_09665_DAS	F2	2	108	10	575.32	575.32	1148.63	-2.1785	-0.0012533	1.5349	0.00088304	-0.64362	-0.00037029	575.321	16.64	0.46253	16.843	16.636	17.099	0.20281	52	20	4	0.986244	0.00647533	0.0360951	0.0042578	1	157.68	0	1	217900000	0	1	1	0	1	0	0	0	0	0	0
R1	0	0	Unmodified	1	MULTI-MSMS	QEHF1_09663_DAS	F3	2	0;9	12	689.367	689.367	1376.72	0.050836	3.5044e-05	-0.79581	-0.00054861	-0.74498	-0.00051356	689.366	15.13	0.57562	15.13	15.015	15.591	0	46	23	2	0.971507	0.00355026	0.0979131	0.017255	1	126.31	38.837	1	59116000	0	1	1	0	1	2	0	0	0	0	0
R1	0	0	Unmodified	1	MULTI-MSMS	QEHF1_09664_DAS	F1	2	0;9	14	806.416	806.417	1610.82	-0.38636	-0.00031156	-0.43079	-0.0003474	-0.81715	-0.00065896	806.417	17.305	0.27207	17.419	17.295	17.567	0.11412	41	12	4	0.851758	0.00272175	0.0174198	0.00055619	1	139.32	95.811	1	33718000	0	1	1	0	1	2	0	0	0	0	0
R1	1	0	Deamidation (NQ)	1	MULTI-MSMS	QEHF1_09663_DAS	F3	3	0;9	18	719.362	719.028	2154.06	-1.1434	-0.00082217	0.39772	0.00028597	-0.74573	-0.0005362	719.362	17.481	0.58927	17.481	17.362	17.952	0	76	26	6	0.827774	0.00229074	0.0154057	0.0046333	1	109.42	81.777	1	32630000	1	1	40	1	1	2	0	0	1	0	0
R1	1	0	Deamidation (NQ)	1	MULTI-MSMS	QEHF1_09663_DAS	F3	2	0;9	18	1078.54	1078.04	2154.06	-0.638	-0.00068779	0.34396	0.0003708	-0.29405	-0.000317	1078.54	17.472	0.16068	17.472	17.403	17.563	0	16	6	3	0.969567	0.00149883	0.0109643	1.4817e-33	1	240.46	188.62	1	6340900	1	1	40	1	1	2	0	0	1	0	0
R1	0	0	Unmodified	1	MULTI-MSMS	QEHF1_09663_DAS	F3	2	0;9	18	1078.05	1077.55	2153.08	0.12736	0.00013723	-0.53593	-0.00057749	-0.40857	-0.00044025	1078.05	18.28	0.65349	18.28	18.107	18.76	0	134	34	7	0.994908	0.00650193	0.17204	5.4283e-70	1	303.47	250.78	1	133260000	1	1	40	1	1	2	0	0	1	0	0
R1	0	0	Unmodified	1	MULTI-MSMS	QEHF1_09663_DAS	F3	3	0;9	18	719.035	718.7	2153.08	-0.43333	-0.00031144	0.43754	0.00031446	0.0042097	3.0255e-06	719.035	18.28	0.64902	18.28	17.952	18.601	0	140	33	7	0.995738	0.111437	1	9.874e-18	2	207.53	159.99	1	557650000	1	1	40	1	1	2	0	0	1	0	0
R1	0	0	Unmodified	1	MULTI-MSMS	QEHF1_09663_DAS	F3	2	0;9	18	1078.05	1077.55	2153.08	-0.18318	-0.00019739	-1.4146	-0.0015243	-1.5978	-0.0017217	1078.05	18.778	0.3436	18.778	18.624	18.967	0	31	20	2	0.535929	0.000832683	0.0134031	0.0031212	1	115.82	87.052	1	1490200	1	1	40	1	1	2	0	0	1	0	0
R1	0	0	Unmodified	1	MULTI-MSMS	QEHF1_09663_DAS	F3	3	0;9	18	719.035	718.7	2153.08	-0.75371	-0.00054169	1.3285	0.00095482	0.57483	0.00041313	719.036	18.998	0.24347	18.998	18.876	19.12	0	60	14	7	0.927426	0.00883552	0.165705	1.2929e-07	1	166.48	132.08	1	14084000	1	1	40	1	1	2	0	0	1	0	0
R1	0	0	Unmodified	1	MULTI-MSMS	QEHF1_09663_DAS	F3	3	0;9	18	718.7	718.7	2153.08	-0.84798	-0.00060945	0.4219	0.00030322	-0.42608	-0.00030622	719.035	19.271	0.16074	19.271	19.25	19.411	0	52	10	6	0.825549	0.00220681	0.0866688	2.9034e-07	1	156.67	116.99	1	9599100	1	1	40	1	1	2	0	0	1	0	0
R1	0	0	Unmodified	1	MULTI-MSMS	QEHF1_09663_DAS	F3	3	0;9	18	719.034	718.7	2153.08	-0.93884	-0.00067474	-0.046079	-3.3117e-05	-0.98492	-0.00070786	719.035	19.452	0.29216	19.452	19.411	19.703	0	63	21	6	0.92889	0.00625583	0.0694019	0.0014258	1	125.45	86.837	1	9949800	1	1	40	1	1	2	0	0	1	0	0
R1	0	0	Unmodified	1	MULTI-MSMS	QEHF1_09663_DAS	F3	2	0;9	18	1078.05	1077.55	2153.08	-0.38436	-0.00041416	-0.32512	-0.00035033	-0.70948	-0.0007645	1078.05	19.578	0.26467	19.578	19.421	19.686	0	27	18	2	0.42348	0.000810594	0.0894557	0.0095308	1	96.464	74.232	1	2132600	1	1	40	1	1	2	0	0	1	0	0
R1	0	0	Unmodified	1	MULTI-MSMS	QEHF1_09663_DAS	F3	3	0;9	18	719.034	718.7	2153.08	-0.6994	-0.00050266	-0.71951	-0.00051711	-1.4189	-0.0010198	719.034	19.867	0.41063	19.867	19.727	20.138	0	102	30	4	0.729905	0.00237041	0.0261214	0.0028819	2	117.18	90.811	1	10205000	1	1	40	1	1	2	0	0	1	0	0
R1	0	0	Unmodified	1	MULTI-MSMS	QEHF1_09663_DAS	F3	3	0;9	18	719.035	718.7	2153.08	-0.50734	-0.00036462	0.41143	0.0002957	-0.095904	-6.8926e-05	719.035	20.187	0.28626	20.187	20.104	20.39	0	88	27	4	0.507418	0.00322288	0.0810885	0.003566	1	113.29	79.987	1	6200000	1	1	40	1	1	2	0	0	1	0	0
R1	0	0	Unmodified	1	MULTI-MSMS	QEHF1_09663_DAS	F3	3	0;9	18	718.7	718.7	2153.08	-0.90088	-0.00064746	-0.34801	-0.00025012	-1.2489	-0.00089758	719.035	20.573	0.3611	20.573	20.376	20.737	0	112	26	5	0.476007	0.00187289	0.0208307	0.035351	1	81.606	59.833	1	5754900	1	1	40	1	1	2	0	0	1	0	0
R1	0	0	Unmodified	1	MULTI-MSMS	QEHF1_09663_DAS	F3	3	0;9	18	718.701	718.7	2153.08	-1.2278	-0.00088244	0.73074	0.00052518	-0.49709	-0.00035726	719.035	20.804	0.18565	20.804	20.737	20.923	3.5527e-15	49	11	5	0.907161	0.00271493	0.0546114	0.0114	1	91.518	66.494	1	4837000	1	1	40	1	1	2	0	0	1	0	0
R1	0	0	Unmodified	1	MULTI-MSMS	QEHF1_09663_DAS	F3	3	0;9	18	718.701	718.7	2153.08	-0.4897	-0.00035194	0.52721	0.00037891	0.037519	2.6965e-05	719.035	21.24	1.0236	21.24	21.043	22.066	0	182	98	2	0.806774	0.00393297	0.0913713	0.0016307	4	124.29	90.985	1	6887800	1	1	40	1	1	2	0	0	1	0	0
R1	0	0	Unmodified	1	MULTI-MSMS	QEHF1_09663_DAS	F3	3	0;9	18	719.035	718.7	2153.08	0.67776	0.00048711	-0.14447	-0.00010383	0.53329	0.00038328	719.035	22.656	1.7018	22.656	22.075	23.777	0	639	193	5	0.901649	0.00763136	0.163615	0.00036417	7	131.48	90.682	1	6476600	1	1	40	1	1	2	0	0	1	0	0
R1	0	0	Unmodified	1	MULTI-MSMS	QEHF1_09663_DAS	F3	3	0;9	18	719.035	718.7	2153.08	1.0797	0.00077601	-0.79744	-0.00057312	0.28229	0.00020288	719.034	24.181	1.685	24.181	23.722	25.407	0	596	242	4	0.592978	0.00395788	0.117944	0.0012177	4	126.63	94.481	1	5263300	1	1	40	1	1	2	0	0	1	0	0
R1	0	0	Unmodified	1	MULTI-MSMS	QEHF1_09663_DAS	F3	3	0;9	18	719.035	718.7	2153.08	0.69642	0.00050052	-0.38182	-0.00027441	0.3146	0.0002261	719.034	26.245	2.2185	26.245	24.993	27.211	0	671	363	3	0.619696	0.00359304	0.150984	0.00018575	8	135.09	103.48	1	3957300	1	1	40	1	1	2	0	0	1	0	0
R1	0	0	Unmodified	1	MULTI-SECPEP	QEHF1_09663_DAS	F3	3	0;9	18	718.381	718.7	2153.08	-0.87072	-0.00062578	1.123	0.00080711	0.2523	0.00018133	719.036	19.655	0.15622	19.655	19.576	19.733	0	40	15	3	0.343701	0.0011841	0.00731344	0.013146	1	82.244	56.419	1	6937000	1	1	40	1	1	2	0	0	1	0	0
R1	0	0	Unmodified	1	MULTI-MSMS	QEHF1_09664_DAS	F1	3	0;9	18	719.036	718.7	2153.08	-0.61407	-0.00044133	0.82688	0.00059428	0.21281	0.00015295	719.036	18.121	0.30233	18.232	18.065	18.367	0.1101	52	11	6	0.973441	0.0107113	0.232141	0.00019827	1	133.86	102.24	1	83731000	1	1	40	1	1	2	0	0	1	0	0
R1	0	0	Unmodified	1	MULTI-MSMS	QEHF1_09665_DAS	F2	3	0;9	18	719.036	718.7	2153.08	-0.36619	-0.00026318	0.59668	0.00042884	0.23049	0.00016566	719.035	17.982	0.31269	18.181	18.033	18.346	0.1992	60	12	6	0.929262	0.00814718	0.0605494	1.3883e-07	1	165.9	134.78	1	112600000	1	1	40	1	1	2	0	0	1	0	0
R1	0	0	Unmodified	1	MULTI-MSMS	QEHF1_09665_DAS	F2	2	0;9	18	1078.05	1077.55	2153.08	-0.029836	-3.2149e-05	-0.096031	-0.00010348	-0.12587	-0.00013563	1078.05	17.983	0.26464	18.183	18.057	18.321	0.1992	34	10	4	0.95928	0.00227626	0.0152212	4.7132e-57	1	298.54	246.7	1	16422000	1	1	40	1	1	2	0	0	1	0	0
R1	0	0	Unmodified	2	MULTI-MSMS	QEHF1_09663_DAS	F3	4	0;9	19	571.551	571.301	2281.17	-0.13926	-7.956e-05	-0.53321	-0.00030462	-0.67247	-0.00038418	571.551	17.033	1.155	17.033	16.815	17.97	0	229	54	7	0.987784	0.0165239	0.051253	0.00013237	1	135.38	114.03	1	117880000	1	2	2	1	1	2	0	0	1	0	0
R1	0	0	Unmodified	2	MULTI-MSMS	QEHF1_09663_DAS	F3	3	0;9	19	761.732	761.399	2281.17	-1.6506	-0.0012568	0.66775	0.00050842	-0.98289	-0.00074837	761.733	17.06	0.45057	17.06	16.912	17.362	0	105	21	6	0.971528	0.00656666	0.0260743	5.0763e-12	1	177	142.35	1	65963000	1	2	2	1	1	2	0	0	1	0	0
R1	0	0	Unmodified	0	MULTI-MSMS	QEHF1_09665_DAS	F2	2	17;9	10	632.856	632.856	1263.7	2.0485	0.0012964	-2.4185	-0.0015306	-0.37006	-0.00023419	632.855	21.053	0.24376	21.238	21.136	21.38	0.18543	35	13	4	0.708013	0.00978682	0.077749	5.7321e-05	1	180.87	117.38	1	76283000	1	0	1	0	2	0	0	0	1	0	0
R1	0	0	Unmodified	0	MULTI-MSMS	QEHF1_09665_DAS	F2	2	59;60	10	615.864	615.864	1229.71	1.2845	0.00079106	-1.0874	-0.00066967	0.1971	0.00012139	615.863	21.054	0.23748	21.239	21.142	21.38	0.18543	24	12	3	0.990911	0.00547251	0.0539896	4.4728e-06	1	194.22	72.095	1	40380000	1	0	1	0	2	0	0	0	1	0	0
R1	0	0	Unmodified	0	MULTI-MSMS	QEHF1_09664_DAS	F1	2	21;33;53	15	902.979	902.976	1803.94	-0.3085	-0.00027856	0.42705	0.00038561	0.11855	0.00010705	902.978	19.791	0.1676	19.89	19.748	19.915	0.099	13	6	4	0.7762	0.000663425	0.00610157	0.015315	1	100.72	51.222	1	2560500	1	0	6	0	3	0	0	0	1	0	0
R1	0	0	Unmodified	0	MULTI-MSMS	QEHF1_09665_DAS	F2	2	21;33;53	15	902.974	902.976	1803.94	-0.76694	-0.00069253	-0.0078136	-7.0555e-06	-0.77475	-0.00069958	902.977	19.588	0.62925	19.781	19.62	20.25	0.19307	66	27	4	0.830307	0.00203782	0.0119609	3.2508e-28	1	237.53	129.69	1	250050000	1	0	6	0	3	0	0	0	1	0	0
R1	0	0	Unmodified	0	MULTI-MSMS	QEHF1_09665_DAS	F2	3	21;33;53	15	602.654	602.32	1803.94	0.56446	0.00033998	-0.29386	-0.000177	0.2706	0.00016299	602.32	19.573	0.44545	19.766	19.47	19.915	0.19307	60	18	6	0.912379	0.00862806	0.1235	0.00091783	1	130.47	105.53	1	67507000	1	0	6	0	3	0	0	0	1	0	0
R1	0	2	2 Oxidation (M)	0	MULTI-MSMS	QEHF1_09665_DAS	F2	2	21;33;53	15	919.472	918.971	1835.93	0.16276	0.00014957	-1.0463	-0.00096155	-0.88357	-0.00081198	919.472	17.184	0.26522	17.386	17.264	17.529	0.20196	39	13	5	0.826315	0.00272561	0.0169097	0.00018447	1	147.26	87.833	1	35792000	1	0	6	0	3	0	0	0	1	0	0
R1	0	1	Oxidation (M)	0	MULTI-MSMS	QEHF1_09665_DAS	F2	2	21;33;53	15	910.973	910.974	1819.93	-0.58267	-0.0005308	0.374	0.0003407	-0.20867	-0.00019009	911.476	18.043	0.31343	18.242	18.081	18.394	0.1992	48	12	5	0.758383	0.0032154	0.0360799	3.359e-14	1	208.74	118.64	2	43690000	1	0	6	0	3	0	0	0	1	0	0
R1	0	1	Oxidation (M)	0	MULTI-MSMS	QEHF1_09665_DAS	F2	2	21;33;53	15	911.474	910.974	1819.93	0.073471	6.693e-05	-0.53483	-0.00048721	-0.46136	-0.00042028	911.475	18.447	0.44155	18.645	18.49	18.932	0.19818	56	17	6	0.938075	0.00612791	0.0485111	1.8807e-14	1	212.09	159.37	2	60609000	1	0	6	0	3	0	0	0	1	0	0
R1	0	0	Unmodified	0	MULTI-MSMS	QEHF1_09665_DAS	F2	2	17;9	13	835.454	835.451	1668.89	0.6916	0.0005778	0.31432	0.0002626	1.0059	0.0008404	835.952	24.504	0.30181	24.654	24.503	24.805	0.14979	66	20	5	0.855422	0.000908192	0.0546873	0.00029921	1	154.24	71.492	1	17115000	1	0	1	0	2	0	0	0	2	0	0
R1	0	0	Unmodified	0	MULTI-MSMS	QEHF1_09665_DAS	F2	2	59;60	13	818.461	818.459	1634.9	0.54405	0.00044528	0.93061	0.00076166	1.4747	0.0012069	818.459	24.621	0.2867	24.767	24.648	24.934	0.14558	72	18	5	0.823243	0.00140459	0.0883886	6.0802e-07	1	179.57	100.64	1	13397000	1	0	1	0	2	0	0	0	2	0	0
R1	0	0	Unmodified	0	MULTI-MSMS	QEHF1_09665_DAS	F2	2	29;58	13	809.954	809.953	1617.89	-0.073482	-5.9517e-05	-0.086103	-6.9739e-05	-0.15958	-0.00012926	809.953	21.423	0.1496	21.606	21.519	21.669	0.18297	23	8	3	0.956883	0.00145685	0.0270602	9.7205e-17	1	225.66	138.36	1	13218000	1	0	1	0	2	0	1	0	1	0	0
R1	0	0	Unmodified	0	MULTI-MSMS	QEHF1_09663_DAS	F3	2	21;33;53	18	1105.57	1105.57	2209.13	0.27821	0.00030758	-0.47325	-0.00052321	-0.19504	-0.00021563	1106.07	21.7	0.32755	21.7	21.561	21.889	0	166	35	6	0.981625	0.00258806	0.0468971	2.9546e-07	2	156.36	90.967	1	53411000	1	0	10	0	3	0	0	0	2	0	0
R1	0	0	Unmodified	0	MULTI-MSMS	QEHF1_09663_DAS	F3	3	21;33;53	18	737.718	737.383	2209.13	-0.55399	-0.0004085	0.45452	0.00033516	-0.099461	-7.3341e-05	737.718	21.701	0.40322	21.701	21.528	21.931	3.5527e-15	208	43	7	0.876025	0.0311995	0.445166	1.2463e-11	1	176.49	84.875	1	37043000	1	0	10	0	3	0	0	0	2	0	0
R1	0	0	Unmodified	0	MULTI-MSMS	QEHF1_09664_DAS	F1	2	21;33;53	18	1106.08	1105.57	2209.13	-0.26488	-0.00029285	0.4742	0.00052427	0.20932	0.00023142	1106.07	21.661	0.18599	21.746	21.655	21.841	0.084723	26	7	5	0.930404	0.00372888	0.103407	1.366e-11	1	174.68	75.158	1	5783100	1	0	10	0	3	0	0	0	2	0	0
R1	0	0	Unmodified	0	MULTI-MSMS	QEHF1_09665_DAS	F2	2	21;33;53	18	1106.07	1105.57	2209.13	0.20396	0.0002255	-0.6901	-0.00076295	-0.48614	-0.00053746	1106.07	21.457	0.25955	21.64	21.519	21.779	0.18297	57	16	6	0.992897	0.00741995	0.131867	5.476e-70	1	303.31	129.07	1	57947000	1	0	10	0	3	0	0	0	2	0	0
R1	0	0	Unmodified	0	MULTI-MSMS	QEHF1_09665_DAS	F2	3	21;33;53	18	737.383	737.383	2209.13	-2.3006	-0.0016964	1.7622	0.0012994	-0.53842	-0.00039702	737.719	21.47	0.1903	21.653	21.519	21.71	0.18297	46	11	6	0.885721	0.019356	0.754084	1.127e-12	1	193.64	93.896	1	114210000	1	0	10	0	3	0	0	0	2	0	0
R1	0	1	Oxidation (M)	0	MULTI-MSMS	QEHF1_09664_DAS	F1	2	21;33;53	18	1113.57	1113.57	2225.12	-0.67735	-0.00075427	-0.99916	-0.0011126	-1.6765	-0.0018669	1113.57	19.796	0.15816	19.895	19.816	19.974	0.099	13	6	3	0.921857	0.00023295	0.00607648	0.0052283	1	107.85	28.026	2	2545600	1	0	10	0	3	0	0	0	2	0	0
R1	0	1	Oxidation (M)	0	MULTI-MSMS	QEHF1_09665_DAS	F2	3	21;33;53	18	743.049	742.715	2225.12	-3.2474	-0.0024119	3.0569	0.0022704	-0.19048	-0.00014147	743.052	19.665	0.44387	19.858	19.669	20.112	0.19307	73	17	6	0.80629	0.00269864	0.0217997	0.017772	1	88.133	39.249	2	57765000	1	0	10	0	3	0	0	0	2	0	0
R1	0	1	Oxidation (M)	0	MULTI-MSMS	QEHF1_09665_DAS	F2	2	21;33;53	18	1114.07	1113.57	2225.12	-0.10406	-0.00011588	1.2501	0.0013921	1.146	0.0012762	1113.57	19.674	0.51906	19.867	19.693	20.212	0.19307	64	20	4	0.917497	0.00208235	0.0183096	1.1812e-17	1	205.8	95.725	2	49593000	1	0	10	0	3	0	0	0	2	0	0
R1	0	2	2 Oxidation (M)	0	MULTI-MSMS	QEHF1_09665_DAS	F2	2	21;33;53	18	1122.06	1121.57	2241.12	1.3275	0.0014889	0.044272	4.9653e-05	1.3718	0.0015386	1122.07	18.566	0.29546	18.763	18.635	18.931	0.1971	42	11	5	0.961493	0.00194351	0.0240881	0.0035025	1	113.65	76.802	1	32492000	1	0	10	0	3	0	0	0	2	0	0
R1	0	0	Unmodified	0	MULTI-MSMS	QEHF1_09663_DAS	F3	3	55;79	20	758.041	757.708	2270.1	-1.043	-0.00079028	-0.01054	-7.9862e-06	-1.0535	-0.00079826	758.042	17.536	0.56706	17.536	17.403	17.97	0	72	25	3	0.939164	0.00740399	0.0478912	1.4741e-12	2	175.21	118.36	1	169600000	0	1	36	3	0	1	0	1	1	2	1
R1	0	0	Unmodified	0	MULTI-MSMS	QEHF1_09663_DAS	F3	2	55;79	20	1136.56	1136.06	2270.1	-0.24284	-0.00027588	-0.75723	-0.00086026	-1.0001	-0.0011361	1136.56	17.546	0.5017	17.546	17.428	17.929	0	59	22	3	0.965913	0.00256018	0.0228079	6.6769e-50	2	265.46	173.5	1	24683000	0	1	36	3	0	1	0	1	1	2	1
R1	0	0	Unmodified	0	MULTI-MSMS	QEHF1_09663_DAS	F3	3	55;79	20	758.042	757.708	2270.1	-0.022178	-1.6804e-05	-0.81502	-0.00061755	-0.8372	-0.00063435	758.041	18.024	0.30147	18.024	17.952	18.253	0	44	15	3	0.837227	0.00500732	0.122215	0.00071118	1	128.32	92.21	1	10365000	0	1	36	3	0	1	0	1	1	2	1
R1	0	0	Unmodified	0	MULTI-MSMS	QEHF1_09663_DAS	F3	2	55;79	20	1136.56	1136.06	2270.1	0.83454	0.00094808	-0.65706	-0.00074646	0.17747	0.00020162	1136.56	18.007	0.3374	18.007	17.901	18.239	0	28	17	2	0.487532	0.000705802	0.031263	0.0011288	1	125.54	97.215	1	3464000	0	1	36	3	0	1	0	1	1	2	1
R1	0	0	Unmodified	0	MULTI-MSMS	QEHF1_09663_DAS	F3	3	55;79	20	758.041	757.708	2270.1	-0.72565	-0.00054983	0.96513	0.00073129	0.23948	0.00018145	758.042	18.306	0.3289	18.306	18.253	18.582	0	32	16	2	0.702709	0.00134111	0.00828183	9.3792e-05	1	135.04	99.405	1	8121300	0	1	36	3	0	1	0	1	1	2	1
R1	0	0	Unmodified	0	MULTI-MSMS	QEHF1_09663_DAS	F3	3	55;79	20	758.041	757.708	2270.1	-0.84029	-0.00063669	0.46207	0.00035012	-0.37821	-0.00028658	758.043	18.659	0.16287	18.659	18.582	18.745	0	23	8	3	0.769988	0.00321787	0.0263287	0.0063365	1	102.07	78.505	1	3914700	0	1	36	3	0	1	0	1	1	2	1
R1	0	0	Unmodified	0	MULTI-MSMS	QEHF1_09663_DAS	F3	3	55;79	20	758.044	757.708	2270.1	-0.89025	-0.00067455	1.2579	0.00095315	0.36769	0.0002786	758.043	18.989	0.16485	18.989	18.955	19.12	0	17	10	2	0.570949	0.00267411	0.0704666	0.0070685	1	99.86	73.495	1	5437100	0	1	36	3	0	1	0	1	1	2	1
R1	0	0	Unmodified	0	MULTI-MSMS	QEHF1_09663_DAS	F3	3	55;79	20	758.041	757.708	2270.1	-0.99047	-0.00075048	0.11147	8.446e-05	-0.879	-0.00066602	758.042	19.273	0.16074	19.273	19.25	19.411	0	18	10	2	0.463954	0.00192235	0.0490431	0.016868	1	87.352	61.844	1	3923800	0	1	36	3	0	1	0	1	1	2	1
R1	0	0	Unmodified	0	MULTI-MSMS	QEHF1_09663_DAS	F3	3	55;79	20	758.041	757.708	2270.1	-1.0824	-0.00082013	-0.21193	-0.00016058	-1.2943	-0.00098071	758.042	19.448	0.1654	19.448	19.411	19.576	0	18	9	2	0.561246	0.00225958	0.0882835	0.0069528	1	100.21	80.389	1	3789700	0	1	36	3	0	1	0	1	1	2	1
R1	0	0	Unmodified	0	MULTI-MSMS	QEHF1_09663_DAS	F3	3	55;79	20	758.043	757.708	2270.1	-1.0298	-0.00078028	0.32481	0.00024611	-0.70498	-0.00053417	758.042	20.594	0.35483	20.594	20.382	20.737	0	49	25	2	0.457004	0.00075535	0.00523238	0.027435	2	82.609	62.241	1	4074200	0	1	36	3	0	1	0	1	1	2	1
R1	0	0	Unmodified	0	MULTI-MSMS	QEHF1_09663_DAS	F3	3	55;79	20	758.041	757.708	2270.1	-0.69056	-0.00052324	0.36555	0.00027698	-0.32501	-0.00024627	758.042	21.312	1.1412	21.312	20.914	22.055	0	208	110	2	0.540283	0.000425568	0.003504	0.0070685	5	99.86	76.76	1	3172900	0	1	36	3	0	1	0	1	1	2	1
R1	0	0	Unmodified	0	MULTI-MSMS	QEHF1_09663_DAS	F3	3	55;79	20	758.041	757.708	2270.1	0.045642	3.4583e-05	-0.9367	-0.00070975	-0.89106	-0.00067516	758.042	22.399	0.84721	22.399	21.942	22.789	0	135	85	3	0.52697	0.00203759	0.05621	0.027991	1	82.36	63.068	1	3669000	0	1	36	3	0	1	0	1	1	2	1
R1	0	0	Unmodified	0	MULTI-MSMS	QEHF1_09663_DAS	F3	3	55;79	20	758.043	757.708	2270.1	0.58439	0.00044279	-0.38167	-0.0002892	0.20271	0.0001536	758.042	22.953	1.0786	22.953	22.606	23.684	0	238	132	2	0.235696	0.000966694	0.0474644	0.0038	5	109.72	85.675	1	2808300	0	1	36	3	0	1	0	1	1	2	1
R1	0	0	Unmodified	0	MULTI-MSMS	QEHF1_09663_DAS	F3	3	55;79	20	758.042	757.708	2270.1	0.93824	0.00071091	-0.67627	-0.00051241	0.26197	0.0001985	758.041	24.167	1.2492	24.167	23.675	24.924	0	337	177	2	0.589256	0.00316192	0.0622118	0.0070685	3	99.86	80.409	1	3445000	0	1	36	3	0	1	0	1	1	2	1
R1	0	0	Unmodified	0	MULTI-MSMS	QEHF1_09663_DAS	F3	3	55;79	20	757.709	757.708	2270.1	0.77897	0.00059023	-1.5725	-0.0011915	-0.79358	-0.0006013	758.041	25.143	0.4478	25.143	24.924	25.372	3.5527e-15	136	63	3	0.882548	0.00258816	0.151524	0.0059929	2	103.1	83.284	1	2423500	0	1	36	3	0	1	0	1	1	2	1
R1	0	0	Unmodified	0	MULTI-MSMS	QEHF1_09663_DAS	F3	3	55;79	20	757.706	757.708	2270.1	0.59772	0.0004529	-1.02	-0.00077284	-0.42226	-0.00031995	758.041	25.628	1.235	25.628	25.342	26.577	0	310	193	2	0.934644	0.00249328	0.130054	0.0054938	4	104.61	78.135	1	2889900	0	1	36	3	0	1	0	1	1	2	1
R1	0	0	Unmodified	0	MULTI-MSMS	QEHF1_09663_DAS	F3	3	55;79	20	758.042	757.708	2270.1	0.38528	0.00029193	-1.304	-0.00098804	-0.91871	-0.00069612	758.042	26.793	0.46747	26.793	26.577	27.045	-3.5527e-15	123	86	2	0.33279	0.00139205	0.0785281	0.023238	2	84.493	65.201	1	2047600	0	1	36	3	0	1	0	1	1	2	1
R1	0	0	Unmodified	0	MULTI-MSMS	QEHF1_09663_DAS	F3	3	55;79	20	758.042	757.708	2270.1	0.26068	0.00019752	-0.26634	-0.00020181	-0.005656	-4.2856e-06	758.042	27.274	0.33012	27.274	27.193	27.523	0	148	67	3	0.79688	0.00322466	0.0289623	0.047042	1	73.809	54.256	1	1268800	0	1	36	3	0	1	0	1	1	2	1
R1	1	0	Deamidation (NQ)	0	MULTI-MSMS	QEHF1_09665_DAS	F2	3	61	17	693.992	693.992	2078.95	-1.2514	-0.00086843	1.1274	0.00078241	-0.12395	-8.6022e-05	694.327	14.725	0.73111	14.932	14.779	15.51	0.20725	121	30	5	0.966338	0.0087238	0.0627596	9.2896e-18	2	211.45	173.26	3	499700000	1	0	0	0	1	2	0	2	2	1	1
R1	1	0	Deamidation (NQ)	0	MULTI-MSMS	QEHF1_09665_DAS	F2	2	61	17	1040.99	1040.48	2078.95	-0.80785	-0.00084055	0.61717	0.00064216	-0.19068	-0.0001984	1040.99	14.725	0.49375	14.932	14.685	15.179	0.20725	57	20	5	0.990691	0.00167762	0.0102293	5.781e-122	1	376.77	318.89	3	72979000	1	0	0	0	1	2	0	2	2	1	1
R1	1	0	Deamidation (NQ)	1	MULTI-MSMS	QEHF1_09665_DAS	F2	3	61	18	746.025	746.026	2235.06	-2.3792	-0.0017749	2.355	0.0017569	-0.024115	-1.799e-05	746.363	13.928	0.23086	14.137	14.031	14.262	0.20846	29	9	4	0.907857	0.00191489	0.0136569	0.0001644	1	137.19	102.28	3	31269000	2	0	0	0	1	2	0	2	2	1	1
R1	1	0	Deamidation (NQ)	1	MULTI-MSMS	QEHF1_09665_DAS	F2	4	61	18	560.022	559.771	2235.06	1.0944	0.00061262	-0.39856	-0.0002231	0.69585	0.00038952	559.771	13.928	0.43142	14.137	13.873	14.304	0.20846	53	18	6	0.967254	0.0063562	0.0806275	0.0039527	1	111.22	88.786	3	53080000	2	0	0	0	1	2	0	2	2	1	1
R1	1	0	Deamidation (NQ)	0	MULTI-MSMS	QEHF1_09665_DAS	F2	3	46	18	708.014	707.68	2120.02	0.58358	0.00041299	-2.0362	-0.001441	-1.4526	-0.001028	708.013	15.72	0.25437	15.925	15.847	16.101	0.20521	30	13	3	0.919658	0.00315253	0.014618	2.4331e-07	1	159.54	129.4	3	46804000	1	0	0	1	1	2	0	2	1	1	1
R1	2	0	2 Deamidation (NQ)	0	MULTI-MSMS	QEHF1_09665_DAS	F2	3	100	13	551.641	551.307	1650.9	1.0227	0.00056384	-1.4763	-0.00081389	-0.45356	-0.00025005	551.306	21.666	0.21754	21.846	21.736	21.954	0.1802	31	10	5	0.974873	0.00176381	0.0483657	5.5773e-07	1	180.88	11.653	6	5246000	1	0	0	0	2	0	0	2	0	0	0
R1	2	0	2 Deamidation (NQ)	0	MULTI-MSMS	QEHF1_09665_DAS	F2	2	100	13	826.95	826.456	1650.9	-0.46239	-0.00038214	-3.9143	-0.003235	-4.3767	-0.0036171	826.953	21.881	0.1462	22.058	21.971	22.117	0.17714	13	9	2	0.473655	0.00183536	0.0674348	0.0073911	1	128.86	9.6339	6	3982200	1	0	0	0	2	0	0	2	0	0	0
R1	2	0	2 Deamidation (NQ)	0	MULTI-MSMS	QEHF1_09665_DAS	F2	2	100	13	826.961	826.456	1650.9	1.8154	0.0015003	-0.79981	-0.00066101	1.0155	0.0008393	826.957	23.21	0.22657	23.372	23.226	23.453	0.16247	26	13	3	0.370303	0.000725444	0.0351174	0.007775	1	128.27	16.414	6	1080200	1	0	0	0	2	0	0	2	0	0	0
R1	2	0	2 Deamidation (NQ)	0	MULTI-MSMS	QEHF1_09665_DAS	F2	2	100	13	826.957	826.456	1650.9	1.0643	0.0008796	-1.2236	-0.0010113	-0.15933	-0.00013168	826.957	24.2	0.15208	24.351	24.319	24.471	0.15119	19	11	3	0.39787	0.00069054	0.027182	0.018625	1	111.65	10.93	6	1291600	1	0	0	0	2	0	0	2	0	0	0
R1	2	0	2 Deamidation (NQ)	0	MULTI-MSMS	QEHF1_09665_DAS	F2	2	100	13	826.456	826.456	1650.9	0.67672	0.00055928	-0.61092	-0.0005049	0.065797	5.4378e-05	826.456	24.485	0.21901	24.635	24.517	24.736	0.14979	26	14	3	0.75965	0.000750001	0.0566007	0.016543	1	114.84	10.318	6	1202200	1	0	0	0	2	0	0	2	0	0	0
R1	2	0	2 Deamidation (NQ)	0	MULTI-SECPEP	QEHF1_09665_DAS	F2	2	100	13	826.389	826.456	1650.9	-0.34261	-0.00028315	0.36679	0.00030313	0.024179	1.9983e-05	826.456	21.666	0.25246	21.846	21.736	21.989	0.1802	48	13	5	0.551486	0.00361355	0.0988059	1.3743e-33	1	265.94	18.628	6	30097000	1	0	0	0	2	0	0	2	0	0	0
R1	2	0	2 Deamidation (NQ)	0	MULTI-SECPEP	QEHF1_09665_DAS	F2	2	100	13	826.719	826.456	1650.9	0.54507	0.00045048	-2.0939	-0.0017305	-1.5489	-0.0012801	826.956	22.208	0.63644	22.383	22.215	22.852	0.17471	58	29	3	0.723006	0.00130711	0.0177799	0.016048	1	118.18	14.836	6	1193700	1	0	0	0	2	0	0	2	0	0	0
R1	2	0	2 Deamidation (NQ)	0	MULTI-SECPEP	QEHF1_09665_DAS	F2	2	100	13	826.725	826.456	1650.9	1.9527	0.0016138	-0.34117	-0.00028196	1.6115	0.0013319	826.457	22.93	0.30206	23.097	22.996	23.298	0.16644	41	17	3	0.495266	0.000546738	0.0243469	0.0033631	1	141.88	13.712	6	774500	1	0	0	0	2	0	0	2	0	0	0
R1	2	0	2 Deamidation (NQ)	0	MULTI-SECPEP	QEHF1_09665_DAS	F2	2	100	13	826.386	826.456	1650.9	1.6232	0.0013415	-0.87935	-0.00072675	0.74381	0.00061472	826.957	23.55	0.41977	23.708	23.449	23.868	0.15826	56	29	3	0.427383	0.000713425	0.0327415	0.041828	1	107.21	14.339	6	856050	1	0	0	0	2	0	0	2	0	0	0
R1	2	0	2 Deamidation (NQ)	0	MULTI-SECPEP	QEHF1_09665_DAS	F2	2	100	13	826.389	826.456	1650.9	1.5736	0.0013005	-0.55462	-0.00045837	1.019	0.00084213	826.456	26.216	0.86198	26.343	25.765	26.627	0.12748	187	90	3	NaN	NaN	NaN	0.012297	1	119.77	11.294	6	1186600	1	0	0	0	2	0	0	2	0	0	0
R1	2	0	2 Deamidation (NQ)	0	MULTI-SECPEP	QEHF1_09665_DAS	F2	2	100	13	826.389	826.456	1650.9	1.2171	0.0010059	-0.28784	-0.00023789	0.92928	0.00076801	826.958	25.596	0.39584	25.73	25.638	26.034	0.13391	70	38	3	NaN	NaN	NaN	0.012297	1	119.77	11.294	6	1035900	1	0	0	0	2	0	0	2	0	0	0
R1	1	0	Deamidation (NQ)	0	MULTI-MSMS	QEHF1_09665_DAS	F2	2	50	17	1027.52	1027.02	2052.03	0.57117	0.0005866	-1.3228	-0.0013586	-0.75167	-0.00077198	1027.52	14.303	0.16467	14.511	14.409	14.574	0.20792	19	7	4	0.956453	0.000638329	0.0031491	7.1846e-44	1	263.29	211.56	8	11484000	0	1	0	0	2	0	0	6	0	1	0
R1	0	2	2 Oxidation (M)	2	MULTI-MSMS	QEHF1_09665_DAS	F2	2	94	13	839.875	839.869	1677.72	0.58847	0.00049424	4.3666	0.0036674	4.9551	0.0041616	839.874	11.947	0.24425	12.157	12.077	12.321	0.21074	39	11	5	0.902579	0.00289834	0.0180735	0.0032542	1	140.49	50.377	1	68322000	1	2	1	2	0	2	0	0	2	0	1
R1	2	0	2 Deamidation (NQ)	2	MULTI-MSMS	QEHF1_09664_DAS	F1	2	93	14	862.371	862.37	1722.73	-1.362	-0.0011745	1.5147	0.0013062	0.15274	0.00013172	862.372	13.668	0.26292	13.8	13.677	13.94	0.13109	38	10	5	0.885064	0.000974323	0.0163907	0.033318	1	91.549	12.401	1	32204000	0	3	0	0	2	5	1	0	1	0	0
R1	2	0	2 Deamidation (NQ)	2	MULTI-MSMS	QEHF1_09665_DAS	F2	2	93	14	862.373	862.37	1722.73	0.3828	0.00033011	-0.19485	-0.00016803	0.18794	0.00016208	862.37	13.541	0.29647	13.75	13.6	13.897	0.20948	49	12	6	0.948807	0.00372807	0.0482534	0.0083767	1	108.43	28.458	1	111010000	0	3	0	0	2	5	1	0	1	0	0
R1	1	0	Deamidation (NQ)	1	MULTI-MSMS	QEHF1_09663_DAS	F3	2	34	15	823.886	823.888	1645.76	-2.3297	-0.0019194	0.8535	0.00070319	-1.4762	-0.0012162	823.889	11.915	0.13642	11.915	11.856	11.992	0	11	6	2	0.612515	0.00102555	0.00575513	0.024937	1	91.62	43.18	2	3227600	0	2	0	2	2	1	1	0	2	1	0
R1	1	0	Deamidation (NQ)	1	MULTI-MSMS	QEHF1_09664_DAS	F1	2	34	15	823.887	823.888	1645.76	-1.2586	-0.0010369	0.46669	0.0003845	-0.79189	-0.00065243	823.889	11.781	0.17053	11.917	11.83	12.001	0.13649	35	11	4	0.807213	0.000675428	0.00489093	1.2041e-05	1	153.39	105.55	2	12455000	0	2	0	2	2	1	1	0	2	1	0
R1	1	0	Deamidation (NQ)	1	MULTI-MSMS	QEHF1_09665_DAS	F2	2	34	15	823.889	823.888	1645.76	-0.3446	-0.00028392	-0.53011	-0.00043675	-0.87471	-0.00072066	823.888	11.641	0.22701	11.852	11.749	11.976	0.21086	33	9	5	0.992463	0.00172245	0.0106379	2.8975e-39	1	278.82	177.44	2	77042000	0	2	0	2	2	1	1	0	2	1	0
R1	2	0	2 Deamidation (NQ)	1	MULTI-MSMS	QEHF1_09665_DAS	F2	2	34	15	824.38	824.38	1646.75	0.50638	0.00041745	-0.55529	-0.00045777	-0.048916	-4.0325e-05	824.38	12.063	0.13207	12.274	12.189	12.321	0.21074	9	5	2	0.843138	0.000318715	0.00315211	1.0495e-05	1	156.08	85.054	1	5097100	0	2	0	2	2	1	1	0	2	1	0
R1	1	1	Oxidation (M),Deamidation (NQ)	1	MULTI-MSMS	QEHF1_09663_DAS	F3	4	12	20	564.787	564.536	2254.12	0.62843	0.00035477	-0.94226	-0.00053194	-0.31383	-0.00017717	564.787	15.52	0.21923	15.52	15.393	15.612	-1.7764e-15	29	8	4	0.957339	0.00309144	0.0189187	0.0090858	1	93.776	61.088	2	7281900	1	1	0	1	1	1	0	1	1	3	2
R1	1	1	Oxidation (M),Deamidation (NQ)	1	MULTI-MSMS	QEHF1_09664_DAS	F1	4	12	20	564.536	564.536	2254.12	-1.0932	-0.00061713	0.89889	0.00050745	-0.19427	-0.00010967	564.537	15.408	0.31014	15.533	15.417	15.727	0.12443	29	12	3	0.916917	0.00079214	0.00723216	0.0097951	1	91.637	60.175	2	7884300	1	1	0	1	1	1	0	1	1	3	2
R1	1	1	Oxidation (M),Deamidation (NQ)	1	MULTI-MSMS	QEHF1_09665_DAS	F2	4	12	20	564.787	564.536	2254.12	-0.93488	-0.00052777	0.97714	0.00055163	0.042262	2.3858e-05	564.788	15.205	0.61097	15.412	15.249	15.86	0.20634	111	28	7	0.94533	0.00436175	0.0367515	0.003081	1	112.55	73.726	2	218180000	1	1	0	1	1	1	0	1	1	3	2
R1	1	0	Deamidation (NQ)	1	MULTI-MSMS	QEHF1_09663_DAS	F3	4	12	20	560.788	560.538	2238.12	-0.22952	-0.00012866	-0.39071	-0.00021901	-0.62023	-0.00034766	560.788	16.681	1.6651	16.681	16.316	17.981	0	158	77	5	0.955738	0.00431926	0.00863728	0.0035687	2	110.41	73.559	2	255770000	1	1	0	1	1	1	0	1	1	3	2
R1	1	0	Deamidation (NQ)	1	MULTI-MSMS	QEHF1_09663_DAS	F3	2	12	20	1120.57	1120.07	2238.12	-0.35719	-0.00040008	-0.38549	-0.00043178	-0.74268	-0.00083186	1120.57	16.665	0.29045	16.665	16.524	16.815	0	37	11	5	0.819457	0.00291341	0.0537492	1.0158e-176	1	413.31	347.29	2	15047000	1	1	0	1	1	1	0	1	1	3	2
R1	1	0	Deamidation (NQ)	1	MULTI-MSMS	QEHF1_09663_DAS	F3	3	12	20	747.382	747.048	2238.12	-1.1816	-0.0008827	1.2475	0.00093193	0.065907	4.9236e-05	747.383	16.674	0.90555	16.674	16.352	17.258	0	124	41	6	0.990168	0.0478353	0.527278	1.4877e-08	1	170.91	143.21	2	132040000	1	1	0	1	1	1	0	1	1	3	2
R1	1	0	Deamidation (NQ)	1	MULTI-MSMS	QEHF1_09663_DAS	F3	4	12	20	560.789	560.538	2238.12	-0.018776	-1.0525e-05	-0.13471	-7.5508e-05	-0.15348	-8.6033e-05	560.538	19.166	0.13622	19.166	19.12	19.256	0	23	9	3	0.816193	0.00171731	0.0543844	0.0084099	1	95.814	61.721	2	2564800	1	1	0	1	1	1	0	1	1	3	2
R1	1	0	Deamidation (NQ)	1	MULTI-MSMS	QEHF1_09663_DAS	F3	4	12	20	560.537	560.538	2238.12	-0.18135	-0.00010165	-0.40588	-0.00022751	-0.58723	-0.00032917	560.537	19.483	0.1754	19.483	19.411	19.586	0	33	10	4	0.921218	0.00119636	0.0281925	0.037658	1	78.021	58.202	2	2252000	1	1	0	1	1	1	0	1	1	3	2
R1	1	0	Deamidation (NQ)	1	MULTI-MSMS	QEHF1_09663_DAS	F3	4	12	20	560.788	560.538	2238.12	-0.14325	-8.0295e-05	-1.1104	-0.00062245	-1.2537	-0.00070274	560.537	20.559	0.3611	20.559	20.376	20.737	-3.5527e-15	74	26	3	0.863108	0.000853011	0.00499692	0.0076646	1	98.062	67.296	2	1947900	1	1	0	1	1	1	0	1	1	3	2
R1	1	0	Deamidation (NQ)	1	MULTI-MSMS	QEHF1_09663_DAS	F3	4	12	20	560.537	560.538	2238.12	0.018647	1.0452e-05	-0.55609	-0.00031171	-0.53744	-0.00030126	560.537	21.248	0.4657	21.248	21.053	21.518	0	60	38	2	0.721558	0.00146608	0.0165078	0.020308	1	85.808	61.214	2	2925400	1	1	0	1	1	1	0	1	1	3	2
R1	1	0	Deamidation (NQ)	1	MULTI-MSMS	QEHF1_09664_DAS	F1	3	12	20	747.383	747.048	2238.12	-1.5322	-0.0011446	2.0119	0.001503	0.47975	0.0003584	747.384	16.542	1.6563	16.662	16.469	18.125	0.11957	207	69	6	0.9104	0.00342149	0.0138494	7.7247e-05	4	138.28	101.68	2	104070000	1	1	0	1	1	1	0	1	1	3	2
R1	1	0	Deamidation (NQ)	1	MULTI-MSMS	QEHF1_09664_DAS	F1	4	12	20	560.788	560.538	2238.12	-0.72231	-0.00040488	0.059707	3.3468e-05	-0.66261	-0.00037142	560.789	16.531	0.7079	16.651	16.275	16.983	0.11957	124	29	7	0.984	0.019706	0.0556889	0.0034511	2	110.77	80.675	2	218000000	1	1	0	1	1	1	0	1	1	3	2
R1	1	0	Deamidation (NQ)	1	MULTI-MSMS	QEHF1_09664_DAS	F1	2	12	20	1120.07	1120.07	2238.12	-1.7375	-0.0019461	0.33532	0.00037559	-1.4022	-0.0015705	1120.57	16.568	0.24195	16.686	16.541	16.783	0.11881	27	9	4	0.843564	0.000672807	0.00288228	2.7796e-78	1	305.54	254.87	2	9385900	1	1	0	1	1	1	0	1	1	3	2
R1	1	0	Deamidation (NQ)	1	MULTI-MSMS	QEHF1_09664_DAS	F1	5	12	20	448.832	448.632	2238.12	-1.2206	-0.0005476	-0.2375	-0.00010655	-1.4581	-0.00065415	448.832	16.527	0.63819	16.646	16.493	17.132	0.11957	51	26	4	0.84111	0.00220502	0.00623433	0.037509	1	78.088	50.592	2	17004000	1	1	0	1	1	1	0	1	1	3	2
R1	1	0	Deamidation (NQ)	1	MULTI-MSMS	QEHF1_09664_DAS	F1	4	12	20	560.538	560.538	2238.12	-0.031052	-1.7406e-05	0.14686	8.2319e-05	0.1158	6.4913e-05	560.789	17.001	1.034	17.117	16.835	17.869	0.11598	137	43	6	0.956592	0.00175341	0.0238514	0.0092927	2	93.152	70.278	2	22478000	1	1	0	1	1	1	0	1	1	3	2
R1	1	0	Deamidation (NQ)	1	MULTI-MSMS	QEHF1_09664_DAS	F1	4	12	20	560.538	560.538	2238.12	0.38135	0.00021376	-0.34763	-0.00019486	0.033728	1.8906e-05	560.788	18.054	1.0295	18.164	17.636	18.666	0.1101	133	40	5	0.950261	0.00258287	0.0117858	0.020308	2	85.808	55.714	2	6853000	1	1	0	1	1	1	0	1	1	3	2
R1	1	0	Deamidation (NQ)	1	MULTI-MSMS	QEHF1_09664_DAS	F1	4	12	20	560.538	560.538	2238.12	0.75789	0.00042483	-0.54765	-0.00030698	0.21024	0.00011785	560.788	18.912	1.1606	19.016	18.635	19.796	0.10419	133	49	4	0.984905	0.00327586	0.0675064	0.0048117	1	106.67	80.192	2	3857800	1	1	0	1	1	1	0	1	1	3	2
R1	1	0	Deamidation (NQ)	1	MULTI-SECPEP	QEHF1_09664_DAS	F1	4	12	20	560.538	560.538	2238.12	0.13745	7.7046e-05	-0.060336	-3.382e-05	0.077114	4.3225e-05	560.538	20.025	1.2214	20.121	19.745	20.967	0.09666	125	55	4	0.383454	0.000631021	0.0472933	0.048347	1	67.995	50.625	2	3813900	1	1	0	1	1	1	0	1	1	3	2
R1	1	0	Deamidation (NQ)	1	MULTI-MSMS	QEHF1_09665_DAS	F2	5	12	20	448.632	448.632	2238.12	-1.6516	-0.00074096	0.44914	0.0002015	-1.2025	-0.00053946	448.832	16.492	0.58247	16.695	16.565	17.147	0.20365	62	25	6	0.931767	0.00533909	0.107437	0.00076455	2	127.97	92.834	2	55639000	1	1	0	1	1	1	0	1	1	3	2
R1	1	0	Deamidation (NQ)	1	MULTI-MSMS	QEHF1_09665_DAS	F2	2	12	20	1120.57	1120.07	2238.12	0.17961	0.00020118	-0.83625	-0.00093666	-0.65664	-0.00073549	1120.57	16.468	0.25634	16.672	16.542	16.799	0.20365	28	10	4	0.951425	0.00253172	0.039474	3.6845e-257	1	477.73	402.64	2	26164000	1	1	0	1	1	1	0	1	1	3	2
R1	1	0	Deamidation (NQ)	1	MULTI-MSMS	QEHF1_09665_DAS	F2	4	12	20	560.537	560.538	2238.12	0.15794	8.8532e-05	-0.56764	-0.00031818	-0.4097	-0.00022965	560.788	16.468	2.3608	16.672	16.33	18.691	0.20365	376	102	5	0.905829	0.00280642	0.0261216	0.0028029	7	114.4	88.513	2	510650000	1	1	0	1	1	1	0	1	1	3	2
R1	1	0	Deamidation (NQ)	1	MULTI-MSMS	QEHF1_09665_DAS	F2	4	12	20	560.538	560.538	2238.12	1.2683	0.00071091	-1.6028	-0.00089844	-0.33457	-0.00018754	560.787	18.739	0.92355	18.937	18.635	19.559	0.1971	124	37	4	0.928269	0.00138327	0.00741827	0.0015755	1	122.57	92.141	2	12586000	1	1	0	1	1	1	0	1	1	3	2
R1	1	0	Deamidation (NQ)	1	MULTI-MSMS	QEHF1_09665_DAS	F2	3	12	20	747.047	747.048	2238.12	-3.5254	-0.0026336	1.8431	0.0013769	-1.6823	-0.0012567	747.049	19.626	0.66846	19.819	19.52	20.188	0.19307	38	27	2	0.893579	5.95429e-05	0.000632227	0.0079107	1	97.32	78.56	2	4411900	1	1	0	1	1	1	0	1	1	3	2
R1	1	0	Deamidation (NQ)	1	MULTI-MSMS	QEHF1_09665_DAS	F2	4	12	20	560.539	560.538	2238.12	0.45342	0.00025416	0.47946	0.00026875	0.93288	0.00052291	560.789	21.143	0.2909	21.328	21.231	21.522	0.18543	39	15	5	0.960397	0.00181422	0.0617677	0.011311	1	89.846	63.372	2	7741900	1	1	0	1	1	1	0	1	1	3	2
R1	1	0	Deamidation (NQ)	1	MULTI-MSMS	QEHF1_09665_DAS	F2	4	12	20	560.788	560.538	2238.12	0.75241	0.00042176	-1.4818	-0.00083063	-0.72942	-0.00040887	560.788	22.324	0.76148	22.498	22.107	22.868	0.17383	174	42	5	0.960578	0.00138629	0.0270346	0.0052391	1	105.38	75.283	2	2348000	1	1	0	1	1	1	0	1	1	3	2
R1	1	0	Deamidation (NQ)	1	MULTI-MSMS	QEHF1_09665_DAS	F2	4	12	20	560.789	560.538	2238.12	0.82011	0.0004597	-0.41399	-0.00023205	0.40613	0.00022765	560.788	24.611	0.46595	24.756	24.599	25.065	0.14558	77	36	4	0.671405	0.00207015	0.0895981	0.020308	1	85.808	60.934	2	3749900	1	1	0	1	1	1	0	1	1	3	2
R1	1	0	Deamidation (NQ)	1	MSMS	QEHF1_09665_DAS	F2	3	12	20	747.048	747.048	2238.12	NaN	NaN	NaN	NaN	NaN	NaN	NaN	17.746	1	17.947	17.447	18.447	0.20022	NaN	NaN	NaN	NaN	NaN	NaN	2.8186e-07	1	138.03	112.52	2	NaN	1	1	0	1	1	1	0	1	1	3	2
R1	1	0	Deamidation (NQ)	1	MULTI-SECPEP	QEHF1_09665_DAS	F2	4	12	20	560.536	560.538	2238.12	-0.13519	-7.578e-05	0.041357	2.3182e-05	-0.093834	-5.2598e-05	560.788	19.555	0.69176	19.748	19.52	20.212	0.19307	66	28	3	NaN	NaN	NaN	0.045376	1	69.148	51.779	2	8034000	1	1	0	1	1	1	0	1	1	3	2
R1	1	0	Deamidation (NQ)	1	MULTI-SECPEP	QEHF1_09665_DAS	F2	4	12	20	560.789	560.538	2238.12	2.1867	0.0012258	-1.8965	-0.0010631	0.29021	0.00016267	560.537	22.914	0.48656	23.08	22.954	23.441	0.16644	103	32	5	NaN	NaN	NaN	0.0078221	1	95.814	69.34	2	1916500	1	1	0	1	1	1	0	1	1	3	2
R1	0	0	Unmodified	1	MULTI-MSMS	QEHF1_09663_DAS	F3	4	4	20	584.807	584.306	2333.2	-0.65133	-0.00038057	0.40358	0.00023581	-0.24775	-0.00014476	584.306	16.79	0.47147	16.79	16.499	16.97	-3.5527e-15	51	20	5	0.862258	0.00239926	0.0236127	0.0065636	1	101.38	69.291	1	12505000	1	1	1	0	1	1	0	1	2	2	2
R1	1	0	Deamidation (NQ)	1	MULTI-MSMS	QEHF1_09664_DAS	F1	3	0;9	20	730.37	730.367	2188.08	-0.4509	-0.00032932	1.8949	0.001384	1.444	0.0010546	730.703	18.381	0.64919	18.489	18.265	18.914	0.108	50	25	5	0.793361	0.00200146	0.0314749	0.022489	1	84.829	55.386	3	6585900	0	1	0	2	2	2	0	1	0	2	1
R1	0	0	Unmodified	1	MULTI-MSMS	QEHF1_09663_DAS	F3	3	0;9	22	808.408	808.073	2421.2	-0.64544	-0.00052157	1.9851	0.0016041	1.3397	0.0010825	808.408	18.541	0.27814	18.541	18.412	18.69	0	29	12	3	0.983746	0.0032476	0.0401534	0.0032661	1	107.72	67.86	1	3595400	0	1	1	3	2	2	0	1	0	2	1
R1	1	0	Deamidation (NQ)	1	MULTI-MSMS	QEHF1_09663_DAS	F3	3	0;9	22	808.735	808.401	2422.18	-0.69881	-0.00056492	0.74525	0.00060246	0.046441	3.7543e-05	808.736	18.792	0.26687	18.792	18.624	18.89	0	40	16	3	0.898042	0.00396863	0.0847867	0.0072269	1	99.86	60.011	3	4704400	0	1	1	3	2	2	0	1	0	2	1
R1	1	0	Deamidation (NQ)	1	MULTI-MSMS	QEHF1_09663_DAS	F3	3	29	22	870.014	869.681	2606.02	-1.7419	-0.0015149	0.93717	0.00081503	-0.80473	-0.00069986	870.016	13.37	0.91545	13.37	13.109	14.024	0	154	37	7	0.842319	0.00178608	0.00273177	0.010146	2	94.064	79.604	1	121290000	0	2	0	0	1	5	1	0	1	2	1
R1	1	0	Deamidation (NQ)	1	MULTI-MSMS	QEHF1_09664_DAS	F1	4	29	22	652.513	652.513	2606.02	-0.38865	-0.0002536	0.16762	0.00010937	-0.22103	-0.00014422	653.015	13.178	0.25688	13.311	13.196	13.453	0.13325	54	14	6	0.681425	0.00178661	0.00631893	0.023214	1	84.331	71.273	1	28016000	0	2	0	0	1	5	1	0	1	2	1
R1	1	0	Deamidation (NQ)	1	MULTI-MSMS	QEHF1_09665_DAS	F2	4	29	22	652.764	652.513	2606.02	2.1367	0.0013942	-2.4695	-0.0016114	-0.33284	-0.00021718	652.762	13.089	0.17503	13.299	13.204	13.379	0.2099	37	10	5	0.949244	0.00168811	0.0036456	0.019063	1	86.557	72.097	1	39198000	0	2	0	0	1	5	1	0	1	2	1
R1	1	0	Deamidation (NQ)	1	MULTI-MSMS	QEHF1_09665_DAS	F2	3	29	22	869.68	869.681	2606.02	0.84998	0.00073921	-1.5607	-0.0013573	-0.71071	-0.00061809	870.014	13.083	0.20548	13.293	13.188	13.394	0.2099	45	13	5	0.891985	0.00206076	0.00963845	1.2993e-05	1	146.19	117.68	1	48309000	0	2	0	0	1	5	1	0	1	2	1
R1	1	1	Oxidation (M),Deamidation (NQ)	1	MULTI-MSMS	QEHF1_09665_DAS	F2	3	29	22	875.012	875.013	2622.02	0.39659	0.00034702	-0.47588	-0.0004164	-0.079292	-6.9381e-05	875.681	12.087	0.1662	12.298	12.189	12.355	0.21074	19	7	4	0.968808	0.000605361	0.00577412	0.0049635	1	104.35	83.908	1	18041000	0	2	0	0	1	5	1	0	1	2	1
R1	1	0	Deamidation (NQ)	1	MULTI-MSMS	QEHF1_09664_DAS	F1	2	21	16	819.446	819.446	1636.88	-1.44	-0.00118	1.2396	0.0010158	-0.20041	-0.00016422	819.448	15.542	0.49942	15.667	15.559	16.058	0.12443	43	20	3	0.834397	0.00421415	0.0291355	3.4357e-22	1	236.75	130.77	1	54854000	1	1	0	1	1	0	0	0	0	2	0
R1	1	0	Deamidation (NQ)	1	MULTI-MSMS	QEHF1_09665_DAS	F2	3	21	16	546.634	546.633	1636.88	-0.28811	-0.00015749	0.21824	0.0001193	-0.069867	-3.8192e-05	546.633	15.392	0.34725	15.598	15.486	15.833	0.20593	63	16	5	0.947636	0.00421803	0.00889151	2.0047e-06	1	164.63	124.15	1	130590000	1	1	0	1	1	0	0	0	0	2	0
R1	1	0	Deamidation (NQ)	1	MULTI-MSMS	QEHF1_09665_DAS	F2	2	21	16	819.446	819.446	1636.88	-0.36518	-0.00029924	0.50435	0.00041329	0.13917	0.00011404	819.447	15.397	0.32512	15.603	15.462	15.787	0.20593	47	15	4	0.803619	0.00160441	0.00444251	1.1676e-14	1	208.23	124.37	1	63803000	1	1	0	1	1	0	0	0	0	2	0
R1	0	0	Unmodified	2	MULTI-MSMS	QEHF1_09663_DAS	F3	4	0;9	19	571.301	571.301	2281.17	-0.13926	-7.956e-05	-0.53321	-0.00030462	-0.67247	-0.00038418	571.551	17.033	1.155	17.033	16.815	17.97	0	229	54	7	0.870167	0.0144608	0.107205	0.042097	1	77.391	39.613	1	117880000	1	2	2	1	1	2	0	0	1	0	0
R1	0	0	Unmodified	2	MULTI-MSMS	QEHF1_09663_DAS	F3	3	0;9	19	761.733	761.399	2281.17	-1.6506	-0.0012568	0.66775	0.00050842	-0.98289	-0.00074837	761.733	17.06	0.45057	17.06	16.912	17.362	0	105	21	6	0.953305	0.011044	0.0929669	1.6345e-08	1	172.5	132.84	1	65963000	1	2	2	1	1	2	0	0	1	0	0
R1	0	0	Unmodified	3	MULTI-MSMS	QEHF1_09663_DAS	F3	3	47	14	578.317	577.982	1730.92	-0.31516	-0.00018215	0.64975	0.00037555	0.3346	0.00019339	578.317	14.844	0.23636	14.844	14.73	14.966	0	19	9	3	0.703247	0.00190213	0.0170825	0.028639	1	94.717	44.629	1	4022500	1	3	1	0	0	4	0	0	1	0	0
R1	1	0	Deamidation (NQ)	1	MULTI-MSMS	QEHF1_09664_DAS	F1	2	31;73	12	756.84	756.841	1511.67	-1.7793	-0.0013466	1.1993	0.00090767	-0.58	-0.00043897	756.842	11.351	0.64372	11.488	11.121	11.765	0.13709	78	44	2	0.993485	0.00361683	0.0109222	0.011061	1	131.42	7.6251	3	22373000	1	1	0	0	1	1	1	2	1	0	0
R1	1	0	Deamidation (NQ)	1	MULTI-MSMS	QEHF1_09664_DAS	F1	4	108;3	17	450.494	450.494	1797.95	-1.3483	-0.00060742	0.30891	0.00013916	-1.0394	-0.00046825	450.495	12.157	0.25204	12.293	12.182	12.434	0.13583	32	13	4	0.855812	0.000610773	0.0041011	1.0228e-07	1	170.16	129.31	3	14419000	0	2	0	1	3	0	0	0	0	2	2
R1	0	0	Unmodified	2	MULTI-MSMS	QEHF1_09663_DAS	F3	4	41	17	509.033	509.034	2032.11	-0.68922	-0.00035084	-0.14608	-7.436e-05	-0.8353	-0.0004252	509.034	14.474	0.36643	14.474	14.314	14.681	0	43	14	4	0.810845	0.00360006	0.0620328	0.029586	1	84.829	69.636	1	24860000	1	2	5	0	2	1	0	1	2	0	1
R1	0	0	Unmodified	2	MULTI-MSMS	QEHF1_09664_DAS	F1	4	41	17	509.285	509.034	2032.11	-1.3126	-0.00066818	1.002	0.00051006	-0.31062	-0.00015812	509.285	14.292	0.42678	14.421	14.291	14.718	0.12863	66	23	6	0.81798	0.00566047	0.0698335	0.010917	1	95.767	70.873	1	102210000	1	2	5	0	2	1	0	1	2	0	1
R1	0	0	Unmodified	2	MULTI-MSMS	QEHF1_09664_DAS	F1	3	41	17	678.71	678.376	2032.11	-0.65328	-0.00044317	1.1218	0.00076099	0.4685	0.00031782	678.711	14.302	0.23229	14.431	14.336	14.568	0.12863	29	10	4	0.970224	0.0030608	0.0401157	4.4546e-07	1	156.13	121.74	1	22135000	1	2	5	0	2	1	0	1	2	0	1
R1	0	0	Unmodified	2	MULTI-MSMS	QEHF1_09665_DAS	F2	4	41	17	509.034	509.034	2032.11	-0.4396	-0.00022377	-0.60492	-0.00030792	-1.0445	-0.00053169	509.034	14.096	0.27076	14.304	14.17	14.441	0.20846	50	15	5	0.918487	0.00486498	0.0376634	0.00087549	1	128.99	86.078	1	67522000	1	2	5	0	2	1	0	1	2	0	1
R1	0	0	Unmodified	2	MULTI-MSMS	QEHF1_09665_DAS	F2	3	41	17	678.709	678.376	2032.11	-0.81718	-0.00055436	0.42194	0.00028623	-0.39524	-0.00026812	678.376	14.107	0.14429	14.315	14.215	14.36	0.20846	9	6	2	0.700937	0.000860044	0.00358029	3.709e-07	1	159.18	117.27	1	17552000	1	2	5	0	2	1	0	1	2	0	1
R1	0	0	Unmodified	1	MULTI-MSMS	QEHF1_09664_DAS	F1	2	41	12	645.848	645.348	1288.68	-0.21887	-0.00014125	-3.6682	-0.0023673	-3.8871	-0.0025085	645.345	11.705	0.51506	11.841	11.724	12.239	0.13649	94	32	5	0.392443	0.0215026	0.123114	0.012501	1	130.23	72.271	1	115040000	0	2	2	1	2	0	0	0	0	0	0
R1	0	1	Oxidation (M)	1	MULTI-MSMS	QEHF1_09665_DAS	F2	2	41	12	653.345	653.345	1304.68	0.24679	0.00016124	-0.684	-0.00044689	-0.43721	-0.00028565	653.345	9.6284	0.20013	9.8382	9.7341	9.9342	0.20978	23	8	4	0.560471	0.00315848	0.0323271	0.018294	1	125.46	63.353	1	11303000	0	2	2	1	2	0	0	0	0	0	0
R1	1	0	Deamidation (NQ)	1	MULTI-MSMS	QEHF1_09663_DAS	F3	2	23	10	556.29	556.291	1110.57	-0.54133	-0.00030114	1.0696	0.00059503	0.52831	0.00029389	556.292	9.9761	0.66578	9.9761	9.8028	10.469	0	289	68	6	0.99853	0.0963645	1	0.012008	1	149.27	99.847	1	1354800000	1	1	0	1	1	0	0	0	0	1	0
R1	1	0	Deamidation (NQ)	1	MULTI-MSMS	QEHF1_09664_DAS	F1	1	23	10	1111.57	1111.57	1110.57	-2.0818	-0.0023141	0.94159	0.0010466	-1.1402	-0.0012675	1111.58	9.6552	0.76426	9.7937	9.6752	10.439	0.13853	109	41	4	0.862607	0.00749045	0.0211723	1.2234e-05	1	192.26	84.367	1	113150000	1	1	0	1	1	0	0	0	0	1	0
R1	1	0	Deamidation (NQ)	1	MULTI-MSMS	QEHF1_09664_DAS	F1	2	23	10	556.29	556.291	1110.57	-0.96745	-0.00053818	-0.15286	-8.5033e-05	-1.1203	-0.00062322	556.292	9.6624	4.8312	9.8009	9.6517	14.483	0.13853	682	280	7	0.985436	0.00775913	0.0146176	0.0099404	2	150.53	94.155	1	4782000000	1	1	0	1	1	0	0	0	0	1	0
R1	1	0	Deamidation (NQ)	1	MULTI-MSMS	QEHF1_09665_DAS	F2	2	23	10	556.29	556.291	1110.57	0.024833	1.3814e-05	-1.3322	-0.0007411	-1.3074	-0.00072728	556.29	9.5363	2.4114	9.7456	9.5631	11.974	0.2093	324	121	6	0.995863	0.048858	0.682827	0.0030514	2	162.49	101.9	1	2617400000	1	1	0	1	1	0	0	0	0	1	0
R1	1	0	Deamidation (NQ)	0	MULTI-MSMS	QEHF1_09665_DAS	F2	2	46	8	475.768	475.769	949.523	-0.44032	-0.00020949	-0.42484	-0.00020213	-0.86516	-0.00041162	475.769	14.425	0.27366	14.633	14.53	14.803	0.20792	32	13	3	0.760531	0.000884814	0.00276882	0.00039806	1	183.89	6.1874	1	34029000	1	0	0	1	1	0	0	0	0	0	0
R1	0	0	Unmodified	0	MULTI-MSMS	QEHF1_09663_DAS	F3	2	0	10	577.848	577.848	1153.68	0.20252	0.00011702	-0.4958	-0.0002865	-0.29328	-0.00016947	577.848	18.626	0.11918	18.626	18.616	18.735	0	13	5	3	0.744599	0.00212471	0.037507	0.036575	1	134.26	52.712	1	2892000	1	0	3	1	2	0	0	0	1	0	0
R1	0	0	Unmodified	0	MULTI-MSMS	QEHF1_09664_DAS	F1	2	0	10	577.848	577.848	1153.68	0.1134	6.5526e-05	0.5172	0.00029886	0.6306	0.00036439	577.848	18.592	0.42663	18.698	18.562	18.988	0.10582	34	16	4	0.922566	0.00396066	0.0516133	7.8516e-05	1	175.51	81.252	1	13058000	1	0	3	1	2	0	0	0	1	0	0
R1	0	0	Unmodified	0	MULTI-MSMS	QEHF1_09665_DAS	F2	2	0	10	577.848	577.848	1153.68	-1.3304	-0.00076876	1.1777	0.00068051	-0.15271	-8.8242e-05	577.849	18.389	1.1022	18.587	18.441	19.544	0.19818	97	44	6	0.959427	0.00319223	0.0258883	5.756e-21	1	246.51	106.64	1	526530000	1	0	3	1	2	0	0	0	1	0	0
R1	0	0	Unmodified	0	MULTI-MSMS	QEHF1_09665_DAS	F2	2	7	10	602.839	602.838	1203.66	0.80962	0.00048807	-0.42423	-0.00025574	0.3854	0.00023233	602.838	16.468	0.21113	16.672	16.542	16.753	0.20365	23	8	3	0.656766	0.00488622	0.143027	0.0084539	1	151.44	72.325	1	62280000	1	0	1	1	2	0	0	0	1	0	0
R1	0	0	Unmodified	0	MULTI-MSMS	QEHF1_09663_DAS	F3	3	35	22	758.733	758.397	2272.17	-1.6111	-0.0012219	0.87898	0.00066661	-0.73217	-0.00055528	758.732	17.033	0.61599	17.033	16.862	17.478	0	145	28	7	0.964658	0.0284991	0.158564	1.3091e-08	2	165.49	145.62	1	738480000	0	1	20	3	0	0	0	2	2	2	1
R1	0	0	Unmodified	0	MULTI-MSMS	QEHF1_09663_DAS	F3	2	35	22	1137.59	1137.09	2272.17	-0.7968	-0.00090604	-0.14728	-0.00016747	-0.94408	-0.0010735	1137.59	17.032	0.36715	17.032	16.912	17.279	0	63	17	5	1	0.00297761	0.0131077	6.3288e-178	2	423.95	344.46	1	61324000	0	1	20	3	0	0	0	2	2	2	1
R1	0	0	Unmodified	0	MULTI-MSMS	QEHF1_09663_DAS	F3	4	35	22	569.049	569.05	2272.17	-0.27747	-0.00015789	-0.74691	-0.00042503	-1.0244	-0.00058292	569.3	17.05	0.54116	17.05	16.912	17.453	0	72	25	5	0.976088	0.00396255	0.0136723	7.6753e-05	1	131.76	117.6	1	19819000	0	1	20	3	0	0	0	2	2	2	1
R1	0	0	Unmodified	0	MULTI-MSMS	QEHF1_09663_DAS	F3	3	35	22	758.737	758.397	2272.17	-0.4364	-0.00033096	4.114	0.00312	3.6776	0.002789	759.07	17.676	0.40242	17.676	17.578	17.981	0	43	18	3	0.641991	0.00265516	0.040037	0.010902	1	92.563	70.195	1	10669000	0	1	20	3	0	0	0	2	2	2	1
R1	0	0	Unmodified	0	MULTI-MSMS	QEHF1_09663_DAS	F3	3	35	22	758.734	758.397	2272.17	-0.094035	-7.1316e-05	2.8918	0.0021932	2.7978	0.0021219	758.735	18.07	0.30837	18.07	17.97	18.278	0	67	17	5	0.711278	0.00272846	0.0128998	0.010255	1	93.849	75.985	1	5295700	0	1	20	3	0	0	0	2	2	2	1
R1	0	0	Unmodified	0	MULTI-MSMS	QEHF1_09663_DAS	F3	3	35	22	758.735	758.397	2272.17	-0.7249	-0.00054976	3.0089	0.0022819	2.284	0.0017322	758.734	18.311	0.36201	18.311	18.239	18.601	0	60	18	4	0.82831	0.00262027	0.0383113	0.038716	1	76.015	43.09	1	8481900	0	1	20	3	0	0	0	2	2	2	1
R1	0	0	Unmodified	0	MULTI-MSMS	QEHF1_09663_DAS	F3	3	35	22	758.734	758.397	2272.17	-0.88743	-0.00067303	3.2568	0.00247	2.3694	0.001797	758.735	19.006	0.16485	19.006	18.955	19.12	0	33	10	4	0.674107	0.00326197	0.0710666	0.047256	1	71.434	53.571	1	3108600	0	1	20	3	0	0	0	2	2	2	1
R1	0	0	Unmodified	0	MULTI-MSMS	QEHF1_09663_DAS	F3	3	35	22	758.733	758.397	2272.17	-1.0456	-0.00079299	2.5409	0.001927	1.4953	0.001134	758.735	20.573	0.35483	20.573	20.382	20.737	0	78	25	4	0.512033	0.00116712	0.0172593	0.049704	1	70.121	50.302	1	4084600	0	1	20	3	0	0	0	2	2	2	1
R1	0	0	Unmodified	0	MULTI-MSMS	QEHF1_09663_DAS	F3	3	35	22	758.735	758.397	2272.17	0.074507	5.6506e-05	2.9298	0.002222	3.0043	0.0022785	758.735	22.249	0.66039	22.249	22.055	22.716	0	144	64	4	0.808851	0.00236715	0.0675337	0.047256	3	71.434	50.294	1	3140700	0	1	20	3	0	0	0	2	2	2	1
R1	0	0	Unmodified	0	MULTI-MSMS	QEHF1_09664_DAS	F1	3	35	22	758.399	758.397	2272.17	-1.0481	-0.00079488	0.92787	0.0007037	-0.12023	-9.1185e-05	758.732	17.008	0.50965	17.124	16.979	17.489	0.11598	80	21	7	0.959684	0.0180756	0.103285	2.1579e-08	1	159.75	137.16	1	534370000	0	1	20	3	0	0	0	2	2	2	1
R1	0	0	Unmodified	0	MULTI-MSMS	QEHF1_09665_DAS	F2	3	35	22	758.733	758.397	2272.17	-2.411	-0.0018285	2.9386	0.0022286	0.5276	0.00040013	758.4	18.809	0.8888	19.006	18.635	19.524	0.1971	78	35	4	0.680835	0.000711014	0.00713577	0.024347	2	83.723	61.404	1	7926000	0	1	20	3	0	0	0	2	2	2	1
R1	0	0	Unmodified	0	MULTI-MSMS	QEHF1_09665_DAS	F2	3	35	22	758.732	758.397	2272.17	-1.6689	-0.0012657	2.5644	0.0019449	0.89557	0.0006792	758.733	22.918	0.31853	23.084	22.99	23.309	0.16644	49	19	3	0.733712	0.0012042	0.0499484	0.029394	1	81.016	46.621	1	1239900	0	1	20	3	0	0	0	2	2	2	1
R1	0	0	Unmodified	0	MSMS	QEHF1_09665_DAS	F2	2	35	22	1137.09	1137.09	2272.17	NaN	NaN	NaN	NaN	NaN	NaN	NaN	16.831	1	17.033	16.533	17.533	0.20281	NaN	NaN	NaN	NaN	NaN	NaN	4.5906e-284	1	488.65	409.01	1	NaN	0	1	20	3	0	0	0	2	2	2	1
R1	0	0	Unmodified	0	MULTI-SECPEP	QEHF1_09665_DAS	F2	3	35	22	758.735	758.397	2272.17	-3.485	-0.002643	2.3875	0.0018107	-1.0975	-0.00083234	758.399	17.923	1.3556	18.123	17.526	18.882	0.1992	153	55	4	0.403072	0.000565402	0.00558075	0.0089571	1	107.77	78.493	1	27672000	0	1	20	3	0	0	0	2	2	2	1
R1	0	0	Unmodified	0	MSMS	QEHF1_09665_DAS	F2	3	24;25	16	602.32	602.321	1803.94	NaN	NaN	NaN	NaN	NaN	NaN	NaN	19.345	1	19.54	19.04	20.04	0.19451	NaN	NaN	NaN	NaN	NaN	NaN	0.0046568	1	102.64	70.361	1	NaN	0	1	1	1	0	1	0	0	2	2	1
R1	1	0	Deamidation (NQ)	0	MULTI-MSMS	QEHF1_09665_DAS	F2	2	29;60	18	959.422	958.92	1915.83	-0.91679	-0.00087913	0.18949	0.00018171	-0.7273	-0.00069742	959.422	15.458	0.21156	15.664	15.553	15.765	0.20593	29	10	4	0.957536	0.00156969	0.00321374	2.3122e-07	1	160.27	122.59	2	24718000	0	1	0	1	2	2	1	0	0	2	0
R1	0	0	Unmodified	0	MULTI-MSMS	QEHF1_09663_DAS	F3	2	0	12	711.389	711.389	1420.76	-0.4581	-0.00032589	-0.099469	-7.0761e-05	-0.55757	-0.00039665	711.39	17.662	0.26407	17.662	17.563	17.828	0	35	11	4	0.927936	0.00216427	0.0278409	0.0095498	1	133.23	84.431	1	8914800	0	1	5	0	0	1	0	1	1	0	0
R1	0	0	Unmodified	0	MULTI-MSMS	QEHF1_09665_DAS	F2	2	0	12	711.389	711.389	1420.76	1.5586	0.0011087	-1.4746	-0.001049	0.083935	5.971e-05	711.388	17.459	1.3963	17.66	17.513	18.909	0.20112	165	57	6	0.906484	0.0103451	0.12001	3.3462e-08	3	194.94	133.29	1	328930000	0	1	5	0	0	1	0	1	1	0	0
R1	0	1	Oxidation (M)	0	MULTI-MSMS	QEHF1_09665_DAS	F2	2	0	12	719.387	719.387	1436.76	-0.46689	-0.00033587	0.93679	0.00067392	0.46991	0.00033804	719.387	16.373	0.77133	16.576	16.376	17.147	0.20365	77	33	5	0.679077	0.00429237	0.0538521	0.022575	1	121.93	74.863	1	174070000	0	1	5	0	0	1	0	1	1	0	0
R1	1	0	Deamidation (NQ)	0	MULTI-MSMS	QEHF1_09663_DAS	F3	2	53	11	685.306	685.306	1368.6	-1.0329	-0.00070786	0.6934	0.00047519	-0.33951	-0.00023267	685.307	14.45	0.24516	14.45	14.314	14.56	0	17	9	2	0.951206	0.00268627	0.0742835	3.291e-05	1	176.38	91.813	2	24160000	1	0	0	0	1	1	1	1	1	0	0
R1	1	0	Deamidation (NQ)	0	MULTI-MSMS	QEHF1_09664_DAS	F1	2	53	11	685.307	685.306	1368.6	-0.85993	-0.00058931	0.91992	0.00063043	0.059997	4.1116e-05	685.307	14.355	0.3205	14.483	14.336	14.656	0.12863	47	14	5	0.830227	0.00252131	0.048044	1.0973e-10	1	216.12	99.398	2	129980000	1	0	0	0	1	1	1	1	1	0	0
R1	1	0	Deamidation (NQ)	0	MULTI-MSMS	QEHF1_09665_DAS	F2	2	53	11	685.304	685.306	1368.6	-0.21211	-0.00014536	-0.63547	-0.00043549	-0.84759	-0.00058086	685.306	14.142	0.22362	14.35	14.239	14.463	0.20846	25	13	2	0.662336	0.00146944	0.0034993	3.1727e-05	1	177.06	85.745	2	65832000	1	0	0	0	1	1	1	1	1	0	0
R1	1	0	Deamidation (NQ)	1	MULTI-MSMS	QEHF1_09663_DAS	F3	2	53	12	749.353	749.354	1496.69	-2.546	-0.0019079	1.5155	0.0011357	-1.0305	-0.00077221	749.355	13.171	0.94161	13.171	13.034	13.975	1.7764e-15	116	38	6	0.944672	0.00206373	0.0189182	1.1928e-06	2	180.67	108.19	2	197720000	1	1	0	0	1	1	1	1	1	0	0
R1	1	0	Deamidation (NQ)	1	MULTI-MSMS	QEHF1_09663_DAS	F3	3	53	12	499.904	499.905	1496.69	-1.2675	-0.00063363	0.16151	8.0738e-05	-1.106	-0.00055289	499.906	13.171	1.6864	13.171	12.97	14.656	0	176	69	7	0.936829	0.0309559	0.499872	0.011358	2	131.17	86.095	2	384320000	1	1	0	0	1	1	1	1	1	0	0
R1	1	0	Deamidation (NQ)	1	MULTI-MSMS	QEHF1_09664_DAS	F1	2	53	12	749.353	749.354	1496.69	-1.7867	-0.0013389	1.8215	0.0013649	0.034786	2.6067e-05	749.355	12.947	0.22309	13.081	12.973	13.197	0.13335	39	11	5	1	0.000615463	0.00379789	1.0331e-06	1	182.64	104.3	2	48228000	1	1	0	0	1	1	1	1	1	0	0
R1	1	0	Deamidation (NQ)	1	MULTI-MSMS	QEHF1_09664_DAS	F1	3	53	12	499.904	499.905	1496.69	-1.8941	-0.00094687	0.49868	0.00024929	-1.3954	-0.00069758	499.905	12.939	0.49158	13.072	12.952	13.444	0.13366	71	27	5	0.939977	0.00985077	0.0823994	0.00050911	1	157.68	112.6	2	146840000	1	1	0	0	1	1	1	1	1	0	0
R1	1	0	Deamidation (NQ)	1	MULTI-MSMS	QEHF1_09665_DAS	F2	2	53	12	749.354	749.354	1496.69	-2.9722	-0.0022272	4.1792	0.0031317	1.207	0.00090448	749.356	12.826	0.1563	13.036	12.953	13.109	0.21026	18	7	3	0.939967	0.000867889	0.00680435	3.3414e-07	1	191.24	124.12	2	9773000	1	1	0	0	1	1	1	1	1	0	0
R1	1	0	Deamidation (NQ)	0	MULTI-MSMS	QEHF1_09663_DAS	F3	2	31;73	11	692.793	692.794	1383.57	-1.6291	-0.0011286	0.26583	0.00018416	-1.3633	-0.00094445	692.794	12.213	0.45828	12.213	12.072	12.53	0	78	23	5	0.930085	0.0192591	0.217699	9.9594e-15	1	233.46	61.244	3	54237000	1	0	0	0	1	1	1	2	1	0	0
R1	1	0	Deamidation (NQ)	0	MULTI-MSMS	QEHF1_09664_DAS	F1	2	31;73	11	692.793	692.794	1383.57	-1.8896	-0.0013091	0.86174	0.00059701	-1.0279	-0.00071211	692.794	12.085	1.1593	12.221	12.067	13.226	0.13583	192	63	6	0.954954	0.0024041	0.0169483	3.8851e-21	4	239.6	66.786	3	840650000	1	0	0	0	1	1	1	2	1	0	0
R1	1	0	Deamidation (NQ)	0	MULTI-MSMS	QEHF1_09665_DAS	F2	2	31;73	11	692.794	692.794	1383.57	-0.12918	-8.9497e-05	-0.62492	-0.00043294	-0.7541	-0.00052244	692.793	11.905	0.30071	12.116	12.021	12.321	0.21074	60	17	6	0.614528	0.00112976	0.00447215	7.7568e-06	1	190.88	32.971	3	245190000	1	0	0	0	1	1	1	2	1	0	0
R1	2	0	2 Deamidation (NQ)	0	MULTI-MSMS	QEHF1_09665_DAS	F2	2	31;73	11	693.286	693.286	1384.56	-0.19547	-0.00013552	0.078404	5.4356e-05	-0.11706	-8.1159e-05	693.286	12.128	0.26036	12.338	12.228	12.488	0.21074	38	14	3	0.825901	0.00260326	0.0272755	2.3783e-14	1	228.05	47.601	3	31282000	1	0	0	0	1	1	1	2	1	0	0
R1	2	0	2 Deamidation (NQ)	0	MULTI-MSMS	QEHF1_09665_DAS	F2	2	31;73	11	693.286	693.286	1384.56	-0.59784	-0.00041447	0.48406	0.00033559	-0.11378	-7.888e-05	693.286	12.499	0.36054	12.709	12.472	12.833	0.21056	43	15	5	0.814999	0.00218866	0.0449948	3.1251e-07	1	195.17	59.343	3	132670000	1	0	0	0	1	1	1	2	1	0	0
R1	3	0	3 Deamidation (NQ)	0	MULTI-MSMS	QEHF1_09665_DAS	F2	2	31;73	11	694.278	693.778	1385.54	-0.32607	-0.00022622	-0.61721	-0.0004282	-0.94328	-0.00065442	693.778	12.713	0.30018	12.924	12.787	13.088	0.21026	30	14	3	0.802269	0.000845988	0.00381642	0.019807	1	135.79	85.088	1	14101000	1	0	0	0	1	1	1	2	1	0	0
R1	1	0	Deamidation (NQ)	1	MULTI-MSMS	QEHF1_09663_DAS	F3	2	31;73	12	756.84	756.841	1511.67	-2.4485	-0.0018531	1.2736	0.00096392	-1.1749	-0.00088921	756.842	11.129	0.34438	11.129	10.977	11.322	0	174	38	6	0.99586	0.0148914	0.046256	5.0265e-44	2	293.88	206.07	3	264890000	1	1	0	0	1	1	1	2	1	0	0
R1	1	0	Deamidation (NQ)	1	MULTI-MSMS	QEHF1_09663_DAS	F3	3	31;73	12	504.896	504.896	1511.67	-1.2187	-0.00061534	-0.1256	-6.3416e-05	-1.3443	-0.00067875	504.897	11.13	0.38201	11.13	10.954	11.336	0	201	45	7	0.984123	0.0381895	0.0999425	0.0087748	1	134.98	98.674	3	479420000	1	1	0	0	1	1	1	2	1	0	0
R1	1	0	Deamidation (NQ)	1	MULTI-MSMS	QEHF1_09663_DAS	F3	3	31;73	12	505.229	504.896	1511.67	-1.4769	-0.0007457	-2.4382	-0.001231	-3.9152	-0.0019767	504.897	11.464	0.50772	11.464	11.298	11.806	-1.7764e-15	176	40	6	0.961559	0.0400907	0.445192	0.0051463	1	143.17	106.89	3	29992000	1	1	0	0	1	1	1	2	1	0	0
R1	1	0	Deamidation (NQ)	1	MULTI-MSMS	QEHF1_09663_DAS	F3	2	31;73	12	756.841	756.841	1511.67	-2.7074	-0.0020491	-0.95684	-0.00072418	-3.6643	-0.0027733	757.342	11.434	0.27454	11.434	11.29	11.565	0	144	31	5	0.991405	0.0135533	0.248623	7.5037e-44	1	290.68	201.65	3	16144000	1	1	0	0	1	1	1	2	1	0	0
R1	1	0	Deamidation (NQ)	1	MULTI-MSMS	QEHF1_09663_DAS	F3	2	31;73	12	756.845	756.841	1511.67	-2.4979	-0.0018905	1.1771	0.00089085	-1.3208	-0.00099965	757.344	11.789	1.312	11.789	11.565	12.877	-1.7764e-15	141	62	3	0.73348	0.00461452	0.0571204	0.02853	2	117.02	68.672	3	10902000	1	1	0	0	1	1	1	2	1	0	0
R1	1	0	Deamidation (NQ)	1	MULTI-MSMS	QEHF1_09664_DAS	F1	2	31;73	12	756.842	756.841	1511.67	-1.8975	-0.0014361	0.60213	0.00045571	-1.2954	-0.0009804	756.842	10.707	0.6932	10.845	10.692	11.385	0.13799	167	45	6	0.99585	0.0062779	0.11477	1.056e-16	2	231.38	161.35	3	214350000	1	1	0	0	1	1	1	2	1	0	0
R1	1	0	Deamidation (NQ)	1	MULTI-MSMS	QEHF1_09664_DAS	F1	3	31;73	12	504.896	504.896	1511.67	-2.1457	-0.0010833	1.0365	0.00052331	-1.1092	-0.00056003	504.898	10.708	0.50904	10.846	10.642	11.151	0.13799	166	33	7	0.800599	0.0201696	0.361612	0.0087748	2	134.98	93.925	3	653120000	1	1	0	0	1	1	1	2	1	0	0
R1	1	0	Deamidation (NQ)	1	MULTI-MSMS	QEHF1_09664_DAS	F1	2	31;73	12	757.341	756.841	1511.67	-1.7793	-0.0013466	1.1993	0.00090767	-0.58	-0.00043897	756.842	11.351	0.64372	11.488	11.121	11.765	0.13709	78	44	2	0.777086	0.00354117	0.0539481	4.1345e-17	1	235.01	147.71	3	22373000	1	1	0	0	1	1	1	2	1	0	0
R1	1	0	Deamidation (NQ)	1	MULTI-MSMS	QEHF1_09664_DAS	F1	3	31;73	12	504.896	504.896	1511.67	-2.0527	-0.0010364	1.0438	0.00052701	-1.0089	-0.00050937	504.897	11.148	0.37577	11.286	11.043	11.418	0.13757	83	26	5	0.960046	0.0116289	0.25497	1.1402e-06	1	181.32	114.17	3	36055000	1	1	0	0	1	1	1	2	1	0	0
R1	1	0	Deamidation (NQ)	1	MULTI-MSMS	QEHF1_09664_DAS	F1	3	31;73	12	504.897	504.896	1511.67	-2.0001	-0.0010098	1.9228	0.0009708	-0.077309	-3.9033e-05	504.898	11.354	0.87411	11.491	11.392	12.267	0.13709	105	58	3	0.918428	0.00756178	0.0362424	0.044724	1	108.56	66.533	3	41904000	1	1	0	0	1	1	1	2	1	0	0
R1	2	0	2 Deamidation (NQ)	1	MULTI-MSMS	QEHF1_09665_DAS	F2	3	31;73	12	505.223	505.224	1512.65	-1.49	-0.0007528	0.26062	0.00013167	-1.2294	-0.00062113	505.225	11.005	0.37765	11.216	10.973	11.351	0.21086	51	16	4	0.866122	0.00185942	0.0100769	0.011358	1	131.17	96.994	3	16538000	1	1	0	0	1	1	1	2	1	0	0
R1	1	0	Deamidation (NQ)	0	MSMS	QEHF1_09663_DAS	F3	2	18;26;33;86	11	716.809	716.812	1431.61	NaN	NaN	NaN	NaN	NaN	NaN	NaN	13.13	1	13.13	12.63	13.63	0	NaN	NaN	NaN	NaN	NaN	NaN	2.9598e-36	1	279.87	199.11	3	NaN	1	0	0	0	1	0	1	2	1	0	0
R1	1	0	Deamidation (NQ)	0	MULTI-MSMS	QEHF1_09664_DAS	F1	2	18;26;33;86	11	716.812	716.812	1431.61	-1.7414	-0.0012483	0.98802	0.00070823	-0.75339	-0.00054004	716.813	13.019	1.6421	13.153	12.996	14.639	0.13325	219	78	6	0.986139	0.00187048	0.0107201	3.7261e-30	6	268.82	182.71	3	945310000	1	0	0	0	1	0	1	2	1	0	0
R1	1	0	Deamidation (NQ)	0	MULTI-MSMS	QEHF1_09664_DAS	F1	2	18;26;33;86	11	716.811	716.812	1431.61	-1.6668	-0.0011948	1.0598	0.00075969	-0.60696	-0.00043508	716.812	15.002	1.1369	15.128	14.732	15.869	0.12593	88	50	3	0.471487	0.000188704	0.00308262	0.0010457	3	166.33	109.76	3	4941700	1	0	0	0	1	0	1	2	1	0	0
R1	1	0	Deamidation (NQ)	0	MULTI-MSMS	QEHF1_09665_DAS	F2	2	18;26;33;86	11	716.811	716.812	1431.61	0.72083	0.0005167	-1.714	-0.0012286	-0.99318	-0.00071192	716.811	12.888	0.50434	13.098	12.952	13.457	0.2099	99	29	7	0.99784	0.00164713	0.0128057	6.0682e-30	2	262.2	184.46	3	2603400000	1	0	0	0	1	0	1	2	1	0	0
R1	1	0	Deamidation (NQ)	0	MULTI-MSMS	QEHF1_09665_DAS	F2	2	18;26;33;86	11	716.812	716.812	1431.61	-0.45002	-0.00032258	0.090399	6.4799e-05	-0.35962	-0.00025778	716.812	14.589	0.95872	14.797	14.596	15.555	0.20725	79	42	3	0.899877	0.00101802	0.0153148	4.0702e-06	2	193.01	123.2	3	11086000	1	0	0	0	1	0	1	2	1	0	0
R1	1	0	Deamidation (NQ)	0	MULTI-MSMS	QEHF1_09663_DAS	F3	2	14;59;60	11	724.819	724.818	1447.62	-1.0213	-0.00074024	1.2212	0.00088517	0.19997	0.00014494	724.82	15.005	0.51702	15.005	14.876	15.393	1.7764e-15	59	21	6	0.891137	0.0243298	1	4.2091e-21	1	238.03	155.28	2	50335000	1	0	0	0	1	0	2	1	0	0	0
R1	1	0	Deamidation (NQ)	0	MULTI-MSMS	QEHF1_09664_DAS	F1	2	14;59;60	11	724.82	724.818	1447.62	-1.4871	-0.0010779	1.957	0.0014185	0.4699	0.00034059	724.821	14.917	1.3252	15.043	14.76	16.085	0.12626	110	56	6	0.753715	0.0195291	0.145204	3.8536e-09	1	208.37	145.55	2	123680000	1	0	0	0	1	0	2	1	0	0	0
R1	1	2	2 Oxidation (M),Deamidation (NQ)	0	MULTI-MSMS	QEHF1_09663_DAS	F3	2	62	16	884.401	883.9	1765.79	-1.9356	-0.0017108	0.83672	0.00073958	-1.0988	-0.00097127	883.902	12.061	0.21761	12.061	11.978	12.195	0	38	14	4	0.96539	0.00197591	0.0116689	0.0037679	1	113.22	73.6	1	2349400	0	1	0	1	1	1	0	0	1	1	1
R1	1	2	2 Oxidation (M),Deamidation (NQ)	0	MULTI-MSMS	QEHF1_09663_DAS	F3	3	62	16	589.602	589.603	1765.79	-2.1628	-0.0012752	0.90588	0.00053411	-1.2569	-0.00074109	589.603	12.076	0.38654	12.076	11.949	12.336	0	68	24	5	0.95313	0.00536357	0.0336276	0.0016085	1	125.5	97.203	1	6595400	0	1	0	1	1	1	0	0	1	1	1
R1	1	1	Oxidation (M),Deamidation (NQ)	0	MULTI-MSMS	QEHF1_09663_DAS	F3	3	62	16	584.271	584.271	1749.79	-1.0267	-0.0005999	0.33197	0.00019396	-0.69477	-0.00040593	584.271	13.636	0.29357	13.636	13.533	13.827	0	24	11	3	0.983218	0.00129956	0.00406417	0.00038022	1	133.66	103.68	2	6324800	0	1	0	1	1	1	0	0	1	1	1
R1	1	1	Oxidation (M),Deamidation (NQ)	0	MULTI-MSMS	QEHF1_09664_DAS	F1	3	62	16	584.607	584.271	1749.79	-1.391	-0.00081272	1.7913	0.0010466	0.40029	0.00023388	584.272	13.443	0.20649	13.575	13.496	13.702	0.13217	29	9	4	0.94674	0.000761987	0.0023463	0.0022615	1	121.79	89.512	2	6471300	0	1	0	1	1	1	0	0	1	1	1
R1	1	1	Oxidation (M),Deamidation (NQ)	0	MULTI-MSMS	QEHF1_09665_DAS	F2	3	62	16	584.605	584.271	1749.79	-0.1378	-8.0515e-05	-0.33198	-0.00019396	-0.46978	-0.00027448	584.605	13.339	0.34982	13.549	13.433	13.783	0.20948	46	17	4	0.923634	0.000458606	0.000944687	1.859e-06	1	165.33	134.79	2	30379000	0	1	0	1	1	1	0	0	1	1	1
R1	1	1	Oxidation (M),Deamidation (NQ)	0	MULTI-MSMS	QEHF1_09665_DAS	F2	2	62	16	876.404	875.903	1749.79	0.51812	0.00045382	-1.2729	-0.001115	-0.75483	-0.00066116	875.902	13.339	0.14192	13.548	13.482	13.624	0.20948	13	6	3	0.942433	0.000286155	0.00259088	4.488e-10	1	191.29	140.2	2	6558200	0	1	0	1	1	1	0	0	1	1	1
R1	1	1	Oxidation (M),Deamidation (NQ)	0	MULTI-MSMS	QEHF1_09665_DAS	F2	3	62	16	584.272	584.271	1749.79	-0.32208	-0.00018818	1.4897	0.0008704	1.1676	0.00068222	584.606	13.714	0.5453	13.923	13.782	14.328	0.209	56	23	4	0.913773	0.00180452	0.0232917	2.3498e-05	1	152.34	120.06	2	21686000	0	1	0	1	1	1	0	0	1	1	1
R1	1	0	Deamidation (NQ)	0	MULTI-MSMS	QEHF1_09663_DAS	F3	3	62	16	579.274	578.939	1733.8	0.26092	0.00015106	-0.51673	-0.00029915	-0.25581	-0.0001481	578.939	15.226	0.6329	15.226	14.991	15.624	0	142	26	8	0.992081	0.0128673	0.0617059	1.076e-09	2	185.62	135.06	1	259540000	0	1	0	1	1	1	0	0	1	1	1
R1	1	0	Deamidation (NQ)	0	MULTI-MSMS	QEHF1_09663_DAS	F3	2	62	16	867.905	867.905	1733.8	-0.30265	-0.00026267	0.1107	9.6078e-05	-0.19194	-0.00016659	867.906	15.213	0.54631	15.213	15.066	15.612	-1.7764e-15	96	22	6	0.922456	0.00817377	0.057994	6.9837e-78	2	325.79	210.22	1	77907000	0	1	0	1	1	1	0	0	1	1	1
R1	1	0	Deamidation (NQ)	0	MULTI-MSMS	QEHF1_09663_DAS	F3	2	62	16	868.406	867.905	1733.8	0.16525	0.00014342	-1.3338	-0.0011576	-1.1685	-0.0010142	868.406	15.814	0.51835	15.814	15.624	16.142	0	69	23	4	0.794481	0.00206505	0.0216485	7.4224e-21	1	224.24	173.94	1	4435200	0	1	0	1	1	1	0	0	1	1	1
R1	1	0	Deamidation (NQ)	0	MULTI-MSMS	QEHF1_09663_DAS	F3	3	62	16	578.939	578.939	1733.8	0.72375	0.00041901	-0.84184	-0.00048737	-0.11809	-6.8367e-05	579.273	15.832	0.52816	15.832	15.629	16.157	-1.7764e-15	92	23	5	0.929838	0.00380216	0.0373878	2.2927e-09	1	174.62	122.74	1	13999000	0	1	0	1	1	1	0	0	1	1	1
R1	1	0	Deamidation (NQ)	0	MULTI-MSMS	QEHF1_09663_DAS	F3	3	62	16	579.274	578.939	1733.8	0.056323	3.2608e-05	-0.85523	-0.00049512	-0.7989	-0.00046252	578.939	16.33	1.3107	16.33	16.142	17.453	0	138	61	4	0.911635	0.00447696	0.0328148	6.9127e-10	3	189.1	138.53	1	8181700	0	1	0	1	1	1	0	0	1	1	1
R1	1	0	Deamidation (NQ)	0	MULTI-MSMS	QEHF1_09663_DAS	F3	3	62	16	578.939	578.939	1733.8	-0.47721	-0.00027627	-0.31223	-0.00018076	-0.78944	-0.00045704	578.939	17.055	1.195	17.055	16.775	17.97	0	80	56	2	0.761605	0.00111198	0.00862834	0.0047322	2	110.38	78.858	1	4924600	0	1	0	1	1	1	0	0	1	1	1
R1	1	0	Deamidation (NQ)	0	MULTI-MSMS	QEHF1_09663_DAS	F3	3	62	16	578.94	578.939	1733.8	0.91183	0.00052789	-1.038	-0.00060091	-0.12612	-7.3018e-05	579.273	18.087	0.27942	18.087	17.981	18.26	0	51	14	4	0.806797	0.00167632	0.050404	0.0020603	1	122.93	81.31	1	3072900	0	1	0	1	1	1	0	0	1	1	1
R1	1	0	Deamidation (NQ)	0	MULTI-MSMS	QEHF1_09663_DAS	F3	3	62	16	578.939	578.939	1733.8	0.2168	0.00012551	-0.39666	-0.00022964	-0.17986	-0.00010413	578.939	18.36	0.33035	18.36	18.27	18.601	0	41	15	4	0.599637	0.000669351	0.00743852	0.016561	1	92.575	58.397	1	3469900	0	1	0	1	1	1	0	0	1	1	1
R1	1	0	Deamidation (NQ)	0	MULTI-MSMS	QEHF1_09663_DAS	F3	3	62	16	578.939	578.939	1733.8	0.13068	7.5656e-05	-0.7604	-0.00044022	-0.62972	-0.00036457	578.939	18.626	0.11918	18.626	18.616	18.735	0	15	5	3	0.671682	0.000931334	0.00953753	0.034202	1	85.493	47.943	1	1896700	0	1	0	1	1	1	0	0	1	1	1
R1	1	0	Deamidation (NQ)	0	MULTI-MSMS	QEHF1_09663_DAS	F3	3	62	16	578.939	578.939	1733.8	-0.017583	-1.018e-05	-0.53861	-0.00031182	-0.55619	-0.000322	578.939	19.272	0.17309	19.272	19.238	19.411	0	22	11	3	0.510973	0.000799292	0.0180434	0.013962	1	96.489	66.508	1	1620700	0	1	0	1	1	1	0	0	1	1	1
R1	1	0	Deamidation (NQ)	0	MULTI-MSMS	QEHF1_09663_DAS	F3	3	62	16	579.274	578.939	1733.8	-0.051798	-2.9988e-05	-0.53545	-0.00031	-0.58725	-0.00033998	579.274	19.655	0.133	19.655	19.576	19.709	0	33	12	4	0.794496	0.00145103	0.0777805	0.04072	1	83.54	57.822	1	1834600	0	1	0	1	1	1	0	0	1	1	1
R1	1	0	Deamidation (NQ)	0	MULTI-MSMS	QEHF1_09663_DAS	F3	3	62	16	578.938	578.939	1733.8	0.316	0.00018294	-1.3078	-0.00075716	-0.99184	-0.00057422	578.939	20.177	0.28626	20.177	20.104	20.39	-3.5527e-15	39	27	3	0.953469	0.000217854	0.0128172	0.016561	1	92.575	52.551	1	1344200	0	1	0	1	1	1	0	0	1	1	1
R1	1	0	Deamidation (NQ)	0	MULTI-MSMS	QEHF1_09663_DAS	F3	3	62	16	579.273	578.939	1733.8	-0.078234	-4.5293e-05	-1.2431	-0.00071969	-1.3214	-0.00076498	578.939	20.595	0.33852	20.595	20.39	20.728	0	59	23	3	0.958757	0.000903267	0.00671172	0.024797	1	88.311	56.922	1	1618600	0	1	0	1	1	1	0	0	1	1	1
R1	1	0	Deamidation (NQ)	0	MULTI-MSMS	QEHF1_09663_DAS	F3	3	62	16	578.939	578.939	1733.8	-0.40218	-0.00023284	-0.56432	-0.00032671	-0.9665	-0.00055954	579.273	20.791	0.19417	20.791	20.728	20.923	-3.5527e-15	33	12	4	0.655311	0.000706325	0.0138994	0.016122	1	93.237	67.107	1	2188900	0	1	0	1	1	1	0	0	1	1	1
R1	1	0	Deamidation (NQ)	0	MULTI-MSMS	QEHF1_09663_DAS	F3	3	62	16	578.94	578.939	1733.8	0.059348	3.4359e-05	-0.66188	-0.00038319	-0.60253	-0.00034883	578.939	21.262	0.44893	21.262	21.053	21.502	0	59	36	3	0.780322	0.00124907	0.0226111	0.030852	1	86.497	49.727	1	1705800	0	1	0	1	1	1	0	0	1	1	1
R1	1	0	Deamidation (NQ)	0	MSMS	QEHF1_09663_DAS	F3	3	62	16	578.94	578.939	1733.8	NaN	NaN	NaN	NaN	NaN	NaN	NaN	15.643	1	15.643	15.143	16.143	0	NaN	NaN	NaN	NaN	NaN	NaN	7.5458e-11	1	182.1	134.57	1	NaN	0	1	0	1	1	1	0	0	1	1	1
R1	1	0	Deamidation (NQ)	0	MSMS	QEHF1_09663_DAS	F3	3	62	16	578.939	578.939	1733.8	NaN	NaN	NaN	NaN	NaN	NaN	NaN	21.112	1	21.112	20.612	21.612	0	NaN	NaN	NaN	NaN	NaN	NaN	0.01603	1	92.773	61.247	1	NaN	0	1	0	1	1	1	0	0	1	1	1
R1	1	0	Deamidation (NQ)	0	MSMS	QEHF1_09663_DAS	F3	3	62	16	578.94	578.939	1733.8	NaN	NaN	NaN	NaN	NaN	NaN	NaN	22.178	1	22.178	21.678	22.678	0	NaN	NaN	NaN	NaN	NaN	NaN	0.024063	1	88.507	55.304	1	NaN	0	1	0	1	1	1	0	0	1	1	1
R1	1	0	Deamidation (NQ)	0	MULTI-MSMS	QEHF1_09664_DAS	F1	2	62	16	867.904	867.905	1733.8	-1.1922	-0.0010347	0.5402	0.00046884	-0.65199	-0.00056586	867.906	15.069	0.63867	15.195	14.946	15.585	0.12593	88	26	6	1	0.00166478	0.0166372	9.0139e-63	1	300.55	210.5	1	127630000	0	1	0	1	1	1	0	0	1	1	1
R1	1	0	Deamidation (NQ)	0	MULTI-MSMS	QEHF1_09664_DAS	F1	3	62	16	578.939	578.939	1733.8	-1.2622	-0.00073074	0.82766	0.00047916	-0.43454	-0.00025157	578.94	15.073	1.7722	15.199	14.994	16.766	0.12593	169	74	7	0.874202	0.0196047	0.175751	2.9746e-07	1	172.91	123.6	1	349130000	0	1	0	1	1	1	0	0	1	1	1
R1	1	0	Deamidation (NQ)	0	MULTI-MSMS	QEHF1_09665_DAS	F2	2	62	16	867.906	867.905	1733.8	-1.0602	-0.00092014	-0.38764	-0.00033643	-1.4478	-0.0012566	867.907	14.948	0.49526	15.154	14.919	15.415	0.20659	50	20	5	0.907493	0.00357521	0.0460065	6.8755e-78	1	326.05	241.54	1	33873000	0	1	0	1	1	1	0	0	1	1	1
R1	1	0	Deamidation (NQ)	0	MULTI-MSMS	QEHF1_09665_DAS	F2	3	62	16	578.94	578.939	1733.8	-2.412	-0.0013964	2.8088	0.0016261	0.39677	0.00022971	578.941	14.946	0.42463	15.153	15.014	15.438	0.20659	61	17	6	0.817725	0.0149803	0.181037	2.1138e-09	1	176.23	125.67	1	96822000	0	1	0	1	1	1	0	0	1	1	1
R1	1	0	Deamidation (NQ)	0	MULTI-MSMS	QEHF1_09664_DAS	F1	2	85	15	895.406	895.403	1788.79	-1.4102	-0.0012627	2.1491	0.0019243	0.73891	0.00066162	895.405	12.099	0.17697	12.235	12.116	12.293	0.13583	24	9	3	0.975495	0.000730829	0.00330415	1.2552e-20	1	230.14	11.289	3	16004000	1	0	0	0	1	2	0	2	2	1	1
R1	1	0	Deamidation (NQ)	0	MULTI-MSMS	QEHF1_09665_DAS	F2	2	85	15	895.904	895.403	1788.79	0.24741	0.00022153	-0.69516	-0.00062245	-0.44776	-0.00040092	895.403	11.895	0.20703	12.106	12.021	12.228	0.21078	53	13	5	0.978894	0.00119617	0.00425775	2.0996e-62	1	305.6	8.5505	3	129320000	1	0	0	0	1	2	0	2	2	1	1
R1	1	0	Deamidation (NQ)	0	MULTI-MSMS	QEHF1_09665_DAS	F2	3	85	15	597.271	597.271	1788.79	1.289	0.00076991	-2.0971	-0.0012525	-0.80806	-0.00048263	597.27	11.902	0.3405	12.112	11.998	12.338	0.21074	82	20	6	0.963159	0.00579956	0.0189379	0.0020003	1	123.95	7.0443	3	480940000	1	0	0	0	1	2	0	2	2	1	1
R1	1	0	Deamidation (NQ)	1	MULTI-MSMS	QEHF1_09665_DAS	F2	2	85	16	973.954	973.454	1944.89	-1.3616	-0.0013254	1.0689	0.0010405	-0.29273	-0.00028496	973.455	11.358	0.15275	11.569	11.51	11.663	0.21086	19	6	4	0.879475	0.000836509	0.00480162	4.9175e-29	1	248.67	8.4847	3	9905500	2	0	0	0	1	2	0	2	2	1	1
R1	1	0	Deamidation (NQ)	0	MULTI-MSMS	QEHF1_09664_DAS	F1	2	46	16	922.943	922.942	1843.87	-0.73043	-0.00067414	1.5663	0.0014456	0.83587	0.00077146	923.446	14.331	0.16244	14.46	14.36	14.522	0.12863	16	7	3	0.73453	0.000554411	0.00327649	1.0641e-38	1	273.3	216.94	3	5840100	1	0	0	1	1	2	0	2	1	1	1
R1	1	0	Deamidation (NQ)	0	MULTI-MSMS	QEHF1_09664_DAS	F1	3	46	16	615.632	615.631	1843.87	-0.21181	-0.00013039	0.61018	0.00037565	0.39838	0.00024525	615.631	14.329	0.23229	14.458	14.336	14.568	0.12863	37	10	4	0.748908	0.00250492	0.00984264	0.012497	1	98.694	67.304	3	39241000	1	0	0	1	1	2	0	2	1	1	1
R1	1	0	Deamidation (NQ)	0	MULTI-MSMS	QEHF1_09665_DAS	F2	3	46	16	615.63	615.631	1843.87	2.0848	0.0012834	-2.6239	-0.0016153	-0.5391	-0.00033188	615.629	14.153	0.427	14.361	14.17	14.597	0.20846	86	22	6	0.655497	0.00870901	0.017901	0.003312	1	115.82	94.149	3	507200000	1	0	0	1	1	2	0	2	1	1	1
R1	1	0	Deamidation (NQ)	0	MULTI-MSMS	QEHF1_09665_DAS	F2	2	46	16	922.939	922.942	1843.87	0.66682	0.00061543	-1.1716	-0.0010813	-0.50475	-0.00046586	923.443	14.154	0.22214	14.363	14.262	14.484	0.20846	52	13	5	0.989721	0.00200666	0.00416811	4.7388e-50	1	294.83	209.54	3	130660000	1	0	0	1	1	2	0	2	1	1	1
R1	1	0	Deamidation (NQ)	1	MULTI-MSMS	QEHF1_09663_DAS	F3	4	46	21	608.301	608.05	2428.17	0.56956	0.00034632	-0.34826	-0.00021176	0.2213	0.00013456	608.3	14.864	0.28602	14.864	14.754	15.041	0	44	11	5	0.907442	0.00397666	0.0269545	0.0044105	1	106.39	81.979	3	25925000	1	1	0	1	1	2	0	2	2	1	1
R1	1	0	Deamidation (NQ)	1	MULTI-MSMS	QEHF1_09663_DAS	F3	3	46	21	810.731	810.397	2428.17	-1.1217	-0.00090903	1.4651	0.0011873	0.34334	0.00027824	810.732	14.864	0.28541	14.864	14.73	15.015	0	29	11	4	0.846391	0.00137033	0.0123197	7.2924e-29	1	236.04	183.42	3	14107000	1	1	0	1	1	2	0	2	2	1	1
R1	1	0	Deamidation (NQ)	1	MULTI-MSMS	QEHF1_09665_DAS	F2	3	46	21	810.397	810.397	2428.17	-0.35805	-0.00029016	0.96164	0.00077931	0.60359	0.00048915	810.397	14.618	0.14137	14.825	14.755	14.896	0.20725	14	5	4	0.355201	0.000553889	0.00453191	0.0016506	1	117.68	90.353	3	6607200	1	1	0	1	1	2	0	2	2	1	1
R1	0	0	Unmodified	0	MULTI-MSMS	QEHF1_09663_DAS	F3	2	63	12	722.372	721.869	1441.72	-1.0232	-0.00073863	1.1329	0.00081782	0.1097	7.9192e-05	722.372	19.503	0.15536	19.503	19.421	19.576	0	18	8	3	0.860056	0.00149706	0.0224204	0.020232	1	123.86	58.608	1	1689200	1	0	1	1	0	1	0	0	2	1	0
R1	1	0	Deamidation (NQ)	0	MULTI-MSMS	QEHF1_09664_DAS	F1	2	25	16	886.984	886.986	1771.96	0.017105	1.5172e-05	-1.7181	-0.0015239	-1.701	-0.0015087	886.984	21.539	0.21765	21.625	21.516	21.733	0.086641	25	9	3	0.899422	0.00180396	0.0291871	0.0025651	1	120.06	85.289	4	4654400	0	0	0	0	2	1	0	2	0	0	0
R1	1	0	Deamidation (NQ)	0	MSMS	QEHF1_09665_DAS	F2	2	25	16	886.985	886.986	1771.96	NaN	NaN	NaN	NaN	NaN	NaN	NaN	21.432	1	21.614	21.114	22.114	0.18297	NaN	NaN	NaN	NaN	NaN	NaN	3.3388e-06	1	155.11	105.76	4	NaN	0	0	0	0	2	1	0	2	0	0	0
R1	1	0	Deamidation (NQ)	0	MULTI-MSMS	QEHF1_09665_DAS	F2	3	24;25	19	711.724	711.723	2132.15	0.46509	0.00033102	-0.013291	-9.4596e-06	0.4518	0.00032156	711.724	21.449	0.16319	21.632	21.525	21.688	0.18297	18	8	3	0.748858	0.00181422	0.0509659	0.010308	1	90.806	74.319	4	8100700	1	0	0	0	2	1	0	2	0	1	0
R1	1	0	Deamidation (NQ)	0	MULTI-MSMS	QEHF1_09665_DAS	F2	2	24;25	19	1067.58	1067.08	2132.15	-0.05319	-5.6758e-05	1.4697	0.0015683	1.4165	0.0015115	1067.59	21.449	0.10171	21.632	21.598	21.699	0.18297	10	5	3	0.792611	0.00113729	0.0255776	1.4047e-12	1	190.27	131.07	4	4609200	1	0	0	0	2	1	0	2	0	1	0
R1	2	0	2 Deamidation (NQ)	2	MULTI-MSMS	QEHF1_09665_DAS	F2	2	106	9	568.327	568.327	1134.64	-0.37543	-0.00021337	-0.26347	-0.00014974	-0.6389	-0.0003631	568.327	12.05	0.2319	12.26	12.123	12.355	0.21074	31	10	4	0.895924	0.00337931	0.014903	9.6859e-05	1	178.6	11.375	1	87672000	1	2	0	0	1	0	0	1	0	0	0
R1	1	0	Deamidation (NQ)	1	MULTI-MSMS	QEHF1_09664_DAS	F1	2	108;3	14	710.864	710.863	1419.71	-2.1976	-0.0015622	2.2807	0.0016213	0.083148	5.9106e-05	710.864	9.9603	0.28792	10.099	9.9934	10.281	0.13847	38	12	4	0.984119	0.00172004	0.0185229	0.019819	1	100.69	53.605	3	8508700	0	1	0	1	3	0	0	0	0	2	1
R1	2	0	2 Deamidation (NQ)	1	MULTI-MSMS	QEHF1_09663_DAS	F3	2	108;3	18	957.516	957.016	1912.02	-1.8294	-0.0017508	0.53338	0.00051045	-1.2961	-0.0012404	957.517	12.148	0.20949	12.148	12.043	12.252	1.7764e-15	41	12	4	0.987761	0.00179294	0.0072791	0.0014551	1	125.28	86.136	3	3266000	0	2	0	1	3	0	0	0	0	2	2
R1	1	0	Deamidation (NQ)	1	MULTI-MSMS	QEHF1_09663_DAS	F3	3	108;3	18	638.018	638.018	1911.03	1.0098	0.00064425	-2.2869	-0.0014591	-1.2771	-0.00081483	638.351	12.386	0.67842	12.386	12.213	12.892	1.7764e-15	104	29	6	0.943895	0.0233666	0.185068	0.0059651	1	105.9	76.165	3	196260000	0	2	0	1	3	0	0	0	0	2	2
R1	1	0	Deamidation (NQ)	1	MULTI-MSMS	QEHF1_09663_DAS	F3	2	108;3	18	956.523	956.524	1911.03	-1.8361	-0.0017563	0.12335	0.00011798	-1.7128	-0.0016383	956.524	12.386	0.57397	12.386	12.23	12.804	-1.7764e-15	78	24	5	0.96094	0.00432301	0.0355039	1.2193e-05	1	152.18	110.94	3	37005000	0	2	0	1	3	0	0	0	0	2	2
R1	1	0	Deamidation (NQ)	1	MULTI-MSMS	QEHF1_09663_DAS	F3	4	108;3	18	479.016	478.765	1911.03	-1.2713	-0.00060864	-0.27661	-0.00013243	-1.5479	-0.00074107	479.016	12.372	2.1258	12.372	12.213	14.339	0	205	92	7	0.994612	0.114465	0.560221	0.034273	2	82.007	63.868	3	289570000	0	2	0	1	3	0	0	0	0	2	2
R1	1	0	Deamidation (NQ)	1	MULTI-MSMS	QEHF1_09664_DAS	F1	2	108;3	18	956.523	956.524	1911.03	-1.5922	-0.001523	0.072346	6.9201e-05	-1.5198	-0.0014538	957.025	12.168	0.44683	12.304	12.029	12.476	0.13583	77	22	5	0.977489	0.00491152	0.0402202	2.1955e-17	1	196.74	138.07	3	95093000	0	2	0	1	3	0	0	0	0	2	2
R1	1	0	Deamidation (NQ)	1	MULTI-SECPEP	QEHF1_09664_DAS	F1	4	108;3	18	479.015	478.765	1911.03	-1.4331	-0.00068613	-0.23361	-0.00011184	-1.6667	-0.00079797	479.016	12.153	1.6927	12.289	11.989	13.682	0.13583	240	93	7	0.678854	0.00270202	0.0144007	0.013306	1	82.007	62.932	3	2144200000	0	2	0	1	3	0	0	0	0	2	2
R1	0	0	Unmodified	0	MULTI-MSMS	QEHF1_09663_DAS	F3	3	42;44	18	630.673	630.338	1887.99	3.3401	0.0021054	-3.3502	-0.0021118	-0.010063	-6.3429e-06	630.67	19.223	0.19508	19.223	19.139	19.334	0	24	13	4	0.784705	0.00181902	0.0654386	0.0087416	1	98.552	71.823	1	3000100	0	1	1	1	0	1	0	0	0	4	1
R1	1	0	Deamidation (NQ)	0	MULTI-MSMS	QEHF1_09663_DAS	F3	2	12	14	761.9	761.9	1521.79	-0.84147	-0.00064112	0.83531	0.00063642	-0.006164	-4.6963e-06	761.901	18.792	0.26491	18.792	18.69	18.955	0	30	16	3	0.78188	0.00449511	0.0958568	4.9936e-09	1	186.74	136.45	1	9761800	1	0	0	0	1	0	0	0	1	3	0
R1	1	0	Deamidation (NQ)	0	MULTI-MSMS	QEHF1_09664_DAS	F1	2	12	14	761.902	761.9	1521.79	-0.12043	-9.1759e-05	0.99007	0.00075434	0.86964	0.00066258	761.902	18.753	0.27657	18.859	18.712	18.988	0.10578	32	10	4	0.871741	0.00212626	0.0731079	0.0023208	1	122.7	70.773	1	6575600	1	0	0	0	1	0	0	0	1	3	0
R1	1	0	Deamidation (NQ)	0	MULTI-MSMS	QEHF1_09665_DAS	F2	2	12	14	762.402	761.9	1521.79	-2.4372	-0.0018569	3.3176	0.0025277	0.88044	0.00067081	761.903	18.564	0.68888	18.761	18.514	19.202	0.1971	51	23	5	0.893092	0.0023859	0.0280006	6.8578e-10	1	194.17	136.38	1	26650000	1	0	0	0	1	0	0	0	1	3	0
R1	0	0	Unmodified	0	MULTI-MSMS	QEHF1_09663_DAS	F3	3	56	18	648.7	648.7	1943.08	1.4437	0.00093653	-1.6009	-0.0010385	-0.15724	-0.000102	649.033	18.541	0.3042	18.541	18.412	18.716	-3.5527e-15	38	13	4	0.570413	0.00164766	0.0242579	0.044433	1	78.234	40.281	1	3123800	1	0	2	2	1	0	0	0	1	2	2
R1	0	0	Unmodified	0	MULTI-MSMS	QEHF1_09663_DAS	F3	4	56	18	486.777	486.777	1943.08	0.37075	0.00018047	-0.83694	-0.0004074	-0.46619	-0.00022693	486.776	18.549	0.27814	18.549	18.412	18.69	0	33	12	4	0.94268	0.00233092	0.0351597	0.010782	1	93.153	61.639	1	3270800	1	0	2	2	1	0	0	0	1	2	2
R1	1	0	Deamidation (NQ)	0	MULTI-MSMS	QEHF1_09663_DAS	F3	3	46	15	545.621	545.621	1633.84	-1.2406	-0.0006769	0.49541	0.00027031	-0.7452	-0.00040659	545.622	14.149	1.6611	14.149	13.951	15.612	1.7764e-15	263	68	7	0.827097	0.00815302	0.170124	0.002769	5	119.32	83.336	2	710150000	1	0	0	1	2	1	0	0	0	0	1
R1	1	0	Deamidation (NQ)	0	MULTI-MSMS	QEHF1_09663_DAS	F3	2	46	15	817.928	817.928	1633.84	-1.5867	-0.0012978	0.81	0.00066252	-0.77666	-0.00063525	817.929	14.177	0.92485	14.177	13.951	14.876	1.7764e-15	114	37	6	0.85153	0.0175787	0.225273	2.9489e-14	2	209.67	118.85	2	247520000	1	0	0	1	2	1	0	0	0	0	1
R1	1	0	Deamidation (NQ)	0	MULTI-MSMS	QEHF1_09663_DAS	F3	2	46	15	817.926	817.928	1633.84	-0.68216	-0.00055796	0.62651	0.00051244	-0.055654	-4.5521e-05	817.928	15.01	0.71504	15.01	14.876	15.591	1.7764e-15	56	29	3	0.673492	0.000647005	0.0144587	0.022293	1	94.122	49.822	2	2629200	1	0	0	1	2	1	0	0	0	0	1
R1	1	0	Deamidation (NQ)	0	MULTI-MSMS	QEHF1_09664_DAS	F1	3	46	15	545.622	545.621	1633.84	-0.30005	-0.00016371	-0.074542	-4.0671e-05	-0.37459	-0.00020438	545.622	14.08	0.71892	14.21	13.939	14.658	0.12989	140	31	7	0.936967	0.0137002	0.233726	0.0019172	3	124.45	87.291	2	984020000	1	0	0	1	2	1	0	0	0	0	1
R1	1	0	Deamidation (NQ)	0	MULTI-MSMS	QEHF1_09664_DAS	F1	2	46	15	817.925	817.928	1633.84	-0.89762	-0.00073419	-0.70304	-0.00057504	-1.6007	-0.0013092	817.927	14.076	0.6025	14.206	14.01	14.613	0.12989	68	26	6	0.791261	0.0128478	0.212152	4.7318e-21	1	234.63	136.59	2	244280000	1	0	0	1	2	1	0	0	0	0	1
R1	1	0	Deamidation (NQ)	0	MULTI-MSMS	QEHF1_09664_DAS	F1	3	46	15	545.622	545.621	1633.84	-0.53231	-0.00029044	0.62045	0.00033853	0.088134	4.8088e-05	545.622	14.772	2.1124	14.899	14.655	16.767	0.12731	200	97	3	0.830868	0.00128677	0.00605066	0.014643	2	101.36	65.034	2	12021000	1	0	0	1	2	1	0	0	0	0	1
R1	1	0	Deamidation (NQ)	0	MULTI-MSMS	QEHF1_09665_DAS	F2	3	46	15	545.621	545.621	1633.84	0.21515	0.00011739	-0.22487	-0.00012269	-0.0097202	-5.3036e-06	545.956	13.491	0.22976	13.701	13.577	13.806	0.20948	22	9	3	0.976975	0.000779587	0.0121597	0.026263	1	90.367	60.386	2	10692000	1	0	0	1	2	1	0	0	0	0	1
R1	1	0	Deamidation (NQ)	0	MULTI-MSMS	QEHF1_09665_DAS	F2	2	46	15	817.927	817.928	1633.84	0.61664	0.00050437	-0.8686	-0.00071045	-0.25196	-0.00020609	817.928	13.858	0.36593	14.067	13.896	14.262	0.209	74	15	6	0.60129	0.0036906	0.0562292	2.5535e-09	1	187.78	101.59	2	470730000	1	0	0	1	2	1	0	0	0	0	1
R1	1	0	Deamidation (NQ)	0	MULTI-MSMS	QEHF1_09665_DAS	F2	3	46	15	545.956	545.621	1633.84	-0.25465	-0.00013894	-0.99818	-0.00054463	-1.2528	-0.00068357	545.621	15.897	0.88425	16.101	15.87	16.754	0.20443	73	39	3	0.340526	0.000414407	0.0103376	0.0038632	1	112.72	68.91	2	8230600	1	0	0	1	2	1	0	0	0	0	1
R1	1	0	Deamidation (NQ)	0	MULTI-MSMS	QEHF1_09665_DAS	F2	3	46	15	545.621	545.621	1633.84	-0.14972	-8.169e-05	0.28034	0.00015296	0.13062	7.1272e-05	545.622	16.858	0.63136	17.06	16.798	17.429	0.20281	49	27	3	0.93585	0.000373063	0.00305709	0.017195	1	98.943	67.116	2	9309600	1	0	0	1	2	1	0	0	0	0	1
R1	1	0	Deamidation (NQ)	0	MULTI-MSMS	QEHF1_09665_DAS	F2	3	46	15	545.621	545.621	1633.84	1.0537	0.00057493	-0.92888	-0.00050682	0.12484	6.8116e-05	545.621	18.789	0.59345	18.986	18.659	19.253	0.1971	38	23	2	0.691051	0.000277994	0.00156839	0.026263	1	90.367	58.539	2	2634500	1	0	0	1	2	1	0	0	0	0	1
R1	1	0	Deamidation (NQ)	0	MSMS	QEHF1_09665_DAS	F2	3	46	15	545.621	545.621	1633.84	NaN	NaN	NaN	NaN	NaN	NaN	NaN	13.751	1	13.96	13.46	14.46	0.209	NaN	NaN	NaN	NaN	NaN	NaN	0.0085836	1	101.36	60.633	2	NaN	1	0	0	1	2	1	0	0	0	0	1
R1	1	0	Deamidation (NQ)	0	MSMS	QEHF1_09665_DAS	F2	3	46	15	545.622	545.621	1633.84	NaN	NaN	NaN	NaN	NaN	NaN	NaN	14.021	1	14.229	13.729	14.729	0.20846	NaN	NaN	NaN	NaN	NaN	NaN	0.00024965	1	123.38	74.086	2	NaN	1	0	0	1	2	1	0	0	0	0	1
R1	1	0	Deamidation (NQ)	0	MSMS	QEHF1_09665_DAS	F2	3	46	15	545.623	545.621	1633.84	NaN	NaN	NaN	NaN	NaN	NaN	NaN	14.563	1	14.77	14.27	15.27	0.20725	NaN	NaN	NaN	NaN	NaN	NaN	0.0028758	1	113.63	65.489	2	NaN	1	0	0	1	2	1	0	0	0	0	1
R1	1	0	Deamidation (NQ)	0	MSMS	QEHF1_09665_DAS	F2	3	46	15	545.621	545.621	1633.84	NaN	NaN	NaN	NaN	NaN	NaN	NaN	14.825	1	15.032	14.532	15.532	0.20725	NaN	NaN	NaN	NaN	NaN	NaN	8.2035e-05	1	136.51	86.586	2	NaN	1	0	0	1	2	1	0	0	0	0	1
R1	1	0	Deamidation (NQ)	0	MSMS	QEHF1_09665_DAS	F2	3	46	15	545.622	545.621	1633.84	NaN	NaN	NaN	NaN	NaN	NaN	NaN	15.095	1	15.301	14.801	15.801	0.20659	NaN	NaN	NaN	NaN	NaN	NaN	0.0037543	1	111.74	79.465	2	NaN	1	0	0	1	2	1	0	0	0	0	1
R1	1	0	Deamidation (NQ)	0	MSMS	QEHF1_09665_DAS	F2	3	46	15	545.622	545.621	1633.84	NaN	NaN	NaN	NaN	NaN	NaN	NaN	16.057	1	16.261	15.761	16.761	0.20443	NaN	NaN	NaN	NaN	NaN	NaN	0.0032973	1	112.72	72.171	2	NaN	1	0	0	1	2	1	0	0	0	0	1
R1	2	0	2 Deamidation (NQ)	0	MULTI-MSMS	QEHF1_09665_DAS	F2	2	46	15	818.425	818.42	1634.83	1.0479	0.0008576	-2.1753	-0.0017803	-1.1274	-0.0009227	818.42	14.181	0.26855	14.39	14.262	14.53	0.20846	41	15	3	0.521765	0.000366001	0.000715543	1.0246e-05	1	156.52	79.674	1	40440000	1	0	0	1	2	1	0	0	0	0	1
R1	2	0	2 Deamidation (NQ)	0	MULTI-MSMS	QEHF1_09665_DAS	F2	3	46	15	545.95	545.949	1634.83	0.90375	0.0004934	-0.4316	-0.00023563	0.47216	0.00025777	545.95	14.183	0.3956	14.391	14.262	14.657	0.20846	78	22	5	0.673927	0.00165021	0.0100941	0.026263	1	90.367	57.743	1	128230000	1	0	0	1	2	1	0	0	0	0	1
R1	1	0	Deamidation (NQ)	0	MULTI-MSMS	QEHF1_09665_DAS	F2	2	51	12	723.365	722.863	1443.71	-0.30892	-0.0002233	0.56793	0.00041053	0.25901	0.00018723	723.364	13.645	0.16047	13.854	13.782	13.943	0.209	16	6	3	0.632832	0.000625197	0.00774656	0.023611	1	121.08	66.468	3	7443200	1	0	0	0	2	0	0	1	1	1	1
R1	0	0	Unmodified	0	MULTI-MSMS	QEHF1_09663_DAS	F3	2	39;55;79	12	704.858	704.861	1407.71	-0.021645	-1.5257e-05	0.17267	0.00012171	0.15103	0.00010645	704.861	15.517	0.31628	15.517	15.296	15.612	1.7764e-15	41	12	5	0.660599	0.000906075	0.00409882	0.0092465	1	133.91	84.376	1	56252000	0	1	3	1	0	0	0	2	1	0	0
R1	0	0	Unmodified	0	MULTI-MSMS	QEHF1_09664_DAS	F1	2	39;55;79	12	704.861	704.861	1407.71	-2.0047	-0.0014131	2.3504	0.0016567	0.34564	0.00024363	704.862	15.422	0.21351	15.547	15.417	15.631	0.12443	23	8	4	0.550366	0.00300977	0.0197862	0.00029841	1	164.6	111.73	1	20833000	0	1	3	1	0	0	0	2	1	0	0
R1	0	0	Unmodified	0	MULTI-MSMS	QEHF1_09665_DAS	F2	2	39;55;79	12	704.862	704.861	1407.71	-0.27412	-0.00019322	0.54759	0.00038597	0.27347	0.00019276	704.861	15.239	0.23501	15.445	15.296	15.531	0.20593	22	9	3	0.732693	0.00123391	0.00634654	0.00022915	1	166.87	107.28	1	14296000	0	1	3	1	0	0	0	2	1	0	0
R1	0	0	Unmodified	0	MULTI-MSMS	QEHF1_09663_DAS	F3	3	39;55;79	22	767.073	767.073	2298.2	-0.70675	-0.00054213	0.7172	0.00055014	0.010446	8.0128e-06	767.407	18.399	0.21787	18.399	18.293	18.511	0	27	9	4	0.701237	0.00314981	0.0482813	1.586e-06	1	152.48	102.27	1	8530500	1	0	1	5	1	0	0	1	2	1	1
R1	0	0	Unmodified	0	MULTI-MSMS	QEHF1_09665_DAS	F2	2	19;28;45	13	664.824	664.826	1327.64	-0.91233	-0.00060654	0.45114	0.00029993	-0.46119	-0.00030661	664.825	11.336	0.15681	11.547	11.491	11.648	0.21086	10	6	2	0.569325	0.000728712	0.00362059	0.0157	1	116.13	75.25	1	6562500	0	0	1	1	1	1	0	1	0	1	1
R1	1	0	Deamidation (NQ)	0	MULTI-MSMS	QEHF1_09665_DAS	F2	2	28	11	656.315	656.314	1310.61	0.67578	0.00044353	0.82283	0.00054004	1.4986	0.00098356	656.315	16.161	0.28115	16.365	16.238	16.519	0.20443	33	11	3	0.954281	0.0110971	0.263696	0.00151	1	162.64	119.77	4	153760000	0	0	0	0	1	0	0	3	0	0	0
R1	1	0	Deamidation (NQ)	0	MULTI-MSMS	QEHF1_09663_DAS	F3	3	16;28	19	793.026	792.694	2375.06	-1.0818	-0.00085758	0.012808	1.0153e-05	-1.069	-0.00084742	793.027	14.902	0.28865	14.902	14.802	15.091	0	36	11	6	0.740556	0.00349809	0.0260083	3.6249e-05	1	148.44	128.62	8	19563000	1	0	0	0	2	0	1	6	0	0	0
R1	1	0	Deamidation (NQ)	0	MULTI-MSMS	QEHF1_09663_DAS	F3	2	16;28	19	1189.04	1188.54	2375.06	-0.26351	-0.00031319	-0.19191	-0.00022809	-0.45541	-0.00054127	1189.04	14.902	0.28865	14.902	14.802	15.091	0	34	11	4	0.874043	0.0020027	0.0147038	8.4023e-45	1	269.7	222.64	8	12200000	1	0	0	0	2	0	1	6	0	0	0
R1	1	0	Deamidation (NQ)	0	MULTI-MSMS	QEHF1_09664_DAS	F1	2	16;28	19	1189.04	1188.54	2375.06	-1.5207	-0.0018074	0.74986	0.00089124	-0.77081	-0.00091614	1189.04	14.808	1.1026	14.935	14.815	15.918	0.12731	155	46	6	0.995185	0.0043788	0.0132457	1.6303e-103	4	353.4	300.37	8	279710000	1	0	0	0	2	0	1	6	0	0	0
R1	1	0	Deamidation (NQ)	0	MULTI-MSMS	QEHF1_09664_DAS	F1	3	16;28	19	793.026	792.694	2375.06	-1.0595	-0.00083989	0.3003	0.00023804	-0.75924	-0.00060185	793.028	14.824	0.69873	14.951	14.815	15.514	0.12731	103	29	7	0.656254	0.00378305	0.0133197	7.4229e-18	2	197.1	159.67	8	226090000	1	0	0	0	2	0	1	6	0	0	0
R1	1	0	Deamidation (NQ)	0	MULTI-MSMS	QEHF1_09665_DAS	F2	2	16;28	19	1188.54	1188.54	2375.06	0.27843	0.00033093	-1.0403	-0.0012364	-0.76182	-0.00090545	1189.04	14.677	0.66054	14.884	14.755	15.415	0.20725	102	27	7	0.995729	0.00733704	0.0362374	3.4404e-144	2	402.71	345.54	8	435850000	1	0	0	0	2	0	1	6	0	0	0
R1	1	0	Deamidation (NQ)	0	MULTI-MSMS	QEHF1_09665_DAS	F2	3	16;28	19	793.027	792.694	2375.06	-1.505	-0.001193	1.2356	0.00097943	-0.26941	-0.00021356	793.029	14.678	0.37606	14.885	14.732	15.108	0.20725	83	15	7	0.980423	0.00744543	0.0252023	3.7503e-18	2	206.62	181.08	8	363710000	1	0	0	0	2	0	1	6	0	0	0
R1	2	0	2 Deamidation (NQ)	0	MULTI-MSMS	QEHF1_09665_DAS	F2	3	16;28	19	794.018	793.022	2376.04	-1.8392	-0.0014585	2.0621	0.0016353	0.22292	0.00017678	793.359	14.984	0.33116	15.19	15.083	15.415	0.20659	44	13	6	0.413748	0.000488871	0.00997643	0.010082	1	91.518	75.926	28	49766000	1	0	0	0	2	0	1	6	0	0	0
R1	0	0	Unmodified	0	MULTI-MSMS	QEHF1_09663_DAS	F3	2	56;69;71;88	10	573.812	573.811	1145.61	1.1046	0.00063381	0.782	0.00044872	1.8866	0.0010825	573.812	15.952	0.29999	15.952	15.823	16.123	0	31	11	4	0.77953	0.00162572	0.0125388	0.021658	1	143.37	70.494	1	14143000	0	1	1	0	1	0	0	0	1	1	0
R1	0	0	Unmodified	0	MULTI-MSMS	QEHF1_09663_DAS	F3	3	56	17	611.339	611.005	1829.99	0.94284	0.00057608	-1.4519	-0.00088711	-0.50905	-0.00031103	611.004	16.851	0.7523	16.851	16.726	17.478	0	99	35	6	0.920422	0.00365353	0.00878532	0.00014333	1	142.45	105.82	1	106060000	1	0	4	2	1	0	0	0	1	2	2
R1	0	0	Unmodified	0	MULTI-MSMS	QEHF1_09663_DAS	F3	4	56	17	458.505	458.506	1829.99	-0.46974	-0.00021538	-0.34482	-0.0001581	-0.81457	-0.00037348	458.756	16.849	0.62794	16.849	16.75	17.378	0	73	30	6	0.9844	0.00229928	0.00483499	0.0023669	1	120.66	91.322	1	90810000	1	0	4	2	1	0	0	0	1	2	2
R1	0	0	Unmodified	0	MULTI-MSMS	QEHF1_09663_DAS	F3	2	56	17	916.005	916.004	1829.99	-0.76493	-0.00070068	-1.2633	-0.0011572	-2.0282	-0.0018579	916.003	16.875	0.11623	16.875	16.796	16.912	0	13	5	3	0.859274	0.00134193	0.00529645	5.1115e-44	1	267.93	205.52	1	10015000	1	0	4	2	1	0	0	0	1	2	2
R1	0	0	Unmodified	0	MULTI-MSMS	QEHF1_09663_DAS	F3	2	45	12	666.345	666.346	1330.68	0.82587	0.00055032	-1.8645	-0.0012424	-1.0386	-0.00069205	666.344	18.317	0.3228	18.317	18.163	18.486	0	46	16	4	0.781889	0.00349351	0.0256952	0.0083842	1	135.86	0	1	21155000	0	1	1	0	0	2	0	0	1	2	0
R1	0	0	Unmodified	0	MULTI-MSMS	QEHF1_09665_DAS	F2	2	32	11	614.858	614.858	1227.7	0.88706	0.00054542	-1.0033	-0.00061686	-0.11619	-7.1443e-05	614.857	16.232	0.354	16.435	16.306	16.66	0.20365	50	14	5	0.950669	0.00472631	0.101332	9.1991e-09	1	197.3	76.843	1	40695000	1	0	2	1	1	1	0	0	0	0	0
R1	0	0	Unmodified	0	MSMS	QEHF1_09665_DAS	F2	2	83	10	623.861	623.861	1245.71	NaN	NaN	NaN	NaN	NaN	NaN	NaN	18.438	1	18.636	18.136	19.136	0.19818	NaN	NaN	NaN	NaN	NaN	NaN	9.0701e-07	1	182.73	0	1	NaN	1	0	1	0	2	0	0	0	1	0	0
R1	0	0	Unmodified	0	MULTI-MSMS	QEHF1_09663_DAS	F3	2	56	10	588.799	588.799	1175.58	-1.0782	-0.00063482	-0.33537	-0.00019746	-1.4135	-0.00083229	588.8	14.79	0.61552	14.79	14.656	15.272	0	85	25	5	0.948288	0.00854028	0.153287	0.0041994	1	157.91	0	1	109450000	0	1	1	0	0	1	0	0	0	1	1
R1	1	0	Deamidation (NQ)	0	MULTI-MSMS	QEHF1_09665_DAS	F2	2	5	19	996.48	995.979	1989.94	-0.3466	-0.00034521	-1.4267	-0.001421	-1.7733	-0.0017662	996.482	16.999	0.16527	17.201	17.121	17.287	0.20196	16	6	3	0.965548	0.00107615	0.00221414	7.3872e-18	1	197.19	151.83	3	18127000	0	1	0	3	3	1	0	0	1	2	0
R1	0	0	Unmodified	0	MULTI-MSMS	QEHF1_09664_DAS	F1	2	18	15	890.87	890.873	1779.73	-1.6728	-0.0014903	0.14856	0.00013235	-1.5242	-0.0013579	891.374	10.43	0.16582	10.568	10.502	10.667	0.13829	19	10	2	0.892819	0.000449191	0.000890163	9.7517e-06	1	157.38	119.07	1	5319400	0	1	2	0	4	1	2	1	0	1	0
R1	0	0	Unmodified	0	MULTI-MSMS	QEHF1_09665_DAS	F2	2	18	15	891.372	890.873	1779.73	-0.76423	-0.00068083	0.075501	6.7262e-05	-0.68873	-0.00061357	890.873	10.281	0.21127	10.492	10.386	10.597	0.2105	24	10	3	0.632766	0.000987076	0.00179916	0.00042528	1	138.76	117.99	1	6842500	0	1	2	0	4	1	2	1	0	1	0
R1	2	0	2 Deamidation (NQ)	0	MULTI-MSMS	QEHF1_09665_DAS	F2	2	90	14	825.94	825.941	1649.87	-0.086893	-7.1768e-05	0.92786	0.00076635	0.84096	0.00069459	825.94	22.049	0.23724	22.226	22.098	22.335	0.17714	35	16	3	0.45755	0.00115345	0.0528998	0.010264	1	107.15	22.941	1	2671100	1	0	0	1	1	0	0	1	1	1	0
R1	0	0	Unmodified	0	MULTI-MSMS	QEHF1_09665_DAS	F2	2	57	12	673.351	672.849	1343.68	-0.71805	-0.00048314	1.1817	0.0007951	0.46365	0.00031196	673.351	11.868	0.10542	12.079	12.04	12.145	0.21086	12	7	2	0.947834	0.00044248	0.00199044	1.0028e-10	1	200.56	128.02	1	6954900	0	1	1	1	1	1	0	1	0	1	1
R1	0	0	Unmodified	0	MULTI-MSMS	QEHF1_09663_DAS	F3	3	56	12	449.902	449.903	1346.69	-1.7953	-0.00080769	-0.8788	-0.00039538	-2.6741	-0.0012031	449.903	12.448	0.49215	12.448	12.336	12.828	0	56	19	5	0.739268	0.00382175	0.0393305	0.007898	1	136.96	0	1	66476000	1	0	2	1	1	0	0	0	1	2	2
R1	0	0	Unmodified	0	MULTI-MSMS	QEHF1_09663_DAS	F3	2	56	12	674.351	674.351	1346.69	-1.2267	-0.00082724	-0.60804	-0.00041003	-1.8348	-0.0012373	674.351	12.448	0.46853	12.448	12.336	12.804	0	48	18	4	0.998525	0.00143648	0.0166895	7.0977e-11	1	205.18	0	1	28785000	1	0	2	1	1	0	0	0	1	2	2
R1	0	0	Unmodified	0	MULTI-MSMS	QEHF1_09663_DAS	F3	3	21	23	886.738	886.072	2655.2	-0.15968	-0.00014149	-0.51793	-0.00045892	-0.67761	-0.00060042	886.739	18.318	0.24767	18.318	18.189	18.437	0	40	13	4	0.762171	0.00188616	0.0101716	0.00064362	1	111.26	98.203	1	10930000	1	0	1	2	1	1	1	0	1	1	1
R1	0	0	Unmodified	0	MULTI-MSMS	QEHF1_09663_DAS	F3	3	21	16	590.615	590.615	1768.82	-1.6106	-0.00095127	0.85776	0.00050661	-0.75287	-0.00044466	590.617	14.555	0.98093	14.555	14.339	15.32	1.7764e-15	122	40	7	0.99816	0.00339478	0.0361535	2.7974e-06	1	160.78	126.1	1	186670000	0	1	5	2	1	0	0	0	1	2	2
R1	0	0	Unmodified	0	MULTI-MSMS	QEHF1_09663_DAS	F3	2	21	16	885.42	885.42	1768.82	-1.3291	-0.0011768	0.45575	0.00040353	-0.87339	-0.00077331	885.421	14.548	0.292	14.548	14.438	14.73	0	33	11	5	0.915854	0.00166186	0.0148083	3.6672e-38	1	258.48	217.08	1	27590000	0	1	5	2	1	0	0	0	1	2	2
R1	0	0	Unmodified	0	MULTI-MSMS	QEHF1_09663_DAS	F3	4	21	16	443.213	443.213	1768.82	-1.3205	-0.00058524	0.14166	6.2786e-05	-1.1788	-0.00052246	443.214	14.548	0.6525	14.548	14.413	15.066	0	64	26	4	0.997798	0.0181153	0.110215	0.0058421	1	108.71	80.133	1	109580000	0	1	5	2	1	0	0	0	1	2	2
R1	0	0	Unmodified	0	MULTI-MSMS	QEHF1_09664_DAS	F1	3	21	16	590.616	590.615	1768.82	-0.53664	-0.00031695	0.19605	0.00011579	-0.34059	-0.00020116	590.616	14.36	0.20619	14.489	14.384	14.59	0.12863	25	9	3	0.825341	0.0013309	0.00590358	0.00045622	1	132.05	102.32	1	37694000	0	1	5	2	1	0	0	0	1	2	2
R1	0	0	Unmodified	0	MULTI-MSMS	QEHF1_09665_DAS	F2	3	21	16	590.615	590.615	1768.82	1.0879	0.00064251	-2.4357	-0.0014386	-1.3479	-0.00079607	590.616	14.161	0.17948	14.37	14.283	14.463	0.20846	35	11	4	0.908892	0.000558283	0.00113119	0.0021645	1	122.34	86.602	1	20181000	0	1	5	2	1	0	0	0	1	2	2
R1	0	0	Unmodified	0	MULTI-MSMS	QEHF1_09663_DAS	F3	4	53;73	20	562.263	562.013	2244.02	-0.67817	-0.00038114	-0.4456	-0.00025043	-1.1238	-0.00063158	562.264	13.631	0.49093	13.631	13.509	14	0	62	19	5	0.973391	0.00411089	0.00932679	0.0029421	1	113.47	85.624	1	24410000	0	1	1	2	0	1	0	0	2	2	4
R1	0	0	Unmodified	0	MULTI-MSMS	QEHF1_09663_DAS	F3	3	33	18	666.61	666.276	1995.81	-0.35649	-0.00023752	-0.6308	-0.00042029	-0.9873	-0.00065781	666.276	14.322	0.19655	14.322	14.217	14.413	1.7764e-15	29	7	5	0.962715	0.00380653	0.0664965	8.5334e-25	1	224.64	6.2122	1	10805000	0	0	2	2	1	2	0	0	1	2	3
R1	0	0	Unmodified	0	MULTI-MSMS	QEHF1_09664_DAS	F1	3	33	18	666.61	666.276	1995.81	-0.37995	-0.00025315	0.11908	7.9342e-05	-0.26086	-0.00017381	666.277	14.214	0.23195	14.344	14.222	14.454	0.12989	25	9	4	0.923717	0.00177066	0.0248074	4.4689e-06	1	152.94	5.8452	1	8490900	0	0	2	2	1	2	0	0	1	2	3
R1	1	0	Deamidation (NQ)	0	MULTI-MSMS	QEHF1_09663_DAS	F3	3	33	20	742.961	742.961	2225.86	-1.9846	-0.0014745	2.1137	0.0015704	0.12906	9.5884e-05	743.296	14.375	0.29406	14.375	14.266	14.56	-1.7764e-15	21	11	3	0.957608	0.0025386	0.0515287	1.6116e-19	1	207.13	172.63	2	8424700	0	0	0	2	2	3	0	0	1	2	3
R1	1	0	Deamidation (NQ)	0	MULTI-MSMS	QEHF1_09664_DAS	F1	3	26;86	25	971.705	971.039	2910.1	-1.5854	-0.0015394	1.07	0.001039	-0.51538	-0.00050046	971.375	13.724	0.2865	13.855	13.677	13.963	0.13109	28	11	4	0.964739	0.00130283	0.0174289	0.00012092	1	123.99	101.62	3	7840800	0	0	0	2	3	2	2	0	1	2	3
R1	0	0	Unmodified	0	MULTI-MSMS	QEHF1_09663_DAS	F3	3	0	10	429.176	429.177	1284.51	-2.4378	-0.0010462	1.4296	0.00061357	-1.0082	-0.00043268	429.179	11.743	0.82611	11.743	11.608	12.434	0	99	42	6	0.892678	0.0232796	0.109995	0.030323	1	138.08	108.27	1	773300000	0	1	4	0	1	2	0	0	1	0	1
R1	0	0	Unmodified	0	MULTI-MSMS	QEHF1_09663_DAS	F3	2	0	10	643.261	643.261	1284.51	0.2495	0.00016049	-1.5285	-0.00098325	-1.2791	-0.00082276	643.261	11.743	0.58703	11.743	11.608	12.195	0	79	30	6	0.975486	0.017781	0.078749	7.879e-05	1	175.44	100.7	1	674710000	0	1	4	0	1	2	0	0	1	0	1
R1	0	0	Unmodified	0	MULTI-MSMS	QEHF1_09663_DAS	F3	1	0	10	1285.52	1285.52	1284.51	-1.466	-0.0018846	1.0123	0.0013014	-0.45368	-0.00058322	1285.52	11.743	0.30765	11.743	11.659	11.966	0	27	12	4	0.837756	0.000640152	0.00257216	2.7552e-14	1	232.75	176.63	1	10841000	0	1	4	0	1	2	0	0	1	0	1
R1	1	0	Deamidation (NQ)	0	MULTI-MSMS	QEHF1_09663_DAS	F3	2	0	10	643.753	643.753	1285.49	0.36294	0.00023364	2.8883	0.0018594	3.2512	0.002093	643.756	12.093	0.55218	12.093	11.978	12.53	0	102	30	5	0.641695	0.0259745	0.18848	0.020434	1	144.12	107.93	1	30978000	0	1	4	0	1	2	0	0	1	0	1
R1	0	1	Oxidation (M)	0	MULTI-MSMS	QEHF1_09665_DAS	F2	2	0	10	651.258	651.259	1300.5	0.55193	0.00035945	-1.7736	-0.0011551	-1.2217	-0.00079566	651.258	9.8515	0.311	10.061	9.9342	10.245	0.20978	24	12	3	0.974037	0.00160756	0.0165499	0.020434	1	144.12	83.971	1	5693200	0	1	4	0	1	2	0	0	1	0	1
R1	0	1	Oxidation (M)	0	MULTI-MSMS	QEHF1_09663_DAS	F3	3	0	16	586.293	586.294	1755.86	-1.156	-0.00067776	-0.69874	-0.00040967	-1.8547	-0.0010874	586.294	17.077	0.21417	17.077	16.97	17.184	0	26	10	3	0.837575	0.000754159	0.00485023	0.010764	1	101.3	72.291	1	2341100	0	1	5	2	1	1	0	0	1	2	1
R1	1	1	Oxidation (M),Deamidation (NQ)	0	MULTI-MSMS	QEHF1_09663_DAS	F3	3	0	16	586.622	586.622	1756.85	-1.1858	-0.00069563	0.62392	0.00036601	-0.56191	-0.00032963	586.623	17.366	0.22015	17.366	17.258	17.478	0	23	9	3	0.969792	0.00108183	0.00925918	0.0025994	1	119.87	84.83	1	4444200	0	1	5	2	1	1	0	0	1	2	1
R1	1	0	Deamidation (NQ)	0	MULTI-MSMS	QEHF1_09663_DAS	F3	2	0	16	871.434	871.433	1740.85	0.50348	0.00043875	-0.22493	-0.00019601	0.27856	0.00024274	871.433	17.993	0.51235	17.993	17.803	18.315	0	98	27	5	0.938498	0.0127046	0.220756	1.1096e-38	1	273.04	184.55	1	54705000	0	1	5	2	1	1	0	0	1	2	1
R1	1	0	Deamidation (NQ)	0	MULTI-MSMS	QEHF1_09663_DAS	F3	3	0	16	581.291	581.291	1740.85	0.90191	0.00052427	-0.66182	-0.00038471	0.24009	0.00013956	581.291	17.993	0.45742	17.993	17.803	18.26	0	92	23	6	0.96869	0.035513	1	0.00013335	1	146.59	103.27	1	106470000	0	1	5	2	1	1	0	0	1	2	1
R1	1	0	Deamidation (NQ)	0	MULTI-MSMS	QEHF1_09663_DAS	F3	3	0	16	581.625	581.291	1740.85	0.10102	5.8723e-05	1.1728	0.00068175	1.2738	0.00074047	581.292	18.29	0.34053	18.29	18.26	18.601	0	45	16	3	0.962532	0.00161814	0.00736364	0.010117	2	102.28	66.641	1	7095600	0	1	5	2	1	1	0	0	1	2	1
R1	1	0	Deamidation (NQ)	0	MULTI-MSMS	QEHF1_09663_DAS	F3	3	0	16	581.626	581.291	1740.85	0.16846	9.7921e-05	0.90263	0.00052469	1.0711	0.00062261	581.625	20.202	0.27622	20.202	20.114	20.39	3.5527e-15	42	26	3	0.5603	0.000694907	0.0307074	0.040214	1	83.692	54.351	1	1296800	0	1	5	2	1	1	0	0	1	2	1
R1	1	0	Deamidation (NQ)	0	MULTI-MSMS	QEHF1_09663_DAS	F3	3	0	16	581.291	581.291	1740.85	-0.23138	-0.0001345	1.1335	0.00065888	0.90209	0.00052437	581.292	20.646	0.3463	20.646	20.382	20.728	0	60	24	3	0.815623	0.000571362	0.00481544	0.024894	1	88.282	65.807	1	1248900	0	1	5	2	1	1	0	0	1	2	1
R1	1	0	Deamidation (NQ)	0	MSMS	QEHF1_09663_DAS	F3	3	0	16	581.292	581.291	1740.85	NaN	NaN	NaN	NaN	NaN	NaN	NaN	21.543	1	21.543	21.043	22.043	0	NaN	NaN	NaN	NaN	NaN	NaN	0.01268	1	94.551	66.462	1	NaN	0	1	5	2	1	1	0	0	1	2	1
R1	1	0	Deamidation (NQ)	0	MULTI-MSMS	QEHF1_09664_DAS	F1	3	0	16	581.292	581.291	1740.85	-0.30137	-0.00017518	1.2739	0.00074051	0.97255	0.00056533	581.292	17.867	0.6782	17.979	17.815	18.493	0.11214	75	26	5	0.883687	0.00724663	0.210691	9.2569e-05	1	148.72	92.836	1	19600000	0	1	5	2	1	1	0	0	1	2	1
R1	1	0	Deamidation (NQ)	0	MULTI-MSMS	QEHF1_09664_DAS	F1	2	0	16	871.432	871.433	1740.85	-0.21325	-0.00018583	0.49069	0.0004276	0.27744	0.00024177	871.433	17.851	0.37838	17.964	17.841	18.219	0.11214	24	14	2	0.928423	0.00344791	0.0970763	8.7461e-30	1	256.63	178.97	1	10621000	0	1	5	2	1	1	0	0	1	2	1
R1	1	0	Deamidation (NQ)	0	MULTI-MSMS	QEHF1_09665_DAS	F2	3	0	16	581.626	581.291	1740.85	-0.66724	-0.00038786	1.3577	0.00078925	0.69051	0.00040139	581.292	17.766	0.5796	17.966	17.792	18.371	0.20022	51	23	4	0.781646	0.00204798	0.0135973	0.0039793	1	112.02	64.477	1	21667000	0	1	5	2	1	1	0	0	1	2	1
R1	1	0	Deamidation (NQ)	0	MULTI-MSMS	QEHF1_09665_DAS	F2	2	0	16	871.435	871.433	1740.85	0.42738	0.00037243	0.63167	0.00055045	1.059	0.00092289	871.433	17.748	0.29055	17.949	17.84	18.131	0.20022	17	11	2	0.837835	0.00176708	0.0157786	6.8052e-29	1	244.95	164.97	1	9927200	0	1	5	2	1	1	0	0	1	2	1
R1	0	0	Unmodified	0	MSMS	QEHF1_09663_DAS	F3	2	0	16	870.94	870.941	1739.87	NaN	NaN	NaN	NaN	NaN	NaN	NaN	17.673	1	17.673	17.173	18.173	0	NaN	NaN	NaN	NaN	NaN	NaN	8.8987e-112	1	371.12	271.3	1	NaN	0	1	5	2	1	1	0	0	1	2	1
R1	0	0	Unmodified	0	MSMS	QEHF1_09663_DAS	F3	3	0	16	580.963	580.963	1739.87	NaN	NaN	NaN	NaN	NaN	NaN	NaN	17.792	1	17.792	17.292	18.292	0	NaN	NaN	NaN	NaN	NaN	NaN	8.0137e-06	1	146.59	93.62	1	NaN	0	1	5	2	1	1	0	0	1	2	1
R1	0	0	Unmodified	0	MULTI-MSMS	QEHF1_09664_DAS	F1	2	0	16	870.942	870.941	1739.87	-0.26879	-0.0002341	3.1647	0.0027563	2.8959	0.0025222	871.446	17.634	0.22589	17.746	17.615	17.841	0.11214	21	8	3	0.954606	0.00114874	0.0183	1.4377e-09	1	182.35	109.28	1	4492100	0	1	5	2	1	1	0	0	1	2	1
R1	0	0	Unmodified	0	MULTI-MSMS	QEHF1_09664_DAS	F1	3	0	16	580.963	580.963	1739.87	-0.3687	-0.0002142	-1.315	-0.00076397	-1.6837	-0.00097817	580.963	17.619	0.4249	17.731	17.44	17.865	0.11214	43	18	5	0.988497	0.00337498	0.0536983	0.0029054	1	118.13	81.115	1	10048000	0	1	5	2	1	1	0	0	1	2	1
R1	1	0	Deamidation (NQ)	0	MULTI-MSMS	QEHF1_09663_DAS	F3	2	12	10	569.782	569.782	1137.55	1.13	0.00064385	-1.4555	-0.0008293	-0.32547	-0.00018545	569.782	16.011	0.29999	16.011	15.823	16.123	0	35	11	5	0.780964	0.00655509	0.0308085	0.030293	1	138.1	54	1	12133000	1	0	0	0	1	0	0	0	1	2	0
R1	0	0	Unmodified	1	MULTI-MSMS	QEHF1_09664_DAS	F1	2	41	13	768.867	768.867	1535.72	-1.467	-0.0011279	1.1926	0.00091693	-0.27443	-0.000211	768.868	13.837	0.63506	13.968	13.82	14.455	0.13109	87	26	5	0.833982	0.00648344	0.184122	0.011593	1	122.42	77.284	1	81862000	1	1	3	4	1	0	0	0	2	0	0
R1	0	0	Unmodified	1	MULTI-MSMS	QEHF1_09664_DAS	F1	3	41	13	512.914	512.914	1535.72	-1.7989	-0.00092267	1.2657	0.00064917	-0.53322	-0.0002735	512.915	13.821	0.84055	13.952	13.773	14.614	0.13109	124	36	4	0.909328	0.030664	0.852002	0.022386	1	109.83	79.776	1	217980000	1	1	3	4	1	0	0	0	2	0	0
R1	0	1	Oxidation (M)	1	MULTI-MSMS	QEHF1_09665_DAS	F2	2	41	13	776.864	776.864	1551.71	-2.1859	-0.0016982	2.7422	0.0021303	0.55626	0.00043214	776.866	12.654	0.17861	12.865	12.742	12.921	0.21026	18	7	3	0.93866	0.000767967	0.00978566	0.014794	1	117.52	19.128	1	13345000	1	1	3	4	1	0	0	0	2	0	0
R1	1	0	Deamidation (NQ)	0	MULTI-MSMS	QEHF1_09663_DAS	F3	2	62	14	782.851	782.853	1563.69	-2.005	-0.0015696	0.044665	3.4966e-05	-1.9603	-0.0015346	782.854	13.425	0.14663	13.425	13.315	13.462	0	11	5	3	0.252602	0.000115766	0.000502607	0.0031922	1	117.09	85.955	1	2833100	0	1	0	1	1	1	0	0	1	0	1
R1	0	0	Unmodified	2	MULTI-MSMS	QEHF1_09664_DAS	F1	4	24;25	22	644.585	644.586	2574.32	1.4643	0.00094387	-0.76267	-0.00049161	0.70163	0.00045226	645.087	18.899	0.29802	19.004	18.886	19.184	0.10544	41	11	5	0.694608	0.00405449	0.0653017	0.049288	1	70.345	49.905	1	7156200	1	2	3	1	0	1	0	0	4	2	1
R1	0	0	Unmodified	2	MULTI-MSMS	QEHF1_09665_DAS	F2	4	24;25	22	644.837	644.586	2574.32	3.4647	0.0022333	-3.2805	-0.0021146	0.18425	0.00011876	644.835	18.665	0.54308	18.862	18.659	19.202	0.1971	49	21	5	0.762501	0.0114964	0.161273	0.00071149	1	122.3	101.86	1	42739000	1	2	3	1	0	1	0	0	4	2	1
R1	0	1	Oxidation (M)	2	MULTI-MSMS	QEHF1_09665_DAS	F2	4	24;25	22	648.834	648.585	2590.31	2.3672	0.0015353	-4.2097	-0.0027304	-1.8425	-0.001195	648.833	18.514	0.22042	18.712	18.612	18.833	0.19818	29	8	5	0.8604	0.00212524	0.0266538	0.021549	1	85.224	63.421	1	8313200	1	2	3	1	0	1	0	0	4	2	1
R1	0	0	Unmodified	0	MULTI-MSMS	QEHF1_09664_DAS	F1	2	24;25	20	1102.49	1101.99	2201.96	-1.2013	-0.0013239	0.14417	0.00015887	-1.0572	-0.001165	1102.49	14.687	0.20721	14.814	14.74	14.947	0.12731	28	10	4	0.952696	0.000771636	0.00157372	3.6472e-13	1	190.37	154.08	1	12707000	0	1	2	1	1	1	0	1	0	3	0
R1	0	0	Unmodified	0	MULTI-MSMS	QEHF1_09665_DAS	F2	2	24;25	20	1102.49	1101.99	2201.96	0.21304	0.00023476	-0.18819	-0.00020738	0.024845	2.7379e-05	1102.49	14.561	0.23651	14.768	14.636	14.873	0.20725	34	10	5	0.954552	0.00244533	0.00695213	3.3476e-19	1	197.19	167.38	1	25898000	0	1	2	1	1	1	0	1	0	3	0
R1	1	0	Deamidation (NQ)	0	MULTI-MSMS	QEHF1_09664_DAS	F1	2	62	13	717.335	717.332	1432.65	-1.8095	-0.001298	1.9117	0.0013713	0.10219	7.3305e-05	717.334	11.685	0.20918	11.822	11.75	11.959	0.13649	29	15	3	0.600269	0.00047433	0.00266616	0.0015557	1	147.91	97.03	1	4431800	0	1	0	1	1	1	0	0	1	0	1
R1	1	0	Deamidation (NQ)	0	MULTI-MSMS	QEHF1_09664_DAS	F1	3	62	13	478.557	478.557	1432.65	-1.3547	-0.00064832	0.14203	6.7968e-05	-1.2127	-0.00058035	478.557	11.696	0.22413	11.832	11.735	11.959	0.13649	48	16	4	0.601304	0.00165012	0.0102646	0.048195	1	98.942	66.419	1	12805000	0	1	0	1	1	1	0	0	1	0	1
R1	0	0	Unmodified	0	MULTI-MSMS	QEHF1_09665_DAS	F2	2	45	10	619.814	619.814	1237.61	1.8453	0.0011438	-1.0793	-0.00066897	0.76604	0.0004748	619.813	13.954	0.18362	14.162	14.078	14.262	0.20846	18	7	3	0.761239	0.000808645	0.0114209	7.3458e-05	1	176.79	104.24	1	11500000	1	0	1	0	2	0	0	0	1	0	0
R1	0	1	Oxidation (M)	0	MULTI-MSMS	QEHF1_09663_DAS	F3	2	0	13	797.42	797.419	1592.82	-0.0096001	-7.6553e-06	1.5669	0.0012494	1.5573	0.0012418	797.42	22.032	0.78209	22.032	21.896	22.678	-3.5527e-15	195	76	6	0.972143	0.0174447	0.287538	1.1816e-16	1	223.14	179.63	1	48097000	1	0	22	1	2	0	0	0	2	0	0
R1	0	1	Oxidation (M)	0	MULTI-MSMS	QEHF1_09664_DAS	F1	2	0	13	797.424	797.419	1592.82	0.34325	0.00027371	1.3649	0.0010884	1.7082	0.0013621	797.42	21.983	1.0236	22.066	21.559	22.582	0.082443	112	53	5	0.816841	0.00183385	0.0174332	3.6736e-05	2	171.92	137.2	1	30360000	1	0	22	1	2	0	0	0	2	0	0
R1	0	1	Oxidation (M)	0	MULTI-MSMS	QEHF1_09665_DAS	F2	2	0	13	797.42	797.419	1592.82	-0.9174	-0.00073155	1.3516	0.0010778	0.43416	0.00034621	797.42	21.681	0.22452	21.861	21.776	22.001	0.1802	49	12	6	0.761912	0.0020968	0.100226	2.4623e-17	1	234.39	181.07	1	13748000	1	0	22	1	2	0	0	0	2	0	0
R1	0	0	Unmodified	0	MULTI-MSMS	QEHF1_09663_DAS	F3	2	0	13	789.423	789.421	1576.83	0.53724	0.00042411	-0.86396	-0.00068203	-0.32672	-0.00025792	789.421	22.816	0.32086	22.816	22.665	22.986	0	189	34	7	0.994252	0.0269778	0.708184	1.3112e-16	1	221.59	162.91	1	1080700000	1	0	22	1	2	0	0	0	2	0	0
R1	0	0	Unmodified	0	MULTI-MSMS	QEHF1_09663_DAS	F3	3	0	13	526.617	526.617	1576.83	1.3317	0.00070128	-1.5384	-0.00081015	-0.20673	-0.00010887	526.616	22.825	0.3178	22.825	22.678	22.996	0	159	33	6	0.919343	0.00476374	0.136297	0.048033	1	99.011	76.965	1	282190000	1	0	22	1	2	0	0	0	2	0	0
R1	0	0	Unmodified	0	MULTI-MSMS	QEHF1_09663_DAS	F3	2	0	13	789.922	789.421	1576.83	0.76841	0.0006066	-2.5467	-0.0020105	-1.7783	-0.0014039	789.421	23.31	0.23178	23.31	23.232	23.464	0	132	32	5	0.691823	0.0137071	0.283168	0.00014468	1	164.65	117.45	1	8133900	1	0	22	1	2	0	0	0	2	0	0
R1	0	0	Unmodified	0	MULTI-MSMS	QEHF1_09663_DAS	F3	2	0	13	789.422	789.421	1576.83	0.9469	0.0007475	-0.94605	-0.00074683	0.00085072	6.7158e-07	789.421	23.602	0.56863	23.602	23.442	24.011	0	290	75	5	0.988409	0.0156202	0.514378	5.0281e-12	2	214.67	155.99	1	11952000	1	0	22	1	2	0	0	0	2	0	0
R1	0	0	Unmodified	0	MULTI-MSMS	QEHF1_09663_DAS	F3	2	0	13	789.923	789.421	1576.83	1.0561	0.0008337	-0.95606	-0.00075474	0.10002	7.896e-05	789.421	24.24	1.5202	24.24	24.011	25.531	0	506	217	5	0.69031	0.0117666	0.183796	5.9581e-11	4	196.44	147.64	1	8781300	1	0	22	1	2	0	0	0	2	0	0
R1	0	0	Unmodified	0	MULTI-MSMS	QEHF1_09663_DAS	F3	2	0	13	789.422	789.421	1576.83	0.62811	0.00049584	-0.35473	-0.00028003	0.27338	0.00021581	789.422	25.783	2.1893	25.783	25.017	27.206	0	952	359	3	0.989061	0.00837747	0.185057	1.0246e-05	3	173.71	123.98	1	4775600	1	0	22	1	2	0	0	0	2	0	0
R1	0	0	Unmodified	0	MULTI-MSMS	QEHF1_09663_DAS	F3	2	0	13	789.422	789.421	1576.83	0.3697	0.00029185	0.089552	7.0694e-05	0.45925	0.00036254	789.422	27.274	0.37572	27.274	27.202	27.578	0	238	78	4	0.822466	0.0035747	0.0718606	0.030784	1	106.29	70.347	1	2600300	1	0	22	1	2	0	0	0	2	0	0
R1	0	0	Unmodified	0	MULTI-MSMS	QEHF1_09664_DAS	F1	2	0	13	789.422	789.421	1576.83	0.50115	0.00039562	-0.4384	-0.00034608	0.062751	4.9537e-05	789.422	22.592	0.45111	22.67	22.466	22.917	0.078064	169	40	6	0.986187	0.0392467	1	5.7721e-17	1	230.41	171.74	1	185670000	1	0	22	1	2	0	0	0	2	0	0
R1	0	0	Unmodified	0	MULTI-MSMS	QEHF1_09664_DAS	F1	3	0	13	526.617	526.617	1576.83	0.54085	0.00028482	-0.33415	-0.00017597	0.2067	0.00010885	526.617	22.582	0.39758	22.66	22.506	22.903	0.078064	128	36	5	0.921815	0.00756083	0.129322	0.0041944	1	136.38	108.69	1	26907000	1	0	22	1	2	0	0	0	2	0	0
R1	0	0	Unmodified	0	MULTI-MSMS	QEHF1_09665_DAS	F2	2	0	13	789.421	789.421	1576.83	-0.33405	-0.00026371	-0.058856	-4.6462e-05	-0.39291	-0.00031017	789.422	22.372	0.39189	22.546	22.407	22.799	0.17383	79	16	6	0.938183	0.00222861	0.0285455	1.8419e-07	1	190.57	131.89	1	231320000	1	0	22	1	2	0	0	0	2	0	0
R1	0	0	Unmodified	0	MULTI-MSMS	QEHF1_09665_DAS	F2	3	0	13	526.616	526.617	1576.83	-2.8183	-0.0014841	2.2067	0.0011621	-0.61158	-0.00032207	526.618	22.373	0.35398	22.547	22.43	22.784	0.17383	65	14	7	0.987275	0.00345402	0.0503628	0.00029749	1	154.36	113.88	1	39197000	1	0	22	1	2	0	0	0	2	0	0
R1	0	0	Unmodified	0	MULTI-MSMS	QEHF1_09665_DAS	F2	2	0	13	789.924	789.421	1576.83	0.12565	9.9191e-05	0.41225	0.00032544	0.5379	0.00042463	789.422	23.98	0.22276	24.134	24.094	24.317	0.15405	43	15	3	0.644596	0.00295124	0.0127568	3.2417e-05	1	172.21	125.02	1	8488200	1	0	22	1	2	0	0	0	2	0	0
R1	0	0	Unmodified	0	MULTI-SECPEP	QEHF1_09665_DAS	F2	2	0	13	788.906	789.421	1576.83	1.2137	0.00095809	-2.843	-0.0022444	-1.6294	-0.0012863	789.419	27.492	1.061	27.612	27.163	28.224	0.12003	354	159	3	NaN	NaN	NaN	0.011554	1	120.09	83.757	1	2863300	1	0	22	1	2	0	0	0	2	0	0
R1	0	0	Unmodified	0	MULTI-MSMS	QEHF1_09663_DAS	F3	2	7	13	814.404	814.411	1626.81	-0.46065	-0.00037516	-1.0167	-0.00082798	-1.4773	-0.0012031	814.411	20.32	0.24553	20.32	20.187	20.432	0	82	22	5	0.68296	0.00216225	0.0544303	0.00028624	1	155.11	98.552	1	16987000	1	0	5	1	2	0	0	0	2	0	0
R1	0	0	Unmodified	0	MULTI-MSMS	QEHF1_09664_DAS	F1	2	7	13	814.411	814.411	1626.81	-0.56406	-0.00045937	0.64013	0.00052133	0.076074	6.1956e-05	814.412	20.294	0.30628	20.388	20.244	20.55	0.094261	47	14	5	0.823269	0.00423593	0.130613	1.9453e-11	1	209.85	141.11	1	21357000	1	0	5	1	2	0	0	0	2	0	0
R1	0	0	Unmodified	0	MULTI-MSMS	QEHF1_09665_DAS	F2	2	7	13	814.412	814.411	1626.81	-0.30503	-0.00024842	0.019429	1.5823e-05	-0.28561	-0.0002326	814.411	20.092	0.21497	20.283	20.162	20.377	0.19144	46	17	5	0.905541	0.00184464	0.0261453	4.0047e-33	1	261.72	192.99	1	62647000	1	0	5	1	2	0	0	0	2	0	0
R1	0	1	Oxidation (M)	0	MULTI-MSMS	QEHF1_09665_DAS	F2	2	7	13	822.906	822.409	1642.8	0.13447	0.00011059	-3.7079	-0.0030494	-3.5734	-0.0029388	822.405	19.339	0.32226	19.534	19.323	19.645	0.19451	27	13	3	0.946913	0.000467898	0.00199868	1.1816e-16	1	223.14	161.49	1	8913900	1	0	5	1	2	0	0	0	2	0	0
R1	0	0	Unmodified	0	MULTI-MSMS	QEHF1_09663_DAS	F3	2	92	21	1157.07	1156.57	2311.13	-0.45772	-0.00052938	-0.91853	-0.0010623	-1.3762	-0.0015917	1157.07	20.764	0.12202	20.764	20.699	20.821	0	24	10	3	0.715516	0.0015356	0.0279014	1.036e-05	1	150.34	122.37	1	2852700	0	1	1	3	2	1	0	1	1	3	0
R1	1	0	Deamidation (NQ)	0	MULTI-MSMS	QEHF1_09663_DAS	F3	2	49	11	670.778	670.779	1339.54	0.68898	0.00046216	-3.1028	-0.0020813	-2.4138	-0.0016191	670.778	15.282	0.20181	15.282	15.167	15.369	-1.7764e-15	13	8	2	0.692289	0.000617743	0.0132507	0.0024182	1	155.42	87.44	3	1721000	1	0	0	0	3	1	0	0	1	1	0
R1	1	0	Deamidation (NQ)	0	MULTI-MSMS	QEHF1_09664_DAS	F1	2	49	11	670.779	670.779	1339.54	-1.0753	-0.00072132	-0.33636	-0.00022562	-1.4117	-0.00094694	670.779	15.162	0.21557	15.288	15.203	15.419	0.12593	18	8	3	0.614347	0.00133738	0.0212973	9.2316e-06	1	190.03	117.06	3	8400900	1	0	0	0	3	1	0	0	1	1	0
R1	1	0	Deamidation (NQ)	0	MULTI-MSMS	QEHF1_09665_DAS	F2	2	49	11	670.78	670.779	1339.54	-1.7868	-0.0011986	1.9349	0.0012979	0.14808	9.9331e-05	670.78	15.052	0.23552	15.258	15.131	15.366	0.20659	22	9	3	0.739366	0.00313098	0.0303313	4.4868e-14	1	219.8	151.79	3	41029000	1	0	0	0	3	1	0	0	1	1	0
R1	1	0	Deamidation (NQ)	0	MULTI-MSMS	QEHF1_09665_DAS	F2	2	92	15	838.43	838.431	1674.85	-0.41185	-0.00034531	0.61193	0.00051306	0.20007	0.00016775	838.431	19.507	0.61369	19.701	19.576	20.19	0.19451	66	24	4	0.913062	0.00094254	0.00474485	0.0017355	2	125.54	71.624	2	20301000	0	1	0	0	1	1	0	1	1	2	0
R1	1	0	Deamidation (NQ)	0	MULTI-MSMS	QEHF1_09663_DAS	F3	2	92	23	1290.6	1290.1	2578.19	0.52584	0.00067838	0.25261	0.0003259	0.77845	0.0010043	1290.6	20.257	0.14222	20.257	20.171	20.313	0	41	12	5	0.946958	0.00191115	0.0326465	6.2143e-07	1	151.04	130.94	3	3507100	0	1	0	1	2	2	0	1	1	4	0
R1	2	0	2 Deamidation (NQ)	0	MULTI-MSMS	QEHF1_09663_DAS	F3	3	92	23	861.065	860.731	2579.17	-0.37738	-0.00032482	1.4625	0.0012588	1.0851	0.00093401	861.066	21.373	0.54003	21.373	21.241	21.781	0	139	46	5	0.906026	0.00173891	0.0145626	0.031313	1	79.445	67.658	3	8806400	0	1	0	1	2	2	0	1	1	4	0
R1	2	0	2 Deamidation (NQ)	0	MULTI-MSMS	QEHF1_09663_DAS	F3	2	92	23	1291.09	1290.59	2579.17	0.34806	0.00044921	0.013529	1.7461e-05	0.36159	0.00046667	1291.09	21.369	0.2718	21.369	21.256	21.528	3.5527e-15	64	19	5	0.947451	0.00124449	0.0124178	1.9615e-14	1	185.61	152.42	3	7285300	0	1	0	1	2	2	0	1	1	4	0
R1	2	0	2 Deamidation (NQ)	0	MULTI-MSMS	QEHF1_09664_DAS	F1	3	57	21	830.984	830.317	2487.93	-1.24	-0.0010296	-0.75383	-0.00062591	-1.9939	-0.0016555	830.985	12.113	0.25455	12.248	12.091	12.346	0.13583	39	13	4	0.965003	0.000995604	0.00627842	0.0059189	1	102.79	95.08	15	15636000	0	1	0	0	5	0	3	1	0	3	1
R1	3	0	3 Deamidation (NQ)	0	MULTI-MSMS	QEHF1_09664_DAS	F1	3	57	21	830.979	830.645	2488.91	-1.6518	-0.0013721	0.22395	0.00018603	-1.4279	-0.001186	830.98	12.631	0.73384	12.765	12.451	13.185	0.13415	136	40	6	0.908574	0.000613137	0.00211419	0.0019875	2	114.55	103.3	20	49999000	0	1	0	0	5	0	3	1	0	3	1
R1	2	0	2 Deamidation (NQ)	0	MULTI-MSMS	QEHF1_09664_DAS	F1	2	97	20	1194.45	1193.95	2385.89	-1.508	-0.0018005	-3.0157	-0.0036006	-4.5237	-0.0054011	1194.95	14.142	1.1952	14.272	13.396	14.591	0.12989	219	54	6	0.991908	0.00874519	0.124714	0.0056147	1	104.24	54.821	15	50293000	0	0	0	0	4	0	3	2	0	3	1
R1	1	1	Oxidation (M),Deamidation (NQ)	0	MULTI-MSMS	QEHF1_09664_DAS	F1	2	97	21	1252.48	1251.98	2501.95	-2.0161	-0.0025241	-3.1047	-0.0038871	-5.1208	-0.0064111	1252.48	13.486	0.34886	13.618	13.496	13.845	0.13217	34	15	4	0.940811	0.00108035	0.00664497	0.0085748	1	96.464	12.099	6	7065700	0	0	0	0	4	0	3	2	0	3	1
R1	1	0	Deamidation (NQ)	0	MULTI-MSMS	QEHF1_09663_DAS	F3	2	48	18	1068.06	1067.55	2133.1	0.068982	7.3642e-05	-0.47679	-0.000509	-0.40781	-0.00043536	1068.06	18.28	0.29818	18.28	18.138	18.437	0	59	15	6	0.95993	0.00364946	0.0160004	1.468e-56	1	294.69	197.23	6	33142000	0	1	0	0	3	1	0	3	1	0	0
R1	1	0	Deamidation (NQ)	0	MULTI-MSMS	QEHF1_09663_DAS	F3	3	48	18	712.042	712.039	2133.1	-0.30883	-0.0002199	0.91576	0.00065205	0.60692	0.00043215	712.374	18.296	0.2643	18.296	18.123	18.387	0	49	14	5	0.875401	0.003434	0.0188946	1.2761e-11	1	176.04	115.98	6	18431000	0	1	0	0	3	1	0	3	1	0	0
R1	1	0	Deamidation (NQ)	0	MULTI-MSMS	QEHF1_09664_DAS	F1	2	48	18	1068.06	1067.55	2133.1	-0.51689	-0.00055181	0.77596	0.00082838	0.25907	0.00027657	1068.06	18.145	0.27488	18.255	18.141	18.416	0.1101	42	10	6	0.983423	0.00653738	0.171322	1.1746e-165	1	409.73	282.17	6	73615000	0	1	0	0	3	1	0	3	1	0	0
R1	1	0	Deamidation (NQ)	0	MULTI-MSMS	QEHF1_09664_DAS	F1	3	48	18	712.374	712.039	2133.1	-0.62452	-0.00044468	1.351	0.00096199	0.72652	0.00051731	712.374	18.145	0.29866	18.255	18.141	18.44	0.1101	42	11	6	0.994203	0.00323273	0.0862231	1.8988e-07	1	162.79	119.2	6	36913000	0	1	0	0	3	1	0	3	1	0	0
R1	1	0	Deamidation (NQ)	0	MULTI-MSMS	QEHF1_09665_DAS	F2	2	48	18	1068.06	1067.55	2133.1	-0.25354	-0.00027067	0.58914	0.00062893	0.33559	0.00035826	1068.06	18.063	0.21583	18.262	18.13	18.346	0.1992	32	8	5	0.985743	0.00242787	0.0334937	8.9172e-86	1	331.1	232.16	6	48107000	0	1	0	0	3	1	0	3	1	0	0
R1	1	0	Deamidation (NQ)	0	MULTI-MSMS	QEHF1_09665_DAS	F2	3	48	18	712.371	712.039	2133.1	0.22135	0.00015761	-0.17086	-0.00012166	0.050491	3.5951e-05	712.372	18.051	0.24009	18.25	18.105	18.346	0.1992	34	9	5	0.666383	0.00453243	0.0525535	3.4422e-05	1	149.99	105.52	6	33693000	0	1	0	0	3	1	0	3	1	0	0
R1	1	0	Deamidation (NQ)	0	MULTI-MSMS	QEHF1_09665_DAS	F2	2	63	15	861.916	861.918	1721.82	0.86638	0.00074675	-1.7683	-0.0015242	-0.90195	-0.00077741	861.917	17.364	0.86591	17.565	17.217	18.083	0.20112	88	38	5	0.967731	0.00111964	0.00227224	2.7843e-28	2	240.52	135.69	4	197540000	1	0	0	0	4	1	0	0	1	1	0
R1	1	0	Deamidation (NQ)	0	MULTI-MSMS	QEHF1_09665_DAS	F2	3	63	15	574.948	574.948	1721.82	-0.98409	-0.0005658	0.78172	0.00044945	-0.20237	-0.00011635	574.949	17.336	0.34965	17.537	17.467	17.816	0.20112	25	15	3	0.966152	0.00064939	0.00195529	0.002769	1	119.32	83.966	4	17514000	1	0	0	0	4	1	0	0	1	1	0
R1	2	0	2 Deamidation (NQ)	0	MULTI-SECPEP	QEHF1_09665_DAS	F2	2	63	15	862.357	862.41	1722.81	-0.22216	-0.00019159	2.5672	0.0022139	2.345	0.0020224	862.413	18.018	0.14458	18.217	18.13	18.274	0.1992	13	5	3	0.544243	0.000960169	0.00722842	0.033233	1	80.17	41.456	6	6062100	1	0	0	0	4	1	0	0	1	1	0
R1	0	0	Unmodified	0	MULTI-MSMS	QEHF1_09664_DAS	F1	2	12	8	493.238	493.239	984.462	-2.0388	-0.0010056	0.3984	0.00019651	-1.6404	-0.0008091	493.239	9.883	0.44164	10.022	9.8599	10.302	0.13853	47	20	4	0.872065	0.00300686	0.0209083	0.032587	1	144.83	94.794	1	24022000	1	0	1	0	2	1	0	1	1	0	0
R1	1	0	Deamidation (NQ)	1	MULTI-MSMS	QEHF1_09663_DAS	F3	2	108;3	15	876.462	876.463	1750.91	-2.2049	-0.0019325	0.74658	0.00065435	-1.4583	-0.0012781	876.463	12.751	0.149	12.751	12.655	12.804	0	12	5	3	0.772532	0.000618207	0.016442	0.0054238	1	110.08	30.257	4	1305700	1	1	0	0	2	0	0	2	0	1	1
R1	0	0	Unmodified	0	MULTI-SECPEP	QEHF1_09663_DAS	F3	2	18;21;26;31;33;53;73;86;89;96	13	746.043	745.878	1489.74	-1.7768	-0.0013253	-0.089287	-6.6597e-05	-1.8661	-0.0013918	745.878	14.108	0.21699	14.108	14	14.217	-1.7764e-15	25	8	4	0.506353	0.00513572	0.0404469	0.043207	1	106.62	51.555	1	14972000	0	1	0	2	1	1	0	2	1	0	0
R1	0	0	Unmodified	0	MULTI-MSMS	QEHF1_09663_DAS	F3	3	72	14	588.289	588.289	1761.84	-0.45148	-0.0002656	0.21853	0.00012856	-0.23294	-0.00013704	588.289	18.626	0.35809	18.626	18.387	18.745	0	55	16	4	0.755207	0.001882	0.02727	0.013404	1	105.03	81.609	1	17316000	1	0	5	0	1	0	0	2	0	1	1
R1	0	0	Unmodified	0	MSMS	QEHF1_09663_DAS	F3	2	72	14	881.927	881.929	1761.84	NaN	NaN	NaN	NaN	NaN	NaN	NaN	18.555	1	18.555	18.055	19.055	0	NaN	NaN	NaN	NaN	NaN	NaN	8.9377e-08	1	166.29	115.2	1	NaN	1	0	5	0	1	0	0	2	0	1	1
R1	0	0	Unmodified	0	MULTI-MSMS	QEHF1_09664_DAS	F1	3	72	14	588.289	588.289	1761.84	0.086515	5.0896e-05	-0.51508	-0.00030301	-0.42856	-0.00025212	588.289	18.496	1.0178	18.604	18.315	19.333	0.108	129	42	4	0.995283	0.00224458	0.0199396	0.00073618	1	134.61	105.98	1	17460000	1	0	5	0	1	0	0	2	0	1	1
R1	0	0	Unmodified	0	MULTI-MSMS	QEHF1_09664_DAS	F1	2	72	14	882.428	881.929	1761.84	0.04541	4.0048e-05	-2.8545	-0.0025175	-2.8091	-0.0024774	881.929	18.513	0.8913	18.621	18.315	19.206	0.108	66	35	4	0.541112	0.00252788	0.022721	4.3903e-06	2	169.82	116.07	1	9717900	1	0	5	0	1	0	0	2	0	1	1
R1	1	0	Deamidation (NQ)	0	MULTI-MSMS	QEHF1_09663_DAS	F3	3	61	20	814.363	814.029	2439.06	-0.67926	-0.00055294	0.23448	0.00019087	-0.44478	-0.00036206	814.364	16.448	0.29911	16.448	16.352	16.651	0	33	12	4	0.796097	0.00420369	0.100954	3.8294e-05	1	145.88	122.71	4	7659000	1	0	0	0	2	3	0	2	2	1	1
R1	1	0	Deamidation (NQ)	0	MULTI-MSMS	QEHF1_09665_DAS	F2	3	61	20	814.364	814.029	2439.06	-0.17358	-0.0001413	0.47442	0.00038619	0.30084	0.00024489	814.364	16.278	0.40095	16.482	16.33	16.731	0.20365	50	16	4	0.827365	0.00450811	0.0355237	8.5351e-14	1	194.18	164.42	4	88021000	1	0	0	0	2	3	0	2	2	1	1
R1	1	0	Deamidation (NQ)	0	MULTI-MSMS	QEHF1_09665_DAS	F2	2	61	20	1221.04	1220.54	2439.06	0.94389	0.0011521	-1.1141	-0.0013598	-0.17021	-0.00020775	1220.54	16.278	0.18923	16.482	16.399	16.588	0.20365	19	7	3	0.916227	0.00138996	0.011745	1.2642e-176	1	410.12	343.41	4	11185000	1	0	0	0	2	3	0	2	2	1	1
R1	1	1	Oxidation (M),Deamidation (NQ)	0	MULTI-MSMS	QEHF1_09665_DAS	F2	3	61	20	819.695	819.361	2455.06	-0.85245	-0.00069847	1.8938	0.0015517	1.0414	0.00085327	819.696	15.06	0.4478	15.267	15.083	15.531	0.20659	57	18	6	0.848029	0.00824347	0.0442142	8.5557e-39	1	256.25	211.11	4	107470000	1	0	0	0	2	3	0	2	2	1	1
R1	1	1	Oxidation (M),Deamidation (NQ)	0	MULTI-MSMS	QEHF1_09665_DAS	F2	2	61	20	1229.04	1228.54	2455.06	0.31172	0.00038296	-0.090633	-0.00011135	0.22108	0.00027161	1229.04	15.06	0.14028	15.267	15.203	15.343	0.20659	17	5	4	0.945109	0.00150908	0.0137979	8.1762e-64	1	295.71	239.22	4	14381000	1	0	0	0	2	3	0	2	2	1	1
R1	1	0	Deamidation (NQ)	1	MULTI-MSMS	QEHF1_09665_DAS	F2	4	61	21	650.049	649.799	2595.17	1.2621	0.00082013	0.11515	7.4826e-05	1.3773	0.00089495	650.049	15.473	0.23344	15.679	15.553	15.787	0.20593	33	11	4	0.877118	0.00308254	0.0105882	0.00059306	1	127.5	89.082	4	19948000	2	0	0	0	2	3	0	2	2	1	1
R1	1	1	Oxidation (M),Deamidation (NQ)	1	MULTI-MSMS	QEHF1_09665_DAS	F2	4	95	22	656.052	655.799	2619.17	1.0058	0.00065962	3.0356	0.0019907	4.0414	0.0026504	656.052	12.631	0.84501	12.842	12.535	13.38	0.21026	167	43	7	0.93135	0.0094174	0.0574333	2.6903e-07	2	153.21	127.67	4	205930000	1	0	0	0	2	2	0	2	2	2	2
R1	1	1	Oxidation (M),Deamidation (NQ)	1	MULTI-MSMS	QEHF1_09665_DAS	F2	4	95	22	656.051	655.799	2619.17	1.3772	0.00090316	2.4933	0.0016351	3.8705	0.0025382	656.051	13.694	0.90364	13.903	13.466	14.37	0.209	128	41	5	0.590335	0.00198402	0.0159913	0.00097519	1	118.37	96.565	4	25074000	1	0	0	0	2	2	0	2	2	2	2
R1	1	1	Oxidation (M),Deamidation (NQ)	1	MULTI-MSMS	QEHF1_09665_DAS	F2	3	95	22	874.403	874.063	2619.17	0.32527	0.0002843	3.2063	0.0028025	3.5316	0.0030868	874.399	13.729	0.63524	13.938	13.67	14.305	0.209	46	27	4	NaN	0	0	0.011703	1	90.972	65.774	4	5742700	1	0	0	0	2	2	0	2	2	2	2
R1	1	0	Deamidation (NQ)	1	MULTI-MSMS	QEHF1_09665_DAS	F2	4	95	22	652.053	651.8	2603.17	1.7904	0.001167	1.9949	0.0013003	3.7854	0.0024673	652.052	13.676	0.92059	13.885	13.693	14.613	0.209	209	44	8	0.992062	0.0281605	0.108838	5.6326e-20	3	206.74	172.52	4	1289500000	1	0	0	0	2	2	0	2	2	2	2
R1	1	0	Deamidation (NQ)	1	MULTI-MSMS	QEHF1_09665_DAS	F2	2	95	22	1303.1	1302.59	2603.17	2.0173	0.0026278	0.97005	0.0012636	2.9874	0.0038913	1303.1	13.668	0.22541	13.877	13.806	14.031	0.209	23	9	4	0.927598	0.000618039	0.00711801	6.1819e-65	1	299.31	236.42	4	10188000	1	0	0	0	2	2	0	2	2	2	2
R1	1	0	Deamidation (NQ)	1	MULTI-MSMS	QEHF1_09665_DAS	F2	4	95	22	652.053	651.8	2603.17	1.2125	0.00079031	0.93047	0.00060648	2.143	0.0013968	652.302	14.626	1.49	14.833	14.359	15.849	0.20725	225	71	6	0.844281	0.00373733	0.0303461	4.8574e-13	4	175.65	148.59	4	106070000	1	0	0	0	2	2	0	2	2	2	2
R1	1	0	Deamidation (NQ)	1	MULTI-MSMS	QEHF1_09665_DAS	F2	4	95	22	652.054	651.8	2603.17	2.2661	0.001477	1.2605	0.00082158	3.5266	0.0022986	652.302	17.384	0.66515	17.585	17.467	18.132	0.20112	61	28	4	0.218378	0.000469784	0.0254404	0.024958	1	83.395	59.385	4	12694000	1	0	0	0	2	2	0	2	2	2	2
R1	1	0	Deamidation (NQ)	1	MULTI-MSMS	QEHF1_09665_DAS	F2	4	95	22	652.053	651.8	2603.17	3.2666	0.0021291	0.46148	0.00030079	3.728	0.0024299	652.051	22.914	0.46718	23.08	22.974	23.441	0.16644	75	30	4	0.92394	0.0013568	0.0481417	0.0040668	1	106.13	77.931	4	964930	1	0	0	0	2	2	0	2	2	2	2
R1	1	0	Deamidation (NQ)	1	MULTI-SECPEP	QEHF1_09665_DAS	F2	4	95	22	652.304	651.8	2603.17	3.0003	0.0019556	0.66981	0.00043658	3.6702	0.0023922	652.302	22.752	0.35095	22.922	22.649	23	0.17028	53	25	3	0.256158	0.000139871	0.00826259	0.046586	1	75.122	46.231	4	1178500	1	0	0	0	2	2	0	2	2	2	2
R1	1	0	Deamidation (NQ)	0	MULTI-MSMS	QEHF1_09665_DAS	F2	2	102	14	881.858	881.859	1761.7	-0.56354	-0.00049696	0.080877	7.1322e-05	-0.48267	-0.00042564	881.86	18.1	0.11788	18.299	18.228	18.346	0.1992	14	4	4	0.700273	0.00138627	0.00935893	2.4961e-09	1	191.04	150.32	3	15675000	0	1	0	0	3	2	0	0	3	0	0
R1	0	0	Unmodified	0	MULTI-MSMS	QEHF1_09665_DAS	F2	2	87	9	522.757	522.757	1043.5	-2.5883	-0.001353	2.6593	0.0013902	0.070984	3.7107e-05	522.758	11.945	0.80465	12.156	12.05	12.855	0.21074	74	41	5	0.629206	0.0155801	0.108341	0.0043297	1	163.04	0	1	390520000	1	0	1	0	3	1	0	0	1	1	0
R1	1	0	Deamidation (NQ)	2	MULTI-MSMS	QEHF1_09664_DAS	F1	3	24;25	15	561.291	561.291	1680.85	-0.83709	-0.00046985	1.1079	0.00062184	0.27079	0.00015199	561.292	13.486	0.40264	13.618	13.514	13.917	0.13217	47	17	4	0.916866	0.00173197	0.0101592	0.02792	1	89.911	58.949	3	15291000	0	3	0	1	3	1	0	0	0	1	0
R1	0	0	Unmodified	0	MULTI-MSMS	QEHF1_09663_DAS	F3	2	57;69	14	858.364	858.365	1714.71	-1.329	-0.0011408	0.37495	0.00032184	-0.95405	-0.00081892	858.867	13.625	0.21903	13.625	13.509	13.728	-1.7764e-15	24	8	4	0.722781	0.00106628	0.00384368	1.0545e-05	1	163.46	136.95	1	7619800	0	1	1	0	2	2	1	0	1	0	0
R1	2	0	2 Deamidation (NQ)	0	MULTI-MSMS	QEHF1_09663_DAS	F3	2	98	22	1134.06	1133.56	2265.11	0.076774	8.7028e-05	-0.44428	-0.00050362	-0.36751	-0.00041659	1134.06	16.354	0.50026	16.354	16.176	16.676	0	81	21	7	0.925678	0.00277665	0.0157254	0.00037454	2	127.32	71.236	1	81028000	1	0	0	2	2	0	1	0	0	1	1
R1	2	0	2 Deamidation (NQ)	0	MULTI-MSMS	QEHF1_09664_DAS	F1	2	98	22	1134.06	1133.56	2265.11	-1.8564	-0.0021043	2.0996	0.0023801	0.24326	0.00027575	1134.06	16.161	0.28871	16.282	16.133	16.421	0.12131	30	11	4	0.944958	0.00103637	0.00990313	0.0011554	1	115.68	70.068	1	19984000	1	0	0	2	2	0	1	0	0	1	1
R1	2	0	2 Deamidation (NQ)	0	MULTI-MSMS	QEHF1_09665_DAS	F2	2	98	22	1134.06	1133.56	2265.11	0.38909	0.00044105	0.18116	0.00020535	0.57024	0.0006464	1134.06	16.164	0.32776	16.368	16.215	16.543	0.20443	37	13	4	0.960157	0.00170369	0.0362173	0.00058647	1	124.16	68.183	1	14782000	1	0	0	2	2	0	1	0	0	1	1
R1	1	0	Deamidation (NQ)	1	MULTI-MSMS	QEHF1_09663_DAS	F3	3	99	20	686.704	686.704	2057.09	0.13693	9.4028e-05	-0.076809	-5.2745e-05	0.060118	4.1283e-05	687.038	16.392	0.23403	16.392	16.215	16.449	0	23	10	4	0.732498	0.0016514	0.0133308	0.0089183	1	94.281	63.166	2	10818000	1	0	0	1	2	0	0	0	0	1	1
R1	1	0	Deamidation (NQ)	1	MULTI-MSMS	QEHF1_09664_DAS	F1	3	99	20	687.038	686.704	2057.09	-1.705	-0.0011708	1.7589	0.0012079	0.05397	3.7062e-05	687.04	16.171	0.26458	16.292	16.157	16.421	0.12131	24	10	3	0.700087	0.00262827	0.0324044	0.027435	1	82.609	57.423	2	16008000	1	0	0	1	2	0	0	0	0	1	1
R1	1	0	Deamidation (NQ)	0	MULTI-MSMS	QEHF1_09663_DAS	F3	4	108;3	16	418.47	418.471	1669.85	-2.7862	-0.001166	1.1314	0.00047346	-1.6548	-0.00069249	418.471	12.741	0.80862	12.741	12.58	13.389	0	70	36	2	0.795956	0.0141296	0.111123	0.0098782	1	102.64	73.296	3	71422000	0	1	0	1	3	0	0	0	0	2	2
R1	1	0	Deamidation (NQ)	0	MULTI-MSMS	QEHF1_09663_DAS	F3	3	108;3	16	557.625	557.625	1669.85	-1.909	-0.0010645	1.063	0.00059274	-0.84605	-0.00047178	557.626	12.741	0.73425	12.741	12.605	13.34	1.7764e-15	72	33	6	0.978408	0.0110383	0.0769698	0.0031279	1	116.86	82.684	3	63202000	0	1	0	1	3	0	0	0	0	2	2
R1	1	0	Deamidation (NQ)	0	MULTI-MSMS	QEHF1_09663_DAS	F3	2	108;3	16	836.435	835.934	1669.85	-2.4406	-0.0020402	1.4189	0.0011861	-1.0218	-0.00085412	835.935	12.74	0.22261	12.74	12.605	12.828	-1.7764e-15	23	8	4	0.989813	0.00586977	0.0469618	7.0593e-10	1	188.96	128.53	3	15339000	0	1	0	1	3	0	0	0	0	2	2
R1	1	0	Deamidation (NQ)	0	MULTI-MSMS	QEHF1_09664_DAS	F1	4	108;3	16	418.47	418.471	1669.85	-1.9621	-0.00082108	0.45217	0.00018922	-1.5099	-0.00063186	418.471	12.454	0.91899	12.589	12.414	13.333	0.13505	167	51	6	0.986319	0.00491994	0.0151884	0.0072957	2	106.52	67.726	3	485490000	0	1	0	1	3	0	0	0	0	2	2
R1	1	0	Deamidation (NQ)	0	MULTI-MSMS	QEHF1_09664_DAS	F1	3	108;3	16	557.625	557.625	1669.85	-1.078	-0.00060113	0.22141	0.00012347	-0.85661	-0.00047767	557.625	12.465	0.74601	12.6	12.452	13.198	0.13505	104	41	5	0.966079	0.00262765	0.00936691	0.0030185	1	117.48	75.167	3	323470000	0	1	0	1	3	0	0	0	0	2	2
R1	1	0	Deamidation (NQ)	0	MULTI-MSMS	QEHF1_09664_DAS	F1	2	108;3	16	835.933	835.934	1669.85	-1.6014	-0.0013386	0.56715	0.0004741	-1.0342	-0.00086453	835.934	12.462	0.27965	12.598	12.497	12.777	0.13505	40	13	4	0.984181	0.0011244	0.00449657	1.5789e-15	1	215.25	160.17	3	37801000	0	1	0	1	3	0	0	0	0	2	2
R1	0	0	Unmodified	0	MULTI-MSMS	QEHF1_09663_DAS	F3	2	0;7;9	14	856.896	856.899	1711.78	-0.54004	-0.00046276	-0.86134	-0.00073808	-1.4014	-0.0012008	856.898	18.914	0.1386	18.914	18.863	19.001	0	23	10	4	0.475495	0.00255521	0.0715452	4.9609e-38	1	274.03	185.34	1	3145100	1	0	1	1	1	2	0	0	1	0	0
R1	0	0	Unmodified	0	MULTI-MSMS	QEHF1_09665_DAS	F2	2	82	11	599.258	599.258	1196.5	0.96504	0.00057831	-1.6512	-0.00098947	-0.68612	-0.00041116	599.258	12.611	0.26472	12.821	12.672	12.937	0.21026	32	11	4	0.622341	0.00471048	0.0481894	0.001775	1	160.53	0	1	97299000	0	1	1	0	0	3	0	0	0	2	0
R1	0	0	Unmodified	0	MSMS	QEHF1_09665_DAS	F2	2	17;58;59	11	610.273	610.274	1218.53	NaN	NaN	NaN	NaN	NaN	NaN	NaN	11.184	1	11.395	10.895	11.895	0.21086	NaN	NaN	NaN	NaN	NaN	NaN	0.00059945	1	171.33	3.3972	1	NaN	0	1	1	0	0	2	0	0	0	2	1
R1	1	0	Deamidation (NQ)	0	MULTI-MSMS	QEHF1_09664_DAS	F1	3	108;3	14	501.594	501.595	1501.76	-1.9429	-0.00097454	1.2125	0.00060818	-0.73039	-0.00036636	501.595	12.173	0.17706	12.309	12.238	12.415	0.13583	17	9	3	0.506492	0.000146862	0.00130989	0.00060927	1	137.93	100.34	3	6628300	0	1	0	0	3	0	0	0	0	2	2
R1	1	0	Deamidation (NQ)	0	MULTI-MSMS	QEHF1_09664_DAS	F1	3	108;3	14	501.93	501.595	1501.76	-2.2377	-0.0011224	0.68874	0.00034547	-1.549	-0.00077697	501.595	12.469	0.2151	12.604	12.537	12.752	0.13505	18	10	2	0.941399	0.000251066	0.00314474	0.0021563	1	123.76	86.911	3	4762600	0	1	0	0	3	0	0	0	0	2	2
R1	2	1	Oxidation (M),2 Deamidation (NQ)	1	MULTI-MSMS	QEHF1_09664_DAS	F1	2	105	17	942.422	942.426	1882.84	-0.8931	-0.00084168	-2.8353	-0.002672	-3.7284	-0.0035137	942.423	16.976	0.24598	17.092	16.955	17.201	0.11598	30	9	4	0.75526	0.00182652	0.0122338	0.0075696	1	103.34	38.1	3	51232000	1	1	0	2	2	1	0	1	1	1	0
R1	2	1	Oxidation (M),2 Deamidation (NQ)	1	MULTI-MSMS	QEHF1_09665_DAS	F2	2	105	17	942.927	942.426	1882.84	-0.63465	-0.00059811	-2.4014	-0.0022632	-3.0361	-0.0028613	942.423	16.92	0.23923	17.122	17.002	17.242	0.20196	23	9	4	0.761439	0.00104665	0.00617648	0.013061	1	90.913	30.222	3	39322000	1	1	0	2	2	1	0	1	1	1	0
R1	1	0	Deamidation (NQ)	0	MULTI-MSMS	QEHF1_09663_DAS	F3	3	6;92	10	421.216	421.217	1260.63	-1.047	-0.00044101	-0.6063	-0.00025538	-1.6533	-0.00069639	421.217	19.317	0.13501	19.317	19.262	19.397	0	17	7	3	0.962311	0.00130369	0.0427026	0.042992	1	131.62	90.536	1	2231500	0	1	0	0	1	0	0	0	0	0	1
R1	1	0	Deamidation (NQ)	0	MULTI-MSMS	QEHF1_09663_DAS	F3	2	6;92	10	631.321	631.322	1260.63	3.1875	0.0020124	-3.7903	-0.0023929	-0.60276	-0.00038054	631.32	19.347	0.15516	19.347	19.256	19.411	0	15	9	2	0.795041	0.00228008	0.0611415	0.00078762	1	171.53	109.33	1	2284100	0	1	0	0	1	0	0	0	0	0	1
R1	1	0	Deamidation (NQ)	1	MULTI-SECPEP	QEHF1_09665_DAS	F2	2	74	17	920.959	920.967	1839.92	-0.46892	-0.00043186	-2.0585	-0.0018958	-2.5274	-0.0023276	921.467	20.561	0.33296	20.749	20.585	20.918	0.18766	46	21	5	NaN	NaN	NaN	0.00023343	1	114.83	72.09	2	17719000	0	1	0	2	1	0	1	1	0	1	0
R1	0	0	Unmodified	0	MULTI-MSMS	QEHF1_09663_DAS	F3	3	21	17	649.665	649.665	1945.97	0.90004	0.00058473	-1.2524	-0.00081364	-0.35236	-0.00022891	649.998	16.762	0.18567	16.762	16.676	16.862	0	14	8	2	0.684209	0.000795963	0.00420011	9.3226e-05	1	146.27	120.95	1	6839800	1	0	1	1	1	0	0	0	1	1	1
R1	0	0	Unmodified	0	MULTI-MSMS	QEHF1_09665_DAS	F2	2	104	14	770.903	770.902	1539.79	-2.6746	-0.0020619	2.8002	0.0021587	0.12563	9.6847e-05	770.905	14.529	0.23651	14.737	14.637	14.873	0.20792	28	10	4	0.473518	0.00072874	0.00451231	0.013749	1	104.79	50.729	1	13319000	0	1	1	0	1	0	0	3	2	2	0
R1	0	0	Unmodified	0	MULTI-MSMS	QEHF1_09663_DAS	F3	3	55;79	15	582.959	582.625	1744.85	-0.35926	-0.00020931	1.4983	0.00087297	1.1391	0.00066365	582.96	14.979	0.17074	14.979	14.895	15.066	0	20	6	5	0.849157	0.00222458	0.0819522	0.048428	1	84.58	55.624	1	4205400	1	0	1	2	0	1	0	2	1	0	1
R1	1	0	Deamidation (NQ)	0	MULTI-MSMS	QEHF1_09664_DAS	F1	2	16;28	12	781.33	780.828	1559.64	-1.6588	-0.0012952	1.3194	0.0010302	-0.33937	-0.00026499	780.83	11.087	0.30146	11.225	11.073	11.374	0.13757	57	19	4	0.982843	0.00126023	0.0110438	3.2302e-11	1	211.27	158.78	6	18744000	1	0	0	0	2	0	1	4	0	0	0
R1	1	0	Deamidation (NQ)	0	MULTI-MSMS	QEHF1_09665_DAS	F2	2	16;28	12	780.829	780.828	1559.64	-2.4165	-0.0018869	3.2627	0.0025476	0.84619	0.00066073	780.831	11.009	0.2857	11.22	11.065	11.351	0.21086	49	12	5	0.98328	0.000952036	0.00846424	5.5769e-17	1	234.2	172.52	6	40541000	1	0	0	0	2	0	1	4	0	0	0
R1	2	0	2 Deamidation (NQ)	0	MULTI-MSMS	QEHF1_09665_DAS	F2	2	16;28	12	781.32	781.32	1560.63	-2.5495	-0.001992	3.8284	0.0029912	1.2789	0.0009992	781.323	11.311	0.19629	11.522	11.466	11.663	0.21086	13	9	2	0.785409	0.000554058	0.00147016	8.8352e-11	1	202.44	100.54	15	5448500	1	0	0	0	2	0	1	4	0	0	0
R1	0	0	Unmodified	0	MULTI-MSMS	QEHF1_09664_DAS	F1	2	24;25	17	932.468	932.467	1862.92	-0.88184	-0.00082229	0.17872	0.00016665	-0.70312	-0.00065564	932.969	20.506	0.31554	20.601	20.451	20.767	0.094261	52	13	5	0.978149	0.00163129	0.0159228	6.0938e-08	1	171.85	0	1	25281000	0	0	1	1	0	1	0	1	1	3	1
R1	0	0	Unmodified	0	MULTI-MSMS	QEHF1_09663_DAS	F3	2	18;21;26;31;33;53;73	15	853.423	853.423	1704.83	-0.24114	-0.00020579	0.7482	0.00063853	0.50707	0.00043274	853.423	15.431	0.24615	15.431	15.32	15.566	1.7764e-15	27	9	4	0.967737	0.00172897	0.0108331	0.0066649	1	108.9	63.742	1	16280000	0	1	1	2	1	1	0	3	1	0	0
R1	0	0	Unmodified	1	MULTI-MSMS	QEHF1_09664_DAS	F1	2	107	15	830.954	830.954	1659.89	-0.48873	-0.00040611	-0.53544	-0.00044492	-1.0242	-0.00085104	830.955	14.526	0.8625	14.655	13.889	14.751	0.12863	64	44	3	0.88368	0.00258034	0.00519473	0.0027084	1	119.68	8.0736	1	60464000	1	1	1	1	0	1	0	2	1	2	0
R1	0	0	Unmodified	1	MULTI-MSMS	QEHF1_09663_DAS	F3	2	79	11	633.81	633.811	1265.61	2.0451	0.0012962	-3.7087	-0.0023506	-1.6636	-0.0010544	633.809	14.277	0.27037	14.277	14.143	14.413	0	38	10	5	0.789154	0.0213379	0.456522	6.9805e-06	1	191.33	106.41	1	67469000	1	1	1	0	0	2	0	0	1	2	0
R1	0	0	Unmodified	1	MULTI-MSMS	QEHF1_09663_DAS	F3	3	53	22	843.096	842.763	2525.27	0.048583	4.0944e-05	0.27489	0.00023167	0.32347	0.00027261	843.097	18.151	0.22904	18.151	18.031	18.26	0	29	10	4	0.813013	0.00227434	0.0790257	2.5822e-05	1	139.11	109.73	1	4506900	1	0	1	3	1	2	0	2	1	1	2
R1	0	0	Unmodified	1	MULTI-MSMS	QEHF1_09665_DAS	F2	3	21;33;53	19	789.753	789.417	2365.23	-1.538	-0.0012141	3.4376	0.0027137	1.8995	0.0014995	789.754	19.983	0.16185	20.174	20.086	20.248	0.19144	19	8	3	0.660608	0.00373031	0.0724657	0.0004124	1	130.85	33.565	1	10738000	2	0	1	0	3	0	0	0	2	0	0
R1	0	0	Unmodified	1	MULTI-MSMS	QEHF1_09663_DAS	F3	2	56	13	730.338	730.337	1458.66	-1.6163	-0.0011804	2.4018	0.0017541	0.78552	0.00057369	730.338	10.237	0.22421	10.237	10.146	10.37	0	73	30	4	0.956912	0.00628121	0.0626334	0.0010673	1	150.04	94.476	1	3652200	1	0	1	1	0	2	0	0	2	0	1
R1	0	0	Unmodified	1	MULTI-MSMS	QEHF1_09663_DAS	F3	3	56	14	524.921	524.922	1571.74	-1.6836	-0.00088376	0.89186	0.00046816	-0.79174	-0.0004156	524.922	12.739	1.4922	12.739	12.556	14.048	0	140	64	6	0.987809	0.0118476	0.093138	0.00048006	1	141.32	78.391	1	63910000	1	0	5	1	0	2	0	0	2	0	1
R1	0	0	Unmodified	1	MULTI-MSMS	QEHF1_09663_DAS	F3	2	56	14	786.878	786.879	1571.74	-2.5597	-0.0020142	2.2304	0.0017551	-0.32926	-0.00025909	786.88	12.741	0.80862	12.741	12.58	13.389	0	79	36	5	0.994619	0.00697482	0.0506486	9.319e-14	1	204.09	128.79	1	43136000	1	0	5	1	0	2	0	0	2	0	1
R1	0	0	Unmodified	1	MULTI-MSMS	QEHF1_09664_DAS	F1	3	56	14	524.921	524.922	1571.74	-1.9197	-0.0010077	1.0089	0.00052959	-0.91079	-0.00047809	524.922	12.488	0.23964	12.623	12.537	12.777	0.13505	35	11	4	0.950453	0.00156826	0.0171101	0.0030641	1	117.92	54.992	1	37897000	1	0	5	1	0	2	0	0	2	0	1
R1	0	0	Unmodified	1	MULTI-MSMS	QEHF1_09664_DAS	F1	2	56	14	786.878	786.879	1571.74	-1.9055	-0.0014994	1.5159	0.0011928	-0.38959	-0.00030656	786.88	12.488	0.20172	12.623	12.55	12.752	0.13505	22	9	3	0.681797	0.00132057	0.0238729	1.6088e-05	1	157.74	82.444	1	15195000	1	0	5	1	0	2	0	0	2	0	1
R1	0	0	Unmodified	1	MULTI-MSMS	QEHF1_09663_DAS	F3	3	56	17	619.653	619.318	1854.93	2.8827	0.0017853	-2.3304	-0.0014433	0.55223	0.00034201	619.317	15.238	0.4	15.238	15.116	15.516	1.7764e-15	37	16	3	0.755658	0.00165812	0.0112439	0.0074515	1	103.61	66.517	1	6555100	1	0	4	2	0	2	0	0	2	0	1
R1	0	0	Unmodified	1	MULTI-MSMS	QEHF1_09664_DAS	F1	3	56	17	619.652	619.318	1854.93	-0.71051	-0.00044003	0.7525	0.00046604	0.041991	2.6006e-05	619.653	15.079	0.38223	15.205	15.084	15.466	0.12593	49	15	5	0.949455	0.00277244	0.0181837	0.001775	1	123.97	93.425	1	33149000	1	0	4	2	0	2	0	0	2	0	1
R1	0	0	Unmodified	1	MULTI-MSMS	QEHF1_09664_DAS	F1	2	56	17	928.475	928.473	1854.93	-1.329	-0.0012339	3.7859	0.0035151	2.4569	0.0022812	928.477	15.062	0.19163	15.187	15.084	15.276	0.12593	20	7	4	0.91623	0.000888519	0.00908549	0.00027274	1	132.59	89.958	1	5701900	1	0	4	2	0	2	0	0	2	0	1
R1	0	0	Unmodified	1	MULTI-MSMS	QEHF1_09665_DAS	F2	3	56	17	619.318	619.318	1854.93	0.031521	1.9522e-05	0.20862	0.0001292	0.24014	0.00014872	619.317	14.953	0.25944	15.16	15.037	15.296	0.20659	27	10	4	0.960934	0.00180388	0.0267629	0.0027596	1	118.47	83.65	1	10925000	1	0	4	2	0	2	0	0	2	0	1
R1	0	0	Unmodified	1	MULTI-MSMS	QEHF1_09663_DAS	F3	3	56	19	686.358	686.023	2055.05	-0.034151	-2.3428e-05	0.68338	0.00046882	0.64923	0.00044539	686.358	16.485	0.69188	16.485	16.352	17.044	0	66	30	6	0.962295	0.0087529	0.164764	0.0032585	2	114.4	79.224	1	18294000	1	0	3	2	0	2	0	0	2	0	1
R1	0	0	Unmodified	1	MULTI-MSMS	QEHF1_09663_DAS	F3	2	56	19	1029.04	1028.53	2055.05	-0.30668	-0.00031543	1.083	0.0011139	0.77634	0.00079849	1028.53	16.473	0.19213	16.473	16.383	16.575	0	20	7	3	0.918764	0.00189463	0.046644	7.0385e-08	1	166.38	122.08	1	3295700	1	0	3	2	0	2	0	0	2	0	1
R1	0	1	Oxidation (M)	1	MULTI-MSMS	QEHF1_09663_DAS	F3	3	56	20	735.37	735.035	2202.08	-1.2587	-0.00092516	0.95904	0.00070493	-0.29962	-0.00022023	735.37	16.668	0.62855	16.668	16.499	17.127	0	60	28	5	0.731666	0.00379445	0.0752399	9.1702e-06	2	151.57	126.77	1	12578000	1	0	42	2	0	2	0	0	2	0	1
R1	0	1	Oxidation (M)	1	MULTI-MSMS	QEHF1_09663_DAS	F3	2	56	20	1102.55	1102.05	2202.08	-0.34337	-0.00037841	0.27374	0.00030167	-0.069628	-7.6734e-05	1102.55	16.646	0.12611	16.646	16.55	16.676	0	10	4	3	0.560721	0.000435057	0.00621297	0.00010499	1	132.86	96.554	1	1510500	1	0	42	2	0	2	0	0	2	0	1
R1	0	1	Oxidation (M)	1	MULTI-MSMS	QEHF1_09665_DAS	F2	3	56	20	735.704	735.035	2202.08	-2.1733	-0.0015975	1.8328	0.0013472	-0.34053	-0.0002503	735.371	16.468	0.23364	16.672	16.565	16.799	0.20365	34	9	5	0.459665	0.00142309	0.0153952	0.0070147	1	100.02	79.974	1	20190000	1	0	42	2	0	2	0	0	2	0	1
R1	0	0	Unmodified	1	MULTI-MSMS	QEHF1_09663_DAS	F3	2	56	20	1094.05	1094.05	2186.09	0.56853	0.000622	-0.7468	-0.00081703	-0.17826	-0.00019503	1094.55	17.888	0.2542	17.888	17.727	17.981	0	48	11	6	0.93781	0.00258192	0.100093	0.0056402	1	104.17	75.807	1	20510000	1	0	42	2	0	2	0	0	2	0	1
R1	0	0	Unmodified	1	MULTI-MSMS	QEHF1_09663_DAS	F3	3	56	20	730.038	729.704	2186.09	-0.26117	-0.00019057	0.26902	0.0001963	0.0078523	5.7299e-06	730.038	17.887	0.47836	17.887	17.578	18.057	3.5527e-15	89	23	8	0.99773	0.0971877	1	2.0596e-05	1	149.34	99.285	1	124070000	1	0	42	2	0	2	0	0	2	0	1
R1	0	0	Unmodified	1	MULTI-MSMS	QEHF1_09663_DAS	F3	2	56	20	1094.54	1094.05	2186.09	0.59518	0.00065116	-1.5066	-0.0016483	-0.91141	-0.00099713	1094.55	18.013	0.67185	18.013	17.952	18.624	0	105	35	6	0.264436	0.000381245	0.00403742	0.0004291	2	130.2	98.04	1	21387000	1	0	42	2	0	2	0	0	2	0	1
R1	0	0	Unmodified	1	MULTI-MSMS	QEHF1_09663_DAS	F3	3	56	20	730.037	729.704	2186.09	-0.18034	-0.0001316	-0.44944	-0.00032796	-0.62978	-0.00045955	730.038	18.095	0.3006	18.095	17.97	18.27	0	94	16	7	0.984018	0.0416697	1	0.0085143	1	95.5	58.907	1	82311000	1	0	42	2	0	2	0	0	2	0	1
R1	0	0	Unmodified	1	MULTI-MSMS	QEHF1_09663_DAS	F3	3	56	20	730.037	729.704	2186.09	-0.95444	-0.00069646	0.29219	0.00021321	-0.66225	-0.00048324	729.704	18.643	0.16287	18.643	18.582	18.745	0	31	8	4	0.976144	0.00789715	0.0539555	0.0011008	1	125.73	84.316	1	11445000	1	0	42	2	0	2	0	0	2	0	1
R1	0	0	Unmodified	1	MULTI-MSMS	QEHF1_09663_DAS	F3	3	56	20	730.039	729.704	2186.09	-0.98557	-0.00071918	1.2884	0.00094011	0.30278	0.00022094	730.039	18.878	0.11628	18.878	18.851	18.967	0	19	7	3	0.84064	0.00344218	0.24122	5.6648e-05	1	142.3	110.42	1	11227000	1	0	42	2	0	2	0	0	2	0	1
R1	0	0	Unmodified	1	MULTI-MSMS	QEHF1_09663_DAS	F3	2	56	20	1094.55	1094.05	2186.09	-0.19322	-0.00021139	-0.41602	-0.00045515	-0.60924	-0.00066654	1094.55	19.173	0.34686	19.173	18.915	19.262	-3.5527e-15	34	23	2	0.663164	0.00109632	0.0577088	0.0091794	1	93.494	66.867	1	1525400	1	0	42	2	0	2	0	0	2	0	1
R1	0	0	Unmodified	1	MULTI-MSMS	QEHF1_09663_DAS	F3	3	56	20	730.039	729.704	2186.09	-1.0345	-0.00075488	0.64581	0.00047125	-0.38869	-0.00028363	730.039	19.161	0.14481	19.161	19.111	19.256	0	48	10	6	0.908117	0.00722415	0.246711	2.6196e-05	1	148.24	98.165	1	10567000	1	0	42	2	0	2	0	0	2	0	1
R1	0	0	Unmodified	1	MULTI-MSMS	QEHF1_09663_DAS	F3	3	56	20	729.702	729.704	2186.09	-1.1979	-0.00087412	-0.22574	-0.00016472	-1.4236	-0.0010388	729.704	19.466	0.1754	19.466	19.411	19.586	0	45	10	5	0.918324	0.0043765	0.0733246	0.0081869	1	96.487	70.663	1	9981800	1	0	42	2	0	2	0	0	2	0	1
R1	0	0	Unmodified	1	MULTI-MSMS	QEHF1_09663_DAS	F3	3	56	20	730.033	729.704	2186.09	-0.95277	-0.00069524	-1.1384	-0.0008307	-2.0912	-0.0015259	729.702	19.821	0.41063	19.821	19.727	20.138	0	81	30	3	0.477024	0.00145831	0.00697241	0.0035687	1	110.41	68.077	1	12446000	1	0	42	2	0	2	0	0	2	0	1
R1	0	0	Unmodified	1	MULTI-MSMS	QEHF1_09663_DAS	F3	3	56	20	729.703	729.704	2186.09	-0.76153	-0.00055569	-0.12725	-9.2854e-05	-0.88878	-0.00064855	730.038	20.205	0.27848	20.205	20.104	20.382	0	97	26	6	0.90489	0.00313118	0.0952013	0.0062376	1	102.37	69.371	1	7627700	1	0	42	2	0	2	0	0	2	0	1
R1	0	0	Unmodified	1	MULTI-MSMS	QEHF1_09663_DAS	F3	3	56	20	730.037	729.704	2186.09	-1.149	-0.00083843	-0.47694	-0.00034802	-1.6259	-0.0011864	730.038	20.593	0.43011	20.593	20.307	20.737	0	120	32	5	0.968052	0.00486891	0.0461281	0.00013865	1	132.13	94.549	1	9087000	1	0	42	2	0	2	0	0	2	0	1
R1	0	0	Unmodified	1	MULTI-MSMS	QEHF1_09663_DAS	F3	3	56	20	730.037	729.704	2186.09	-0.67392	-0.00049176	0.43547	0.00031777	-0.23844	-0.00017399	730.038	21.573	1.1613	21.573	20.914	22.075	0	331	112	5	0.647011	0.00188185	0.0109273	4.7637e-08	4	163.35	133.25	1	8719200	1	0	42	2	0	2	0	0	2	0	1
R1	0	0	Unmodified	1	MULTI-MSMS	QEHF1_09663_DAS	F3	3	56	20	730.038	729.704	2186.09	-0.020574	-1.5013e-05	-0.48464	-0.00035364	-0.50521	-0.00036865	730.038	22.31	0.71396	22.31	22.055	22.769	0	209	70	5	0.368836	0.00398403	0.205889	0.00010342	2	133.16	106.02	1	9917000	1	0	42	2	0	2	0	0	2	0	1
R1	0	0	Unmodified	1	MULTI-MSMS	QEHF1_09663_DAS	F3	3	56	20	730.038	729.704	2186.09	0.55177	0.00040263	-0.17147	-0.00012512	0.3803	0.00027751	730.038	23.021	1.2948	23.021	22.716	24.011	0	266	164	2	0.368532	0.00461347	0.223388	3.3413e-06	5	152.71	130.66	1	12170000	1	0	42	2	0	2	0	0	2	0	1
R1	0	0	Unmodified	1	MULTI-MSMS	QEHF1_09663_DAS	F3	3	56	20	730.038	729.704	2186.09	0.8255	0.00060237	-1.0307	-0.00075211	-0.20522	-0.00014975	730.037	24.152	1.7687	24.152	23.706	25.475	-3.5527e-15	812	252	5	0.95148	0.0100255	0.0540552	9.8064e-05	2	134.21	113.17	1	10233000	1	0	42	2	0	2	0	0	2	0	1
R1	0	0	Unmodified	1	MULTI-MSMS	QEHF1_09663_DAS	F3	3	56	20	730.038	729.704	2186.09	0.37395	0.00027287	-0.13766	-0.00010045	0.23629	0.00017242	730.038	26.587	2.0025	26.587	25.2	27.202	0	786	331	3	0.948832	0.0152404	0.290592	0.001184	8	125.18	101.49	1	8664200	1	0	42	2	0	2	0	0	2	0	1
R1	0	0	Unmodified	1	MULTI-MSMS	QEHF1_09663_DAS	F3	3	56	20	730.039	729.704	2186.09	0.13297	9.7031e-05	0.43657	0.00031857	0.56954	0.0004156	730.038	27.265	1.2969	27.265	27.088	28.385	3.5527e-15	444	297	3	0.97432	0.0112329	0.133486	0.0087277	1	94.856	77.778	1	4107400	1	0	42	2	0	2	0	0	2	0	1
R1	0	0	Unmodified	1	MULTI-MSMS	QEHF1_09664_DAS	F1	2	56	20	1095.05	1094.05	2186.09	-0.65759	-0.00071943	-1.7602	-0.0019258	-2.4178	-0.0026452	1094.55	17.736	0.37815	17.848	17.638	18.016	0.11214	42	14	4	0.935216	0.000742894	0.00837155	0.0077317	1	97.86	62.656	1	4521700	1	0	42	2	0	2	0	0	2	0	1
R1	0	0	Unmodified	1	MULTI-MSMS	QEHF1_09665_DAS	F2	3	56	20	729.704	729.704	2186.09	-0.79393	-0.00057933	1.1986	0.00087459	0.40462	0.00029525	729.704	17.664	0.98986	17.865	17.673	18.662	0.20022	96	40	5	0.751155	0.00129059	0.00684055	0.00044256	1	130.11	93.998	1	25862000	1	0	42	2	0	2	0	0	2	0	1
R1	0	1	Oxidation (M)	1	MULTI-MSMS	QEHF1_09663_DAS	F3	4	56	22	603.552	603.552	2410.18	0.33375	0.00020144	-0.28087	-0.00016952	0.052882	3.1917e-05	603.552	16.407	0.3125	16.407	16.339	16.651	0	32	13	4	0.935146	0.00114478	0.02385	0.04793	1	71.073	49.27	1	2863600	1	0	5	3	0	2	0	0	2	0	2
R1	0	0	Unmodified	1	MULTI-MSMS	QEHF1_09663_DAS	F3	3	56	22	799.401	799.069	2394.18	-1.4994	-0.0011981	-0.1128	-9.0133e-05	-1.6122	-0.0012883	799.403	17.073	0.78846	17.073	16.912	17.7	0	123	36	6	0.947356	0.00484684	0.0241384	1.8928e-38	2	244.46	203.94	1	47650000	1	0	5	3	0	2	0	0	2	0	2
R1	0	0	Unmodified	1	MULTI-MSMS	QEHF1_09664_DAS	F1	3	56	22	799.401	799.069	2394.18	-0.78726	-0.00062908	-0.21431	-0.00017125	-1.0016	-0.00080033	799.403	17.024	0.21985	17.14	17.029	17.249	0.11598	31	8	5	0.860092	0.00305876	0.0154872	2.1199e-28	1	229.81	179.84	1	26033000	1	0	5	3	0	2	0	0	2	0	2
R1	0	0	Unmodified	1	MULTI-MSMS	QEHF1_09664_DAS	F1	4	56	22	599.804	599.554	2394.18	-0.54131	-0.00032454	0.30181	0.00018095	-0.2395	-0.00014359	599.804	17.02	0.51267	17.136	16.907	17.419	0.11598	48	20	5	0.911198	0.00574717	0.0469936	4.3029e-06	1	150.98	120.4	1	37997000	1	0	5	3	0	2	0	0	2	0	2
R1	0	0	Unmodified	1	MULTI-MSMS	QEHF1_09663_DAS	F3	3	56	25	899.117	898.785	2693.33	-0.27559	-0.0002477	0.83452	0.00075005	0.55893	0.00050236	899.121	18.979	0.15754	18.979	18.87	19.027	0	29	10	4	0.721824	0.00189703	0.0640535	0.049212	1	71.656	47.448	1	3013000	1	0	1	3	0	2	0	0	3	1	2
R1	0	0	Unmodified	1	MULTI-MSMS	QEHF1_09665_DAS	F2	3	0	22	799.774	799.438	2395.29	0.656	0.00052443	0.31685	0.0002533	0.97285	0.00077773	799.773	24.253	0.29577	24.403	24.193	24.488	0.14979	101	21	6	0.586866	0.00084993	0.0222275	0.00080398	1	120.92	0	1	17171000	1	0	2	3	1	1	0	0	1	0	1
R1	0	0	Unmodified	1	MULTI-MSMS	QEHF1_09665_DAS	F2	3	0	22	799.773	799.438	2395.29	0.47962	0.00038343	0.61996	0.00049562	1.0996	0.00087904	799.773	24.353	0.24959	24.502	24.479	24.728	0.14979	47	18	5	0.932346	0.00303368	0.0978332	8.0031e-05	1	131.71	0	1	9540500	1	0	2	3	1	1	0	0	1	0	1
R1	1	0	Deamidation (NQ)	1	MULTI-MSMS	QEHF1_09663_DAS	F3	2	39;55;79	10	644.293	644.295	1286.57	0.20757	0.00013374	-2.1511	-0.0013859	-1.9435	-0.0012522	644.294	11.914	1.6817	11.914	11.707	13.389	1.7764e-15	205	81	7	0.673699	0.0222247	0.0725583	0.015396	1	147.2	67.725	2	540680000	1	1	0	0	2	0	1	0	0	0	0
R1	1	0	Deamidation (NQ)	1	MULTI-MSMS	QEHF1_09664_DAS	F1	2	39;55;79	10	644.796	644.295	1286.57	-0.18829	-0.00012131	-0.84565	-0.00054485	-1.0339	-0.00066616	644.295	11.651	0.90609	11.788	11.51	12.416	0.13649	104	55	3	0.748834	0.0231659	0.0649587	0.021119	2	143.7	70.039	2	1743100000	1	1	0	0	2	0	1	0	0	0	0
R1	1	0	Deamidation (NQ)	1	MULTI-MSMS	QEHF1_09665_DAS	F2	2	39;55;79	10	644.294	644.295	1286.57	1.836	0.001183	0.15335	9.8804e-05	1.9894	0.0012818	644.296	11.654	0.60848	11.865	11.581	12.189	0.21086	93	34	5	0.825721	0.0422469	0.274812	0.00032168	1	173.39	88.894	2	454560000	1	1	0	0	2	0	1	0	0	0	0
R1	0	0	Unmodified	1	MULTI-MSMS	QEHF1_09663_DAS	F3	3	16;19;28;45	16	611.004	610.67	1828.99	1.7646	0.0010776	-1.8634	-0.0011379	-0.098731	-6.0292e-05	611.003	15.48	0.25531	15.48	15.369	15.624	0	42	10	5	0.753377	0.0180731	0.121431	0.00091766	1	129.43	98.471	1	40995000	1	1	3	1	0	1	0	0	1	1	1
R1	0	0	Unmodified	1	MULTI-MSMS	QEHF1_09664_DAS	F1	3	16;19;28;45	16	610.669	610.67	1828.99	-1.2025	-0.00073434	0.7982	0.00048744	-0.40432	-0.0002469	611.005	15.373	0.49791	15.498	15.346	15.844	0.12443	61	20	4	0.759492	0.00748436	0.0640752	0.0028867	1	118.23	91.026	1	81707000	1	1	3	1	0	1	0	0	1	1	1
R1	0	0	Unmodified	1	MULTI-MSMS	QEHF1_09665_DAS	F2	2	16;19;28;45	16	916.003	915.501	1828.99	-1.067	-0.00097681	0.85919	0.00078659	-0.20777	-0.00019022	916.004	15.156	0.16545	15.363	15.273	15.438	0.20659	13	6	3	0.890994	0.00117184	0.010438	3.2735e-29	1	251.91	187.96	1	10406000	1	1	3	1	0	1	0	0	1	1	1
R1	1	0	Deamidation (NQ)	2	MULTI-MSMS	QEHF1_09663_DAS	F3	4	16;19;45	22	646.094	646.094	2580.35	1.1054	0.00071417	-0.53232	-0.00034393	0.57304	0.00037024	646.345	14.738	0.71246	14.738	14.632	15.344	1.7764e-15	70	29	5	0.84851	0.00310434	0.0178088	1.2875e-05	1	146.25	110.28	1	18489000	2	1	0	1	1	1	0	0	2	1	2
R1	1	0	Deamidation (NQ)	2	MULTI-MSMS	QEHF1_09663_DAS	F3	5	16;19;45	22	517.478	517.077	2580.35	-0.21367	-0.00011048	0.31471	0.00016273	0.10104	5.2246e-05	517.278	14.753	0.73688	14.753	14.632	15.369	1.7764e-15	106	30	4	0.872156	0.00579627	0.0285794	0.0003927	1	127.05	104.18	1	27961000	2	1	0	1	1	1	0	0	2	1	2
R1	1	0	Deamidation (NQ)	2	MULTI-MSMS	QEHF1_09664_DAS	F1	5	16;19;45	22	517.478	517.077	2580.35	-1.1201	-0.00057919	-0.50268	-0.00025993	-1.6228	-0.00083912	517.277	14.543	0.80301	14.672	14.499	15.302	0.12863	134	42	5	0.938523	0.00353162	0.00635432	2.5993e-05	1	139.02	103.63	1	52148000	2	1	0	1	1	1	0	0	2	1	2
R1	0	0	Unmodified	0	MULTI-MSMS	QEHF1_09665_DAS	F2	2	21	11	541.286	541.285	1080.56	-2.1236	-0.0011495	3.099	0.0016775	0.97539	0.00052796	541.287	14.725	0.21137	14.932	14.826	15.037	0.20725	14	8	2	0.728963	0.000631138	0.0111478	0.012739	1	143.03	76.961	1	14052000	1	0	2	1	0	0	0	0	0	2	0
R1	0	0	Unmodified	0	MULTI-MSMS	QEHF1_09663_DAS	F3	2	39;55;79	12	677.339	676.838	1351.66	-0.3443	-0.00023304	-0.23339	-0.00015797	-0.57769	-0.000391	676.838	13.741	0.78505	13.741	13.628	14.413	0	73	31	5	0.77908	0.000888527	0.00275901	0.00032765	1	163.64	2.4641	1	82157000	0	1	3	1	0	0	0	2	2	1	0
R1	0	0	Unmodified	0	MULTI-MSMS	QEHF1_09664_DAS	F1	2	39;55;79	12	676.838	676.838	1351.66	-1.342	-0.00090834	0.4668	0.00031595	-0.87524	-0.0005924	676.839	13.584	0.26277	13.716	13.582	13.845	0.13209	30	11	4	0.509783	0.00139653	0.0228835	1.0722e-06	1	182.16	15.499	1	17633000	0	1	3	1	0	0	0	2	2	1	0
R1	0	0	Unmodified	0	MSMS	QEHF1_09665_DAS	F2	2	39;55;79	12	676.838	676.838	1351.66	NaN	NaN	NaN	NaN	NaN	NaN	NaN	13.423	1	13.632	13.132	14.132	0.20948	NaN	NaN	NaN	NaN	NaN	NaN	3.2056e-09	1	183.22	26.582	1	NaN	0	1	3	1	0	0	0	2	2	1	0
R1	1	0	Deamidation (NQ)	0	MULTI-SECPEP	QEHF1_09663_DAS	F3	2	31;73	14	764.321	764.355	1526.7	-0.88002	-0.00067265	1.5826	0.0012097	0.70261	0.00053705	764.858	16.486	0.20212	16.486	16.398	16.601	0	20	7	4	0.491861	0.00917901	0.205366	0.00016342	1	122.7	75.14	1	6957800	0	1	0	1	1	1	1	0	0	0	0
R1	1	0	Deamidation (NQ)	0	MULTI-SECPEP	QEHF1_09664_DAS	F1	2	31;73	14	764.655	764.355	1526.7	-1.6652	-0.0012728	0.64304	0.00049151	-1.0221	-0.00078127	764.859	16.319	0.41104	16.439	16.131	16.542	0.11957	37	16	5	0.958425	0.220773	1	0.013811	1	103.43	68.209	1	18540000	0	1	0	1	1	1	1	0	0	0	0
R1	1	0	Deamidation (NQ)	0	MULTI-SECPEP	QEHF1_09665_DAS	F2	2	31;73	14	764.655	764.355	1526.7	-3.2908	-0.0025153	2.4618	0.0018817	-0.82898	-0.00063364	764.859	16.283	0.28367	16.486	16.353	16.637	0.20365	43	11	6	0.713599	0.0204519	0.36983	0.035496	1	87.363	50.692	1	26506000	0	1	0	1	1	1	1	0	0	0	0
R1	1	0	Deamidation (NQ)	0	MULTI-MSMS	QEHF1_09664_DAS	F1	3	48	25	866.426	865.761	2594.26	-0.046596	-4.0341e-05	-1.0893	-0.00094308	-1.1359	-0.00098342	866.095	18.313	0.27431	18.421	18.29	18.564	0.108	20	10	3	NaN	0	0	0.028126	1	81.922	54.649	2	2061300	1	0	0	4	2	0	0	0	1	1	1
R1	1	0	Deamidation (NQ)	0	MULTI-MSMS	QEHF1_09665_DAS	F2	3	48	25	866.092	865.761	2594.26	-0.60224	-0.0005214	-0.45842	-0.00039688	-1.0607	-0.00091828	866.095	18.214	0.14503	18.412	18.32	18.466	0.19818	12	5	3	0.840876	0.000452117	0.00613215	9.1529e-07	1	141.64	106.6	2	6692600	1	0	0	4	2	0	0	0	1	1	1
R1	0	0	Unmodified	0	MULTI-MSMS	QEHF1_09663_DAS	F3	2	14;17;18;21;26;29;31;33;56;57;58;59;69;71;73;86;87;88;89;96	8	449.224	449.225	896.435	-0.97933	-0.00043994	-0.33695	-0.00015137	-1.3163	-0.00059131	449.225	13.647	0.51446	13.647	13.533	14.048	0	36	20	3	0.85267	0.00567396	0.0221858	0.02642	1	150.02	44.629	1	21920000	0	0	1	1	1	1	0	1	0	0	1
R1	0	0	Unmodified	0	MULTI-MSMS	QEHF1_09663_DAS	F3	2	58	22	1182.08	1181.59	2361.16	0.050416	5.9571e-05	-1.1496	-0.0013584	-1.0992	-0.0012988	1182.09	19.869	0.15409	19.869	19.797	19.951	3.5527e-15	31	12	3	0.882756	0.00152261	0.00918643	7.8139e-14	1	192.18	155.33	1	9466400	0	0	2	3	2	2	0	2	0	2	1
R1	0	0	Unmodified	0	MULTI-MSMS	QEHF1_09664_DAS	F1	2	58	22	1182.09	1181.59	2361.16	-0.79992	-0.00094517	-2.4378	-0.0028804	-3.2377	-0.0038256	1182.09	19.812	0.179	19.911	19.841	20.02	0.099	14	7	3	0.89522	0.0008509	0.00713839	3.0362e-08	1	153.81	120.88	1	2479100	0	0	2	3	2	2	0	2	0	2	1
R1	0	0	Unmodified	0	MULTI-MSMS	QEHF1_09663_DAS	F3	2	33;83;86	12	655.857	655.857	1309.7	0.13829	9.0696e-05	-0.46446	-0.00030462	-0.32618	-0.00021393	655.856	14.108	0.33911	14.108	13.975	14.314	0	33	13	4	0.460481	0.000637512	0.0149903	1.0567e-06	1	182.35	106.28	1	34575000	0	1	2	2	1	1	0	1	0	0	1
R1	0	0	Unmodified	0	MULTI-MSMS	QEHF1_09663_DAS	F3	3	33;83;86	12	437.573	437.574	1309.7	-1.3745	-0.00060143	0.43063	0.00018843	-0.94383	-0.000413	437.574	14.107	0.38892	14.107	14	14.389	0	32	15	3	0.96781	0.00490381	0.0743528	0.04966	1	107.09	69.666	1	31193000	0	1	2	2	1	1	0	1	0	0	1
R1	0	0	Unmodified	0	MULTI-MSMS	QEHF1_09664_DAS	F1	2	56;69;71;88	20	1051.01	1051.01	2100.01	-0.47405	-0.00049823	-1.2947	-0.0013607	-1.7687	-0.001859	1051.51	18.185	0.27488	18.295	18.141	18.416	0.1101	36	10	5	0.627921	0.00370847	0.044752	8.2321e-38	1	238.13	191.43	1	25451000	0	0	2	1	2	2	0	1	0	2	1
R1	0	0	Unmodified	0	MSMS	QEHF1_09665_DAS	F2	2	56;69;71;88	20	1051.01	1051.01	2100.01	NaN	NaN	NaN	NaN	NaN	NaN	NaN	18.121	1	18.321	17.821	18.821	0.1992	NaN	NaN	NaN	NaN	NaN	NaN	1.8241e-31	1	205.96	162.99	1	NaN	0	0	2	1	2	2	0	1	0	2	1
R1	0	0	Unmodified	0	MULTI-MSMS	QEHF1_09663_DAS	F3	2	56;69;71;88	22	1168.56	1168.06	2334.11	0.083048	9.7005e-05	0.70234	0.00082038	0.78539	0.00091738	1168.57	18.498	0.21185	18.498	18.412	18.624	0	29	9	4	0.951301	0.00433699	0.0532512	7.8139e-14	1	192.18	135.95	1	5144700	0	0	1	2	2	2	0	1	0	2	1
R1	0	0	Unmodified	0	MULTI-MSMS	QEHF1_09663_DAS	F3	2	21	18	966.972	966.471	1930.93	-0.33407	-0.00032287	-1.6242	-0.0015697	-1.9582	-0.0018926	966.972	19.149	0.2347	19.149	19.027	19.262	0	35	15	3	0.652433	0.00256063	0.139001	9.2301e-06	1	152.47	56.989	1	2801200	0	0	2	1	1	3	0	1	0	1	1
R1	0	0	Unmodified	0	MULTI-MSMS	QEHF1_09663_DAS	F3	2	21	18	966.47	966.471	1930.93	-0.44308	-0.00042823	-1.2661	-0.0012237	-1.7092	-0.0016519	966.47	19.345	0.18876	19.345	19.262	19.451	0	30	12	5	0.808592	0.00261459	0.0317776	3.2843e-05	1	150.14	61.956	1	4773700	0	0	2	1	1	3	0	1	0	1	1
R1	0	0	Unmodified	0	MULTI-MSMS	QEHF1_09663_DAS	F3	3	21	22	787.403	787.068	2358.18	-0.66385	-0.0005225	1.6189	0.0012742	0.95506	0.00075169	787.403	18.476	0.27601	18.476	18.34	18.616	0	45	11	6	0.971093	0.0175094	0.191089	2.1499e-13	1	186.63	141.01	1	21155000	1	0	22	1	1	3	0	1	0	2	1
R1	0	0	Unmodified	0	MULTI-MSMS	QEHF1_09663_DAS	F3	2	21	22	1180.61	1180.1	2358.18	0.12847	0.0001516	1.8781	0.0022163	2.0066	0.0023679	1180.6	18.472	0.14925	18.472	18.387	18.536	0	19	5	5	0.760284	0.00155672	0.0197268	4.8601e-95	1	333.59	271.26	1	3109700	1	0	22	1	1	3	0	1	0	2	1
R1	0	0	Unmodified	0	MULTI-MSMS	QEHF1_09663_DAS	F3	3	21	22	787.402	787.068	2358.18	-0.73685	-0.00057995	0.66765	0.00052549	-0.069199	-5.4465e-05	787.403	18.703	0.38508	18.703	18.582	18.967	0	113	23	8	0.987566	0.0584186	0.88947	4.1167e-21	1	215.65	158.03	1	116920000	1	0	22	1	1	3	0	1	0	2	1
R1	0	0	Unmodified	0	MULTI-MSMS	QEHF1_09663_DAS	F3	2	21	22	1180.6	1180.1	2358.18	0.05625	6.6381e-05	0.52044	0.00061417	0.57669	0.00068055	1180.6	18.701	0.25016	18.701	18.601	18.851	0	54	14	5	0.823627	0.0129629	0.23847	2.2712e-153	1	385.01	288.41	1	12947000	1	0	22	1	1	3	0	1	0	2	1
R1	0	0	Unmodified	0	MULTI-MSMS	QEHF1_09663_DAS	F3	3	21	22	787.401	787.068	2358.18	-0.77775	-0.00061214	-1.4625	-0.0011511	-2.2403	-0.0017633	787.402	18.994	0.15244	18.994	18.967	19.12	0	35	9	4	0.783144	0.00719787	0.1265	1.5035e-08	1	164.18	126.18	1	9291000	1	0	22	1	1	3	0	1	0	2	1
R1	0	0	Unmodified	0	MULTI-MSMS	QEHF1_09663_DAS	F3	3	21	22	787.401	787.068	2358.18	-0.87411	-0.00068799	0.74357	0.00058524	-0.13054	-0.00010274	787.403	19.272	0.1952	19.272	19.216	19.411	3.5527e-15	37	12	4	0.903606	0.00297409	0.0662155	2.0164e-05	1	142.23	116.69	1	4639100	1	0	22	1	1	3	0	1	0	2	1
R1	0	0	Unmodified	0	MULTI-MSMS	QEHF1_09663_DAS	F3	3	21	22	787.069	787.068	2358.18	-0.94474	-0.00074358	0.73003	0.00057458	-0.21471	-0.00016899	787.068	19.454	0.30766	19.454	19.411	19.719	0	78	23	4	0.4981	0.00163199	0.0388311	0.00059775	1	123.99	101.01	1	3232800	1	0	22	1	1	3	0	1	0	2	1
R1	0	0	Unmodified	0	MULTI-MSMS	QEHF1_09663_DAS	F3	3	21	22	787.738	787.068	2358.18	-0.68608	-0.00053999	-1.4769	-0.0011625	-2.163	-0.0017024	787.401	19.935	0.18983	19.935	19.914	20.104	0	16	11	2	0.375963	0.00064342	0.00592007	0.037967	1	76.417	57.633	1	3299400	1	0	22	1	1	3	0	1	0	2	1
R1	0	0	Unmodified	0	MULTI-MSMS	QEHF1_09663_DAS	F3	3	21	22	787.401	787.068	2358.18	-0.58192	-0.00045801	0.93071	0.00073253	0.34879	0.00027452	787.068	20.083	0.51563	20.083	19.906	20.421	-3.5527e-15	89	43	3	0.524852	0.00131459	0.0219807	0.011017	1	92.336	75.406	1	3975100	1	0	22	1	1	3	0	1	0	2	1
R1	0	0	Unmodified	0	MULTI-MSMS	QEHF1_09663_DAS	F3	3	21	22	787.402	787.068	2358.18	-0.9255	-0.00072843	1.2282	0.00096667	0.30269	0.00023824	787.403	20.562	0.3163	20.562	20.412	20.728	0	35	21	2	0.482743	0.000736946	0.00840227	0.03052	1	80.412	59.966	1	2499700	1	0	22	1	1	3	0	1	0	2	1
R1	0	0	Unmodified	0	MULTI-MSMS	QEHF1_09663_DAS	F3	3	21	22	787.403	787.068	2358.18	-1.243	-0.00097834	0.7922	0.00062352	-0.45081	-0.00035482	787.069	20.789	0.20533	20.789	20.709	20.914	3.5527e-15	29	14	3	0.759578	0.000776177	0.0133639	0.038991	1	75.868	54.862	1	1951900	1	0	22	1	1	3	0	1	0	2	1
R1	0	0	Unmodified	0	MULTI-MSMS	QEHF1_09663_DAS	F3	3	21	22	787.402	787.068	2358.18	-0.44411	-0.00034954	1.5729	0.001238	1.1288	0.00088848	787.404	21.524	0.79513	21.524	21.147	21.942	3.5527e-15	114	75	2	0.645017	0.00107632	0.0205493	0.022763	1	84.573	66.277	1	2001000	1	0	22	1	1	3	0	1	0	2	1
R1	0	0	Unmodified	0	MULTI-MSMS	QEHF1_09663_DAS	F3	3	21	22	787.403	787.068	2358.18	-0.094529	-7.4401e-05	-0.077625	-6.1096e-05	-0.17215	-0.0001355	787.402	21.994	0.33986	21.994	21.836	22.176	0	59	32	3	0.231433	0.00053473	0.0201087	0.02241	1	84.762	66.938	1	1443100	1	0	22	1	1	3	0	1	0	2	1
R1	0	0	Unmodified	0	MULTI-MSMS	QEHF1_09663_DAS	F3	3	21	22	787.07	787.068	2358.18	0.56492	0.00044463	1.6026	0.0012614	2.1675	0.001706	787.07	22.875	0.18728	22.875	22.825	23.012	-3.5527e-15	36	17	3	0.601691	0.000558484	0.00303383	0.036346	1	77.287	61.521	1	1311500	1	0	22	1	1	3	0	1	0	2	1
R1	0	0	Unmodified	0	MULTI-MSMS	QEHF1_09664_DAS	F1	3	21	22	787.402	787.068	2358.18	-0.1613	-0.00012695	-0.39993	-0.00031477	-0.56123	-0.00044173	787.401	18.409	0.20038	18.517	18.414	18.614	0.108	20	7	4	0.927494	0.00117526	0.00936127	0.0054888	1	103.31	85.716	1	3406200	1	0	22	1	1	3	0	1	0	2	1
R1	0	0	Unmodified	0	MULTI-MSMS	QEHF1_09664_DAS	F1	3	21	22	787.403	787.068	2358.18	-0.004335	-3.412e-06	1.1539	0.00090819	1.1496	0.00090478	787.403	18.644	0.4018	18.75	18.661	19.063	0.10578	50	15	6	0.95384	0.00839066	0.174715	2.5626e-13	1	184.95	153.99	1	24546000	1	0	22	1	1	3	0	1	0	2	1
R1	0	0	Unmodified	0	MULTI-MSMS	QEHF1_09665_DAS	F2	3	21	22	787.403	787.068	2358.18	-0.85027	-0.00066922	1.4548	0.001145	0.60455	0.00047582	787.403	18.46	0.29372	18.659	18.563	18.857	0.19818	32	11	4	0.960435	0.00234955	0.0447691	1.5382e-13	1	189.11	145.02	1	10979000	1	0	22	1	1	3	0	1	0	2	1
R1	1	0	Deamidation (NQ)	0	MULTI-MSMS	QEHF1_09664_DAS	F1	2	101	14	768.852	768.847	1535.68	-1.7215	-0.0013236	3.7968	0.0029192	2.0753	0.0015956	768.851	11.164	0.15963	11.301	11.214	11.374	0.13757	14	6	3	0.647545	0.000820369	0.0182117	0.025025	1	97.163	47.039	2	2364800	1	0	0	1	1	0	1	1	0	2	1
R1	0	1	Oxidation (M)	0	MULTI-MSMS	QEHF1_09664_DAS	F1	4	36	24	696.108	695.606	2778.39	-0.70616	-0.00049121	1.4915	0.0010375	0.78532	0.00054627	696.107	19.749	0.25824	19.848	19.699	19.958	0.099	28	10	4	0.784379	0.00223694	0.0174362	0.0014957	1	109.37	96.816	1	3396700	0	1	1	0	0	1	0	0	2	0	2
R1	0	0	Unmodified	0	MULTI-MSMS	QEHF1_09663_DAS	F3	4	38	24	680.602	680.353	2717.38	-0.020362	-1.3853e-05	-1.0183	-0.00069283	-1.0387	-0.00070668	680.603	19.508	0.37253	19.508	19.36	19.733	0	151	28	6	0.938084	0.00433985	0.0533323	2.2283e-06	2	133.84	119.07	1	21878000	1	0	11	1	1	0	0	0	2	0	2
R1	0	0	Unmodified	0	MULTI-MSMS	QEHF1_09663_DAS	F3	3	38	24	907.469	906.801	2717.38	-0.45886	-0.00041609	-0.12617	-0.00011441	-0.58503	-0.0005305	907.135	19.511	0.41614	19.511	19.36	19.776	0	125	32	5	0.641867	0.0017644	0.0289085	1.7314e-05	2	131.59	112	1	9737400	1	0	11	1	1	0	0	0	2	0	2
R1	0	0	Unmodified	0	MULTI-MSMS	QEHF1_09663_DAS	F3	4	38	24	680.853	680.353	2717.38	0.1391	9.4638e-05	-1.6793	-0.0011425	-1.5402	-0.0010479	680.603	21.271	0.46962	21.271	21.016	21.486	3.5527e-15	68	38	3	0.426589	0.00059899	0.00511042	0.040278	1	75.112	53.309	1	1585500	1	0	11	1	1	0	0	0	2	0	2
R1	0	0	Unmodified	0	MULTI-MSMS	QEHF1_09664_DAS	F1	4	38	24	680.603	680.353	2717.38	-0.13046	-8.8761e-05	-0.46371	-0.00031548	-0.59417	-0.00040424	680.603	19.496	0.49178	19.597	19.426	19.917	0.10128	71	19	5	0.778953	0.00175729	0.0127545	0.0070693	1	99.185	85.313	1	7171300	1	0	11	1	1	0	0	0	2	0	2
R1	0	0	Unmodified	0	MULTI-SECPEP	QEHF1_09664_DAS	F1	3	38	24	906.47	906.801	2717.38	-0.12293	-0.00011147	0.082871	7.5148e-05	-0.040061	-3.6327e-05	907.471	19.486	0.29502	19.588	19.475	19.77	0.10128	16	11	2	NaN	NaN	NaN	0.039354	1	60.133	39.877	1	3423900	1	0	11	1	1	0	0	0	2	0	2
R1	0	0	Unmodified	0	MULTI-MSMS	QEHF1_09665_DAS	F2	4	38	24	680.353	680.353	2717.38	-1.2206	-0.00083042	0.89322	0.0006077	-0.32735	-0.00022272	680.604	19.21	0.79062	19.405	19.175	19.966	0.19476	91	32	6	0.904518	0.00257864	0.0159226	1.1309e-10	2	170.91	149.78	1	32190000	1	0	11	1	1	0	0	0	2	0	2
R1	1	0	Deamidation (NQ)	0	MULTI-MSMS	QEHF1_09663_DAS	F3	3	51	17	682.999	683.001	2045.98	-0.59436	-0.00040595	-0.28628	-0.00019553	-0.88064	-0.00060148	683.335	17.413	0.24469	17.413	17.279	17.524	0	37	10	5	0.640449	0.00121855	0.00971804	0.0002727	1	132.59	86.867	3	6963900	1	0	0	0	2	1	0	1	1	1	1
R1	1	0	Deamidation (NQ)	0	MULTI-MSMS	QEHF1_09664_DAS	F1	2	51	17	1024.5	1024	2045.98	-0.69741	-0.00071415	0.80496	0.00082427	0.10754	0.00011013	1024.5	17.244	0.14703	17.358	17.295	17.442	0.11412	12	5	3	0.963057	0.00152675	0.0063759	1.5809e-102	1	344.55	265.9	3	9849200	1	0	0	0	2	1	0	1	1	1	1
R1	1	0	Deamidation (NQ)	0	MULTI-MSMS	QEHF1_09665_DAS	F2	2	51	17	1024.5	1024	2045.98	0.23222	0.00023779	0.16063	0.00016448	0.39284	0.00040227	1024	17.175	0.16427	17.377	17.264	17.428	0.20196	20	6	4	0.96332	0.000939968	0.00574487	1.4271e-85	1	331.8	249.88	3	30919000	1	0	0	0	2	1	0	1	1	1	1
R1	0	0	Unmodified	0	MULTI-MSMS	QEHF1_09663_DAS	F3	3	35	20	697.359	697.024	2088.05	-0.46598	-0.0003248	-0.22983	-0.0001602	-0.69581	-0.000485	697.358	16.664	0.22475	16.664	16.55	16.775	0	29	8	4	0.876415	0.00213809	0.0356582	0.00010342	1	133.16	112.78	1	9150200	0	1	1	2	0	0	0	2	2	2	1
R1	1	0	Deamidation (NQ)	0	MULTI-MSMS	QEHF1_09663_DAS	F3	2	101	12	611.79	611.79	1221.57	0.90076	0.00055108	-1.6739	-0.0010241	-0.77312	-0.00047299	611.789	13.815	0.24973	13.815	13.677	13.927	0	19	9	3	0.66363	0.00486903	0.112181	0.0044372	1	144.77	49.24	1	8359600	1	0	0	1	1	0	0	0	1	2	0
R1	1	0	Deamidation (NQ)	0	MULTI-MSMS	QEHF1_09664_DAS	F1	2	101	12	611.79	611.79	1221.57	-1.0796	-0.00066052	1.2828	0.00078479	0.20313	0.00012427	611.791	13.654	0.3107	13.785	13.677	13.988	0.13109	32	12	4	0.823672	0.0016264	0.0282073	0.0020876	1	150.08	66.811	1	46306000	1	0	0	1	1	0	0	0	1	2	0
R1	1	0	Deamidation (NQ)	0	MULTI-MSMS	QEHF1_09665_DAS	F2	2	101	12	611.79	611.79	1221.57	1.4192	0.00086828	-1.5718	-0.00096162	-0.15257	-9.3342e-05	611.789	13.541	0.20585	13.75	13.624	13.83	0.20948	31	8	5	0.909746	0.0060056	0.0847483	1.5461e-06	1	176.33	80.073	1	112030000	1	0	0	1	1	0	0	0	1	2	0
R1	1	1	Oxidation (M),Deamidation (NQ)	0	MULTI-SECPEP	QEHF1_09665_DAS	F2	2	101	12	619.787	619.788	1237.56	0.46871	0.0002905	-0.15369	-9.5256e-05	0.31502	0.00019524	619.788	11.55	0.4436	11.76	11.51	11.954	0.21086	33	21	2	NaN	NaN	NaN	0.012357	1	134.51	51.303	1	26267000	1	0	0	1	1	0	0	0	1	2	0
R1	1	0	Deamidation (NQ)	0	MULTI-MSMS	QEHF1_09665_DAS	F2	2	37	12	652.333	652.332	1302.65	2.6639	0.0017377	-2.5622	-0.0016714	0.10171	6.635e-05	652.332	23.893	0.20832	24.047	23.885	24.094	0.15405	72	15	7	0.945198	0.0250193	1	0.0049099	1	143.7	98.622	1	505630000	0	0	0	1	1	0	0	0	0	1	0
R1	1	0	Deamidation (NQ)	1	MULTI-MSMS	QEHF1_09664_DAS	F1	2	31;73	10	626.767	626.765	1251.51	-0.82114	-0.00051466	-1.2608	-0.00079025	-2.082	-0.0013049	627.265	10.72	0.085834	10.858	10.836	10.922	0.13799	11	6	2	0.61793	0.000244542	0.000505408	0.017517	1	145.9	14.4	3	2471100	1	1	0	0	1	1	1	2	1	0	0
R1	1	0	Deamidation (NQ)	0	MULTI-MSMS	QEHF1_09663_DAS	F3	2	46	13	704.365	704.365	1406.72	-1.9499	-0.0013734	1.8914	0.0013322	-0.058468	-4.1183e-05	704.366	13.242	0.2062	13.242	13.133	13.34	0	24	8	4	0.732621	0.0016489	0.0176209	7.9648e-08	1	193.28	129.47	1	4996700	1	0	0	1	1	1	0	0	0	0	1
R1	1	0	Deamidation (NQ)	0	MULTI-MSMS	QEHF1_09664_DAS	F1	2	46	13	704.363	704.365	1406.72	-1.7814	-0.0012548	1.0349	0.00072898	-0.74648	-0.00052579	704.366	13.041	0.17632	13.174	13.047	13.223	0.13325	14	8	2	0.725304	0.000442842	0.00260018	3.4247e-07	1	186.46	129.83	1	4369000	1	0	0	1	1	1	0	0	0	0	1
R1	1	0	Deamidation (NQ)	0	MULTI-MSMS	QEHF1_09665_DAS	F2	2	46	13	704.867	704.365	1406.72	1.0318	0.00072676	-1.1829	-0.00083321	-0.15113	-0.00010645	704.364	12.915	0.17295	13.125	13.044	13.217	0.2099	15	9	3	0.849606	0.0009795	0.00616412	5.4894e-24	1	240.8	169.35	1	12586000	1	0	0	1	1	1	0	0	0	0	1
R1	1	0	Deamidation (NQ)	0	MULTI-MSMS	QEHF1_09665_DAS	F2	2	86;89;96	16	910.456	910.457	1818.9	-0.64215	-0.00058465	-0.58054	-0.00052855	-1.2227	-0.0011132	910.457	15.427	0.16557	15.632	15.553	15.719	0.20593	13	8	2	0.855935	0.000425879	0.00109057	1.594e-06	1	166.62	112.28	4	11507000	0	1	0	2	1	1	0	3	1	0	0
R1	1	0	Deamidation (NQ)	0	MULTI-MSMS	QEHF1_09664_DAS	F1	2	56;71	11	649.309	649.31	1296.61	-0.55077	-0.00035762	-1.1294	-0.00073332	-1.6801	-0.0010909	649.309	9.2999	0.54137	9.4384	9.2391	9.7805	0.13853	140	49	3	0.778812	0.00680551	0.0428819	0.011046	1	144.77	55.739	3	33659000	1	0	0	0	1	0	0	2	1	0	1
R1	0	0	Unmodified	0	MULTI-MSMS	QEHF1_09663_DAS	F3	2	18;21;26;31;33;53;73	16	896.937	896.939	1791.86	-1.0548	-0.00094607	0.0087796	7.8748e-06	-1.046	-0.0009382	896.94	13.989	0.2414	13.989	13.878	14.119	1.7764e-15	33	9	5	0.910252	0.00340347	0.0419155	1.0262e-28	1	238.13	178.71	1	20041000	0	1	3	2	1	1	0	3	1	0	0
R1	0	0	Unmodified	0	MULTI-MSMS	QEHF1_09664_DAS	F1	2	18;21;26;31;33;53;73	16	896.939	896.939	1791.86	-1.2243	-0.0010981	0.86318	0.00077422	-0.36109	-0.00032388	896.94	13.915	0.18776	14.046	13.94	14.128	0.13109	20	7	3	0.956558	0.00128006	0.0254246	2.9649e-14	1	195.72	146.98	1	8130400	0	1	3	2	1	1	0	3	1	0	0
R1	0	0	Unmodified	0	MULTI-MSMS	QEHF1_09665_DAS	F2	2	18;21;26;31;33;53;73	16	897.441	896.939	1791.86	0.15254	0.00013682	-0.87757	-0.00078713	-0.72503	-0.00065031	897.439	13.7	0.1573	13.909	13.829	13.987	0.209	16	6	3	0.939518	0.000612279	0.00781661	2.9097e-14	1	196.11	148.26	1	5841500	0	1	3	2	1	1	0	3	1	0	0
R1	1	0	Deamidation (NQ)	0	MULTI-MSMS	QEHF1_09665_DAS	F2	2	18;21;26;31;33;53;73	16	897.431	897.431	1792.85	0.59485	0.00053384	0.020407	1.8314e-05	0.61526	0.00055215	897.431	14.008	0.13704	14.217	14.125	14.262	0.20846	8	5	2	0.886655	0.000508169	0.0133341	0.01117	1	100.69	44.467	4	3812700	0	1	3	2	1	1	0	3	1	0	0
R1	0	0	Unmodified	0	MULTI-MSMS	QEHF1_09664_DAS	F1	2	13;57;88	11	644.316	644.318	1286.62	-0.56093	-0.00036142	-0.54414	-0.0003506	-1.1051	-0.00071202	644.318	9.982	0.30812	10.12	9.9934	10.301	0.13847	31	13	4	0.620203	0.00109428	0.0115276	0.015534	1	140.17	76.985	1	19436000	1	0	3	0	1	0	0	3	1	0	0
R1	0	0	Unmodified	0	MULTI-MSMS	QEHF1_09665_DAS	F2	2	13;57;88	11	644.318	644.318	1286.62	1.3547	0.00087289	-2.8777	-0.0018542	-1.523	-0.00098128	644.316	9.8311	0.1932	10.041	9.9342	10.127	0.20978	18	7	3	0.689107	0.00107848	0.010176	2.6476e-05	1	180.09	76.077	1	6745800	1	0	3	0	1	0	0	3	1	0	0
R1	1	0	Deamidation (NQ)	0	MULTI-MSMS	QEHF1_09665_DAS	F2	2	13;57;88	11	644.809	644.81	1287.61	1.4437	0.0009309	-1.9022	-0.0012266	-0.45853	-0.00029567	644.808	10.09	0.25857	10.301	10.152	10.411	0.21014	25	10	3	0.942131	0.00234404	0.00936889	0.00052389	1	170.47	89.783	4	13482000	1	0	3	0	1	0	0	3	1	0	0
R1	0	0	Unmodified	0	MULTI-MSMS	QEHF1_09663_DAS	F3	2	23	11	600.305	600.304	1198.59	-0.88204	-0.00052949	1.6378	0.00098316	0.75574	0.00045367	600.306	10.269	0.52032	10.269	10.171	10.692	0	204	82	5	0.634377	0.0329763	0.683806	0.0016822	1	161.27	104.46	1	16424000	0	1	1	0	1	1	0	1	0	1	1
R1	0	0	Unmodified	0	MULTI-MSMS	QEHF1_09663_DAS	F3	2	56	13	708.827	708.828	1415.64	-1.2059	-0.00085477	0.79858	0.00056605	-0.40731	-0.00028872	708.828	13.895	0.17314	13.895	13.802	13.975	0	16	6	3	0.704349	0.00105061	0.0234384	0.01108	1	123.21	75.605	1	2843800	0	0	1	1	0	2	0	0	2	0	1
R1	0	0	Unmodified	0	MULTI-MSMS	QEHF1_09663_DAS	F3	2	56	19	1016.5	1016	2029.99	-0.43101	-0.00043791	-0.38006	-0.00038615	-0.81108	-0.00082406	1016.5	19.272	0.16074	19.272	19.25	19.411	0	39	10	4	0.854147	0.00548053	0.0942181	7.633e-05	1	143	105.57	1	10730000	0	0	4	2	0	2	0	0	2	0	1
R1	0	0	Unmodified	0	MULTI-SECPEP	QEHF1_09663_DAS	F3	2	56	19	1016.5	1016	2029.99	1.4557	0.001479	-1.0042	-0.0010203	0.45148	0.00045871	1016.5	24.587	0.77447	24.587	24.218	24.993	3.5527e-15	161	111	2	0.596645	0.00136507	0.0172391	0.043926	1	71.555	49.357	1	1293300	0	0	4	2	0	2	0	0	2	0	1
R1	0	0	Unmodified	0	MULTI-MSMS	QEHF1_09665_DAS	F2	2	56	19	1016	1016	2029.99	0.79593	0.00080866	0.38508	0.00039124	1.181	0.0011999	1016.51	18.986	0.22145	19.182	19.078	19.3	0.19583	18	8	3	0.76781	0.00140133	0.0487514	0.02279	1	85.288	52.342	1	6028100	0	0	4	2	0	2	0	0	2	0	1
R1	0	0	Unmodified	0	MULTI-MSMS	QEHF1_09663_DAS	F3	2	56	21	1121.05	1120.05	2238.08	0.4243	0.00047524	-0.5687	-0.00063697	-0.1444	-0.00016173	1120.55	18.196	0.17157	18.196	18.107	18.278	0	23	9	4	0.863384	0.00132769	0.00871187	3.8236e-13	1	187.44	122.79	1	2078500	0	0	2	3	0	2	0	0	2	0	2
R1	0	0	Unmodified	0	MULTI-MSMS	QEHF1_09663_DAS	F3	3	56	21	747.369	747.035	2238.08	-0.43696	-0.00032642	0.83369	0.0006228	0.39674	0.00029638	747.37	18.187	0.50408	18.187	18.057	18.561	0	63	24	6	0.929333	0.0102827	0.0458759	1.6965e-05	1	148.41	116.61	1	13885000	0	0	2	3	0	2	0	0	2	0	2
R1	0	0	Unmodified	0	MULTI-MSMS	QEHF1_09663_DAS	F3	3	56	25	892.773	892.438	2674.29	-0.31725	-0.00028313	0.49321	0.00044016	0.17596	0.00015703	893.106	18.989	0.30968	18.989	18.829	19.139	0	61	20	4	0.93563	0.00733659	0.214124	3.4652e-07	1	148.91	121.59	1	9111400	0	0	2	3	0	2	0	0	3	1	3
R1	0	0	Unmodified	0	MULTI-MSMS	QEHF1_09664_DAS	F1	3	56	25	892.772	892.438	2674.29	0.23143	0.00020654	0.34356	0.0003066	0.57499	0.00051314	892.772	18.899	0.2521	19.004	18.861	19.113	0.10544	28	9	4	0.896197	0.00243293	0.0601391	5.0452e-07	1	146.89	118.82	1	6184500	0	0	2	3	0	2	0	0	3	1	3
R1	0	0	Unmodified	0	MULTI-MSMS	QEHF1_09663_DAS	F3	2	36	9	553.765	553.765	1105.52	-1.0815	-0.0005989	0.18346	0.0001016	-0.89804	-0.00049731	553.765	13.963	0.58665	13.963	13.802	14.389	0	41	23	4	0.908924	0.00250665	0.0690357	3.7341e-08	1	199.7	4.641	1	20649000	1	0	2	0	1	1	0	1	0	0	0
R1	0	0	Unmodified	0	MULTI-MSMS	QEHF1_09665_DAS	F2	2	36	9	553.765	553.765	1105.52	1.5749	0.00087214	-1.5085	-0.00083534	0.066468	3.6808e-05	553.764	13.631	0.24895	13.84	13.738	13.987	0.209	25	10	3	0.851269	0.000987288	0.014494	5.6192e-20	1	248.96	19.633	1	28920000	1	0	2	0	1	1	0	1	0	0	0
R1	0	0	Unmodified	0	MULTI-MSMS	QEHF1_09665_DAS	F2	2	0	13	710.373	710.372	1418.73	0.18956	0.00013466	0.49164	0.00034925	0.6812	0.0004839	710.372	19.588	0.24655	19.781	19.669	19.915	0.19307	26	9	4	0.775104	0.00411319	0.0638245	3.5793e-05	1	171.99	17.138	1	34174000	0	0	1	1	1	1	0	0	1	0	0
R1	0	0	Unmodified	0	MULTI-MSMS	QEHF1_09665_DAS	F2	2	0	21	1121.11	1120.6	2239.19	1.9842	0.0022235	-1.8149	-0.0020338	0.16925	0.00018967	1121.1	26.105	0.18954	26.236	26.17	26.359	0.13055	44	19	3	0.703815	0.00225715	0.0889796	4.1228e-08	1	159.99	3.8514	1	1654800	0	0	1	3	1	1	0	0	1	0	1
R1	0	0	Unmodified	0	MULTI-MSMS	QEHF1_09664_DAS	F1	2	1;74	10	559.277	559.278	1116.54	-0.83398	-0.00046642	-0.25177	-0.00014081	-1.0857	-0.00060723	559.278	12.146	1.3095	12.282	12.116	13.426	0.13583	141	72	5	0.942992	0.0025161	0.0216994	0.0049025	1	155.1	91.624	1	1115400000	1	0	1	1	1	2	0	0	1	0	0
R1	0	0	Unmodified	1	MULTI-MSMS	QEHF1_09663_DAS	F3	2	1;74	13	753.383	753.383	1504.75	-2.5392	-0.001913	1.7923	0.0013503	-0.74697	-0.00056276	753.385	13.169	0.66861	13.169	12.984	13.653	0	82	27	5	0.969312	0.00200952	0.0121906	0.0021167	2	145.46	101.03	1	48757000	1	1	9	1	1	2	0	0	1	0	0
R1	0	0	Unmodified	1	MULTI-MSMS	QEHF1_09664_DAS	F1	3	1;74	13	502.924	502.591	1504.75	-1.9357	-0.00097287	0.67569	0.00033959	-1.26	-0.00063328	502.592	12.938	1.5693	13.072	12.888	14.457	0.13369	221	78	6	0.849261	0.0012742	0.00490324	0.015631	2	116.24	82.456	1	368570000	1	1	9	1	1	2	0	0	1	0	0
R1	0	0	Unmodified	1	MULTI-MSMS	QEHF1_09664_DAS	F1	2	1;74	13	753.383	753.383	1504.75	-1.7569	-0.0013236	1.0644	0.00080192	-0.69251	-0.00052172	753.384	12.92	1.1827	13.054	12.924	14.107	0.13415	133	60	5	0.981817	0.0111267	0.0636518	6.2011e-25	1	256.37	191.03	1	129080000	1	1	9	1	1	2	0	0	1	0	0
R1	0	0	Unmodified	1	MULTI-MSMS	QEHF1_09665_DAS	F2	3	1;74	13	502.589	502.591	1504.75	-0.05158	-2.5923e-05	-1.3131	-0.00065996	-1.3647	-0.00068588	502.591	12.867	1.4955	13.077	12.854	14.35	0.21026	181	75	7	0.987793	0.00114031	0.00461061	0.018117	1	112.43	82.939	1	848040000	1	1	9	1	1	2	0	0	1	0	0
R1	0	0	Unmodified	1	MULTI-MSMS	QEHF1_09665_DAS	F2	2	1;74	13	753.383	753.383	1504.75	-3.327	-0.0025065	2.4412	0.0018392	-0.88581	-0.00066735	753.385	12.87	0.86174	13.081	12.854	13.716	0.2102	130	47	5	0.9954	0.00122608	0.00214061	5.4715e-57	2	301.96	228.73	1	310580000	1	1	9	1	1	2	0	0	1	0	0
R1	0	0	Unmodified	0	MULTI-MSMS	QEHF1_09663_DAS	F3	2	41	10	569.754	569.754	1137.49	-1.264	-0.00072017	0.51006	0.00029061	-0.75394	-0.00042956	569.755	12.716	0.24786	12.716	12.58	12.828	0	29	9	4	0.90309	0.00457552	0.037468	0.001391	2	169.12	114.97	1	16311000	1	0	5	0	0	2	0	0	1	0	0
R1	0	0	Unmodified	0	MULTI-MSMS	QEHF1_09664_DAS	F1	2	41	10	569.755	569.754	1137.49	-1.5369	-0.00087564	1.1215	0.00063896	-0.41542	-0.00023668	569.755	12.519	0.36408	12.654	12.561	12.925	0.13505	57	19	5	0.564462	0.000282631	0.00177757	0.020434	2	144.12	88.953	1	256240000	1	0	5	0	0	2	0	0	1	0	0
R1	0	0	Unmodified	0	MULTI-MSMS	QEHF1_09665_DAS	F2	2	41	10	569.754	569.754	1137.49	-1.0355	-0.00059	1.0794	0.00061497	0.043812	2.4962e-05	569.755	12.45	0.34501	12.66	12.488	12.833	0.21056	45	14	5	0.956809	0.00330887	0.0628641	7.8516e-05	1	175.51	110.48	1	132180000	1	0	5	0	0	2	0	0	1	0	0
R1	0	0	Unmodified	0	MULTI-MSMS	QEHF1_09663_DAS	F3	2	41	11	581.301	581.3	1160.59	-1.4856	-0.00086358	0.59169	0.00034395	-0.89391	-0.00051963	581.301	13.298	0.47099	13.298	13.133	13.604	1.7764e-15	69	19	6	1	0.00160072	0.0151164	0.010652	1	145.17	71.924	1	134850000	0	1	1	1	2	0	0	0	0	0	0
R1	1	0	Deamidation (NQ)	0	MULTI-MSMS	QEHF1_09664_DAS	F1	2	16;28	18	1132.5	1132	2261.98	-1.8415	-0.0020845	2.0222	0.0022892	0.18078	0.00020465	1132.5	13.721	0.21437	13.852	13.749	13.963	0.13109	26	8	4	0.954115	0.00113374	0.0246639	9.0424e-18	1	208.28	173.07	8	5601500	1	0	0	0	2	0	1	6	0	0	0
R1	1	0	Deamidation (NQ)	0	MULTI-MSMS	QEHF1_09665_DAS	F2	2	16;28	18	1132.5	1132	2261.98	0.84348	0.00095481	-0.13969	-0.00015812	0.70379	0.00079669	1132.5	13.565	0.18096	13.774	13.693	13.873	0.209	21	7	4	0.948638	0.00169849	0.0164535	3.9899e-57	1	298.82	236.41	8	12309000	1	0	0	0	2	0	1	6	0	0	0
R1	1	0	Deamidation (NQ)	0	MULTI-MSMS	QEHF1_09663_DAS	F3	3	17	23	829.723	829.727	2486.16	-0.3158	-0.00026203	-1.514	-0.0012562	-1.8298	-0.0015182	830.061	18.282	0.25484	18.282	18.107	18.361	0	37	14	4	0.575183	0.000958144	0.00582156	0.048339	1	69.398	48.045	1	2840000	1	0	0	3	1	2	1	0	1	2	1
R1	1	0	Deamidation (NQ)	0	MULTI-MSMS	QEHF1_09665_DAS	F2	3	17	23	830.065	829.727	2486.16	-0.15189	-0.00012603	1.7708	0.0014692	1.6189	0.0013432	830.063	17.976	0.21707	18.175	18.081	18.298	0.1992	14	8	2	0.624897	0.000726436	0.014614	0.0011227	1	110.44	83.686	1	6182000	1	0	0	3	1	2	1	0	1	2	1
R1	1	1	Oxidation (M),Deamidation (NQ)	0	MULTI-MSMS	QEHF1_09663_DAS	F3	2	89	21	1133.96	1133.46	2264.9	0.32656	0.00037014	1.1113	0.0012596	1.4379	0.0016298	1133.46	17.788	0.27487	17.788	17.654	17.929	0	39	12	5	0.978917	0.00331649	0.0272704	0.022256	1	84.892	56.531	2	8608500	0	1	0	4	2	1	3	0	0	0	0
R1	1	0	Deamidation (NQ)	0	MULTI-MSMS	QEHF1_09663_DAS	F3	2	48;51	9	519.266	519.267	1036.52	0.33823	0.00017563	-0.51366	-0.00026673	-0.17543	-9.1093e-05	519.266	16.35	0.77969	16.35	16.215	16.995	0	100	34	5	0.934594	0.01656	0.0980042	2.6384e-14	1	236.03	112.34	1	281000000	1	0	0	1	1	1	0	0	0	0	0
R1	1	0	Deamidation (NQ)	0	MULTI-MSMS	QEHF1_09665_DAS	F2	2	48;51	9	519.266	519.267	1036.52	-2.8224	-0.0014656	2.8629	0.0014866	0.040508	2.1035e-05	519.268	16.097	0.92369	16.301	15.808	16.732	0.20443	92	42	5	0.955858	0.0151178	0.259793	2.2105e-08	1	206.5	95.489	1	150270000	1	0	0	1	1	1	0	0	0	0	0
R1	0	0	Unmodified	0	MULTI-MSMS	QEHF1_09664_DAS	F1	2	62	11	603.314	603.313	1204.61	-0.63492	-0.00038306	0.44362	0.00026764	-0.19131	-0.00011542	603.314	16.925	0.26967	17.041	16.858	17.128	0.11598	30	10	4	0.901071	0.00487286	0.056361	3.1979e-09	1	209.73	119.36	1	18156000	1	0	2	2	0	1	0	0	1	0	0
R1	0	0	Unmodified	0	MULTI-MSMS	QEHF1_09665_DAS	F2	2	62	11	603.313	603.313	1204.61	0.73641	0.00044429	-1.0362	-0.00062512	-0.29974	-0.00018084	603.313	16.815	0.36153	17.017	16.903	17.265	0.20281	58	15	6	0.940086	0.00607607	0.0488934	3.7749e-21	1	240.13	141.22	1	160420000	1	0	2	2	0	1	0	0	1	0	0
R1	0	0	Unmodified	1	MULTI-MSMS	QEHF1_09665_DAS	F2	3	31;33;53;73	11	440.558	440.558	1318.65	-2.152	-0.00094808	1.8712	0.00082439	-0.28076	-0.00012369	440.559	14.736	0.25803	14.943	14.826	15.084	0.20725	29	10	4	0.98806	0.0015051	0.0146489	0.0076191	1	148.28	2.117	1	16696000	1	1	1	0	0	2	0	0	1	1	0
R1	1	0	Deamidation (NQ)	2	MULTI-MSMS	QEHF1_09665_DAS	F2	4	31;73	23	642.325	642.075	2564.27	2.2997	0.0014766	-2.9547	-0.0018971	-0.65502	-0.00042057	642.324	15.887	0.18416	16.092	15.985	16.169	0.20443	23	7	5	0.690638	0.00161061	0.0046397	0.00050056	1	114.84	89.914	1	18453000	2	1	0	1	1	3	0	0	1	1	0
R1	1	0	Deamidation (NQ)	0	MULTI-MSMS	QEHF1_09663_DAS	F3	2	12	12	648.816	648.816	1295.62	1.4684	0.00095274	-1.7749	-0.0011516	-0.30643	-0.00019882	648.815	16.35	1.1336	16.35	16.215	17.348	0	124	51	5	0.910887	0.00727292	0.036553	1.2158e-10	2	197.21	136.62	1	174370000	1	0	0	0	1	0	0	0	1	3	0
R1	1	0	Deamidation (NQ)	0	MULTI-MSMS	QEHF1_09664_DAS	F1	2	12	12	648.816	648.816	1295.62	-0.37493	-0.00024326	0.46589	0.00030228	0.090955	5.9013e-05	648.817	16.167	0.50891	16.288	16.157	16.666	0.12131	55	20	4	0.994298	0.00159933	0.0168519	1.4448e-06	1	177.57	105.09	1	150450000	1	0	0	0	1	0	0	0	1	3	0
R1	1	0	Deamidation (NQ)	0	MULTI-MSMS	QEHF1_09665_DAS	F2	2	12	12	648.814	648.816	1295.62	1.5577	0.0010106	-1.2424	-0.00080612	0.31522	0.00020452	648.816	16.113	0.58493	16.318	16.169	16.754	0.20443	73	24	4	0.830655	0.00102135	0.00848051	0.00029074	1	164.85	104.26	1	141400000	1	0	0	0	1	0	0	0	1	3	0
R1	1	1	Oxidation (M),Deamidation (NQ)	0	MULTI-MSMS	QEHF1_09665_DAS	F2	2	12	12	656.814	656.814	1311.61	0.11516	7.564e-05	0.21516	0.00014132	0.33032	0.00021696	656.814	14.717	0.23561	14.924	14.779	15.014	0.20725	30	9	4	0.946621	0.00387045	0.0327612	0.00052232	1	157.24	90.075	1	59455000	1	0	0	0	1	0	0	0	1	3	0
R1	1	0	Deamidation (NQ)	0	MULTI-MSMS	QEHF1_09663_DAS	F3	4	51	23	651.567	651.316	2601.23	1.2561	0.00081813	-0.07694	-5.0112e-05	1.1792	0.00076802	651.566	16.41	0.23432	16.41	16.29	16.524	0	27	10	3	0.786257	0.00117523	0.0231672	0.014257	1	89.511	65.283	1	10501000	1	0	0	3	1	2	0	0	2	0	2
R1	1	0	Deamidation (NQ)	0	MULTI-MSMS	QEHF1_09663_DAS	F3	3	51	23	868.419	868.086	2601.23	-0.38019	-0.00033004	-1.1245	-0.00097616	-1.5047	-0.0013062	868.417	16.389	0.40992	16.389	16.316	16.726	0	37	17	4	0.605295	0.00149372	0.035047	0.041575	1	73.389	51.586	1	9672600	1	0	0	3	1	2	0	0	2	0	2
R1	1	0	Deamidation (NQ)	0	MULTI-MSMS	QEHF1_09664_DAS	F1	3	51	23	868.421	868.086	2601.23	-1.3613	-0.0011817	1.7443	0.0015142	0.38303	0.0003325	868.421	16.225	0.31378	16.347	16.23	16.544	0.12131	37	12	4	0.972269	0.00498339	0.0696174	5.5727e-15	1	192.58	151.77	1	32886000	1	0	0	3	1	2	0	0	2	0	2
R1	1	0	Deamidation (NQ)	0	MULTI-MSMS	QEHF1_09665_DAS	F2	4	51	23	651.568	651.316	2601.23	1.2143	0.00079092	-0.19036	-0.00012399	1.024	0.00066693	651.566	16.277	0.53893	16.481	16.283	16.822	0.20365	76	22	6	0.993559	0.0258926	0.260414	3.2041e-06	2	141.45	111.61	1	333310000	1	0	0	3	1	2	0	0	2	0	2
R1	1	0	Deamidation (NQ)	0	MULTI-MSMS	QEHF1_09665_DAS	F2	2	51	23	1302.13	1301.62	2601.23	1.5066	0.001961	-0.61988	-0.00080685	0.88674	0.0011542	1302.12	16.278	0.18885	16.482	16.376	16.565	0.20365	13	7	2	0.502647	0.000722819	0.0112777	3.4228e-65	1	292.31	238.55	1	9670300	1	0	0	3	1	2	0	0	2	0	2
R1	1	0	Deamidation (NQ)	0	MULTI-MSMS	QEHF1_09665_DAS	F2	3	51	23	868.42	868.086	2601.23	-0.20457	-0.00017758	0.37695	0.00032722	0.17238	0.00014964	868.42	16.262	0.51587	16.465	16.283	16.799	0.20365	92	21	7	0.985825	0.0302741	0.26551	2.773e-29	1	223.97	182.71	1	293320000	1	0	0	3	1	2	0	0	2	0	2
R1	1	0	Deamidation (NQ)	0	MSMS	QEHF1_09665_DAS	F2	2	51	23	1301.63	1301.62	2601.23	NaN	NaN	NaN	NaN	NaN	NaN	NaN	16.273	1	16.477	15.977	16.977	0.20365	NaN	NaN	NaN	NaN	NaN	NaN	5.7523e-79	1	294.65	238.53	1	NaN	1	0	0	3	1	2	0	0	2	0	2
R1	1	0	Deamidation (NQ)	1	MULTI-MSMS	QEHF1_09663_DAS	F3	4	51	25	712.347	712.096	2844.36	0.11064	7.8783e-05	0.076714	5.4628e-05	0.18735	0.00013341	712.347	15.931	0.36206	15.931	15.795	16.157	0	57	15	5	0.957873	0.00188647	0.00807653	0.00020916	1	117.82	97.197	1	22155000	1	1	0	3	1	3	0	0	2	0	2
R1	1	0	Deamidation (NQ)	1	MULTI-MSMS	QEHF1_09663_DAS	F3	3	51	25	949.795	949.126	2844.36	0.39658	0.00037641	-1.4689	-0.0013942	-1.0723	-0.0010178	949.459	15.93	0.29999	15.93	15.823	16.123	0	35	11	5	0.733335	0.00158443	0.0174754	1.3166e-15	1	185.28	150.1	1	6906300	1	1	0	3	1	3	0	0	2	0	2
R1	1	0	Deamidation (NQ)	1	MULTI-MSMS	QEHF1_09664_DAS	F1	4	51	25	712.347	712.096	2844.36	-1.9251	-0.0013709	1.7969	0.0012796	-0.12824	-9.1316e-05	712.348	15.775	0.21431	15.897	15.795	16.01	0.12293	31	8	5	0.638489	0.00150494	0.00657635	0.0089701	1	94.08	70.908	1	16875000	1	1	0	3	1	3	0	0	2	0	2
R1	1	0	Deamidation (NQ)	1	MULTI-MSMS	QEHF1_09665_DAS	F2	5	51	25	570.278	569.879	2844.36	-1.1389	-0.00064905	0.29286	0.0001669	-0.84606	-0.00048215	570.079	15.645	0.33687	15.85	15.742	16.078	0.20521	53	17	5	0.98483	0.000747943	0.00133917	0.0033967	1	105.17	90.627	1	47485000	1	1	0	3	1	3	0	0	2	0	2
R1	1	0	Deamidation (NQ)	1	MULTI-MSMS	QEHF1_09665_DAS	F2	4	51	25	712.598	712.096	2844.36	0.5182	0.00036901	-1.2199	-0.00086872	-0.70174	-0.00049971	712.346	15.643	0.33693	15.848	15.695	16.032	0.20521	65	17	5	0.862939	0.00203676	0.00270572	6.712e-07	1	144.76	114.55	1	107810000	1	1	0	3	1	3	0	0	2	0	2
R1	1	0	Deamidation (NQ)	0	MULTI-MSMS	QEHF1_09663_DAS	F3	2	42;44	13	749.372	749.372	1496.73	-1.6491	-0.0012358	1.7198	0.0012888	0.070741	5.3011e-05	749.374	14.651	0.88233	14.651	14.511	15.393	0	94	36	5	0.834097	0.0182095	0.117535	3.3681e-11	2	205.09	117.79	2	86914000	1	0	0	1	1	0	1	1	0	1	0
R1	1	0	Deamidation (NQ)	0	MULTI-MSMS	QEHF1_09664_DAS	F1	2	42;44	13	749.371	749.372	1496.73	-0.99673	-0.00074692	0.076572	5.7381e-05	-0.92016	-0.00068954	749.372	14.495	1.3491	14.624	14.499	15.848	0.12863	173	65	5	0.708056	0.00407364	0.0421625	8.3679e-18	3	236.35	172.31	2	273810000	1	0	0	1	1	0	1	1	0	1	0
R1	0	0	Unmodified	0	MULTI-MSMS	QEHF1_09663_DAS	F3	2	0;7;9	9	562.279	562.28	1122.55	0.1934	0.00010874	-1.771	-0.0009958	-1.5776	-0.00088705	562.279	16.419	0.36127	16.419	16.29	16.651	0	36	15	4	0.873666	0.00493801	0.047214	0.034888	1	135.83	10.996	1	30260000	1	0	1	1	1	0	0	0	1	0	0
R1	0	0	Unmodified	0	MULTI-MSMS	QEHF1_09665_DAS	F2	2	21;33;53	12	739.879	739.878	1477.74	-1.159	-0.00085754	0.68116	0.00050397	-0.47788	-0.00035357	740.382	18.906	0.19832	19.102	19.028	19.227	0.19583	22	7	4	0.969379	0.00170399	0.0421179	0.0044372	1	144.77	101.46	1	7639000	1	0	1	0	2	0	0	0	1	0	0
R1	0	0	Unmodified	0	MULTI-MSMS	QEHF1_09664_DAS	F1	2	80	9	553.765	553.765	1105.52	-0.53423	-0.00029584	1.2279	0.00067998	0.69369	0.00038414	553.765	13.8	0.35443	13.931	13.773	14.128	0.13109	33	14	4	0.884245	0.00191193	0.0532838	0.0031166	1	166.3	0	1	11925000	1	0	1	0	1	1	0	1	0	0	0
R1	0	0	Unmodified	0	MULTI-MSMS	QEHF1_09663_DAS	F3	2	27;30	9	597.27	597.27	1192.53	-0.43941	-0.00026245	0.47496	0.00028368	0.035546	2.1231e-05	597.271	15.339	0.37544	15.339	15.216	15.591	0	47	15	4	0.886182	0.00413906	0.0772943	3.4715e-08	1	200.88	141.96	1	45554000	1	0	1	0	1	1	0	1	0	0	0
R1	1	0	Deamidation (NQ)	0	MULTI-MSMS	QEHF1_09663_DAS	F3	3	62	15	566.956	566.621	1696.84	0.57658	0.0003267	-0.17333	-9.8212e-05	0.40325	0.00022849	566.622	16.277	1.8128	16.277	16.157	17.97	0	182	84	7	0.97951	0.00382401	0.0275948	0.00035219	3	141.34	95.349	1	349800000	0	1	0	1	1	2	0	0	0	0	2
R1	1	0	Deamidation (NQ)	0	MULTI-MSMS	QEHF1_09663_DAS	F3	4	62	15	425.218	425.218	1696.84	-0.57734	-0.00024549	-0.81767	-0.00034769	-1.395	-0.00059318	425.218	16.253	0.61781	16.253	16.157	16.775	0	113	27	7	0.999889	0.00309791	0.0258341	0.016537	3	99.566	68.605	1	306890000	0	1	0	1	1	2	0	0	0	0	2
R1	1	0	Deamidation (NQ)	0	MULTI-MSMS	QEHF1_09663_DAS	F3	2	62	15	849.43	849.428	1696.84	-0.33127	-0.00028139	-0.0084879	-7.2099e-06	-0.33976	-0.0002886	849.428	16.277	0.48161	16.277	16.17	16.651	0	67	21	5	0.94545	0.00342789	0.0587787	2.8991e-20	1	220.69	142.59	1	67376000	0	1	0	1	1	2	0	0	0	0	2
R1	1	0	Deamidation (NQ)	0	MULTI-MSMS	QEHF1_09663_DAS	F3	4	62	15	425.218	425.218	1696.84	-1.3736	-0.00058409	0.038528	1.6383e-05	-1.3351	-0.0005677	425.218	17.069	1.195	17.069	16.775	17.97	0	137	56	3	0.968076	0.000440688	0.00359503	0.021838	2	94.551	64.068	1	5190500	0	1	0	1	1	2	0	0	0	0	2
R1	1	0	Deamidation (NQ)	0	MULTI-MSMS	QEHF1_09663_DAS	F3	3	62	15	566.622	566.621	1696.84	-0.25305	-0.00014338	0.35124	0.00019902	0.098194	5.5639e-05	566.622	17.048	1.1741	17.048	16.796	17.97	0	72	55	2	0.87052	0.00127821	0.00716406	0.0005751	3	133.48	97.184	1	6804600	0	1	0	1	1	2	0	0	0	0	2
R1	1	0	Deamidation (NQ)	0	MULTI-MSMS	QEHF1_09663_DAS	F3	3	62	15	566.956	566.621	1696.84	0.33877	0.00019196	0.38565	0.00021852	0.72442	0.00041047	566.956	18.997	0.13892	18.997	18.981	19.12	0	24	7	5	0.962812	0.00117671	0.023561	0.02447	1	92.063	57.884	1	2009400	0	1	0	1	1	2	0	0	0	0	2
R1	1	0	Deamidation (NQ)	0	MULTI-MSMS	QEHF1_09664_DAS	F1	3	62	15	566.956	566.621	1696.84	-1.0245	-0.00058053	0.69166	0.00039191	-0.33287	-0.00018861	566.622	16.048	2.6215	16.169	16.031	18.652	0.12131	214	109	6	0.905408	0.00296343	0.010814	0.00027341	4	144.12	89.596	1	643630000	0	1	0	1	1	2	0	0	0	0	2
R1	1	0	Deamidation (NQ)	0	MULTI-MSMS	QEHF1_09664_DAS	F1	4	62	15	425.468	425.218	1696.84	-1.5992	-0.00068001	0.26721	0.00011362	-1.332	-0.00056639	425.218	16.04	0.70627	16.161	16.055	16.761	0.12131	111	29	6	1	0.00154211	0.00568756	0.0032237	1	116.58	84.508	1	303490000	0	1	0	1	1	2	0	0	0	0	2
R1	1	0	Deamidation (NQ)	0	MULTI-MSMS	QEHF1_09664_DAS	F1	2	62	15	849.93	849.428	1696.84	-1.3393	-0.0011376	0.66616	0.00056586	-0.67313	-0.00057177	849.429	16.047	0.22057	16.168	16.08	16.3	0.12131	33	9	5	0.991373	0.00211394	0.00969695	2.8991e-20	1	220.69	133.79	1	81173000	0	1	0	1	1	2	0	0	0	0	2
R1	1	0	Deamidation (NQ)	0	MULTI-MSMS	QEHF1_09665_DAS	F2	4	62	15	425.468	425.218	1696.84	-1.3972	-0.00059411	-0.17752	-7.5484e-05	-1.5747	-0.00066959	425.218	15.953	0.74532	16.157	16.054	16.799	0.20443	112	31	7	0.978354	0.00278927	0.00904031	0.0013753	1	127.71	89.523	1	573460000	0	1	0	1	1	2	0	0	0	0	2
R1	1	0	Deamidation (NQ)	0	MULTI-MSMS	QEHF1_09665_DAS	F2	3	62	15	566.955	566.621	1696.84	-0.70391	-0.00039885	-0.050624	-2.8685e-05	-0.75454	-0.00042754	566.621	15.966	1.0698	16.17	16.054	17.124	0.20443	133	46	6	0.960536	0.0026942	0.00901461	1.0556e-05	2	155.98	101.45	1	668950000	0	1	0	1	1	2	0	0	0	0	2
R1	1	0	Deamidation (NQ)	0	MULTI-MSMS	QEHF1_09665_DAS	F2	2	62	15	849.93	849.428	1696.84	-0.052028	-4.4194e-05	-0.48601	-0.00041283	-0.53804	-0.00045703	849.929	15.971	0.22945	16.176	16.054	16.284	0.20443	31	9	4	0.988553	0.00196027	0.00905706	7.5903e-22	1	236.92	142.23	1	82720000	0	1	0	1	1	2	0	0	0	0	2
R1	1	0	Deamidation (NQ)	1	MULTI-MSMS	QEHF1_09663_DAS	F3	3	62	16	609.32	609.32	1824.94	1.4123	0.00086051	-1.3565	-0.00082656	0.055723	3.3953e-05	609.653	15.337	0.47005	15.337	15.142	15.612	0	65	19	5	0.953968	0.00376054	0.0663759	0.0022566	1	121.82	67.82	1	50458000	0	2	0	1	1	2	0	0	0	0	2
R1	1	0	Deamidation (NQ)	1	MULTI-MSMS	QEHF1_09663_DAS	F3	4	62	16	457.242	457.242	1824.94	0.22854	0.0001045	-0.47732	-0.00021825	-0.24877	-0.00011375	457.241	15.343	0.50035	15.343	15.091	15.591	0	80	20	6	0.994651	0.0144186	0.174027	0.044695	1	82.349	64.211	1	86834000	0	2	0	1	1	2	0	0	0	0	2
R1	1	0	Deamidation (NQ)	1	MULTI-MSMS	QEHF1_09663_DAS	F3	2	62	16	913.98	913.476	1824.94	-0.038672	-3.5326e-05	0.21901	0.00020006	0.18034	0.00016473	913.476	15.347	0.16172	15.347	15.231	15.393	0	16	6	4	0.875397	0.00218097	0.0196315	4.2198e-21	1	229.9	130.61	1	6680000	0	2	0	1	1	2	0	0	0	0	2
R1	1	0	Deamidation (NQ)	1	MULTI-MSMS	QEHF1_09664_DAS	F1	3	62	16	609.318	609.32	1824.94	-1.0293	-0.00062715	0.81357	0.00049573	-0.21569	-0.00013143	609.655	15.162	0.50047	15.288	15.132	15.632	0.12593	49	20	5	0.814374	0.00605208	0.0733736	0.00022948	1	141.55	66.784	1	55247000	0	2	0	1	1	2	0	0	0	0	2
R1	1	0	Deamidation (NQ)	1	MULTI-MSMS	QEHF1_09665_DAS	F2	4	62	16	457.242	457.242	1824.94	-2.061	-0.00094237	2.2634	0.0010349	0.20244	9.2566e-05	457.243	15.054	0.40161	15.261	15.037	15.438	0.20659	57	16	5	0.928918	0.00627504	0.0405677	0.015941	1	93.51	63.777	1	83756000	0	2	0	1	1	2	0	0	0	0	2
R1	1	0	Deamidation (NQ)	1	MULTI-MSMS	QEHF1_09665_DAS	F2	3	62	16	609.654	609.32	1824.94	0.15202	9.2627e-05	0.62566	0.00038123	0.77768	0.00047386	609.32	15.053	0.28293	15.259	15.083	15.366	0.20659	34	11	4	0.872459	0.00530881	0.0567903	0.01094	1	101.04	52.926	1	51718000	0	2	0	1	1	2	0	0	0	0	2
R1	0	0	Unmodified	0	MULTI-MSMS	QEHF1_09663_DAS	F3	2	21	14	740.89	740.886	1479.76	-1.5831	-0.0011729	3.368	0.0024953	1.7849	0.0013224	740.888	16.982	0.15693	16.982	16.887	17.044	0	14	6	3	0.803997	0.00172867	0.0104539	0.0034663	1	115.33	53.677	1	5656400	1	0	1	0	0	2	0	0	0	2	0
R1	0	0	Unmodified	1	MULTI-MSMS	QEHF1_09663_DAS	F3	2	21;26	11	669.843	669.843	1337.67	-0.82373	-0.00055177	0.31864	0.00021344	-0.50509	-0.00033833	669.843	13.334	0.20527	13.334	13.232	13.438	0	25	8	4	0.987961	0.00254597	0.0267967	0.021003	1	134.57	43.497	1	8676500	0	2	2	0	0	3	0	0	1	0	0
R1	0	0	Unmodified	1	MULTI-MSMS	QEHF1_09665_DAS	F2	2	21;26	11	670.341	669.843	1337.67	0.14268	9.557e-05	-1.6527	-0.001107	-1.51	-0.0010115	669.842	13.005	0.23028	13.215	13.087	13.318	0.2099	36	13	3	0.949611	0.000883783	0.00137569	9.4016e-09	1	196.88	74.364	1	42850000	0	2	2	0	0	3	0	0	1	0	0
R1	0	0	Unmodified	2	MULTI-MSMS	QEHF1_09665_DAS	F2	3	21;26	12	498.931	498.931	1493.77	-0.074756	-3.7298e-05	-0.56216	-0.00028048	-0.63692	-0.00031778	498.931	12.099	0.21769	12.31	12.189	12.407	0.21074	23	11	3	0.784153	0.00109798	0.00946786	0.022014	1	122.39	77.966	1	51692000	1	2	2	0	0	3	0	0	1	0	0
R1	0	0	Unmodified	2	MULTI-MSMS	QEHF1_09665_DAS	F2	2	21;26	12	747.892	747.894	1493.77	-2.7901	-0.0020867	1.6813	0.0012574	-1.1088	-0.00082928	747.895	12.076	0.093679	12.287	12.228	12.321	0.21074	5	3	2	0.92141	0.000422916	0.0057319	0.0021021	1	150.04	95.977	1	6679800	1	2	2	0	0	3	0	0	1	0	0
R1	0	0	Unmodified	0	MULTI-MSMS	QEHF1_09663_DAS	F3	2	45	15	957.982	957.483	1912.95	0.48355	0.000463	-1.7372	-0.0016633	-1.2536	-0.0012003	957.982	22.135	0.21517	22.135	22.027	22.243	0	63	18	5	0.621959	0.00178842	0.0479919	0.0059293	1	109.6	76.19	1	3417700	1	0	3	0	2	0	0	1	1	0	0
R1	0	0	Unmodified	0	MULTI-MSMS	QEHF1_09663_DAS	F3	3	45	15	638.992	638.657	1912.95	3.267	0.0020865	-4.0729	-0.0026012	-0.80596	-0.00051473	638.656	22.145	0.3079	22.145	21.916	22.224	0	37	27	2	0.635454	0.00148425	0.0391851	0.0016636	1	125.97	96.962	1	2026500	1	0	3	0	2	0	0	1	1	0	0
R1	0	0	Unmodified	0	MULTI-MSMS	QEHF1_09665_DAS	F2	3	45	15	638.657	638.657	1912.95	1.706	0.0010896	-1.7328	-0.0011066	-0.02674	-1.7078e-05	638.991	21.707	0.20194	21.887	21.814	22.016	0.1802	35	12	4	0.929591	0.000531737	0.0108991	5.0052e-06	1	165.64	131.21	1	893290	1	0	3	0	2	0	0	1	1	0	0
R1	0	0	Unmodified	0	MULTI-MSMS	QEHF1_09663_DAS	F3	2	78	10	583.287	583.287	1164.56	-0.86601	-0.00050513	0.62211	0.00036287	-0.24391	-0.00014227	583.288	13.865	0.391	13.865	13.728	14.119	0	40	15	4	0.899375	0.0137784	0.281855	1.8235e-08	1	200.16	0	1	30793000	0	1	2	2	1	1	1	1	0	0	0
R1	0	0	Unmodified	0	MULTI-MSMS	QEHF1_09664_DAS	F1	2	78	10	583.287	583.287	1164.56	-1.4572	-0.00084996	1.359	0.00079266	-0.098227	-5.7295e-05	583.288	13.657	0.31085	13.788	13.629	13.94	0.13109	31	12	4	0.879314	0.00329248	0.0690211	0.0036099	1	160.26	0	1	16805000	0	1	2	2	1	1	1	1	0	0	0
R1	0	0	Unmodified	0	MSMS	QEHF1_09665_DAS	F2	2	62	9	541.273	541.275	1080.54	NaN	NaN	NaN	NaN	NaN	NaN	NaN	15.967	1	16.172	15.672	16.672	0.20443	NaN	NaN	NaN	NaN	NaN	NaN	0.039171	1	158.61	94.349	1	NaN	0	1	1	1	0	2	0	0	0	0	2
R1	1	0	Deamidation (NQ)	0	MULTI-MSMS	QEHF1_09664_DAS	F1	2	49	11	609.327	609.328	1216.64	-1.3575	-0.00082715	0.10068	6.1347e-05	-1.2568	-0.0007658	609.328	12.373	0.40803	12.508	12.392	12.8	0.13505	50	19	4	0.838859	0.00435049	0.0327717	0.0023016	1	156.35	81.238	3	85633000	1	0	0	1	1	0	0	2	0	0	0
R1	1	0	Deamidation (NQ)	0	MULTI-MSMS	QEHF1_09665_DAS	F2	2	49	11	609.326	609.328	1216.64	1.3786	0.00083999	-3.5596	-0.002169	-2.1811	-0.001329	609.326	12.196	0.28134	12.407	12.298	12.58	0.21074	38	15	3	0.814595	0.00483585	0.0209746	6.6997e-10	1	214.96	115.83	3	94390000	1	0	0	1	1	0	0	2	0	0	0
R1	0	0	Unmodified	0	MULTI-MSMS	QEHF1_09663_DAS	F3	2	56;69;71;88	8	482.722	482.723	963.431	-0.25791	-0.0001245	-0.42358	-0.00020447	-0.68149	-0.00032897	482.723	14.792	0.17055	14.792	14.705	14.876	0	16	6	3	0.906314	0.00163163	0.0371438	0.018467	1	157.21	107.77	1	4972800	0	1	1	0	0	1	0	0	0	1	1
R1	0	0	Unmodified	0	MULTI-MSMS	QEHF1_09663_DAS	F3	2	20	13	773.881	773.88	1545.75	-0.82542	-0.00063878	1.3048	0.0010098	0.47937	0.00037097	773.881	16.486	0.4078	16.486	16.367	16.775	0	44	16	5	0.96207	0.0281067	0.923849	0.00036333	1	153.12	88.466	1	71759000	0	1	1	2	1	1	0	1	2	0	0
R1	0	0	Unmodified	2	MULTI-MSMS	QEHF1_09665_DAS	F2	4	39;55;79	22	586.068	585.817	2339.24	-0.20857	-0.00012218	-0.088702	-5.1963e-05	-0.29727	-0.00017414	586.318	13.688	0.27131	13.897	13.738	14.009	0.209	33	11	4	0.916696	0.00174699	0.0158399	0.00098939	1	118.16	95.456	1	16461000	0	3	2	0	1	1	0	0	3	3	0
R1	0	0	Unmodified	2	MULTI-MSMS	QEHF1_09665_DAS	F2	3	39;55;79	22	781.087	780.753	2339.24	-1.4962	-0.0011681	1.9299	0.0015067	0.43368	0.0003386	781.09	13.688	0.20428	13.897	13.782	13.987	0.209	24	8	4	0.929299	0.000750643	0.00837422	0.00076742	1	121.47	29.175	1	8670300	0	3	2	0	1	1	0	0	3	3	0
R1	0	0	Unmodified	0	MULTI-MSMS	QEHF1_09665_DAS	F2	2	17	9	537.792	537.291	1072.57	-2.7941	-0.0015012	2.062	0.0011079	-0.73206	-0.00039333	537.292	16.677	0.25093	16.88	16.775	17.026	0.20281	34	11	4	0.977162	0.00234107	0.00854739	0.0052594	1	160.54	0	1	81546000	1	0	1	0	1	0	0	0	1	1	0
R1	0	0	Unmodified	0	MULTI-MSMS	QEHF1_09663_DAS	F3	3	13	13	539.599	539.6	1615.78	-0.87421	-0.00047172	-0.28227	-0.00015231	-1.1565	-0.00062404	539.6	13.743	0.29857	13.743	13.628	13.927	-1.7764e-15	45	11	6	0.846606	0.00199288	0.0113345	0.048033	1	99.011	63.274	1	24640000	1	0	2	0	3	0	0	0	2	0	1
R1	0	0	Unmodified	0	MULTI-MSMS	QEHF1_09663_DAS	F3	2	13	13	808.895	808.896	1615.78	-1.3367	-0.0010812	0.19533	0.000158	-1.1413	-0.00092322	808.897	13.74	0.19947	13.74	13.653	13.852	-1.7764e-15	21	7	3	0.996621	0.00124007	0.00830324	1.7308e-07	1	190.86	124.59	1	11508000	1	0	2	0	3	0	0	0	2	0	1
R1	1	0	Deamidation (NQ)	0	MULTI-MSMS	QEHF1_09663_DAS	F3	2	6	14	824.406	824.404	1646.79	-0.059376	-4.895e-05	0.29771	0.00024543	0.23833	0.00019648	824.405	15.759	0.52473	15.759	15.632	16.157	0	104	22	6	0.808352	0.0126673	0.300159	7.0067e-21	2	235.01	190.7	2	239670000	1	0	0	0	1	0	0	1	1	2	0
R1	1	0	Deamidation (NQ)	0	MULTI-MSMS	QEHF1_09663_DAS	F3	3	6	14	550.273	549.939	1646.79	0.13294	7.3107e-05	-0.13572	-7.4639e-05	-0.0027872	-1.5328e-06	550.273	15.761	0.51342	15.761	15.629	16.142	-1.7764e-15	92	22	5	0.850294	0.00235011	0.0567534	0.024247	1	97.69	77.026	2	32182000	1	0	0	0	1	0	0	1	1	2	0
R1	1	0	Deamidation (NQ)	0	MULTI-MSMS	QEHF1_09663_DAS	F3	2	6	14	824.405	824.404	1646.79	-0.6843	-0.00056414	0.4342	0.00035796	-0.25009	-0.00020618	824.906	16.236	1.0271	16.236	16.157	17.184	0	95	48	3	0.719077	0.00232033	0.0275521	1.3154e-05	3	160.77	122.41	2	6091800	1	0	0	0	1	0	0	1	1	2	0
R1	1	0	Deamidation (NQ)	0	MSMS	QEHF1_09663_DAS	F3	2	6	14	824.403	824.404	1646.79	NaN	NaN	NaN	NaN	NaN	NaN	NaN	17.188	1	17.188	16.688	17.688	0	NaN	NaN	NaN	NaN	NaN	NaN	0.012023	1	101.93	64.207	2	NaN	1	0	0	0	1	0	0	1	1	2	0
R1	1	0	Deamidation (NQ)	0	MSMS	QEHF1_09663_DAS	F3	2	6	14	824.407	824.404	1646.79	NaN	NaN	NaN	NaN	NaN	NaN	NaN	21.547	1	21.547	21.047	22.047	0	NaN	NaN	NaN	NaN	NaN	NaN	0.029355	1	93.058	65.437	2	NaN	1	0	0	0	1	0	0	1	1	2	0
R1	1	0	Deamidation (NQ)	0	MULTI-MSMS	QEHF1_09664_DAS	F1	2	6	14	824.404	824.404	1646.79	-1.384	-0.001141	0.9084	0.00074889	-0.47561	-0.00039209	824.405	15.663	1.0853	15.786	15.653	16.738	0.12293	105	45	6	1	0.000658838	0.00405735	9.7021e-06	2	164.33	127.22	2	282000000	1	0	0	0	1	0	0	1	1	2	0
R1	1	0	Deamidation (NQ)	0	MULTI-MSMS	QEHF1_09665_DAS	F2	3	6	14	549.939	549.939	1646.79	0.79588	0.00043769	-1.3816	-0.00075981	-0.58575	-0.00032213	549.938	15.552	0.21548	15.758	15.631	15.847	0.20521	23	9	4	0.757043	0.00229363	0.0212735	0.0022794	1	122.97	102.16	2	28899000	1	0	0	0	1	0	0	1	1	2	0
R1	1	0	Deamidation (NQ)	0	MULTI-MSMS	QEHF1_09665_DAS	F2	2	6	14	824.905	824.404	1646.79	-0.15456	-0.00012742	-0.084417	-6.9594e-05	-0.23898	-0.00019701	824.404	15.525	0.70854	15.731	15.486	16.194	0.20593	75	35	4	0.996352	0.0191304	0.0298311	2.079e-20	1	230.41	184.25	2	278540000	1	0	0	0	1	0	0	1	1	2	0
R1	1	0	Deamidation (NQ)	0	MULTI-MSMS	QEHF1_09665_DAS	F2	2	6	14	824.905	824.404	1646.79	-0.049023	-4.0415e-05	-1.021	-0.00084174	-1.0701	-0.00088216	824.404	16.694	0.62516	16.897	16.821	17.446	0.20281	47	27	2	0.657746	0.000457244	0.010031	0.028564	1	94.767	57.046	2	9869600	1	0	0	0	1	0	0	1	1	2	0
R1	2	0	2 Deamidation (NQ)	0	MULTI-MSMS	QEHF1_09665_DAS	F2	2	6	14	825.398	824.896	1647.78	-0.027013	-2.2283e-05	3.5942	0.0029649	3.5672	0.0029426	824.901	15.815	0.90422	16.02	15.896	16.8	0.20521	71	39	4	0.972247	0.00424841	0.0104535	1.0388e-08	1	177.44	124.71	1	49341000	1	0	0	0	1	0	0	1	1	2	0
R1	0	0	Unmodified	0	MULTI-MSMS	QEHF1_09663_DAS	F3	3	39;55;79	17	598.989	598.655	1792.94	-1.1433	-0.00068442	0.38304	0.00022931	-0.76023	-0.00045511	598.655	13.84	1.4396	13.84	13.703	15.142	0	104	58	6	0.95122	0.00904144	0.128534	6.4783e-05	1	148.44	96.567	1	85457000	1	0	6	3	1	0	0	1	2	1	1
R1	0	0	Unmodified	0	MULTI-MSMS	QEHF1_09663_DAS	F3	2	39;55;79	17	897.981	897.479	1792.94	-0.93544	-0.00083954	0.57169	0.00051308	-0.36375	-0.00032646	897.48	13.839	0.29732	13.839	13.703	14	0	39	11	5	0.986493	0.00598925	0.0936064	9.4366e-34	1	251.68	192.48	1	18881000	1	0	6	3	1	0	0	1	2	1	1
R1	0	0	Unmodified	0	MULTI-MSMS	QEHF1_09664_DAS	F1	3	39;55;79	17	598.655	598.655	1792.94	-1.2407	-0.00074275	1.2605	0.00075463	0.019846	1.1881e-05	598.656	13.621	0.42777	13.752	13.629	14.057	0.13109	57	17	6	0.849743	0.00394415	0.066393	1.8869e-11	1	177.67	129.89	1	35115000	1	0	6	3	1	0	0	1	2	1	1
R1	0	0	Unmodified	0	MULTI-MSMS	QEHF1_09664_DAS	F1	2	39;55;79	17	897.98	897.479	1792.94	-1.4548	-0.0013057	1.7028	0.0015282	0.248	0.00022258	897.982	13.625	0.14284	13.756	13.677	13.82	0.13109	14	5	3	0.924346	0.00110134	0.01492	1.5549e-17	1	208.15	148.05	1	5513800	1	0	6	3	1	0	0	1	2	1	1
R1	0	0	Unmodified	0	MULTI-MSMS	QEHF1_09665_DAS	F2	3	39;55;79	17	598.655	598.655	1792.94	1.4631	0.00087592	-1.6756	-0.0010031	-0.21246	-0.00012719	598.654	13.47	0.1839	13.68	13.577	13.761	0.20948	24	7	4	0.812902	0.00189256	0.0220119	1.8383e-11	1	178.12	122.81	1	21592000	1	0	6	3	1	0	0	1	2	1	1
R1	0	0	Unmodified	0	MULTI-MSMS	QEHF1_09665_DAS	F2	2	39;55;79	17	897.982	897.479	1792.94	0.24425	0.00021921	0.017338	1.5561e-05	0.26159	0.00023477	897.98	13.46	0.091328	13.67	13.624	13.715	0.20948	5	3	2	0.940587	0.00032593	0.00540788	1.9629e-24	1	220.21	151.55	1	4062500	1	0	6	3	1	0	0	1	2	1	1
R1	0	0	Unmodified	0	MULTI-MSMS	QEHF1_09664_DAS	F1	2	47	9	552.27	552.27	1102.53	-0.89817	-0.00049603	0.58391	0.00032248	-0.31426	-0.00017355	552.27	9.8023	0.49297	9.9408	9.8228	10.316	0.13853	52	24	4	0.862469	0.00423328	0.0177158	0.012997	1	150.05	60.504	1	9565500	1	0	2	0	1	1	0	1	2	0	0
R1	0	0	Unmodified	0	MULTI-MSMS	QEHF1_09665_DAS	F2	2	47	9	552.27	552.27	1102.53	0.57462	0.00031735	-1.3159	-0.00072674	-0.74129	-0.00040939	552.269	9.6777	0.25194	9.8875	9.7775	10.029	0.20978	27	10	4	0.860574	0.00360261	0.0355037	0.0090318	1	152.63	71.334	1	19310000	1	0	2	0	1	1	0	1	2	0	0
R1	1	0	Deamidation (NQ)	0	MULTI-MSMS	QEHF1_09663_DAS	F3	2	1	19	1050.49	1050.49	2098.97	-0.31714	-0.00033315	-0.13418	-0.00014095	-0.45132	-0.00047411	1050.99	19.195	0.30682	19.195	19.053	19.36	0	98	20	6	0.949752	0.00355251	0.258456	0.0012566	1	125.97	103.92	1	28026000	0	0	2	0	1	2	0	0	0	2	1
R1	1	0	Deamidation (NQ)	0	MULTI-MSMS	QEHF1_09664_DAS	F1	2	1	19	1050.99	1050.49	2098.97	-0.13648	-0.00014337	-0.10406	-0.00010932	-0.24054	-0.00025269	1050.99	19.2	0.36639	19.303	19.111	19.478	0.10356	68	17	5	0.821275	0.00952735	0.165417	8.3474e-08	1	164.9	136.57	1	18246000	0	0	2	0	1	2	0	0	0	2	1
R1	1	0	Deamidation (NQ)	0	MULTI-MSMS	QEHF1_09665_DAS	F2	2	1	19	1051	1050.49	2098.97	0.96661	0.0010154	-0.70766	-0.00074339	0.25895	0.00027203	1050.99	19.018	0.36955	19.214	19.053	19.423	0.19583	52	14	6	0.918752	0.00813921	0.131855	2.9096e-08	1	171.05	132.42	1	139940000	0	0	2	0	1	2	0	0	0	2	1
R1	0	1	Oxidation (M)	0	MULTI-MSMS	QEHF1_09665_DAS	F2	2	1	19	1058	1058	2113.98	0.89141	0.00094311	-1.5053	-0.0015925	-0.61384	-0.00064944	1058	17.627	0.19261	17.827	17.744	17.937	0.20022	26	7	5	0.804822	0.00202775	0.0153245	0.027832	1	83.226	54.602	1	14535000	0	0	2	0	1	2	0	0	0	2	1
R1	1	1	Oxidation (M),Deamidation (NQ)	0	MULTI-MSMS	QEHF1_09665_DAS	F2	2	1	19	1058.49	1058.49	2114.96	-0.41749	-0.00044191	1.3552	0.0014345	0.93773	0.00099258	1058.99	18.086	0.4344	18.286	17.984	18.418	0.1992	39	17	4	0.978234	0.00175374	0.0258944	0.010369	1	90.614	59.386	1	25643000	0	0	2	0	1	2	0	0	0	2	1
R1	0	0	Unmodified	0	MULTI-MSMS	QEHF1_09665_DAS	F2	2	1	19	1050.5	1050	2097.98	0.56313	0.00059128	0.69026	0.00072478	1.2534	0.0013161	1050.5	18.475	0.36855	18.673	18.563	18.932	0.19818	36	14	3	0.906408	0.00535583	0.0937725	8.2947e-05	1	142.1	94.809	1	42245000	0	0	2	0	1	2	0	0	0	2	1
R1	0	0	Unmodified	0	MULTI-MSMS	QEHF1_09664_DAS	F1	2	24	15	853.431	852.426	1702.84	-0.87274	-0.00074394	1.8782	0.001601	1.0054	0.00085705	853.431	16.823	0.33223	16.94	16.822	17.154	0.11784	35	13	4	0.825552	0.011742	0.25023	0.04291	1	86.014	50.491	1	29649000	0	1	4	1	2	1	0	2	1	1	0
R1	0	0	Unmodified	0	MULTI-MSMS	QEHF1_09664_DAS	F1	3	24	15	568.62	568.62	1702.84	-0.62482	-0.00035529	0.4772	0.00027134	-0.14763	-8.3943e-05	568.621	16.862	0.22146	16.979	16.86	17.082	0.11784	31	8	5	0.887905	0.00145765	0.0444767	0.002568	1	120.53	65.34	1	6174400	0	1	4	1	2	1	0	2	1	1	0
R1	0	0	Unmodified	0	MULTI-MSMS	QEHF1_09665_DAS	F2	2	24	15	853.43	852.426	1702.84	-0.34897	-0.00029747	-0.040786	-3.4767e-05	-0.38975	-0.00033223	853.43	16.754	0.25354	16.957	16.821	17.074	0.20281	30	11	4	0.873915	0.00360157	0.0185825	0.012818	1	103.08	67.373	1	34245000	0	1	4	1	2	1	0	2	1	1	0
R1	0	0	Unmodified	0	MULTI-MSMS	QEHF1_09665_DAS	F2	3	24	15	568.62	568.62	1702.84	-1.2735	-0.00072416	1.0181	0.0005789	-0.25547	-0.00014527	568.62	16.762	0.18562	16.965	16.865	17.05	0.20281	16	8	3	0.950792	0.000996996	0.009556	0.01596	1	100.11	53.704	1	9068000	0	1	4	1	2	1	0	2	1	1	0
R1	1	1	Oxidation (M),Deamidation (NQ)	0	MULTI-MSMS	QEHF1_09665_DAS	F2	1	81	9	937.43	937.43	936.422	-0.23062	-0.00021619	1.5389	0.0014426	1.3083	0.0012265	937.43	12.265	0.14046	12.476	12.417	12.557	0.21056	9	6	2	0.676911	0.000269881	0.00796044	0.0040748	1	163.72	53.109	2	3883700	0	0	0	2	2	0	0	0	0	0	0
R1	1	0	Deamidation (NQ)	0	MULTI-MSMS	QEHF1_09665_DAS	F2	2	24	14	768.929	768.928	1535.84	-3.2974	-0.0025355	3.6242	0.0027868	0.3268	0.00025129	768.931	15.309	0.16174	15.515	15.414	15.576	0.20593	15	6	3	0.65843	0.000841736	0.00494922	0.0027885	1	119.69	67.962	3	14633000	1	0	0	2	3	0	0	0	0	0	1
R1	1	0	Deamidation (NQ)	0	MULTI-MSMS	QEHF1_09665_DAS	F2	3	24	14	512.955	512.955	1535.84	-2.4248	-0.0012438	2.5456	0.0013058	0.12081	6.1969e-05	512.956	15.299	0.21788	15.505	15.414	15.632	0.20593	28	10	4	0.900057	0.00661876	0.0622835	0.0044106	1	111.12	69.02	3	63435000	1	0	0	2	3	0	0	0	0	0	1
R1	0	0	Unmodified	0	MULTI-MSMS	QEHF1_09663_DAS	F3	2	108;3	13	795.401	795.4	1588.79	0.067026	5.3313e-05	0.83301	0.00066258	0.90004	0.00071589	795.402	18.105	0.23309	18.105	18.006	18.239	0	23	9	4	0.564048	0.00118076	0.0415414	0.0017359	1	147.12	102.36	1	3127800	1	0	1	1	1	1	0	2	0	0	0
R1	1	0	Deamidation (NQ)	0	MULTI-MSMS	QEHF1_09665_DAS	F2	3	25	14	518.286	518.286	1551.84	-2.9906	-0.00155	2.9384	0.0015229	-0.052273	-2.7093e-05	518.288	14.634	0.25821	14.842	14.709	14.967	0.20725	29	10	4	0.860775	0.00265518	0.0116475	0.0022794	1	122.97	83.96	3	36711000	1	0	0	1	3	0	0	0	0	0	1
R1	1	0	Deamidation (NQ)	0	MULTI-MSMS	QEHF1_09665_DAS	F2	2	25	14	776.925	776.926	1551.84	-2.5474	-0.0019791	2.3939	0.0018599	-0.15348	-0.00011924	776.928	14.626	0.18924	14.833	14.755	14.944	0.20725	17	7	3	0.77696	0.00104186	0.00662954	0.00046436	1	141.73	87.118	3	8231000	1	0	0	1	3	0	0	0	0	0	1
R1	0	0	Unmodified	0	MULTI-MSMS	QEHF1_09665_DAS	F2	2	86	14	765.395	765.396	1528.78	-3.5683	-0.0027311	1.5683	0.0012004	-2	-0.0015308	765.395	18.197	0.33652	18.396	18.227	18.564	0.19859	25	13	3	0.509478	0.00117982	0.0096323	0.028082	1	95.094	57.099	1	11346000	0	1	1	0	0	2	0	0	1	2	0
R1	0	0	Unmodified	1	MULTI-MSMS	QEHF1_09663_DAS	F3	2	31;33;53;73	14	815.437	814.936	1627.86	-1.4069	-0.0011465	-0.138	-0.00011246	-1.5449	-0.001259	814.936	17.022	0.34584	17.022	16.912	17.258	0	35	16	3	0.89031	0.00415059	0.0172088	1.1703e-20	1	233.45	0	1	14587000	1	1	2	0	0	2	0	0	1	1	0
R1	0	0	Unmodified	1	MULTI-MSMS	QEHF1_09665_DAS	F2	2	31;33;53;73	14	814.936	814.936	1627.86	-0.30601	-0.00024938	0.085832	6.9948e-05	-0.22018	-0.00017943	814.936	16.835	0.4185	17.038	16.775	17.194	0.20281	58	18	5	0.90334	0.0166498	0.174912	8.0805e-38	1	270.67	3.745	1	253830000	1	1	2	0	0	2	0	0	1	1	0
R1	2	0	2 Deamidation (NQ)	2	MULTI-MSMS	QEHF1_09665_DAS	F2	3	33	25	905.814	905.48	2713.42	0.52844	0.00047849	-1.1149	-0.0010095	-0.58649	-0.00053105	905.813	19.074	0.34641	19.27	19.176	19.523	0.19583	25	13	3	0.790536	0.00363903	0.0308746	0.0035792	1	104.81	65.304	1	33700000	1	1	0	2	2	2	0	0	1	1	0
R1	1	0	Deamidation (NQ)	2	MULTI-MSMS	QEHF1_09665_DAS	F2	3	53	23	836.434	836.099	2505.28	1.3297	0.0011117	-1.0991	-0.00091895	0.23058	0.00019279	836.433	18.671	0.76425	18.868	18.684	19.448	0.1971	90	30	5	0.885477	0.00584843	0.134081	0.00037219	1	119.38	89.285	1	95883000	1	1	0	1	1	2	0	0	1	2	0
R1	1	0	Deamidation (NQ)	0	MULTI-MSMS	QEHF1_09665_DAS	F2	2	81	11	590.778	590.778	1179.54	-0.034873	-2.0602e-05	-0.66332	-0.00039187	-0.69819	-0.00041248	590.777	11.709	0.44901	11.92	11.72	12.169	0.21086	59	25	5	0.883866	0.002571	0.0269208	0.021314	1	134.25	75.266	2	400600000	0	1	0	2	1	1	0	1	1	1	0
R1	2	0	2 Deamidation (NQ)	0	MSMS	QEHF1_09665_DAS	F2	2	81	11	591.272	591.27	1180.52	NaN	NaN	NaN	NaN	NaN	NaN	NaN	11.939	1	12.15	11.65	12.65	0.21074	NaN	NaN	NaN	NaN	NaN	NaN	0.036101	1	154.56	67.233	1	NaN	0	1	0	2	1	1	0	1	1	1	0
R1	0	0	Unmodified	0	MULTI-MSMS	QEHF1_09663_DAS	F3	2	2	9	584.785	584.785	1167.56	-0.18842	-0.00011019	0.32394	0.00018943	0.13552	7.9247e-05	584.785	16.41	0.33633	16.41	16.29	16.626	0	38	14	4	0.991639	0.00141124	0.00831927	5.334e-05	1	186.13	127.15	1	25126000	1	0	1	0	0	1	0	0	1	0	0
R1	0	0	Unmodified	0	MULTI-MSMS	QEHF1_09663_DAS	F3	2	4	16	898.931	898.428	1794.84	-0.29395	-0.0002641	0.33703	0.0003028	0.043074	3.8699e-05	898.93	19.038	0.48394	19.038	18.876	19.36	0	80	31	5	0.78252	0.00740254	0.156947	2.7192e-14	2	197.43	113.56	1	26651000	1	0	4	2	0	3	0	0	1	1	0
R1	0	0	Unmodified	0	MULTI-MSMS	QEHF1_09664_DAS	F1	2	4	16	898.424	898.428	1794.84	0.25777	0.00023159	-0.6803	-0.0006112	-0.42253	-0.00037961	898.427	18.987	0.21579	19.091	18.986	19.202	0.10356	23	8	4	0.981368	0.00276273	0.0783643	0.00033042	1	136.27	80.867	1	8135600	1	0	4	2	0	3	0	0	1	1	0
R1	0	0	Unmodified	0	MULTI-MSMS	QEHF1_09665_DAS	F2	2	4	16	898.429	898.428	1794.84	1.1265	0.0010121	-0.68778	-0.00061792	0.43871	0.00039415	898.428	18.868	0.41953	19.064	18.929	19.349	0.19593	49	16	4	0.927056	0.00509387	0.0414291	7.2281e-50	1	291.93	190.54	1	57254000	1	0	4	2	0	3	0	0	1	1	0
R1	0	0	Unmodified	0	MULTI-MSMS	QEHF1_09663_DAS	F3	2	56	14	774.409	774.409	1546.8	-1.5229	-0.0011794	0.62066	0.00048064	-0.90228	-0.00069873	774.41	13.918	0.17306	13.918	13.827	14	0	18	6	4	0.857777	0.00192284	0.0479505	9.676e-09	1	178.67	0	1	5905400	1	0	1	1	1	0	0	0	1	2	2
R1	0	0	Unmodified	0	MULTI-MSMS	QEHF1_09664_DAS	F1	2	21	13	641.347	641.344	1280.67	-0.14293	-9.1665e-05	1.1075	0.00071031	0.96461	0.00061865	641.345	15.172	0.21557	15.297	15.203	15.419	0.12593	27	8	4	0.573702	0.00178849	0.0240918	0.016252	1	115.29	58.371	1	21658000	1	0	2	1	0	0	0	0	0	2	0
R1	0	0	Unmodified	0	MULTI-MSMS	QEHF1_09665_DAS	F2	2	21	13	641.344	641.344	1280.67	1.3821	0.00088642	-0.95242	-0.00061083	0.42972	0.0002756	641.343	15.047	0.35551	15.253	15.131	15.486	0.20659	38	14	4	0.775315	0.00241027	0.0298928	1.3492e-11	1	211.84	135.78	1	86235000	1	0	2	1	0	0	0	0	0	2	0
R1	0	0	Unmodified	0	MULTI-MSMS	QEHF1_09665_DAS	F2	2	31;73	10	518.767	518.767	1035.52	-3.447	-0.0017882	3.3349	0.00173	-0.11213	-5.8171e-05	518.769	9.9053	0.45257	10.115	10.008	10.46	0.21014	43	18	5	0.900573	0.0231269	0.497253	0.024691	1	141.52	51.971	1	99546000	1	0	1	1	0	1	0	0	0	0	0
R1	0	0	Unmodified	0	MULTI-MSMS	QEHF1_09665_DAS	F2	2	62	14	746.368	746.368	1490.72	-3.0435	-0.0022716	2.605	0.0019443	-0.43852	-0.0003273	746.87	12.429	0.11485	12.64	12.557	12.672	0.21056	9	4	3	0.642698	0.000407343	0.0101742	0.00097385	1	131.37	78.579	1	2492100	0	1	1	0	3	0	0	0	2	1	0
R1	0	0	Unmodified	0	MULTI-MSMS	QEHF1_09663_DAS	F3	2	56;69;71;88	9	532.257	532.257	1062.5	-0.63055	-0.00033561	1.0557	0.00056191	0.42517	0.0002263	532.257	14.79	0.17055	14.79	14.705	14.876	0	11	6	2	0.842305	0.00128282	0.0300799	0.031696	1	137.9	67.379	1	4185300	0	1	1	0	0	1	0	0	0	1	1
R1	0	0	Unmodified	0	MULTI-MSMS	QEHF1_09664_DAS	F1	2	54	9	501.289	501.291	1000.57	-2.2551	-0.0011305	-0.68801	-0.00034489	-2.9431	-0.0014754	501.29	12.707	0.22521	12.841	12.727	12.952	0.13415	29	13	3	0.795302	0.000541635	0.00269	0.0062559	1	157.86	57.409	1	20994000	1	0	2	0	1	0	0	1	0	0	0
R1	0	0	Unmodified	0	MULTI-MSMS	QEHF1_09665_DAS	F2	2	54	9	501.29	501.291	1000.57	-0.59417	-0.00029785	-0.93484	-0.00046863	-1.529	-0.00076648	501.29	12.611	0.22504	12.821	12.696	12.921	0.21026	23	9	3	0.92554	0.00538842	0.0704862	5.2672e-06	1	194.44	77.285	1	56338000	1	0	2	0	1	0	0	1	0	0	0
R1	0	0	Unmodified	1	MULTI-MSMS	QEHF1_09665_DAS	F2	4	21	20	589.051	588.8	2351.17	-0.37722	-0.0002221	1.2938	0.00076176	0.91654	0.00053966	589.052	16.319	0.18987	16.523	16.423	16.613	0.20365	22	7	4	0.719605	0.00132203	0.0149991	0.0074147	1	98.816	67.354	1	6497600	0	2	1	0	0	4	0	0	1	1	1
R1	1	0	Deamidation (NQ)	0	MULTI-MSMS	QEHF1_09663_DAS	F3	2	49	19	1048.05	1047.55	2093.08	0.34975	0.00036638	0.088516	9.2724e-05	0.43826	0.0004591	1048.05	16.011	0.19871	16.011	15.9	16.098	0	23	7	4	0.982708	0.00213081	0.00838437	0.00010669	1	138.87	96.127	5	3915100	0	1	0	4	2	0	0	3	0	0	0
R1	1	0	Deamidation (NQ)	0	MULTI-MSMS	QEHF1_09664_DAS	F1	2	49	19	1048.05	1047.55	2093.08	-1.7699	-0.001854	1.5926	0.0016683	-0.1773	-0.00018573	1048.05	15.852	0.16703	15.975	15.89	16.057	0.12293	24	6	4	0.97109	0.00195893	0.00608377	2.4132e-13	1	194.48	132.01	5	25559000	0	1	0	4	2	0	0	3	0	0	0
R1	1	0	Deamidation (NQ)	0	MULTI-MSMS	QEHF1_09664_DAS	F1	3	49	19	698.702	698.7	2093.08	-1.9454	-0.0013592	1.176	0.00082165	-0.76942	-0.00053759	699.368	15.849	0.19051	15.972	15.866	16.057	0.12293	18	7	4	0.847721	0.000727338	0.00363759	0.0061967	1	103.75	73.014	5	10065000	0	1	0	4	2	0	0	3	0	0	0
R1	1	0	Deamidation (NQ)	0	MULTI-MSMS	QEHF1_09665_DAS	F2	2	49	19	1048.05	1047.55	2093.08	-0.040199	-4.2111e-05	-0.98047	-0.0010271	-1.0207	-0.0010692	1048.05	15.726	0.20828	15.931	15.847	16.055	0.20521	36	11	4	0.97178	0.00154673	0.0040008	5.4374e-18	1	202.25	142.83	5	46460000	0	1	0	4	2	0	0	3	0	0	0
R1	1	0	Deamidation (NQ)	0	MULTI-MSMS	QEHF1_09665_DAS	F2	3	49	19	699.035	698.7	2093.08	-0.12082	-8.4417e-05	-0.16559	-0.0001157	-0.28641	-0.00020012	699.035	15.737	0.1609	15.942	15.871	16.032	0.20521	27	8	5	0.719343	0.00146701	0.00598982	1.0235e-07	1	162.77	117.33	5	21867000	0	1	0	4	2	0	0	3	0	0	0
R1	0	0	Unmodified	0	MULTI-MSMS	QEHF1_09663_DAS	F3	2	10	15	857.39	857.389	1712.76	-0.63369	-0.00054332	0.94137	0.00080712	0.30768	0.0002638	857.39	15.004	0.47345	15.004	14.895	15.369	0	65	19	5	0.831554	0.0111373	0.430055	2.6898e-29	2	256.63	100.15	1	32886000	1	0	3	0	1	1	0	0	2	1	0
R1	0	0	Unmodified	0	MULTI-MSMS	QEHF1_09665_DAS	F2	2	10	15	857.39	857.389	1712.76	-0.92276	-0.00079117	2.1609	0.0018527	1.2381	0.0010616	857.39	14.771	0.21174	14.979	14.896	15.108	0.20725	12	8	2	0.637962	0.000462231	0.00275925	0.0028866	1	118.61	48.956	1	9166000	1	0	3	0	1	1	0	0	2	1	0
R1	0	0	Unmodified	0	MULTI-MSMS	QEHF1_09663_DAS	F3	2	11	15	821.88	821.379	1640.74	-0.69146	-0.00056795	0.68246	0.00056056	-0.0090062	-7.3975e-06	821.379	15.078	0.69748	15.078	14.915	15.612	1.7764e-15	94	28	6	0.790315	0.00236532	0.0745014	2.7024e-06	2	169.65	103.76	1	53305000	1	0	3	0	1	1	0	0	1	2	0
R1	0	0	Unmodified	0	MULTI-MSMS	QEHF1_09664_DAS	F1	2	11	15	821.381	821.379	1640.74	-1.0191	-0.00083709	0.35694	0.00029319	-0.66219	-0.00054391	821.38	14.964	0.25799	15.09	14.994	15.252	0.12593	29	10	4	0.918131	0.00403538	0.0317534	5.3109e-21	1	234.3	159.84	1	35137000	1	0	3	0	1	1	0	0	1	2	0
R1	0	0	Unmodified	0	MULTI-MSMS	QEHF1_09663_DAS	F3	2	41	13	835.912	835.41	1668.8	-0.60581	-0.0005061	0.28585	0.0002388	-0.31996	-0.0002673	835.911	15.108	0.52539	15.108	14.991	15.516	1.7764e-15	43	21	4	0.836122	0.00432941	0.0219094	2.4623e-07	1	188.96	146.96	1	14392000	0	1	2	1	0	0	0	0	2	1	2
R1	0	0	Unmodified	0	MULTI-MSMS	QEHF1_09663_DAS	F3	2	41	11	639.299	639.299	1276.58	1.6504	0.0010551	-2.0788	-0.0013289	-0.4284	-0.00027388	639.298	13.964	0.43931	13.964	13.802	14.241	0	56	17	4	0.907423	0.00214221	0.040035	0.036471	2	127.4	85.289	1	52380000	1	0	3	4	1	0	0	0	2	0	0
R1	0	0	Unmodified	0	MULTI-MSMS	QEHF1_09664_DAS	F1	2	41	11	639.299	639.299	1276.58	-0.12517	-8.002e-05	0.075609	4.8337e-05	-0.04956	-3.1683e-05	639.299	13.821	0.58884	13.952	13.773	14.362	0.13109	71	24	5	0.781866	0.00543336	0.162943	0.036471	1	127.4	78.894	1	40103000	1	0	3	4	1	0	0	0	2	0	0
R1	0	0	Unmodified	0	MULTI-MSMS	QEHF1_09663_DAS	F3	2	55;79	20	1149.03	1148.52	2295.03	-0.089801	-0.00010314	0.95418	0.0010959	0.86437	0.00099275	1149.02	19.195	0.15666	19.195	19.099	19.256	0	23	11	3	0.930369	0.00180733	0.0836964	0.027222	1	82.705	62.598	1	1615700	0	0	1	2	0	0	0	2	1	2	1
R1	0	0	Unmodified	0	MULTI-MSMS	QEHF1_09663_DAS	F3	2	31	16	863.943	863.945	1725.88	-0.45909	-0.00039663	0.3045	0.00026307	-0.15459	-0.00013356	863.945	16.458	0.22268	16.458	16.352	16.575	0	35	9	5	0.894432	0.00409599	0.0523456	2.5307e-14	1	198.74	149.76	1	14890000	0	1	2	1	0	2	0	0	0	2	1
R1	1	0	Deamidation (NQ)	0	MULTI-MSMS	QEHF1_09664_DAS	F1	3	31	21	803.005	803.006	2406	-1.4814	-0.0011896	0.5842	0.00046911	-0.89724	-0.00072049	803.341	15.945	0.2692	16.067	15.912	16.181	0.12131	49	11	6	0.952416	0.00627442	0.0599645	0.00044029	1	128.92	114.3	1	94028000	0	1	0	2	1	1	3	0	0	0	1
R1	1	0	Deamidation (NQ)	0	MULTI-MSMS	QEHF1_09663_DAS	F3	2	29	17	985.885	985.386	1968.76	-0.97101	-0.00095682	2.0704	0.0020401	1.0994	0.0010833	985.889	14.718	0.14653	14.718	14.632	14.778	0	10	5	3	0.91076	0.00109876	0.0125055	2.9408e-07	1	162.32	110.48	1	5121500	0	1	0	0	1	4	0	0	1	2	0
R1	0	0	Unmodified	1	MULTI-MSMS	QEHF1_09665_DAS	F2	2	12	11	679.306	679.306	1356.6	-2.6242	-0.0017826	1.678	0.0011399	-0.94614	-0.00064272	679.308	9.7613	0.24454	9.9711	9.8587	10.103	0.20978	25	9	4	0.989634	0.00124486	0.0171841	3.6326e-14	1	223.14	153.19	1	16526000	1	1	1	0	0	1	1	0	2	1	0
R1	0	0	Unmodified	0	MULTI-MSMS	QEHF1_09663_DAS	F3	2	56;71;88	16	1082.46	1081.95	2161.89	-0.44769	-0.00048438	-1.2284	-0.0013291	-1.6761	-0.0018134	1082.46	20.627	0.28274	20.627	20.515	20.798	0	72	20	5	0.704992	0.0022812	0.0195874	7.9968e-05	1	149.38	3.3103	1	14913000	0	1	2	0	0	2	2	1	0	0	0
R1	0	0	Unmodified	0	MULTI-MSMS	QEHF1_09664_DAS	F1	2	56;71;88	16	1082.45	1081.95	2161.89	-1.054	-0.0011404	0.316	0.0003419	-0.73804	-0.00079853	1082.46	20.667	0.14724	20.758	20.669	20.816	0.091861	12	5	3	0.863236	0.00108249	0.034005	0.0029321	1	117.98	1.4368	1	1871800	0	1	2	0	0	2	2	1	0	0	0
R1	1	0	Deamidation (NQ)	0	MULTI-MSMS	QEHF1_09663_DAS	F3	2	57	9	491.253	491.254	980.493	-1.526	-0.00074963	0.76496	0.00037579	-0.76099	-0.00037384	491.255	12.889	2.8837	12.889	12.729	15.612	0	334	122	6	0.994206	0.0452954	0.452782	3.7336e-09	5	214.69	138.65	1	3120800000	1	0	0	1	1	0	0	0	0	1	0
R1	1	0	Deamidation (NQ)	0	MULTI-MSMS	QEHF1_09663_DAS	F3	2	57	9	491.254	491.254	980.493	0.93629	0.00045996	-0.33011	-0.00016217	0.60619	0.00029779	491.253	15.856	0.51342	15.856	15.629	16.142	0	66	22	4	0.915	0.00420543	0.0657822	7.4989e-05	2	182.39	111.47	1	7190100	1	0	0	1	1	0	0	0	0	1	0
R1	1	0	Deamidation (NQ)	0	MULTI-MSMS	QEHF1_09663_DAS	F3	2	57	9	491.254	491.254	980.493	0.26477	0.00013007	-0.27402	-0.00013461	-0.0092512	-4.5447e-06	491.253	16.529	1.7947	16.529	16.157	17.952	0	127	83	3	0.887851	0.00348228	0.101453	0.023838	1	143.01	74.589	1	6713600	1	0	0	1	1	0	0	0	0	1	0
R1	1	0	Deamidation (NQ)	0	MULTI-MSMS	QEHF1_09663_DAS	F3	2	57	9	491.253	491.254	980.493	1.1641	0.00057186	-1.0466	-0.00051412	0.11753	5.7736e-05	491.253	18.024	0.27241	18.024	17.981	18.253	0	36	13	3	0.990702	0.00219503	0.0561924	0.0334	1	136.8	74.08	1	3777500	1	0	0	1	1	0	0	0	0	1	0
R1	1	0	Deamidation (NQ)	0	MULTI-MSMS	QEHF1_09663_DAS	F3	2	57	9	491.253	491.254	980.493	0.45412	0.00022309	-0.78119	-0.00038376	-0.32707	-0.00016067	491.253	18.313	0.33035	18.313	18.27	18.601	0	37	15	3	0.965321	0.00121024	0.00843409	0.03071	2	138.54	67.632	1	5483900	1	0	0	1	1	0	0	0	0	1	0
R1	1	0	Deamidation (NQ)	0	MULTI-MSMS	QEHF1_09663_DAS	F3	2	57	9	491.253	491.254	980.493	0.32902	0.00016163	-0.43421	-0.00021331	-0.10519	-5.1674e-05	491.253	18.776	0.090814	18.776	18.76	18.851	3.5527e-15	7	4	2	0.979267	0.000952977	0.027952	0.049988	1	128.69	47.052	1	2560900	1	0	0	1	1	0	0	0	0	1	0
R1	1	0	Deamidation (NQ)	0	MULTI-MSMS	QEHF1_09663_DAS	F3	2	57	9	491.253	491.254	980.493	0.10135	4.979e-05	-0.97354	-0.00047826	-0.87219	-0.00042847	491.253	19.463	0.14609	19.463	19.43	19.576	0	19	7	3	0.904183	0.00131417	0.0286125	0.03071	1	138.54	71.863	1	3788700	1	0	0	1	1	0	0	0	0	1	0
R1	1	0	Deamidation (NQ)	0	MSMS	QEHF1_09663_DAS	F3	2	57	9	491.253	491.254	980.493	NaN	NaN	NaN	NaN	NaN	NaN	NaN	14.378	1	14.378	13.878	14.878	0	NaN	NaN	NaN	NaN	NaN	NaN	5.3539e-05	1	182.39	111.47	1	NaN	1	0	0	1	1	0	0	0	0	1	0
R1	1	0	Deamidation (NQ)	0	MSMS	QEHF1_09663_DAS	F3	2	57	9	491.254	491.254	980.493	NaN	NaN	NaN	NaN	NaN	NaN	NaN	14.645	1	14.645	14.145	15.145	0	NaN	NaN	NaN	NaN	NaN	NaN	1.3134e-05	1	198.07	121.02	1	NaN	1	0	0	1	1	0	0	0	0	1	0
R1	1	0	Deamidation (NQ)	0	MSMS	QEHF1_09663_DAS	F3	2	57	9	491.253	491.254	980.493	NaN	NaN	NaN	NaN	NaN	NaN	NaN	17.423	1	17.423	16.923	17.923	0	NaN	NaN	NaN	NaN	NaN	NaN	0.046629	1	157.86	82.006	1	NaN	1	0	0	1	1	0	0	0	0	1	0
R1	1	0	Deamidation (NQ)	0	MULTI-MSMS	QEHF1_09664_DAS	F1	2	57	9	491.253	491.254	980.493	-1.9964	-0.00098072	1.9918	0.00097848	-0.0045667	-2.2434e-06	491.255	12.676	3.2197	12.81	12.658	15.877	0.13415	266	160	2	0.99066	0.0045079	0.0145529	1.2344e-13	7	231.14	136.74	1	5036600000	1	0	0	1	1	0	0	0	0	1	0
R1	1	0	Deamidation (NQ)	0	MULTI-MSMS	QEHF1_09664_DAS	F1	2	57	9	491.255	491.254	980.493	-1.632	-0.0008017	1.1682	0.00057389	-0.46373	-0.00022781	491.254	15.933	1.0958	16.054	15.865	16.96	0.12131	81	46	2	0.814238	0.000706265	0.00588963	7.4989e-05	3	182.39	101.09	1	13881000	1	0	0	1	1	0	0	0	0	1	0
R1	1	0	Deamidation (NQ)	0	MULTI-MSMS	QEHF1_09664_DAS	F1	2	57	9	491.252	491.254	980.493	-0.76143	-0.00037406	0.49664	0.00024398	-0.26479	-0.00013008	491.254	17.387	0.8374	17.501	16.953	17.791	0.11412	69	35	2	0.99478	0.000623076	0.00454983	7.4989e-05	2	182.39	100.75	1	8813200	1	0	0	1	1	0	0	0	0	1	0
R1	1	0	Deamidation (NQ)	0	MULTI-MSMS	QEHF1_09664_DAS	F1	2	57	9	491.253	491.254	980.493	-0.42222	-0.00020742	0.26734	0.00013133	-0.15488	-7.6084e-05	491.254	17.994	0.85444	18.104	17.787	18.641	0.1101	66	33	2	0.95528	0.00232244	0.107291	0.0090318	3	152.63	75.187	1	7178000	1	0	0	1	1	0	0	0	0	1	0
R1	1	0	Deamidation (NQ)	0	MULTI-MSMS	QEHF1_09664_DAS	F1	2	57	9	491.254	491.254	980.493	-0.44081	-0.00021655	0.064307	3.1591e-05	-0.3765	-0.00018496	491.254	19.006	3.293	19.11	18.634	21.927	0.10356	250	147	2	0.904168	0.00316	0.0955574	0.03071	6	138.54	68.331	1	5883100	1	0	0	1	1	0	0	0	0	1	0
R1	1	0	Deamidation (NQ)	0	MSMS	QEHF1_09664_DAS	F1	2	57	9	491.254	491.254	980.493	NaN	NaN	NaN	NaN	NaN	NaN	NaN	14.719	1	14.846	14.346	15.346	0.12731	NaN	NaN	NaN	NaN	NaN	NaN	1.3134e-05	1	198.07	125.94	1	NaN	1	0	0	1	1	0	0	0	0	1	0
R1	1	0	Deamidation (NQ)	0	MSMS	QEHF1_09664_DAS	F1	2	57	9	491.253	491.254	980.493	NaN	NaN	NaN	NaN	NaN	NaN	NaN	14.998	1	15.124	14.624	15.624	0.12593	NaN	NaN	NaN	NaN	NaN	NaN	0.012101	1	163.9	95.475	1	NaN	1	0	0	1	1	0	0	0	0	1	0
R1	1	0	Deamidation (NQ)	0	MSMS	QEHF1_09664_DAS	F1	2	57	9	491.253	491.254	980.493	NaN	NaN	NaN	NaN	NaN	NaN	NaN	15.258	1	15.383	14.883	15.883	0.12443	NaN	NaN	NaN	NaN	NaN	NaN	1.7847e-09	1	214.32	134.72	1	NaN	1	0	0	1	1	0	0	0	0	1	0
R1	1	0	Deamidation (NQ)	0	MSMS	QEHF1_09664_DAS	F1	2	57	9	491.254	491.254	980.493	NaN	NaN	NaN	NaN	NaN	NaN	NaN	15.521	1	15.645	15.145	16.145	0.12443	NaN	NaN	NaN	NaN	NaN	NaN	0.0020049	1	179.21	108.3	1	NaN	1	0	0	1	1	0	0	0	0	1	0
R1	1	0	Deamidation (NQ)	0	MULTI-MSMS	QEHF1_09665_DAS	F2	2	57	9	491.254	491.254	980.493	-0.64809	-0.00031838	0.71813	0.00035278	0.070039	3.4407e-05	491.254	12.589	0.74652	12.799	12.648	13.394	0.21026	78	39	5	0.98523	0.0050703	0.111405	5.2672e-06	1	194.44	122.31	1	953580000	1	0	0	1	1	0	0	0	0	1	0
R1	0	0	Unmodified	0	MULTI-MSMS	QEHF1_09663_DAS	F3	3	41	22	818.083	817.75	2450.23	-0.52053	-0.00042566	-1.2069	-0.00098691	-1.7274	-0.0014126	818.083	18.326	0.79324	18.326	17.952	18.745	0	215	41	7	0.923976	0.00348203	0.07624	0.030723	1	80.303	58.293	1	244960000	0	1	3	2	0	0	0	1	1	3	1
R1	0	0	Unmodified	0	MULTI-MSMS	QEHF1_09663_DAS	F3	2	41	22	1226.12	1226.12	2450.23	0.30671	0.00037606	-0.62059	-0.00076092	-0.31388	-0.00038486	1226.62	18.316	0.58962	18.316	18.163	18.753	0	78	30	5	0.945326	0.00136641	0.00727068	0.00014681	1	130.72	103.07	1	27917000	0	1	3	2	0	0	0	1	1	3	1
R1	0	0	Unmodified	0	MULTI-MSMS	QEHF1_09664_DAS	F1	3	41	22	817.75	817.75	2450.23	-0.1021	-8.3489e-05	0.061554	5.0336e-05	-0.040543	-3.3154e-05	818.084	18.169	0.37777	18.279	18.014	18.392	0.1101	54	14	5	0.832448	0.00312048	0.0928467	0.0084371	1	97.457	70.716	1	50491000	0	1	3	2	0	0	0	1	1	3	1
R1	0	0	Unmodified	0	MULTI-MSMS	QEHF1_09663_DAS	F3	2	56	15	921.466	921.47	1840.93	-0.75453	-0.00069527	-0.15709	-0.00014475	-0.91162	-0.00084003	921.47	20.84	0.41901	20.84	20.748	21.167	-3.5527e-15	69	35	4	0.756631	0.000654166	0.0170934	0.0024767	1	121.08	0	1	3871300	0	1	6	0	0	1	0	0	1	1	1
R1	0	0	Unmodified	0	MULTI-MSMS	QEHF1_09663_DAS	F3	3	56	15	614.649	614.649	1840.93	1.6542	0.0010168	-1.9261	-0.0011839	-0.2719	-0.00016712	614.982	20.982	0.27836	20.982	20.914	21.193	0	85	27	4	0.507736	0.00118318	0.0273528	0.024495	1	92.039	0	1	4215800	0	1	6	0	0	1	0	0	1	1	1
R1	0	0	Unmodified	0	MULTI-MSMS	QEHF1_09664_DAS	F1	2	56	15	921.971	921.47	1840.93	-0.63548	-0.00058557	0.43278	0.0003988	-0.20269	-0.00018678	921.471	20.844	0.3167	20.936	20.764	21.081	0.091861	48	16	4	0.970548	0.00222633	0.0500663	1.0252e-05	1	156.51	0	1	3358500	0	1	6	0	0	1	0	0	1	1	1
R1	0	0	Unmodified	0	MULTI-MSMS	QEHF1_09665_DAS	F2	3	56	15	614.649	614.649	1840.93	0.9523	0.00058533	-1.6082	-0.00098849	-0.65592	-0.00040316	614.983	20.566	0.26123	20.754	20.657	20.918	0.18766	40	15	6	0.991414	0.00757512	0.0755831	0.00010362	1	150.11	0	1	66949000	0	1	6	0	0	1	0	0	1	1	1
R1	0	0	Unmodified	0	MULTI-MSMS	QEHF1_09663_DAS	F3	2	12;4	11	664.372	664.372	1326.73	0.68091	0.00045238	-0.088852	-5.9031e-05	0.59205	0.00039334	664.372	16.484	0.36735	16.484	16.383	16.75	0	32	14	4	0.973271	0.00169263	0.0513992	0.036471	1	127.4	65.435	1	5341600	1	0	2	1	0	1	0	0	1	0	1
R1	0	0	Unmodified	0	MULTI-MSMS	QEHF1_09663_DAS	F3	2	23	14	803.449	803.45	1604.88	-0.48753	-0.0003917	-0.0039692	-3.189e-06	-0.49149	-0.00039489	803.45	20.259	0.32861	20.259	20.104	20.432	0	104	31	5	0.45922	0.00629784	0.147876	1.5757e-05	1	158.08	97.646	1	12839000	0	1	1	1	1	1	0	0	1	0	0
R1	0	0	Unmodified	1	MULTI-MSMS	QEHF1_09663_DAS	F3	3	23	16	656.703	656.368	1966.08	1.8101	0.0011881	-1.7721	-0.0011631	0.037991	2.4936e-05	656.701	18.072	0.2647	18.072	17.989	18.253	0	35	12	4	0.972725	0.00252924	0.0669822	0.0035008	1	114.74	76.714	1	5602700	2	0	1	0	2	1	1	0	0	0	0
R1	1	0	Deamidation (NQ)	0	MULTI-MSMS	QEHF1_09664_DAS	F1	2	49	13	871.416	870.915	1739.82	-0.63752	-0.00055523	-0.13669	-0.00011904	-0.77421	-0.00067427	870.915	17.068	0.21735	17.184	17.08	17.297	0.11598	19	8	3	0.966512	0.00218973	0.0123859	7.8271e-17	1	227.94	142.21	3	33181000	1	0	0	0	1	0	0	2	2	0	0
R1	1	0	Deamidation (NQ)	0	MULTI-MSMS	QEHF1_09665_DAS	F2	2	49	13	871.417	870.915	1739.82	-0.085444	-7.4415e-05	-0.25951	-0.00022601	-0.34495	-0.00030043	870.915	16.956	0.36153	17.158	16.902	17.264	0.20196	39	15	5	0.946257	0.00339064	0.0338978	2.8536e-24	1	249.23	163.5	3	96121000	1	0	0	0	1	0	0	2	2	0	0
R1	0	0	Unmodified	0	MULTI-MSMS	QEHF1_09663_DAS	F3	2	56	17	1000.05	999.533	1997.05	0.99392	0.00099346	0.51056	0.00051032	1.5045	0.0015038	1000.03	22.826	0.48953	22.826	22.672	23.162	-3.5527e-15	150	56	5	0.679877	0.00497405	0.0795251	0.00015476	1	141.58	105.84	1	44927000	0	1	14	1	1	1	0	0	1	1	0
R1	0	0	Unmodified	0	MULTI-MSMS	QEHF1_09663_DAS	F3	2	56	17	1000.04	999.533	1997.05	1.0982	0.0010977	3.9921	0.0039903	5.0903	0.005088	1000.04	23.062	0.2596	23.062	22.978	23.237	0	59	32	2	0.651329	0.00602107	0.155629	2.0001e-17	1	205.8	162.83	1	8445200	0	1	14	1	1	1	0	0	1	1	0
R1	0	0	Unmodified	0	MULTI-MSMS	QEHF1_09663_DAS	F3	3	56	17	667.026	666.691	1997.05	1.9494	0.0012997	-0.72854	-0.00048571	1.2209	0.00081396	666.69	22.824	0.5649	22.824	22.672	23.237	0	194	65	5	0.449974	0.00290579	0.0720759	0.011151	1	95.236	73.082	1	15916000	0	1	14	1	1	1	0	0	1	1	0
R1	0	0	Unmodified	0	MULTI-MSMS	QEHF1_09663_DAS	F3	2	56	17	1000.04	999.533	1997.05	1.3406	0.0013399	2.803	0.0028017	4.1436	0.0041417	1000.04	23.611	0.1623	23.611	23.522	23.684	3.5527e-15	45	18	4	0.589192	0.00385692	0.0470331	4.6288e-07	1	155.42	121.53	1	2803700	0	1	14	1	1	1	0	0	1	1	0
R1	0	0	Unmodified	0	MULTI-MSMS	QEHF1_09663_DAS	F3	2	56	17	999.533	999.533	1997.05	1.4562	0.0014555	2.6087	0.0026075	4.0649	0.004063	1000.04	23.841	0.2029	23.841	23.777	23.98	0	46	29	3	0.494465	0.00208185	0.0332504	0.0022565	1	121.28	85.543	1	2114000	0	1	14	1	1	1	0	0	1	1	0
R1	0	0	Unmodified	0	MULTI-MSMS	QEHF1_09663_DAS	F3	2	56	17	1000.04	999.533	1997.05	1.5049	0.0015042	1.5364	0.0015357	3.0413	0.0030399	1000.04	24.445	0.42979	24.445	24.339	24.768	0	115	64	3	0.39062	0.00211257	0.0359405	0.00025799	1	133.71	97.975	1	1124800	0	1	14	1	1	1	0	0	1	1	0
R1	0	0	Unmodified	0	MULTI-MSMS	QEHF1_09663_DAS	F3	2	56	17	1000.04	999.533	1997.05	1.3243	0.0013237	2.83	0.0028287	4.1543	0.0041524	1000.04	25.213	0.14226	25.213	25.194	25.337	0	21	19	2	0.247197	0.000803579	0.070716	0.012135	1	93.011	70.478	1	735590	0	1	14	1	1	1	0	0	1	1	0
R1	0	0	Unmodified	0	MULTI-MSMS	QEHF1_09663_DAS	F3	2	56	17	1000.04	999.533	1997.05	1.2042	0.0012037	1.5779	0.0015772	2.7821	0.0027808	999.534	25.741	0.26181	25.741	25.58	25.841	-3.5527e-15	51	37	3	0.280751	0.000771187	0.0321229	0.003623	1	113.65	89.798	1	1374200	0	1	14	1	1	1	0	0	1	1	0
R1	0	0	Unmodified	0	MULTI-MSMS	QEHF1_09663_DAS	F3	2	56	17	1000.04	999.533	1997.05	1.0615	0.001061	2.4956	0.0024944	3.5571	0.0035554	1000.04	26.317	0.24506	26.317	26.194	26.439	0	66	40	2	0.284811	0.00104556	0.0504176	0.03963	1	81.431	58.514	1	857590	0	1	14	1	1	1	0	0	1	1	0
R1	0	0	Unmodified	0	MULTI-SECPEP	QEHF1_09663_DAS	F3	2	56	17	999.496	999.533	1997.05	1.1384	0.0011379	1.5768	0.0015761	2.7153	0.002714	1000.04	26.014	0.19458	26.014	25.905	26.1	0	44	28	2	0.214207	0.000967942	0.0949382	0.013154	1	82.362	60.489	1	1126900	0	1	14	1	1	1	0	0	1	1	0
R1	0	0	Unmodified	0	MULTI-SECPEP	QEHF1_09663_DAS	F3	2	56	17	999.496	999.533	1997.05	1.1018	0.0011012	2.1919	0.0021909	3.2937	0.0032922	1000.04	26.163	0.2196	26.163	26.064	26.283	0	55	35	3	0.214207	0.000967942	0.0949382	0.013154	1	82.362	60.489	1	881480	0	1	14	1	1	1	0	0	1	1	0
R1	0	0	Unmodified	0	MULTI-MSMS	QEHF1_09664_DAS	F1	2	56	17	1000.04	999.533	1997.05	0.38699	0.00038681	1.3503	0.0013497	1.7373	0.0017365	1000.04	22.549	0.4376	22.629	22.468	22.905	0.080093	155	38	6	0.768099	0.00283616	0.0655655	4.3978e-07	2	156.36	120.59	1	47421000	0	1	14	1	1	1	0	0	1	1	0
R1	0	0	Unmodified	0	MULTI-MSMS	QEHF1_09664_DAS	F1	3	56	17	667.026	666.691	1997.05	1.0205	0.00068037	0.13517	9.0118e-05	1.1557	0.00077049	666.691	22.542	0.46341	22.623	22.468	22.931	0.080224	142	42	5	0.769276	0.0116356	0.23907	0.0053622	1	108.34	79.757	1	12710000	0	1	14	1	1	1	0	0	1	1	0
R1	0	0	Unmodified	0	MULTI-MSMS	QEHF1_09665_DAS	F2	2	56	17	1000.04	999.533	1997.05	0.45962	0.00045941	2.844	0.0028427	3.3036	0.0033021	1000.04	22.374	0.35398	22.548	22.43	22.784	0.17383	51	14	5	0.791548	0.000771701	0.00900523	2.2002e-11	1	174.73	125.31	1	5989700	0	1	14	1	1	1	0	0	1	1	0
R1	0	0	Unmodified	0	MULTI-MSMS	QEHF1_09665_DAS	F2	3	56	17	667.026	666.691	1997.05	0.47801	0.00031868	0.54369	0.00036247	1.0217	0.00068115	666.691	22.372	0.32852	22.546	22.455	22.784	0.17383	37	13	3	0.763925	0.00127473	0.0069665	0.0030238	1	117	91.828	1	1784800	0	1	14	1	1	1	0	0	1	1	0
R1	0	0	Unmodified	0	MULTI-MSMS	QEHF1_09663_DAS	F3	2	71	17	1021.06	1020.56	2039.1	1.3221	0.0013493	-0.72692	-0.00074186	0.59518	0.00060742	1021.06	25.208	0.087853	25.208	25.178	25.266	0	18	11	2	0.303316	0.00188882	0.103932	0.0029812	1	117.23	78.599	1	1048500	0	1	2	0	1	1	0	0	1	1	0
R1	0	0	Unmodified	0	MULTI-MSMS	QEHF1_09664_DAS	F1	2	71	17	1020.56	1020.56	2039.1	0.83222	0.00084933	3.042	0.0031046	3.8742	0.0039539	1021.06	25.049	0.10011	25.116	25.074	25.174	0.067027	22	14	2	0	0	0	0.0058754	1	107.18	75.948	1	873060	0	1	2	0	1	1	0	0	1	1	0
R1	1	1	Oxidation (M),Deamidation (NQ)	0	MULTI-MSMS	QEHF1_09663_DAS	F3	3	0	19	733.025	733.026	2196.06	-0.9693	-0.00071052	0.99097	0.00072641	0.021669	1.5884e-05	733.361	18.703	0.13708	18.703	18.616	18.753	0	26	7	6	0.867046	0.00266867	0.02126	0.0020394	1	121.45	89.984	1	7480600	0	1	9	2	1	1	0	0	1	2	1
R1	1	1	Oxidation (M),Deamidation (NQ)	0	MULTI-MSMS	QEHF1_09663_DAS	F3	2	0	19	1100.04	1099.04	2196.06	-0.12443	-0.00013675	0.73591	0.00080879	0.61148	0.00067203	1099.04	18.738	0.21245	18.738	18.638	18.851	0	25	11	4	0.952032	0.00105087	0.0151636	3.2593e-08	1	170.66	137.73	1	2071700	0	1	9	2	1	1	0	0	1	2	1
R1	1	1	Oxidation (M),Deamidation (NQ)	0	MULTI-MSMS	QEHF1_09665_DAS	F2	3	0	19	733.362	733.026	2196.06	-0.84919	-0.00062248	2.9047	0.0021292	2.0555	0.0015067	733.363	18.465	0.8125	18.663	18.539	19.351	0.19818	113	32	5	0.965568	0.00953845	0.0544517	5.2398e-08	3	168.42	136.15	1	56072000	0	1	9	2	1	1	0	0	1	2	1
R1	1	1	Oxidation (M),Deamidation (NQ)	0	MULTI-MSMS	QEHF1_09665_DAS	F2	2	0	19	1099.04	1099.04	2196.06	0.89213	0.00098049	0.96763	0.0010635	1.8598	0.002044	1099.54	18.469	0.36855	18.667	18.563	18.932	0.19818	40	14	5	0.738074	0.00210436	0.0224174	4.6761e-34	1	241.35	184.4	1	16805000	0	1	9	2	1	1	0	0	1	2	1
R1	0	1	Oxidation (M)	0	MULTI-MSMS	QEHF1_09663_DAS	F3	3	0	19	733.028	732.698	2195.07	-0.98769	-0.00072368	-2.2592	-0.0016553	-3.2469	-0.002379	733.364	18.782	0.23223	18.782	18.735	18.967	0	59	15	6	0.540873	0.00231307	0.217902	0.004031	1	110.57	91.253	1	13591000	0	1	9	2	1	1	0	0	1	2	1
R1	0	1	Oxidation (M)	0	MULTI-MSMS	QEHF1_09664_DAS	F1	3	0	19	733.027	732.698	2195.07	-0.21177	-0.00015516	-3.2425	-0.0023757	-3.4542	-0.0025309	733.363	18.712	0.50376	18.818	18.661	19.165	0.10578	47	19	4	0.6831	0.00141996	0.0268153	0.0080539	1	97.904	74.92	1	4260500	0	1	9	2	1	1	0	0	1	2	1
R1	1	0	Deamidation (NQ)	0	MULTI-MSMS	QEHF1_09663_DAS	F3	3	0	19	728.027	727.694	2180.06	-0.88568	-0.0006445	-0.39233	-0.0002855	-1.278	-0.00093	728.028	19.927	0.30652	19.927	19.797	20.104	0	93	20	6	0.594187	0.00569473	0.0321813	0.0053705	1	106.35	81.988	1	29584000	0	1	9	2	1	1	0	0	1	2	1
R1	1	0	Deamidation (NQ)	0	MULTI-MSMS	QEHF1_09663_DAS	F3	2	0	19	1091.04	1091.04	2180.06	-0.10895	-0.00011887	-1.8896	-0.0020616	-1.9985	-0.0021805	1091.54	19.923	0.20986	19.923	19.858	20.068	0	31	14	3	0.397523	0.000470888	0.00889367	1.4207e-56	1	283.83	225.15	1	5598400	0	1	9	2	1	1	0	0	1	2	1
R1	0	0	Unmodified	0	MULTI-MSMS	QEHF1_09663_DAS	F3	3	0	19	727.7	727.366	2179.08	-0.73057	-0.00053139	-1.4718	-0.0010705	-2.2024	-0.0016019	727.7	20.168	0.46672	20.168	20.018	20.485	0	183	38	6	0.97692	0.0316646	0.626286	2.2643e-08	2	171.78	138.09	1	71872000	0	1	9	2	1	1	0	0	1	2	1
R1	0	0	Unmodified	0	MULTI-MSMS	QEHF1_09663_DAS	F3	2	0	19	1091.05	1090.55	2179.08	0.029275	3.1926e-05	-2.5334	-0.0027627	-2.5041	-0.0027308	1091.04	20.169	0.61378	20.169	19.951	20.565	0	163	48	6	0.995831	0.00944763	0.172877	2.4738e-86	2	332.96	262.02	1	11134000	0	1	9	2	1	1	0	0	1	2	1
R1	0	0	Unmodified	0	MULTI-MSMS	QEHF1_09664_DAS	F1	2	0	19	1090.55	1090.55	2179.08	-0.86428	-0.00094254	0.15577	0.00016987	-0.70851	-0.00077266	1091.05	20.092	0.38354	20.188	19.972	20.355	0.09666	44	18	4	0.99676	0.00140379	0.027276	1.799e-13	1	194.7	136.02	1	4283500	0	1	9	2	1	1	0	0	1	2	1
R1	0	0	Unmodified	0	MULTI-MSMS	QEHF1_09664_DAS	F1	3	0	19	727.701	727.366	2179.08	-0.89055	-0.00064776	-0.1336	-9.718e-05	-1.0242	-0.00074494	727.699	20.096	0.66452	20.193	19.838	20.503	0.09666	50	30	2	0.685522	0.016311	0.456345	0.00030272	1	131.48	98.795	1	30806000	0	1	9	2	1	1	0	0	1	2	1
R1	0	0	Unmodified	0	MULTI-MSMS	QEHF1_09665_DAS	F2	3	0	19	727.701	727.366	2179.08	-1.5449	-0.0011237	-2.7318	-0.001987	-4.2767	-0.0031108	728.032	19.818	0.47397	20.012	19.793	20.267	0.19307	102	21	6	0.956907	0.0125577	0.262973	0.00010545	1	139.04	114.33	1	96419000	0	1	9	2	1	1	0	0	1	2	1
R1	0	0	Unmodified	1	MULTI-MSMS	QEHF1_09663_DAS	F3	3	0	20	831.097	830.763	2489.27	0.98643	0.00081949	-0.82385	-0.00068442	0.16258	0.00013507	831.096	23.612	0.3016	23.612	23.471	23.773	0	144	36	5	0.709202	0.00234475	0.0544974	0.018261	1	86.727	62.716	1	6939400	1	1	2	0	1	1	0	1	2	0	0
R1	0	0	Unmodified	1	MULTI-MSMS	QEHF1_09664_DAS	F1	3	0	20	831.097	830.763	2489.27	0.83733	0.00069563	-0.21194	-0.00017607	0.6254	0.00051956	831.097	22.966	0.31504	23.042	22.907	23.222	0.076085	164	40	5	0.987594	0.00653238	0.13769	0.01212	1	89.483	69.227	1	7263400	1	1	2	0	1	1	0	1	2	0	0
R1	0	0	Unmodified	0	MULTI-MSMS	QEHF1_09663_DAS	F3	2	13	9	540.775	540.775	1079.54	-2.0408	-0.0011036	1.6036	0.00086721	-0.43719	-0.00023642	540.776	11.693	0.24134	11.693	11.565	11.806	0	22	9	3	0.815418	0.00764115	0.0424727	0.0050798	1	161.02	38.892	1	7846600	1	0	1	0	3	0	0	0	0	0	0
R1	1	0	Deamidation (NQ)	0	MULTI-MSMS	QEHF1_09663_DAS	F3	2	13	9	541.267	541.267	1080.52	-1.9174	-0.0010378	1.1576	0.00062659	-0.75976	-0.00041123	541.268	11.939	0.45125	11.939	11.831	12.282	0	66	26	4	0.944904	0.0106425	0.0521148	0.010778	1	151.5	41.633	3	28097000	1	0	1	0	3	0	0	0	0	0	0
R1	1	0	Deamidation (NQ)	0	MULTI-MSMS	QEHF1_09664_DAS	F1	2	13	9	541.267	541.267	1080.52	-0.88298	-0.00047793	0.30341	0.00016422	-0.57957	-0.0003137	541.267	11.767	0.5035	11.903	11.777	12.28	0.13649	91	31	5	0.823298	0.00257626	0.0340963	0.042739	1	131.41	26.961	3	269910000	1	0	1	0	3	0	0	0	0	0	0
R1	1	0	Deamidation (NQ)	0	MULTI-MSMS	QEHF1_09665_DAS	F2	2	13	9	541.267	541.267	1080.52	-1.6818	-0.00091032	0.72698	0.00039349	-0.95484	-0.00051683	541.268	11.642	0.45021	11.852	11.695	12.145	0.21086	60	26	5	0.993611	0.0247985	0.278631	2.3144e-08	1	206.03	61.658	3	438980000	1	0	1	0	3	0	0	0	0	0	0
R1	0	0	Unmodified	0	MULTI-MSMS	QEHF1_09665_DAS	F2	2	58	13	794.918	794.917	1587.82	-0.44941	-0.00035724	-0.27318	-0.00021715	-0.72258	-0.00057439	795.418	19.22	0.91595	19.414	19.274	20.19	0.19451	68	37	4	0.759732	0.00120467	0.0127183	0.0040617	1	136.96	101	1	32016000	0	1	1	1	1	1	0	0	1	0	0
R1	0	0	Unmodified	0	MULTI-MSMS	QEHF1_09663_DAS	F3	3	84	17	639.609	639.609	1915.8	1.4554	0.00093088	-2.7798	-0.001778	-1.3244	-0.00084707	639.608	14.572	0.26773	14.572	14.462	14.73	0	26	10	5	0.836384	0.00438114	0.034138	0.00013959	1	142.74	128.04	1	22063000	0	1	2	0	0	3	0	1	0	3	1
R1	0	0	Unmodified	0	MULTI-MSMS	QEHF1_09663_DAS	F3	2	84	17	959.409	958.91	1915.8	-1.2309	-0.0011804	1.0292	0.00098691	-0.20174	-0.00019345	959.412	14.584	0.14545	14.584	14.486	14.632	-1.7764e-15	9	5	2	0.214876	0.000481967	0.00392423	0.019991	1	88.075	66.518	1	5483200	0	1	2	0	0	3	0	1	0	3	1
R1	0	0	Unmodified	0	MULTI-MSMS	QEHF1_09665_DAS	F2	2	57	11	616.306	616.307	1230.6	0.46088	0.00028404	-1.1227	-0.00069195	-0.66185	-0.0004079	616.306	10.286	0.40715	10.497	10.362	10.769	0.2105	45	18	3	0.742493	0.00330978	0.0113423	3.4553e-14	1	223.84	146.55	1	33846000	0	1	1	1	1	1	0	1	0	1	1
R1	0	0	Unmodified	0	MULTI-MSMS	QEHF1_09663_DAS	F3	3	17;59	15	571.905	571.907	1712.7	-1.1194	-0.00064021	-0.22028	-0.00012598	-1.3397	-0.00076618	571.906	12.568	0.22102	12.568	12.434	12.655	0	25	8	4	NaN	0	0	0.0001448	1	148.66	4.1132	1	9826500	0	1	1	0	0	3	0	0	1	2	1
R1	1	0	Deamidation (NQ)	0	MULTI-MSMS	QEHF1_09665_DAS	F2	2	29;60	15	846.341	846.341	1690.67	0.37593	0.00031816	0.73879	0.00062526	1.1147	0.00094343	846.341	13.544	0.22675	13.754	13.647	13.874	0.2094	22	9	4	0.971733	0.00145913	0.0212057	4.4255e-09	1	182.23	144.64	1	17192000	0	1	0	0	1	3	0	0	1	2	0
R1	2	0	2 Deamidation (NQ)	1	MULTI-MSMS	QEHF1_09664_DAS	F1	4	63	24	691.353	691.104	2760.39	-1.0369	-0.00071659	-0.32014	-0.00022125	-1.357	-0.00093784	691.354	17.147	0.26721	17.263	17.152	17.419	0.11598	42	10	6	0.722107	0.00154764	0.00731483	2.943e-05	1	130.98	98.899	6	17838000	2	0	0	1	2	0	1	2	0	0	1
R1	2	0	2 Deamidation (NQ)	1	MULTI-MSMS	QEHF1_09664_DAS	F1	3	63	24	921.805	921.136	2760.39	-0.65302	-0.00060152	0.15617	0.00014386	-0.49684	-0.00045766	921.472	17.158	0.17097	17.273	17.177	17.348	0.11598	19	6	4	0.953261	0.000589657	0.00576119	9.6482e-06	1	131.97	98.18	6	8025700	2	0	0	1	2	0	1	2	0	0	1
R1	2	0	2 Deamidation (NQ)	1	MULTI-MSMS	QEHF1_09665_DAS	F2	3	63	24	921.471	921.136	2760.39	-0.18568	-0.00017104	0.12953	0.00011931	-0.056156	-5.1727e-05	921.471	17.035	0.18902	17.237	17.146	17.335	0.20196	20	7	4	0.865976	0.000552952	0.00177391	3.8128e-10	1	162.77	121.01	6	9111100	2	0	0	1	2	0	1	2	0	0	1
[truncated: 2,932 more rows]
[truncated: 48 more columns]

## Sheet: BC
Supplementary Table S4. Peptide identification of the de-N-glycosylated fractions (dF1, dF2, dF3) of B. cotiara venom by LC-MS/MS. Red label indicates putative N-glycosylated peptide identified in at least two technical replicates.
[truncated: 2,829 more rows]
[truncated: 51 more columns]

[truncated: 5 more sheets: BF, BI, BJ, BU, BM]
