# Supplementary material for: N‑Glycoproteomic Portraits of Bothrops Snake Venoms Reveal Evolutionarily Conserved and Divergent Phenotypes
Source: J Proteome Res. 2025 Nov 7;24(12):5948–72. doi: 10.1021/acs.jproteome.5c00249 (PMC12687316; doi:10.1021/acs.jproteome.5c00249)
Supplement: Supplementary file 2 [file pr5c00249_si_002.zip › Supp. Tables S11-S17.xlsx]

## Sheet: BA
Supplementary Table S11. List of the putative N-glycosylated peptides identified in the de-N-glycosylated fractions (dF1, dF2, dF3) of B. alcatraz venom and their related N-glycosylated sites. The codes attributed to the N-glycosylation sites were randomly attibuted and are not corelated between the venoms. The red bold label was used to differentiate N-glycosylation sites in case of two sites pr…
Putative N-glycosylated peptides	N-glycosylated site	Toxin Class	N-glycosylated site code
GDSSNHSSGNLDIS	GDSSNHSSGNLDISIVGDYIK	5'-Nase	5'-Nase_1
GDSSNHSSGNLDISIVGDYIK	GDSSNHSSGNLDISIVGDYIK	5'-Nase	5'-Nase_1
TIVYLNGTTQACR	TIVYLNGTTQACR	5'-Nase	5'-Nase_2
IQLRNYSSQEIGK	IQLRNYSSQEIGK	5'-Nase	5'-Nase_3
GPIASNISGYILPYK	GPIASNISGYILPYK	5'-Nase	5'-Nase_4
HQVLEGTNR	SIDTWLNYHQVLEGTNR	APase	APase_1
SIDTWLNYHQVLEGTNR	SIDTWLNYHQVLEGTNR	APase	APase_1
THNLSAYIVPDTDAHLSEYVAER	THNLSAYIVPDTDAHLSEYVAERDK	APase	APase_2
THNLSAYIVPDTDAHLSEYVAERDK	THNLSAYIVPDTDAHLSEYVAERDK	APase	APase_2
TDISLFANR	TDISLFANR	APase	APase_3
NDENGSWTNFR	NDENGSWTNFR	APase	APase_4
VALNSTVTQQR	VALNSTVTQQR	APase	APase_5
EFMGVNATEEK	EFMGVNATEEK	APase	APase_6
YADALNLTR	YADALNLTR	APase	APase_7
YLQNETEYIPWQR	YLQNETEYIPWQR	APase	APase_8
NLINESLLSQDQIQYINK	NLINESLLSQDQIQYINK	APase	APase_9
VYAQPQQINTAIYAANVTK	VYAQPQQINTAIYAANVTK	APase	APase_10
SFETISASGLNAALAHYSPSNLTSR	SFETISASGLNAALAHYSPSNLTSR	APase	APase_11
IYVQNQSNLGQQYIQQK	IYVQNQSNLGQQYIQQK	Carboxypeptidase	Carboxypeptidase_1
LGWDIQNSSWHTTQK	LGWDIQNSSWHTTQK	Ceramidase	Ceramidase_1
SLMNSTEGAVGR	SLMNSTEGAVGR	DNAse	DNAse_1
DLPALLNASEGK	DLPALLNASEGK	DNAse	DNAse_2
SHGVLASNCSGQYR	SHGVLASNCSGQYR	DNAse	DNAse_3
HVQEEPWNSSVTLTSK	HVQEEPWNSSVTLTSK	DNAse	DNAse_4
LGMMVDLSHTSNETAK	LGMMVDLSHTSNETAK	DPase	Dpase_1
MVDLSHTSNETAK	LGMMVDLSHTSNETAK	DPase	Dpase_1
TVNISTVADHFDHIK	KTVNISTVADHFDHIKK	DPase	Dpase_2
TVNISTVADHFDHIKK	KTVNISTVADHFDHIKK	DPase	Dpase_2
KTVNISTVADHFDHIK	KTVNISTVADHFDHIKK	DPase	Dpase_2
YSHRPTILNATCILQVTSQTNVSR	YSHRPTILNATCILQVTSQTNVSR	GC	GC_1
YSHRPTILNATCILQVTSQTNVSR	YSHRPTILNATCILQVTSQTNVSR	GC	GC_3
LQVTSQTNVSR	YSHRPTILNATCILQVTSQTNVSR	GC	GC_1
QVTSQTNVSR	YSHRPTILNATCILQVTSQTNVSR	GC	GC_1
NLNDLGLLNNYSSER	NLNDLGLLNNYSSER	GC	GC_2
GHFFNGIIPQNESLVK	GHFFNGIIPQNESLVK	HYA	HYA_1
IMVHGNATEK	IMVHGNATEK	HYA	HYA_2
DTAGQNTTAAAEK	DTAGQNTTAAAEK	Inhibitor	Inhibitor_1
RTNCSYMLNK	RTNCSYMLNK	LAAO	LAAO_1
VNLLAANTHNISLR	VNLLAANTHNISLR	Pantetheinase	Pantetheinase_1
VNVLTANTHNISLR	VNVLTANTHNISLR	Pantetheinase	Pantetheinase_2
LISQNNISQDLLTVTLFGR	LISQNNISQDLLTVTLFGR	Pantetheinase	Pantetheinase_3
KPAPNNGTHGSLNHLLK	LKPAPNNGTHGSLNHLLK	PDE	PDE_1
LKPAPNNGTHGSLN	LKPAPNNGTHGSLNHLLK	PDE	PDE_1
LKPAPNNGTHGSLNHLLK	LKPAPNNGTHGSLNHLLK	PDE	PDE_1
PAPNNGTHGSLNHLLK	LKPAPNNGTHGSLNHLLK	PDE	PDE_1
INGSYPTIFK	INGSYPTIFK	PDE	PDE_2
IESEAHNLPYGRPQVLQNHSK	IESEAHNLPYGRPQVLQNHSK	PDE	PDE_3
GLPVFSWVHFNK	GLPVFSWVHFNK	PLB	PLB_1
PVFSWVHFNK	GLPVFSWVHFNK	PLB	PLB_1
VIYNVSGYGEYVQR	VIYNVSGYGEYVQR	PLB	PLB_2
NGDAYGYYNDTIQSTGWGILEIK	NGDAYGYYNDTIQSTGWGILEIK	PLB	PLB_3
LFSNCSQEYQR	KLFSNCSQEYQRK	SVMP	SVMP/Catalytic Domain_1
FSNCSQEYQR	KLFSNCSQEYQRK	SVMP	SVMP/Catalytic Domain_1
KLFSNCSQEYQR	KLFSNCSQEYQRK	SVMP	SVMP/Catalytic Domain_1
LFSNCSQEYQRK	KLFSNCSQEYQRK	SVMP	SVMP/Catalytic Domain_1
SNCSQEYQR	KLFSNCSQEYQRK	SVMP	SVMP/Catalytic Domain_1
KLFSNCSQEDQR	KLFSNCSQEDQRK	SVMP	SVMP/Catalytic Domain_2
LFSNCSQEDQR	KLFSNCSQEDQRK	SVMP	SVMP/Catalytic Domain_2
LFSNCSQEDQRK	KLFSNCSQEDQRK	SVMP	SVMP/Catalytic Domain_2
LFSNCSLEDQR	LFSNCSLEDQRK	SVMP	SVMP/Catalytic Domain_3
LFSNCSLEDQRK	LFSNCSLEDQRK	SVMP	SVMP/Catalytic Domain_3
YGSNLTAVR	YGSNLTAVR	SVMP	SVMP/Catalytic Domain_4
GSNLTAVR	YGSNLTAVR	SVMP	SVMP/Catalytic Domain_4
INVTSAVEPTLASF	INVTSAVEPTLASFGTWR	SVMP	SVMP/Catalytic Domain_5
INVTSAVEPTLASFGTWR	INVTSAVEPTLASFGTWR	SVMP	SVMP/Catalytic Domain_5
LSVQQPYQFSNCSQNQYQR	LSVQQPYQFSNCSQNQYQR	SVMP	SVMP/Catalytic Domain_6
QFSNCSQNQYQR	LSVQQPYQFSNCSQNQYQR	SVMP	SVMP/Catalytic Domain_6
SVQQPYQFSNCSQNQYQR	LSVQQPYQFSNCSQNQYQR	SVMP	SVMP/Catalytic Domain_6
GMIFNGTIEGR	KHDHAQLLTGMIFNGTIEGR	SVMP	SVMP/Catalytic Domain_7
HAQLLTGMIFNGTIEGR	KHDHAQLLTGMIFNGTIEGR	SVMP	SVMP/Catalytic Domain_7
HDHAQLLTGMIFNGTIEGR	KHDHAQLLTGMIFNGTIEGR	SVMP	SVMP/Catalytic Domain_7
KHDHAQLLTGMIFNGTIEGR	KHDHAQLLTGMIFNGTIEGR	SVMP	SVMP/Catalytic Domain_7
LLTGMIFNGTIEGR	KHDHAQLLTGMIFNGTIEGR	SVMP	SVMP/Catalytic Domain_7
TGMIFNGTIEGR	KHDHAQLLTGMIFNGTIEGR	SVMP	SVMP/Catalytic Domain_7
DKINVTSAGG	SDRDKINVTSAGGVTLSSFRK	SVMP	SVMP/Catalytic Domain_8
DKINVTSAGGVTLSSFR	SDRDKINVTSAGGVTLSSFRK	SVMP	SVMP/Catalytic Domain_8
INVTSAGGVTLSSF	SDRDKINVTSAGGVTLSSFRK	SVMP	SVMP/Catalytic Domain_8
INVTSAGGVTLSSFR	SDRDKINVTSAGGVTLSSFRK	SVMP	SVMP/Catalytic Domain_8
INVTSAGGVTLSSFRK	SDRDKINVTSAGGVTLSSFRK	SVMP	SVMP/Catalytic Domain_8
DKINVTSAGGVTL	SDRDKINVTSAGGVTLSSFRK	SVMP	SVMP/Catalytic Domain_8
DKINVTSAGGVTLSSFRK	SDRDKINVTSAGGVTLSSFRK	SVMP	SVMP/Catalytic Domain_8
SDRDKINVTSAGGVTLSSFRK	SDRDKINVTSAGGVTLSSFRK	SVMP	SVMP/Catalytic Domain_8
DKINVTSASSDTLR	TGLEIWSDRDKINVTSASSDTLR	SVMP	SVMP/Catalytic Domain_9
INVTSASSDTLR	TGLEIWSDRDKINVTSASSDTLR	SVMP	SVMP/Catalytic Domain_9
TGLEIWSDRDKINVTSASSDTLR	TGLEIWSDRDKINVTSASSDTLR	SVMP	SVMP/Catalytic Domain_9
KINVTSASSDTLR	TGLEIWSDRDKINVTSASSDTLR	SVMP	SVMP/Catalytic Domain_9
LEIWSDRDKINVTSASSDTLR	TGLEIWSDRDKINVTSASSDTLR	SVMP	SVMP/Catalytic Domain_9
SDRDKINVTSASSDTLR	TGLEIWSDRDKINVTSASSDTLR	SVMP	SVMP/Catalytic Domain_9
DLINVESAANVTLASFGTWR	SNRDLINVESAANVTLASFGTWR	SVMP	SVMP/Catalytic Domain_10
DLINVESAANVTLASF	SNRDLINVESAANVTLASFGTWR	SVMP	SVMP/Catalytic Domain_10
SNRDLINVESAANVTLASFGTWR	SNRDLINVESAANVTLASFGTWR	SVMP	SVMP/Catalytic Domain_10
KYTGNSTAIR	KYTGNSTAIR	SVMP	SVMP/Catalytic Domain_11
YTGNSTAIR	KYTGNSTAIR	SVMP	SVMP/Catalytic Domain_11
TGNSTAIR	KYTGNSTAIR	SVMP	SVMP/Catalytic Domain_11
ASSCIMATVLSNDTSK	VMATVLSNDTSK	SVMP	SVMP/Catalytic Domain_12
ATVLSNDTSK	VMATVLSNDTSK	SVMP	SVMP/Catalytic Domain_12
VMATVLSNDTSK	VMATVLSNDTSK	SVMP	SVMP/Catalytic Domain_12
LFSNCSYIQCR	LFSNCSYIQCR	SVMP	SVMP/Catalytic Domain_13
INVTSAANVTLY	INVTSAANVTLY	SVMP	SVMP/Catalytic Domain_14
HASSCIMATVLSNDTSK	YCTCHASSCIMATVLSNDTSK	SVMP	SVMP/Catalytic Domain_15
IMATVLSNDTSK	YCTCHASSCIMATVLSNDTSK	SVMP	SVMP/Catalytic Domain_15
YCTCHASSCIMATVLSNDTSK	YCTCHASSCIMATVLSNDTSK	SVMP	SVMP/Catalytic Domain_15
INVTSSAGFTLMYFR	INVTSSAGFTLMYFR	SVMP	SVMP/Catalytic Domain_16
MAVTMAHEMGHNLGMDHDND	MAVTMAHEMGHNLGMDHDND	SVMP	SVMP/Catalytic Domain_17
TCTCNASSCVMAAAISNDTSK	TCTCNASSCVMAAAISNDTSK	SVMP	SVMP/Catalytic Domain_18
RYVELVIVADHGMVTKHNETLR	RYVELVIVADHGMVTKHNETLR	SVMP	SVMP/Catalytic Domain_19
TAIDLDGPTIGIAHMASMCELNR	TAIDLDGPTIGIAHMASMCELNR	SVMP	SVMP/Catalytic Domain_20
VPLTGLEIWSDRDKINVTSSAGF	VPLTGLEIWSDRDKINVTSSAGF	SVMP	SVMP/Catalytic Domain_21
ENGTNIACAPEDVK	KENGTNIACAPEDVK	SVMP	SVMP/Cys Rich_1
KENGTNIACAPEDVK	KENGTNIACAPEDVK	SVMP	SVMP/Cys Rich_1
GSNATVSPDSCFDGNK	LFGSNATVSPDSCFDGNK	SVMP	SVMP/Cys Rich_2
LFGSNATVSPDSCFDGNK	LFGSNATVSPDSCFDGNK	SVMP	SVMP/Cys Rich_2
KHPCDYDYSEDPDYGMVDNGTK	KHPCDYDYSEDPDYGMVDNGTK	SVMP	SVMP/Cys Rich_3
YSEDPDYGMVDNGTK	KHPCDYDYSEDPDYGMVDNGTK	SVMP	SVMP/Cys Rich_3
NGHPCQNNNGYCYNGTCPTMK	NGHPCQNNNGYCYNGTCPTMK	SVMP	SVMP/Cys Rich_4
FRENGTECR	FRENGTECR	SVMP	SVMP/Disintegrin_1
ASQSNLTPEQQR	ASQSNLTPEQQR	SVMP	SVMP/Prodomain/Catalytic Domain_1
SQSNLTPEQQR	ASQSNLTPEQQR	SVMP	SVMP/Prodomain/Catalytic Domain_1
ASQSNLTPEHQR	ASQSNLTPEHQR	SVMP	SVMP/Prodomain/Catalytic Domain_2
SQSNLTPEHQR	ASQSNLTPEHQR	SVMP	SVMP/Prodomain/Catalytic Domain_2
ASQLNLTPEQQAYLDAK	ASQLNLTPEQQAYLDAK	SVMP	SVMP/Prodomain/Catalytic Domain_3
SQLNLTPEQQAYLDAK	ASQLNLTPEQQAYLDAK	SVMP	SVMP/Prodomain/Catalytic Domain_3
ASQSNLTPEQQAYLDAK	ASQSNLTPEQQAYLDAK	SVMP	SVMP/Prodomain/Catalytic Domain_4
SQSNLTPEQQAYLDAK	ASQSNLTPEQQAYLDAK	SVMP	SVMP/Prodomain/Catalytic Domain_4
LNLTPEQQR	LNLTPEQQR	SVMP	SVMP/Prodomain/Catalytic Domain_5
LNSPVDNSTHIAPLR	LNSPVDNSTHIAPLR	SVSP	SVSP_1
SPVDNSTHIAPLR	LNSPVDNSTHIAPLR	SVSP	SVSP_1
GVHNLSVQYDDEQAR	IYLGVHNLSVQYDDEQAR	SVSP	SVSP_2
IYLGVHNLSVQYDDEQAR	IYLGVHNLSVQYDDEQAR	SVSP	SVSP_2
LGVHNLSVQYDDEQAR	IYLGVHNLSVQYDDEQAR	SVSP	SVSP_2
LGVHNESVQYDDEQR	MHIYLGVHNESVQYDDEQRR	SVSP	SVSP_3
LGVHNESVQYDDEQRR	MHIYLGVHNESVQYDDEQRR	SVSP	SVSP_3
GVHNESVQYDDEQR	MHIYLGVHNESVQYDDEQRR	SVSP	SVSP_3
MHIYLGVHNESVQYDDEQRR	MHIYLGVHNESVQYDDEQRR	SVSP	SVSP_3
NMDIYLGLHNESVQYDDEQR	NMDIYLGLHNESVQYDDEQRR	SVSP	SVSP_4
NMDIYLGLHNESVQYDDEQRR	NMDIYLGLHNESVQYDDEQRR	SVSP	SVSP_4
NVTNKDEQTR	NVTNKDEQTR	SVSP	SVSP_5
SLVAIFNSTGFF	SLVAIFNSTGFF	SVSP	SVSP_6
ANINLVNDTVCR	ANINLVNDTVCR	SVSP	SVSP_7
IMGWGSITSPNVTFPGVPH	IMGWGSITSPNVTFPGVPH	SVSP	SVSP_8
VMGWGSITIPNDTYPDVPH	VMGWGSITIPNDTYPDVPH	SVSP	SVSP_9
LGVHNLSVQYDDEQARVPMEK	LGVHNLSVQYDDEQARVPMEK	SVSP	SVSP_10
NMHIYLGVHNESVQYDDEQGRV	NMHIYLGVHNESVQYDDEQGRV	SVSP	SVSP_11
NSTHIAPLSLPSNPASVGSVCR	NSTHIAPLSLPSNPASVGSVCR	SVSP	SVSP_12
APFNISTWQK	APFNISTWQK	Unknown	Unknown_1
VQNGTEADFAK	VQNGTEADFAK	Unknown	Unknown_2
KPNTSVDPDLA	KPNTSVDPDLA	Unknown	Unknown_3
DNRHENNSSETE	DNRHENNSSETE	Unknown	Unknown_4
NNDTMEEIDEYFNK	NNDTMEEIDEYFNK	Unknown	Unknown_5
HNAGNSSFR	HNAGNSSFR	Unknown	Unknown_6
Carvalho, P., Lima, D., Leprevost, F. et al. Integrated analysis of shotgun proteomic data with PatternLab for proteomics 4.0. Nat Protoc 11, 102–117 (2016). https://doi.org/10.1038/nprot.2015.133

## Sheet: BC
Supplementary Table S12. List of the putative N-glycosylated peptides identified in the de-N-glycosylated fractions (dF1, dF2, dF3) of B. cotiara venom and their related N-glycosylated sites. The codes attributed to the N-glycosylation sites were randomly attibuted and are not corelated between the venoms. The red bold label was used to differentiate N-glycosylation sites in case of two sites pre…
Putative N-glycosylated peptides	N-glycosylated site	Toxin Class	N-glycosylated site code
GDSSNHSSGNLDISIVGDYIK	GDSSNHSSGNLDISIVGDYIK	5'-Nase	5'-Nase_1
GSIASNISGYILPYK	GSIASNISGYILPYK	5'-Nase	5'-Nase_2
IQLHNYSSQEIGK	IQLHNYSSQEIGK	5'-Nase	5'-Nase_3
SIASNISGYILPYK	GSIASNISGYILPYK	5'-Nase	5'-Nase_2
TIVYLNGTTQACR	TIVYLNGTTQACR	5'-Nase	5'-Nase_4
LLTNVTEDRESDINYLLK	LLTNVTEDRESDINYLLK	ACE	ACE_1
NLAMSNHTLQNGLK	NLAMSNHTLQNGLK	ACE	ACE_2
ANISDTDQQLK	ANISDTDQQLK	APase	APase_1
HQVLEGTNR	SIDTWLNYHQVLEGTNR	APase	APase_2
NDENGSWTNFR	NDENGSWTNFR	APase	APase_3
NLINESLLSQDQIQYINK	NLINESLLSQDQIQYINK	APase	APase_4
SFETISASGLNAALAHYSPSNLTSR	SFETISASGLNAALAHYSPSNLTSR	APase	APase_5
SIDTWLNYHQVLEGTNR	SIDTWLNYHQVLEGTNR	APase	APase_2
TDISLFANR	TDISLFANR	APase	APase_6
TGMVNISIR	TGMVNISIR	APase	APase_7
VALNSTVTQQR	VALNSTVTQQR	APase	APase_8
VYAQPQQINTAIYAANVTK	VYAQPQQINTAIYAANVTK	APase	APase_9
YADALNLTR	YADALNLTR	APase	APase_10
YLQNETEYIPWQR	YLQNETEYIPWQR	APase	APase_11
AALAHYSPSNLTSR	SFETISASGLNAALAHYSPSNLTSR	APase	APase_5
ANFSITLIHLPGYK	ANFSITLIHLPGYK	APase	APase_12
LNAALAHYSPSNLTSR	SFETISASGLNAALAHYSPSNLTSR	APase	APase_5
SPSNLTSR	SFETISASGLNAALAHYSPSNLTSR	APase	APase_5
IYVQNQSNLGQQYIQQK	IYVQNQSNLGQQYIQQK	Carboxypeptidase	Carboxypeptidase_1
DLPALLNASEGK	DLPALLNASEGK	DNAse	DNAse_1
HVQEEPWNSSVTLTSK	HVQEEPWNSSVTLTSK	DNAse	DNAse_2
SLMNSTEGAVGR	SLMNSTEGAVGR	DNAse	DNAse_3
TVNISTVADHFDHIK	TVNISTVADHFDHIKK	DPase	DPase_1
TVNISTVADHFDHIKK	TVNISTVADHFDHIKK	DPase	DPase_1
TVNISTVADHFDH	TVNISTVADHFDHIKK	DPase	DPase_1
NLNDLGLLNNYSSER	NLNDLGLLNNYSSER	GC	GC_1
YSHRPTILNATCILQVTSQTNVSR	YSHRPTILNATCILQVTSQTNVSR	GC	GC_2
YSHRPTILNATCILQVTSQTNVSR	YSHRPTILNATCILQVTSQTNVSR	GC	GC_3
GHFFNGIIPQNESLVK	GHFFNGIIPQNESLVK	HYA	HYA_1
IMVHGNATEK	IMVHGNATEK	HYA	HYA_2
VHGNATEK	IMVHGNATEK	HYA	HYA_2
RTNCSYMLNK	RTNCSYMLNK	LAAO	LAAO_1
TNCSYMLNK	RTNCSYMLNK	LAAO	LAAO_1
EPQFVNFNTSFGK	EPQFVNFNTSFGK	Pantetheinase	Pantetheinase_1
LISQNNISQDLLTVTLFGR	LISQNNISQDLLTVTLFGR	Pantetheinase	Pantetheinase_2
VNLLAANTHNISLR	VNLLAANTHNISLR	Pantetheinase	Pantetheinase_3
LKPAPNNGTHGSLNHLLK	LKPAPNNGTHGSLNHLLK	PDE	PDE_1
PAPNNGTHGSLNHLLK	LKPAPNNGTHGSLNHLLK	PDE	PDE_1
GLPVFSWVHFNK	GLPVFSWVHFNK	PLB	PLB_1
VIYNMSGYGEYVQR	VIYNMSGYGEYVQR	PLB	PLB_2
NGDAYGYYNDTIQSTGWGILEIK	NGDAYGYYNDTIQSTGWGILEIK	PLB	PLB_3
TGNSTAIR	KYTGNSTAIR	SVMP	SVMP/Catalytic Domain_1
YTGNSTAIR	KYTGNSTAIR	SVMP	SVMP/Catalytic Domain_1
KYTGNSTAIR	KYTGNSTAIR	SVMP	SVMP/Catalytic Domain_1
LFSNCSQEDQR	LFSNCSQEDQRK	SVMP	SVMP/Catalytic Domain_2
LFSNCSQEDQRK	LFSNCSQEDQRK	SVMP	SVMP/Catalytic Domain_2
DKINVTSASSDTLK	DKINVTSASSDTLK	SVMP	SVMP/Catalytic Domain_3
INVTSASSDTLK	DKINVTSASSDTLK	SVMP	SVMP/Catalytic Domain_3
GRNLTAVR	YGRNLTAVR	SVMP	SVMP/Catalytic Domain_4
YGRNLTAVR	YGRNLTAVR	SVMP	SVMP/Catalytic Domain_4
ASVGLVKDNSTNDLK	ASVGLVKDNSTNDLK	SVMP	SVMP/Catalytic Domain_5
DNSTNDLK	ASVGLVKDNSTNDLK	SVMP	SVMP/Catalytic Domain_5
HDHAQLLTGMIFNETIEGR	KHDHAQLLTGMIFNETIEGR	SVMP	SVMP/Catalytic Domain_6
KHDHAQLLTGMIFNETIEGR	KHDHAQLLTGMIFNETIEGR	SVMP	SVMP/Catalytic Domain_6
ANVTLASFGTWR	DLINVESAANVTLASFGTWR	SVMP	SVMP/Catalytic Domain_7
DLINVESAANVTLASFGTWR	DLINVESAANVTLASFGTWR	SVMP	SVMP/Catalytic Domain_7
KYTGNLTAIR	KYTGNLTAIR	SVMP	SVMP/Catalytic Domain_8
YTGNLTAIR	KYTGNLTAIR	SVMP	SVMP/Catalytic Domain_8
LFSNCSYIQCR	LFSNCSYIQCR	SVMP	SVMP/Catalytic Domain_9
LFSNCSQEYQR	LFSNCSQEYQR	SVMP	SVMP/Catalytic Domain_10
GDKINVTSESWF	GDKINVTSESWF	SVMP	SVMP/Catalytic Domain_11
LFSNCSYIQYWDFITK	LFSNCSYIQYWDFITK	SVMP	SVMP/Catalytic Domain_12
DKINVTSAANVTLNSFR	DKINVTSAANVTLNSFR	SVMP	SVMP/Catalytic Domain_13
HDHAQLLTGMIFNGTIEGR	HDHAQLLTGMIFNGTIEGR	SVMP	SVMP/Catalytic Domain_14
DLSNVTSASGDTLASFGTWR	DLSNVTSASGDTLASFGTWR	SVMP	SVMP/Catalytic Domain_15
NHDHAQLLTGMIFNETIEGR	NHDHAQLLTGMIFNETIEGR	SVMP	SVMP/Catalytic Domain_16
YSEDPDYGMVDNGTK	YSEDPDYGMVDNGTK	SVMP	SVMP/Cys Rich_1
SEDPDYGMVDNGTK	YSEDPDYGMVDNGTK	SVMP	SVMP/Cys Rich_1
MENGTRIPCAPEDVK	MENGTRIPCAPEDVK	SVMP	SVMP/Cys Rich_2
GSNATVAQDGCFDVNK	GSNATVAQDGCFDVNK	SVMP	SVMP/Cys Rich_3
SQSNLTPEHQR	SQSNLTPEHQR	SVMP	SVMP/Prodomain/Catalytic Domain_1
ASQSNLTPEQQR	ASQSNLTPEQQR	SVMP	SVMP/Prodomain/Catalytic Domain_2
ASQSNLTPEQQAYLDAK	ASQSNLTPEQQAYLDAK	SVMP	SVMP/Prodomain/Catalytic Domain_3
ANINLVNDTVCR	ANINLVNDTVCR	SVSP	SVSP_1
IMGWGSITSPNVTFPGVPH	IMGWGSITSPNVTFPGVPH	SVSP	SVSP_2
INLVNDTMCHGAYNGLPVTSR	INLVNDTMCHGAYNGLPVTSR	SVSP	SVSP_3
INLVNDTVCR	ANINLVNDTVCR	SVSP	SVSP_1
LDSPVNNSAH	LDSPVNNSAH	SVSP	SVSP_4
LGVHNESVQYDDEQR	LGVHNESVQYDDEQR	SVSP	SVSP_5
LNSPVDNSTHIAPLR	LNSPVDNSTHIAPLR	SVSP	SVSP_6
NMYIYLGVHNQSVQYDDEQR	NMYIYLGVHNQSVQYDDEQR	SVSP	SVSP_7
NVTNEDEQTR	NVTNEDEQTRVPK	SVSP	SVSP_8
NVTNEDEQTRVPK	NVTNEDEQTRVPK	SVSP	SVSP_8
SLVVLFNSSSLLCGGTLINK	SLVVLFNSSSLLCGGTLINK	SVSP	SVSP_9
SPVDNSTHIAPLR	LNSPVDNSTHIAPLR	SVSP	SVSP_6
VILSDVPHCANINLLNYTVCR	VILSDVPHCANINLLNYTVCR	SVSP	SVSP_10
SLVAIFNSTGFF	SLVAIFNSTGFF	SVSP	SVSP_11
HVGTDLALNTTR	HVGTDLALNTTR	Unknown	Unknown_1
NNDTMEEIDEYFNK	NNDTMEEIDEYFNK	Unknown	Unknown_2
VQSILHNR	VQSILHNR	Unknown	Unknown_3
NVEFDHENR	NVEFDHENR	Unknown	Unknown_4
TPNKIPINTSSPPSPTDPWR	TPNKIPINTSSPPSPTDPWR	Unknown	Unknown_5
TQYMIEITALLACAQNSSR	TQYMIEITALLACAQNSSR	Unknown	Unknown_6
VQNGTEADFAK	VQNGTEADFAK	Unknown	Unknown_7
SIHVGNLTFHDGSMVEEYLLEDIMK	SIHVGNLTFHDGSMVEEYLLEDIMK	Carboxypeptidase	Carboxypeptidase_2
Carvalho, P., Lima, D., Leprevost, F. et al. Integrated analysis of shotgun proteomic data with PatternLab for proteomics 4.0. Nat Protoc 11, 102–117 (2016). https://doi.org/10.1038/nprot.2015.133

## Sheet: BF
Supplementary Table S13. List of the putative N-glycosylated peptides identified in the de-N-glycosylated fractions (dF1, dF2, dF3) of B. fonsecai venom and their related N-glycosylated sites. The codes attributed to the N-glycosylation sites were randomly attibuted and are not corelated between the venoms. The red bold label was used to differentiate N-glycosylation sites in case of two sites pr…
Putative N-glycosylated peptides	N-glycosylated site	Toxin Class	N-glycosylated site code
GDSSNHSSGNLDISIVGDYIK	GDSSNHSSGNLDISIVGDYIK	5'-Nase	5'-Nase_1
GSIASNISGYILPYK	GSIASNISGYILPYK	5'-Nase	5'-Nase_2
SIASNISGYILPYK	GSIASNISGYILPYK	5'-Nase	5'-Nase_2
IQLHNYSSQEIGK	IQLHNYSSQEIGK	5'-Nase	5'-Nase_3
TIVYLNGTTQACR	TIVYLNGTTQACR	5'-Nase	5'-Nase_4
LLTNVTEDRESDINYLLK	LLTNVTEDRESDINYLLK	ACE	ACE_1
ANFSITLIHLPGYK	ANFSITLIHLPGYK	APase	APase_1
HVGTDLALNTTR	HVGTDLALNTTR	APase	APase_2
ANISDTDQQLK	ANISDTDQQLK	APase	APase_3
NDENGSWTNFR	NDENGSWTNFR	APase	APase_4
NLINESLLSQDQIQYINK	NLINESLLSQDQIQYINK	APase	APase_5
NLINESLLSQDQ	NLINESLLSQDQIQYINK	APase	APase_5
TDISLFANR	TDISLFANR	APase	APase_6
VALNSTVTQQR	VALNSTVTQQR	APase	APase_7
YADALNLTR	YADALNLTR	APase	APase_8
YLQNETEYIPWQR	YLQNETEYIPWQR	APase	APase_9
LNAALAHYSPSNLTSR	LNAALAHYSPSNLTSR	APase	APase_10
VYAQPQQINTAIYAANVTK	RVYAQPQQINTAIYAANVTK	APase	APase_11
RVYAQPQQINTAIYAANVTK	RVYAQPQQINTAIYAANVTK	APase	APase_12
SIDTWLNYHQVLEGTNR	SIDTWLNYHQVLEGTNR	APase	APase_13
IYVQNQSNLGQQYIQQK	IYVQNQSNLGQQYIQQK	Carboxypeptidase	Carboxypeptidase_1
HVQEEPWNSSVTLTSK	HVQEEPWNSSVTLTSK	DNAse	DNAse_1
SLMNSTEGAVGR	SLMNSTEGAVGR	DNAse	DNAse_2
DLPALLNASEGK	DLPALLNASEGK	DNAse	DNAse_3
TVNISTVADHFDHIK	KTVNISTVADHFDHIKK	DPase	DPase_1
TVNISTVADHFDHIKK	KTVNISTVADHFDHIKK	DPase	DPase_1
KTVNISTVADHFDHIK	KTVNISTVADHFDHIKK	DPase	DPase_1
NLNDLGLLNNYSSER	NLNDLGLLNNYSSER	GC	GC_1
VTSQTNVSR	YSHRPTILNATCILQVTSQTNVSR	GC	GC_2
YSHRPTILNATCILQVTSQTNVSR	YSHRPTILNATCILQVTSQTNVSR	GC	GC_3
YSHRPTILNATCILQVTSQTNVSR	YSHRPTILNATCILQVTSQTNVSR	GC	GC_2
GHFFNGIIPQNESLVK	GHFFNGIIPQNESLVK	HYA	HYA_1
IMVHGNATEK	IMVHGNATEK	HYA	HYA_2
DLCNQNLITNLSK	DLCNQNLITNLSK	Inhibitor	Inhibitor_1
RTNCSYMLNK	RTNCSYMLNK	LAAO	LAAO_1
LISQNNISQDLLTVTLFGR	LISQNNISQDLLTVTLFGR	Pantetheinase	Pantetheinase_1
VNLLAANTHNISLR	VNLLAANTHNISLR	Pantetheinase	Pantetheinase_2
IESEAHNLPYGRPQVLQNHTK	IESEAHNLPYGRPQVLQNHTK	PDE	PDE_1
LKPAPNNGTHGSLNHLLK	LKPAPNNGTHGSLNHLLK	PDE	PDE_2
PAPNNGTHGSLNHLLK	LKPAPNNGTHGSLNHLLK	PDE	PDE_2
KPAPNNGTHGSLNHLLK	LKPAPNNGTHGSLNHLLK	PDE	PDE_2
GLPVFSWVHFNK	GLPVFSWVHFNK	PLB	PLB_1
PVFSWVHFNK	GLPVFSWVHFNK	PLB	PLB_1
VIYNMSGYGEYVQR	VIYNMSGYGEYVQR	PLB	PLB_2
DLSNVTSASGDTLASFGTWR	DLSNVTSASGDTLASFGTWR	SVMP	SVMP/Catalytic Domain_1
DLSNVTSASGDTLASF	DLSNVTSASGDTLASFGTWR	SVMP	SVMP/Catalytic Domain_1
HDHAQLLTGMIFNETIEGR	KHDHAQLLTGMIFNETIEGR	SVMP	SVMP/Catalytic Domain_2
KHDHAQLLTGMIFNETIEGR	KHDHAQLLTGMIFNETIEGR	SVMP	SVMP/Catalytic Domain_2
KYTGNLTAIR	KYTGNLTAIR	SVMP	SVMP/Catalytic Domain_3
YTGNLTAIR	KYTGNLTAIR	SVMP	SVMP/Catalytic Domain_3
LFSNCSQEDQR	LFSNCSQEDQRK	SVMP	SVMP/Catalytic Domain_4
LFSNCSQEDQRK	LFSNCSQEDQRK	SVMP	SVMP/Catalytic Domain_4
LFSNCSQEYQR	LFSNCSQEYQR	SVMP	SVMP/Catalytic Domain_5
LFSNCSYIQCR	LFSNCSYIQCR	SVMP	SVMP/Catalytic Domain_6
NHDHAQLLTGMIFNETIEGR	NHDHAQLLTGMIFNETIEGR	SVMP	SVMP/Catalytic Domain_7
ANVTLASFGTWR	ANVTLASFGTWR	SVMP	SVMP/Catalytic Domain_8
ASVGFVQENSTINLK	ASVGFVQENSTINLK	SVMP	SVMP/Catalytic Domain_9
TGNSTAIR	KYTGNSTAIR	SVMP	SVMP/Catalytic Domain_10
KYTGNSTAIR	KYTGNSTAIR	SVMP	SVMP/Catalytic Domain_10
YTGNSTAIR	KYTGNSTAIR	SVMP	SVMP/Catalytic Domain_10
DKINVTSASSDTLK	SDRDKINVTSASSDTLK	SVMP	SVMP/Catalytic Domain_11
INVTSASSDTLK	SDRDKINVTSASSDTLK	SVMP	SVMP/Catalytic Domain_11
DKINVTSASSDT	SDRDKINVTSASSDTLK	SVMP	SVMP/Catalytic Domain_11
SDRDKINVTSASSDTLK	SDRDKINVTSASSDTLK	SVMP	SVMP/Catalytic Domain_11
GRNLTAVR	YGRNLTAVR	SVMP	SVMP/Catalytic Domain_12
YGRNLTAVR	YGRNLTAVR	SVMP	SVMP/Catalytic Domain_12
GSNATVAQDGCFDVNK	GSNATVAQDGCFDVNK	SVMP	SVMP/Cys Rich_1
ASQSNLTPEQQAYLDAK	ASQSNLTPEQQAYLDAK	SVMP	SVMP/Prodomain/Catalytic Domain_1
SQSNLTPEQQAYLDAK	ASQSNLTPEQQAYLDAK	SVMP	SVMP/Prodomain/Catalytic Domain_1
ASQSNLTPEQQR	ASQSNLTPEQQR	SVMP	SVMP/Prodomain/Catalytic Domain_2
ANINLVNDTVCR	ANINLVNDTVCR	SVSP	SVSP_1
INLVNDTVCR	ANINLVNDTVCR	SVSP	SVSP_1
NINLVNDTVCR	ANINLVNDTVCR	SVSP	SVSP_1
INLFNYTVCHGAHAGLPATSR	INLFNYTVCHGAHAGLPATSR	SVSP	SVSP_2
INLVNDTMCHGAYNGLPVTSR	INLVNDTMCHGAYNGLPVTSR	SVSP	SVSP_3
GVHNESVQYDDEQR	LGVHNESVQYDDEQR	SVSP	SVSP_4
LGVHNESVQYDDEQR	LGVHNESVQYDDEQR	SVSP	SVSP_4
LNSPVDNSTHIAPLR	LNSPVDNSTHIAPLR	SVSP	SVSP_5
SPVDNSTHIAPLR	LNSPVDNSTHIAPLR	SVSP	SVSP_5
NMYIYLGVHNQSVQYDDEQR	NMYIYLGVHNQSVQYDDEQRRFPK	SVSP	SVSP_6
NMYIYLGVHNQSVQYDDEQRR	NMYIYLGVHNQSVQYDDEQRRFPK	SVSP	SVSP_6
NMYIYLGVHNQSVQYDDEQRRFPK	NMYIYLGVHNQSVQYDDEQRRFPK	SVSP	SVSP_6
NVTNEDEQTR	NVTNEDEQTRVPK	SVSP	SVSP_7
NVTNEDEQTRVPK	NVTNEDEQTRVPK	SVSP	SVSP_7
SLVLLFNSSSLLCSGTLINK	SLVLLFNSSSLLCSGTLINK	SVSP	SVSP_8
SLVVLFNSSSLLCGGTLINK	SLVVLFNSSSLLCGGTLINK	SVSP	SVSP_9
IMGWGSITSPNVTFPGVPH	IMGWGSITSPNVTFPGVPH	SVSP	SVSP_10
SLVAIFNSTGFF	SLVAIFNSTGFF	SVSP	SVSP_11
NNDTMEEIDEYFNK	NNDTMEEIDEYFNK	Unknown	Unknown_1
LYAPNASLADIK	LYAPNASLADIK	Unknown	Unknown_2
VQNGTEADFAK	VQNGTEADFAK	Unknown	Unknown_3
Carvalho, P., Lima, D., Leprevost, F. et al. Integrated analysis of shotgun proteomic data with PatternLab for proteomics 4.0. Nat Protoc 11, 102–117 (2016). https://doi.org/10.1038/nprot.2015.133

## Sheet: BI
Supplementary Table S14. List of the putative N-glycosylated peptides identified in the de-N-glycosylated fractions (dF1, dF2, dF3) of B. insularis venom and their related N-glycosylated sites.The codes attributed to the N-glycosylation sites were randomly attibuted and are not corelated between the venoms. The redundancy of putative N-glycosylated peptides was removed using the software PatternL…
Putative N-glycosylated peptides	N-glycosylated site	Toxin Class	N-glycosylated site code
GPIASNISGYILPYK	GPIASNISGYILPYK	5'-Nase	5'-Nase_1
PIASNISGYILPYK	GPIASNISGYILPYK	5'-Nase	5'-Nase_1
GDSSNHSSGNLDIS	GDSSNHSSGNLDISIVGDYIK	5'-Nase	5'-Nase_2
GDSSNHSSGNLDISIVGDYIK	GDSSNHSSGNLDISIVGDYIK	5'-Nase	5'-Nase_2
TIVYLNGTTQACR	TIVYLNGTTQACR	5'-Nase	5'-Nase_3
GSIASNISGYILPYK	GSIASNISGYILPYK	5'-Nase	5'-Nase_4
THNLSAYIVPDTDAHLSEY	THNLSAYIVPDTDAHLSEYVAERDK	APase	APase_1
THNLSAYIVPDTDAHLSEYVAER	THNLSAYIVPDTDAHLSEYVAERDK	APase	APase_1
THNLSAYIVPDTDAHLSEYVAERDK	THNLSAYIVPDTDAHLSEYVAERDK	APase	APase_1
LNAALAHYSPSNLTSR	SFETISASGLNAALAHYSPSNLTSR	APase	APase_2
SFETISASGLNAALAHYSPSNLTSR	SFETISASGLNAALAHYSPSNLTSR	APase	APase_2
SPSNLTSR	SFETISASGLNAALAHYSPSNLTSR	APase	APase_2
HQVLEGTNR	SIDTWLNYHQVLEGTNR	APase	APase_3
NYHQVLEGTNR	SIDTWLNYHQVLEGTNR	APase	APase_3
SIDTWLNYHQVLEGTNR	SIDTWLNYHQVLEGTNR	APase	APase_3
TDISLFANR	TDISLFANR	APase	APase_4
VALNSTVTQQR	VALNSTVTQQR	APase	APase_5
ANISDTDQQLK	ANISDTDQQLK	APase	APase_6
EFMGVNATEEK	EFMGVNATEEK	APase	APase_7
NDENGSWTNFR	NDENGSWTNFR	APase	APase_8
YLQNETEYIPWQR	YLQNETEYIPWQR	APase	APase_9
TGMVNISIR	TGMVNISIR	APase	APase_10
NLINESLLSQDQIQYINK	NLINESLLSQDQIQYINK	APase	APase_11
VYAQPQQINTAIYAANVTK	VYAQPQQINTAIYAANVTK	APase	APase_12
YADALNLTR	YADALNLTR	APase	APase_13
SIHVGNLTFHDGSMVEEYLLEDIMK	SIHVGNLTFHDGSMVEEYLLEDIMK	Carboxypeptidase	Carboxypeptidase_1
NNSNNYDLNR	NNSNNYDLNR	Carboxypeptidase	Carboxypeptidase_2
IYVQNQSNLGQQYIQQK	IYVQNQSNLGQQYIQQK	Carboxypeptidase	Carboxypeptidase_3
RHPAMNCLNQTGQEK	RHPAMNCLNQTGQEK	Ceramidase	Ceramidase_1
LGWDIQNSSWHTTQK	LGWDIQNSSWHTTQK	Ceramidase	Ceramidase_2
SLMNSTEGAVGR	SLMNSTEGAVGR	DNAse	DNAse_1
DLPALLNASEGK	DLPALLNASEGK	DNAse	DNAse_2
SHGVLASNCSGQYR	SHGVLASNCSGQYR	DNAse	DNAse_3
HVQEEPWNSSVTLTSK	HVQEEPWNSSVTLTSK	DNAse	DNAse_4
TVNISTVADHFDHIK	TVNISTVADHFDHIKK	DPase	DPase_1
TVNISTVADHFDHIKK	TVNISTVADHFDHIKK	DPase	DPase_1
LGMMVDLSHTSNETAK	LGMMVDLSHTSNETAK	DPase	DPase_2
MVDLSHTSNETAK	LGMMVDLSHTSNETAK	DPase	DPase_2
QVTSQTNVSR	QVTSQTNVSR	GC	GC_1
VTSQTNVSR	QVTSQTNVSR	GC	GC_1
NLNDLGLLNNYSSER	NLNDLGLLNNYSSER	GC	GC_2
MVHGNATEK	IMVHGNATEK	HYA	HYA_1
VHGNATEK	IMVHGNATEK	HYA	HYA_1
IMVHGNATEK	IMVHGNATEK	HYA	HYA_1
GHFFNGIIPQNESLVK	GHFFNGIIPQNESLVK	HYA	HYA_2
HNAGNSSFR	HNAGNSSFR	Inhibitor	Inhibitor_1
FIYYPNHNFTSG	FIYYPNHNFTSGVG	LAAO	LAAO_1
FIYYPNHNFTSGVG	FIYYPNHNFTSGVG	LAAO	LAAO_1
AVEELERTNCSY	AVEELERTNCSYMLNK	LAAO	LAAO_2
AVEELERTNCSYM	AVEELERTNCSYMLNK	LAAO	LAAO_2
AVEELERTNCSYMLNK	AVEELERTNCSYMLNK	LAAO	LAAO_2
TNCSYMLNK	AVEELERTNCSYMLNK	LAAO	LAAO_2
LELVTFNTTFGK	LELVTFNTTFGK	Pantetheinase	Pantetheinase_1
FPTPLPSFNWSSY	FPTPLPSFNWSSY	Pantetheinase	Pantetheinase_2
VNLLAANTHNISLR	VNLLAANTHNISLR	Pantetheinase	Pantetheinase_3
LISQNNISQDLLTVTLFGR	LISQNNISQDLLTVTLFGR	Pantetheinase	Pantetheinase_4
SLSGNFSTHYVFPEVLLSGIR	SLSGNFSTHYVFPEVLLSGIR	Pantetheinase	Pantetheinase_5
PAPNNGTHGSLN	LKPAPNNGTHGSLNHLLK	PDE	PDE_1
KPAPNNGTHGSLNHLLK	LKPAPNNGTHGSLNHLLK	PDE	PDE_1
LKPAPNNGTHGSLNHLLK	LKPAPNNGTHGSLNHLLK	PDE	PDE_1
NGTHGSLNHLLK	LKPAPNNGTHGSLNHLLK	PDE	PDE_1
PAPNNGTHGSLNHLLK	LKPAPNNGTHGSLNHLLK	PDE	PDE_1
INGSYPTIFK	INGSYPTIFK	PDE	PDE_2
IESEAHNLPYGRPQVLQNHSK	IESEAHNLPYGRPQVLQNHSK	PDE	PDE_3
GLPVFSWVHFNK	GLPVFSWVHFNK	PLB	PDE_4
PVFSWVHFNK	GLPVFSWVHFNK	PLB	PDE_4
VFSWVHFNK	GLPVFSWVHFNK	PLB	PDE_4
VIYNVSGYGEYVQR	VIYNVSGYGEYVQR	PLB	PDE_5
KYTGNSTAIR	KYTGNSTAIR	SVMP	SVMP/Catalytic Domain_1
TGNSTAIR	KYTGNSTAIR	SVMP	SVMP/Catalytic Domain_1
YTGNSTAIR	KYTGNSTAIR	SVMP	SVMP/Catalytic Domain_1
DKINVTSASSDTLR	TGLEIWSDRDKINVTSASSDTLR	SVMP	SVMP/Catalytic Domain_2
INVTSASSDTLR	TGLEIWSDRDKINVTSASSDTLR	SVMP	SVMP/Catalytic Domain_2
NVTSASSDTLR	TGLEIWSDRDKINVTSASSDTLR	SVMP	SVMP/Catalytic Domain_2
SDRDKINVTSASSDTLR	TGLEIWSDRDKINVTSASSDTLR	SVMP	SVMP/Catalytic Domain_2
TGLEIWSDRDKINVTSASSDTLR	TGLEIWSDRDKINVTSASSDTLR	SVMP	SVMP/Catalytic Domain_2
KYTGNLTAIR	KYTGNLTAIR	SVMP	SVMP/Catalytic Domain_3
TGNLTAIR	KYTGNLTAIR	SVMP	SVMP/Catalytic Domain_3
YTGNLTAIR	KYTGNLTAIR	SVMP	SVMP/Catalytic Domain_3
LFSNCSQEYQR	LFSNCSQEYQR	SVMP	SVMP/Catalytic Domain_4
SNCSQEYQR	LFSNCSQEYQR	SVMP	SVMP/Catalytic Domain_4
LFSNCSQEDQR	LFSNCSQEDQRK	SVMP	SVMP/Catalytic Domain_5
LFSNCSQEDQRK	LFSNCSQEDQRK	SVMP	SVMP/Catalytic Domain_5
ASVGLVKDNSTNDLK	ASVGLVKDNSTNDLK	SVMP	SVMP/Catalytic Domain_6
DNSTNDLK	ASVGLVKDNSTNDLK	SVMP	SVMP/Catalytic Domain_6
KDNSTNDLK	ASVGLVKDNSTNDLK	SVMP	SVMP/Catalytic Domain_6
INVTSAGGVTLSSFR	INVTSAGGVTLSSFRK	SVMP	SVMP/Catalytic Domain_7
INVTSAGGVTLSSFRK	INVTSAGGVTLSSFRK	SVMP	SVMP/Catalytic Domain_7
DKINVTSAANVTLNSFR	DKINVTSAANVTLNSFRK	SVMP	SVMP/Catalytic Domain_8
INVTSAANVTLNSFR	DKINVTSAANVTLNSFRK	SVMP	SVMP/Catalytic Domain_8
INVTSAANVTLNSFRK	DKINVTSAANVTLNSFRK	SVMP	SVMP/Catalytic Domain_8
INVTSAVEPTLASF	INVTSAVEPTLASFGTWR	SVMP	SVMP/Catalytic Domain_9
INVTSAVEPTLASFGTW	INVTSAVEPTLASFGTWR	SVMP	SVMP/Catalytic Domain_9
INVTSAVEPTLASFGTWR	INVTSAVEPTLASFGTWR	SVMP	SVMP/Catalytic Domain_9
GSNLTAVR	YGSNLTAVR	SVMP	SVMP/Catalytic Domain_10
YGSNLTAVR	YGSNLTAVR	SVMP	SVMP/Catalytic Domain_10
LSVQQPYQFSNCSQNQYQR	LSVQQPYQFSNCSQNQYQR	SVMP	SVMP/Catalytic Domain_11
QFSNCSQNQYQR	LSVQQPYQFSNCSQNQYQR	SVMP	SVMP/Catalytic Domain_11
GMIFNGTIEGR	KHDHAQLLTGMIFNGTIEGR	SVMP	SVMP/Catalytic Domain_12
HDHAQLLTGMIFNGTIEGR	KHDHAQLLTGMIFNGTIEGR	SVMP	SVMP/Catalytic Domain_12
IFNGTIEGR	KHDHAQLLTGMIFNGTIEGR	SVMP	SVMP/Catalytic Domain_12
KHDHAQLLTGMIFNGTIEGR	KHDHAQLLTGMIFNGTIEGR	SVMP	SVMP/Catalytic Domain_12
LLTGMIFNGTIEGR	KHDHAQLLTGMIFNGTIEGR	SVMP	SVMP/Catalytic Domain_12
TGMIFNGTIEGR	KHDHAQLLTGMIFNGTIEGR	SVMP	SVMP/Catalytic Domain_12
DLINVESAANVTLASF	DLINVESAANVTLASFGTWR	SVMP	SVMP/Catalytic Domain_13
DLINVESAANVTLASFGTWR	DLINVESAANVTLASFGTWR	SVMP	SVMP/Catalytic Domain_13
ASSCIMATVLSNDTSK	YCTCHASSCIMATVLSNDTSK	SVMP	SVMP/Catalytic Domain_14
ATVLSNDTSK	YCTCHASSCIMATVLSNDTSK	SVMP	SVMP/Catalytic Domain_14
HASSCIMATVLSNDTSK	YCTCHASSCIMATVLSNDTSK	SVMP	SVMP/Catalytic Domain_14
IMATVLSNDTSK	YCTCHASSCIMATVLSNDTSK	SVMP	SVMP/Catalytic Domain_14
YCTCHASSCIMATVLSNDTSK	YCTCHASSCIMATVLSNDTSK	SVMP	SVMP/Catalytic Domain_14
VLSNDTSK	YCTCHASSCIMATVLSNDTSK	SVMP	SVMP/Catalytic Domain_14
LFSNCSYIQCR	LFSNCSYIQCR	SVMP	SVMP/Catalytic Domain_15
INVTSSSSDTLY	INVTSSSSDTLY	SVMP	SVMP/Catalytic Domain_16
LFSNCSYIQCQDF	LFSNCSYIQCQDF	SVMP	SVMP/Catalytic Domain_17
FFSNCSYIQCWDFIMK	FFSNCSYIQCWDFIMK	SVMP	SVMP/Catalytic Domain_18
IASMCNQNK	IASMCNQNK	SVMP	SVMP/Catalytic Domain_19
DLSNVTSASGDTLASFGTWR	DLSNVTSASGDTLASFGTWR	SVMP	SVMP/Catalytic Domain_20
AHEMGHNLGMHHDNDTCTCGAK	AHEMGHNLGMHHDNDTCTCGAK	SVMP	SVMP/Catalytic Domain_21
HYNYSEDPDFGMVDHGTK	KYPCHYNYSEDPDFGMVDHGTK	SVMP	SVMP/Cys Rich_1
KYPCHYNYSEDPDFGMVDHGTK	KYPCHYNYSEDPDFGMVDHGTK	SVMP	SVMP/Cys Rich_1
YNYSEDPDFGMVDHGTK	KYPCHYNYSEDPDFGMVDHGTK	SVMP	SVMP/Cys Rich_1
YPCHYNYSEDPDFGMVDHGTK	KYPCHYNYSEDPDFGMVDHGTK	SVMP	SVMP/Cys Rich_1
DGCFESNENGTK	AEDGCFESNENGTK	SVMP	SVMP/Cys Rich_2
EDGCFESNENGTK	AEDGCFESNENGTK	SVMP	SVMP/Cys Rich_2
AEDGCFESNENGTK	AEDGCFESNENGTK	SVMP	SVMP/Cys Rich_2
ALFGSNATVSPDSCFDGNK	ALFGSNATVSPDSCFDGNK	SVMP	SVMP/Cys Rich_3
GSNATVSPDSCFDGNK	ALFGSNATVSPDSCFDGNK	SVMP	SVMP/Cys Rich_3
GNYSGYCR	GNYSGYCR	SVMP	SVMP/Cys Rich_4
YSEDPDYGMVDNGTK	YSEDPDYGMVDNGTK	SVMP	SVMP/Cys Rich_5
LYCFSNSSK	LYCFSNSSK	SVMP	SVMP/Cys Rich_6
NGHPCQNNNGYCYNGTCPTMK	NGHPCQNNNGYCYNGTCPTMK	SVMP	SVMP/Cys Rich_7
SNLTPEHQR	ASQSNLTPEHQR	SVMP	SVMP/Prodomain/Catalytic Domain_1
SQSNLTPEHQR	ASQSNLTPEHQR	SVMP	SVMP/Prodomain/Catalytic Domain_1
ASQSNLTPEHQR	ASQSNLTPEHQR	SVMP	SVMP/Prodomain/Catalytic Domain_1
ASQSNLTPEQQK	ASQSNLTPEQQK	SVMP	SVMP/Prodomain/Catalytic Domain_2
SQSNLTPEQQK	ASQSNLTPEQQK	SVMP	SVMP/Prodomain/Catalytic Domain_2
ASQSNLTPEQQR	ASQSNLTPEQQR	SVMP	SVMP/Prodomain/Catalytic Domain_3
SQSNLTPEQQR	ASQSNLTPEQQR	SVMP	SVMP/Prodomain/Catalytic Domain_3
ASRLNLTPQQQVYLDAK	ASRLNLTPQQQVYLDAK	SVMP	SVMP/Prodomain/Catalytic Domain_4
LNLTPQQQVYLDAK	ASRLNLTPQQQVYLDAK	SVMP	SVMP/Prodomain/Catalytic Domain_4
RLNLTPQQQVYLDAK	ASRLNLTPQQQVYLDAK	SVMP	SVMP/Prodomain/Catalytic Domain_4
SRLNLTPQQQVYLDAK	ASRLNLTPQQQVYLDAK	SVMP	SVMP/Prodomain/Catalytic Domain_4
ASQSNLTPEQQAYLDAK	ASQSNLTPEQQAYLDAK	SVMP	SVMP/Prodomain/Catalytic Domain_5
GEYSVCDSVNVWVANK	GEYSVCDSVNVWVANK	svNGF	svNGF_1
VMGWGSITIPNDTYPDVPH	VMGWGSITIPNDTYPDVPHCAN	SVSP	SVSP_1
VMGWGSITIPNDTYPDVPHCAN	VMGWGSITIPNDTYPDVPHCAN	SVSP	SVSP_1
GVHNQSVQYDDEQR	NMYIYLGVHNQSVQYDDEQRRFPK	SVSP	SVSP_2
GVHNQSVQYDDEQRR	NMYIYLGVHNQSVQYDDEQRRFPK	SVSP	SVSP_2
IYLGVHNQSVQYDDEQR	NMYIYLGVHNQSVQYDDEQRRFPK	SVSP	SVSP_2
IYLGVHNQSVQYDDEQRR	NMYIYLGVHNQSVQYDDEQRRFPK	SVSP	SVSP_2
LGVHNQSVQYDDEQR	NMYIYLGVHNQSVQYDDEQRRFPK	SVSP	SVSP_2
LGVHNQSVQYDDEQRR	NMYIYLGVHNQSVQYDDEQRRFPK	SVSP	SVSP_2
NMYIYLGVHNQSVQYDDEQR	NMYIYLGVHNQSVQYDDEQRRFPK	SVSP	SVSP_2
NMYIYLGVHNQSVQYDDEQRR	NMYIYLGVHNQSVQYDDEQRRFPK	SVSP	SVSP_2
NMYIYLGVHNQSVQYDDEQRRFPK	NMYIYLGVHNQSVQYDDEQRRFPK	SVSP	SVSP_2
SLVAIFNSTGF	SLVAIFNSTGFF	SVSP	SVSP_3
SLVAIFNSTGFF	SLVAIFNSTGFF	SVSP	SVSP_3
ANINLVNDTVCR	ANINLVNDTVCR	SVSP	SVSP_4
INLVNDTVCR	ANINLVNDTVCR	SVSP	SVSP_4
NINLVNDTVCR	ANINLVNDTVCR	SVSP	SVSP_4
LVNDTVCR	ANINLVNDTVCR	SVSP	SVSP_4
DYLPWIQSIIAGNK	VFDYLPWIQSIIAGNK	SVSP	SVSP_5
GLHNESVQYDDEQR	VFDYLPWIQSIIAGNK	SVSP	SVSP_5
IQSIIAGNK	VFDYLPWIQSIIAGNK	SVSP	SVSP_5
PWIQSIIAGNK	VFDYLPWIQSIIAGNK	SVSP	SVSP_5
YLPWIQSIIAGNK	VFDYLPWIQSIIAGNK	SVSP	SVSP_5
FDYLPWIQSIIAGNK	VFDYLPWIQSIIAGNK	SVSP	SVSP_5
VFDYLPWIQSIIAGNK	VFDYLPWIQSIIAGNK	SVSP	SVSP_5
INVHPSLVLLFNSS	INVHPSLVLLFNSSSLL	SVSP	SVSP_6
INVHPSLVLLFNSSSLL	INVHPSLVLLFNSSSLL	SVSP	SVSP_6
SLVLLFNSSSLL	INVHPSLVLLFNSSSLL	SVSP	SVSP_6
GVHNLSVQYDDEQAR	IYLGVHNLSVQYDDEQARVPMEK	SVSP	SVSP_7
GVHNLSVQYDDEQARVPMEK	IYLGVHNLSVQYDDEQARVPMEK	SVSP	SVSP_7
IYLGVHNLSVQYDDEQAR	IYLGVHNLSVQYDDEQARVPMEK	SVSP	SVSP_7
LGVHNLSVQYDDEQAR	IYLGVHNLSVQYDDEQARVPMEK	SVSP	SVSP_7
LGVHNLSVQYDDEQARVPMEK	IYLGVHNLSVQYDDEQARVPMEK	SVSP	SVSP_7
GLHNESVQYDDEQRR	NMDIYLGLHNESVQYDDEQRR	SVSP	SVSP_8
LGLHNESVQYDDEQR	NMDIYLGLHNESVQYDDEQRR	SVSP	SVSP_8
LGLHNESVQYDDEQRR	NMDIYLGLHNESVQYDDEQRR	SVSP	SVSP_8
NMDIYLGLHNESVQYDDEQR	NMDIYLGLHNESVQYDDEQRR	SVSP	SVSP_8
NMDIYLGLHNESVQYDDEQRR	NMDIYLGLHNESVQYDDEQRR	SVSP	SVSP_8
NSTHIAPLSLPSNPASVGSVCR	NSTHIAPLSLPSNPASVGSVCR	SVSP	SVSP_9
NVTNEDEQTR	NVTNEDEQTR	SVSP	SVSP_10
NVTNKDEQTR	NVTNKDEQTR	SVSP	SVSP_11
FICPNKNMSDEK	FICPNKNMSDEK	SVSP	SVSP_12
NSTHIAPLSLPSNPPFVGSVCR	NSTHIAPLSLPSNPPFVGSVCR	SVSP	SVSP_13
LNSPVDNSTHIAPLR	RLNSPVDNSTHIAPLR	SVSP	SVSP_14
RLNSPVDNSTHIAPLR	RLNSPVDNSTHIAPLR	SVSP	SVSP_14
SPVDNSTHIAPLR	RLNSPVDNSTHIAPLR	SVSP	SVSP_14
DNRHENNSSETE	DNRHENNSSETEM	Unknown	Unknown_1
DNRHENNSSETEM	DNRHENNSSETEM	Unknown	Unknown_1
FEWFFNNTVK	FEWFFNNTVK	Unknown	Unknown_2
APFNISTWQK	APFNISTWQK	Unknown	Unknown_3
KPNTSVDPDLA	KPNTSVDPDLA	Unknown	Unknown_4
VQNGTEADFAK	VQNGTEADFAK	Unknown	Unknown_5
NVEFDHENR	NVEFDHENR	Unknown	Unknown_6
THLTGPNQNQTSSA	THLTGPNQNQTSSA	Unknown	Unknown_7
NNDTMEEIDEYFNK	NNDTMEEIDEYFNK	Unknown	Unknown_8
TFTDITDLINNTFIR	TFTDITDLINNTFIR	Unknown	Unknown_9
IMGWGAITSPNETFPNVPH	IMGWGAITSPNETFPNVPH	Unknown	Unknown_10
VPLDQVNVSLWNIGDTLGSK	VPLDQVNVSLWNIGDTLGSK	Unknown	Unknown_11
DGPLNVDFNSTLEQLNQNLTK	DGPLNVDFNSTLEQLNQNLTK	Unknown	Unknown_12
Carvalho, P., Lima, D., Leprevost, F. et al. Integrated analysis of shotgun proteomic data with PatternLab for proteomics 4.0. Nat Protoc 11, 102–117 (2016). https://doi.org/10.1038/nprot.2015.133

## Sheet: BJ
Supplementary Table S15. List of the putative N-glycosylated peptides identified in the de-N-glycosylated fractions (dF1, dF2, dF3) of B. jararaca venom and their related N-glycosylated sites. The codes attributed to the N-glycosylation sites were randomly attibuted and are not corelated between the venoms. The red bold label was used to differentiate N-glycosylation sites in case of two sites pr…
Putative N-glycosylated peptides	N-glycosylated site	Toxin Class	N-glycosylated site code
GDSSNHSSGNLDISIVGDYIK	GDSSNHSSGNLDISIVGDYIK	5'-Nase	5'-Nase_1
TIVYLNGTTQACR	TIVYLNGTTQACR	5'-Nase	5'-Nase_2
LNGTTQACR	TIVYLNGTTQACR	5'-Nase	5'-Nase_2
IQLHNYSSQEIGK	IQLHNYSSQEIGK	5'-Nase	5'-Nase_3
GSIASNISGYILPYK	GSIASNISGYILPYK	5'-Nase	5'-Nase_4
SIASNISGYILPYK	GSIASNISGYILPYK	5'-Nase	5'-Nase_4
GPIASNISGYILPYK	GPIASNISGYILPYK	5'-Nase	5'-Nase_5
THNLSAYIVPDTDAHLSEYVAER	THNLSAYIVPDTDAHLSEYVAERDK	APase	APase_1
THNLSAYIVPDTDAHLSEYVAERDK	THNLSAYIVPDTDAHLSEYVAERDK	APase	APase_1
VALNSTVTQQR	VALNSTVTQQR	APase	APase_2
NDENGSWTNFR	NDENGSWTNFR	APase	APase_3
AHYSPSNLTSR	AHYSPSNLTSR	APase	APase_4
HYSPSNLTSR	AHYSPSNLTSR	APase	APase_4
TDISLFANR	TDISLFANR	APase	APase_5
YLQNETEYIPWQR	YLQNETEYIPWQR	APase	APase_6
TGMVNISIR	TGMVNISIR	APase	APase_7
HQVLEGTNR	SIDTWLNYHQVLEGTNR	APase	APase_8
SIDTWLNYHQVLEGTNR	SIDTWLNYHQVLEGTNR	APase	APase_8
YADALNLTR	YADALNLTR	APase	APase_9
NLINESLLSQDQIQYINK	NLINESLLSQDQIQYINK	APase	APase_10
VYAQPQQINTAIYAANVTK	VYAQPQQINTAIYAANVTK	APase	APase_11
SYSGYLTVNK	SYSGYLTVNK	Carboxypeptidase	Carboxypeptidase_1
LGWDIQNSSWHTTQK	LGWDIQNSSWHTTQK	Ceramidase	Ceramidase_1
DLPALLNASEGK	DLPALLNASEGK	DNAse	DNAse_1
SLMNSTEGAVGR	SLMNSTEGAVGR	DNAse	DNAse_2
SHGVLASNCSGQYR	SHGVLASNCSGQYR	DNAse	DNAse_3
HVQEEPWNSSVTLTSK	HVQEEPWNSSVTLTSK	DNAse	DNAse_4
TVNISTVADHFDHIK	TVNISTVADHFDHIKK	DPase	DPase_1
TVNISTVADHFDHIKK	TVNISTVADHFDHIKK	DPase	DPase_1
LGMMVDLSHTSNETAK	LGMMVDLSHTSNETAK	DPase	DPase_2
MVDLSHTSNETAK	LGMMVDLSHTSNETAK	DPase	DPase_2
VTSQTNVSR	YSHRPTILNATCILQVTSQTNVSR	GC	GC_1
YSHRPTILNATCILQVTSQTNVSR	YSHRPTILNATCILQVTSQTNVSR	GC	GC_3
YSHRPTILNATCILQVTSQTNVSR	YSHRPTILNATCILQVTSQTNVSR	GC	GC_1
NLNDLGLLNNYSSER	NLNDLGLLNNYSSER	GC	GC_2
IMVHGNATEK	IMVHGNATEK	HYA	HYA_1
MVHGNATEK	IMVHGNATEK	HYA	HYA_1
GHFFNGIIPQNESLVK	GHFFNGIIPQNESLVK	HYA	HYA_2
DTAGQNTTAAAEK	DTAGQNTTAAAEK	Inhibitor	Inhibitor_1
FIYYPNHNFTSG	FIYYPNHNFTSGVG	LAAO	LAAO_1
FIYYPNHNFTSGVG	FIYYPNHNFTSGVG	LAAO	LAAO_1
AVEELERTNCSYMLNK	AVEELERTNCSYMLNK	LAAO	LAAO_2
RTNCSYMLNK	AVEELERTNCSYMLNK	LAAO	LAAO_2
TNCSYMLNK	AVEELERTNCSYMLNK	LAAO	LAAO_2
AVEELERTNCSY	AVEELERTNCSYMLNK	LAAO	LAAO_2
VNLLAANTHNISLR	VNLLAANTHNISLR	Pantetheinase	Pantetheinase_1
VNVLTANTHNISLR	VNVLTANTHNISLR	Pantetheinase	Pantetheinase_2
LISQNNISQDLLTVTLFGR	LISQNNISQDLLTVTLFGR	Pantetheinase	Pantetheinase_3
INGSYPTIFK	INGSYPTIFK	PDE	PDE_1
IESEAHNLPYGRPQVLQNHTK	IESEAHNLPYGRPQVLQNHTK	PDE	PDE_2
IESEAHNLPYGRPQVLQNHSK	IESEAHNLPYGRPQVLQNHSK	PDE	PDE_3
PQVLQNHSK	IESEAHNLPYGRPQVLQNHSK	PDE	PDE_3
SEAHNLPYGRPQVLQNHSK	IESEAHNLPYGRPQVLQNHSK	PDE	PDE_3
GRPQVLQNHSK	IESEAHNLPYGRPQVLQNHSK	PDE	PDE_3
LKPAPNNGTHGSLN	LKPAPNNGTHGSLNHLLK	PDE	PDE_4
LKPAPNNGTHGSLNHLLK	LKPAPNNGTHGSLNHLLK	PDE	PDE_4
NGTHGSLNHLLK	LKPAPNNGTHGSLNHLLK	PDE	PDE_4
PAPNNGTHGSLNHLLK	LKPAPNNGTHGSLNHLLK	PDE	PDE_4
PNNGTHGSLNHLLK	LKPAPNNGTHGSLNHLLK	PDE	PDE_4
NGDAYGYYNDTIQSTGWGILEIK	NGDAYGYYNDTIQSTGWGILEIK	PLB	PLB_1
GLPVFSWVHFNK	GLPVFSWVHFNK	PLB	PLB_2
PVFSWVHFNK	GLPVFSWVHFNK	PLB	PLB_2
VFSWVHFNK	GLPVFSWVHFNK	PLB	PLB_2
IYNVSGYGEYVQR	VIYNVSGYGEYVQR	PLB	PLB_3
VIYNVSGYGEYVQR	VIYNVSGYGEYVQR	PLB	PLB_3
VIYNMSGYGEYVQR	VIYNMSGYGEYVQR	PLB	PLB_4
KYTGNLTAIR	KYTGNLTAIR	SVMP	SVMP/Catalytic Domain_1
TGNLTAIR	KYTGNLTAIR	SVMP	SVMP/Catalytic Domain_1
YTGNLTAIR	KYTGNLTAIR	SVMP	SVMP/Catalytic Domain_1
KYTGNSTAIR	KYTGNSTAIR	SVMP	SVMP/Catalytic Domain_2
YTGNSTAIR	KYTGNSTAIR	SVMP	SVMP/Catalytic Domain_2
TGNSTAIR	KYTGNSTAIR	SVMP	SVMP/Catalytic Domain_2
FSNCSQEYQR	LFSNCSQEYQR	SVMP	SVMP/Catalytic Domain_3
LFSNCSQEYQR	LFSNCSQEYQR	SVMP	SVMP/Catalytic Domain_3
LFSNCSQEDQR	LFSNCSQEDQRK	SVMP	SVMP/Catalytic Domain_4
LFSNCSQEDQRK	LFSNCSQEDQRK	SVMP	SVMP/Catalytic Domain_4
LFSNCSLEDQR	LFSNCSLEDQRK	SVMP	SVMP/Catalytic Domain_5
LFSNCSLEDQRK	LFSNCSLEDQRK	SVMP	SVMP/Catalytic Domain_5
DKINVTSVAGDTLR	DKINVTSVAGDTLR	SVMP	SVMP/Catalytic Domain_6
INVTSVAGDTLR	DKINVTSVAGDTLR	SVMP	SVMP/Catalytic Domain_6
DKINVTSASSDTLR	DKINVTSASSDTLR	SVMP	SVMP/Catalytic Domain_7
INVTSASSDTLR	DKINVTSASSDTLR	SVMP	SVMP/Catalytic Domain_7
GSNLTAVR	YGSNLTAVR	SVMP	SVMP/Catalytic Domain_8
YGSNLTAVR	YGSNLTAVR	SVMP	SVMP/Catalytic Domain_8
INVTSAGGVTLSSFR	INVTSAGGVTLSSFRK	SVMP	SVMP/Catalytic Domain_9
INVTSAGGVTLSSFRK	INVTSAGGVTLSSFRK	SVMP	SVMP/Catalytic Domain_9
INVTSAANVTLNSFR	DKINVTSAANVTLNSFRK	SVMP	SVMP/Catalytic Domain_10
INVTSAANVTLNSFRK	DKINVTSAANVTLNSFRK	SVMP	SVMP/Catalytic Domain_10
DKINVTSAANVTLNSFR	DKINVTSAANVTLNSFRK	SVMP	SVMP/Catalytic Domain_10
ANVTLASFGTWR	DLINVESAANVTLASFGTWR	SVMP	SVMP/Catalytic Domain_11
DLINVESAANVTLASFGTWR	DLINVESAANVTLASFGTWR	SVMP	SVMP/Catalytic Domain_11
DLINVESAANVTLASF	DLINVESAANVTLASFGTWR	SVMP	SVMP/Catalytic Domain_11
HDHAQLLTGMIFNGTIEGR	KHDHAQLLTGMIFNGTIEGR	SVMP	SVMP/Catalytic Domain_12
KHDHAQLLTGMIFNGTIEGR	KHDHAQLLTGMIFNGTIEGR	SVMP	SVMP/Catalytic Domain_12
HDHAQLLTGMIFNETIEGR	NHDHAQLLTGMIFNETIEGR	SVMP	SVMP/Catalytic Domain_13
NHDHAQLLTGMIFNETIEGR	NHDHAQLLTGMIFNETIEGR	SVMP	SVMP/Catalytic Domain_13
LTGMIFNETIEGR	NHDHAQLLTGMIFNETIEGR	SVMP	SVMP/Catalytic Domain_13
TGMIFNETIEGR	NHDHAQLLTGMIFNETIEGR	SVMP	SVMP/Catalytic Domain_13
DKINVTSAVEPTLASFGTWR	DKINVTSAVEPTLASFGTWR	SVMP	SVMP/Catalytic Domain_14
INVTSAVEPTLASF	DKINVTSAVEPTLASFGTWR	SVMP	SVMP/Catalytic Domain_14
INVTSAVEPTLASFGTWR	DKINVTSAVEPTLASFGTWR	SVMP	SVMP/Catalytic Domain_14
DKINVTSAVEPTLASF	DKINVTSAVEPTLASFGTWR	SVMP	SVMP/Catalytic Domain_14
DLSNVTSASGDTLASFGTWR	DLSNVTSASGDTLASFGTWR	SVMP	SVMP/Catalytic Domain_15
DLSNVTSASGDTLASF	DLSNVTSASGDTLASFGTWR	SVMP	SVMP/Catalytic Domain_15
KHDHAQLLTGMIFNETIEGR	KHDHAQLLTGMIFNETIEGR	SVMP	SVMP/Catalytic Domain_16
DKINVTSAGG	DKINVTSAGG	SVMP	SVMP/Catalytic Domain_17
DNSTNDLK	DNSTNDLK	SVMP	SVMP/Catalytic Domain_18
LFSNCSYIQCR	LFSNCSYIQCR	SVMP	SVMP/Catalytic Domain_19
PPSNLFSNCSK	PPSNLFSNCSK	SVMP	SVMP/Catalytic Domain_20
GDKINVTSESWF	GDKINVTSESWF	SVMP	SVMP/Catalytic Domain_21
AAISNDTSK	AAISNDTSK	SVMP	SVMP/Catalytic Domain_22
LFSNCSQEYQQK	LFSNCSQEYQQK	SVMP	SVMP/Catalytic Domain_23
INVTSSSSDTLR	INVTSSSSDTLR	SVMP	SVMP/Catalytic Domain_24
LFSNCSQEDQREYLIK	LFSNCSQEDQREYLIK	SVMP	SVMP/Catalytic Domain_25
ISHQPLQYFSNCSYIK	ISHQPLQYFSNCSYIK	SVMP	SVMP/Catalytic Domain_26
LNESVGVVMDHNTINR	LNESVGVVMDHNTINR	SVMP	SVMP/Catalytic Domain_27
FFSNCSYIQCWDFIMK	FFSNCSYIQCWDFIMK	SVMP	SVMP/Catalytic Domain_28
LSVQQPYQFSNCSQNQYQR	LSVQQPYQFSNCSQNQYQR	SVMP	SVMP/Catalytic Domain_29
DLINVTSASGDTLDSFGTWR	DLINVTSASGDTLDSFGTWR	SVMP	SVMP/Catalytic Domain_30
DLSNVTSASGDTLDSFGTWR	DLSNVTSASGDTLDSFGTWR	SVMP	SVMP/Catalytic Domain_31
KHPCDYDYSEDPDYGMVDNGTK	KHPCDYDYSEDPDYGMVDNGTK	SVMP	SVMP/Cys Rich_1
SEDPDYGMVDNGTK	KHPCDYDYSEDPDYGMVDNGTK	SVMP	SVMP/Cys Rich_1
YSEDPDYGMVDNGTK	KHPCDYDYSEDPDYGMVDNGTK	SVMP	SVMP/Cys Rich_1
HYNYSEDPDFGMVDHGTK	KYPCHYNYSEDPDFGMVDHGTK	SVMP	SVMP/Cys Rich_2
KYPCHYNYSEDPDFGMVDHGTK	KYPCHYNYSEDPDFGMVDHGTK	SVMP	SVMP/Cys Rich_2
ENGTNIACAPEDVK	KENGTNIACAPEDVK	SVMP	SVMP/Cys Rich_3
KENGTNIACAPEDVK	KENGTNIACAPEDVK	SVMP	SVMP/Cys Rich_3
ALFGSNATVSPDSCFDGNK	ALFGSNATVSPDSCFDGNK	SVMP	SVMP/Cys Rich_4
GSNATVSPDSCFDGNK	ALFGSNATVSPDSCFDGNK	SVMP	SVMP/Cys Rich_4
ALFGSNATVAQDGCFDVNK	ALFGSNATVAQDGCFDVNK	SVMP	SVMP/Cys Rich_5
GSNATVAQDGCFDVNK	ALFGSNATVAQDGCFDVNK	SVMP	SVMP/Cys Rich_5
GNYSGYCR	GNYSGYCR	SVMP	SVMP/Cys Rich_6
FLFGSNATVSPDSCFDGNK	FLFGSNATVSPDSCFDGNK	SVMP	SVMP/Cys Rich_7
FRENGTECR	FRENGTECR	SVMP	SVMP/Disintegrin_1
ASQSNLTPEQQR	ASQSNLTPEQQR	SVMP	SVMP/Prodomain/Catalytic Domain_1
SQSNLTPEQQR	ASQSNLTPEQQR	SVMP	SVMP/Prodomain/Catalytic Domain_1
ASQSNLTPEQQK	ASQSNLTPEQQK	SVMP	SVMP/Prodomain/Catalytic Domain_2
SQSNLTPEQQK	ASQSNLTPEQQK	SVMP	SVMP/Prodomain/Catalytic Domain_2
ASQSNLTPEHQR	ASQSNLTPEHQR	SVMP	SVMP/Prodomain/Catalytic Domain_3
SQSNLTPEHQR	ASQSNLTPEHQR	SVMP	SVMP/Prodomain/Catalytic Domain_3
ASQSNLTAEQQAYLDAK	ASQSNLTAEQQAYLDAK	SVMP	SVMP/Prodomain/Catalytic Domain_4
SQSNLTAEQQAYLDAK	ASQSNLTAEQQAYLDAK	SVMP	SVMP/Prodomain/Catalytic Domain_4
ASQSNLTLEQQR	ASQSNLTLEQQR	SVMP	SVMP/Prodomain/Catalytic Domain_5
ASQSNLTPEQQAYLDAK	ASQSNLTPEQQAYLDAK	SVMP	SVMP/Prodomain/Catalytic Domain_6
IYLGLHNESVQYDDEQR	NMDIYLGLHNESVQYDDEQRR	SVSP	SVSP_1
NMDIYLGLHNESVQYDDEQR	NMDIYLGLHNESVQYDDEQRR	SVSP	SVSP_1
NMDIYLGLHNESVQYDDEQRR	NMDIYLGLHNESVQYDDEQRR	SVSP	SVSP_1
VILSDVPHCANINLLNYTVCR	VILSDVPHCANINLLNYTVCR	SVSP	SVSP_2
GVHNQSVQYDDEQR	NMYIYLGVHNQSVQYDDEQRR	SVSP	SVSP_3
IYLGVHNQSVQYDDEQR	NMYIYLGVHNQSVQYDDEQRR	SVSP	SVSP_3
LGVHNQSVQYDDEQR	NMYIYLGVHNQSVQYDDEQRR	SVSP	SVSP_3
NMYIYLGVHNQSVQYDDEQR	NMYIYLGVHNQSVQYDDEQRR	SVSP	SVSP_3
NMYIYLGVHNQSVQYDDEQRR	NMYIYLGVHNQSVQYDDEQRR	SVSP	SVSP_3
IYLGVHNQSVQYDDEQRR	NMYIYLGVHNQSVQYDDEQRR	SVSP	SVSP_3
LGVHNQSVQYDDEQRR	NMYIYLGVHNQSVQYDDEQRR	SVSP	SVSP_3
ATYPDVPHCANINLFNYTVCR	ATYPDVPHCANINLFNYTVCR	SVSP	SVSP_4
NSTHIAPLSLPSNPASVGSVCR	NSTHIAPLSLPSNPASVGSVCR	SVSP	SVSP_5
NMHIYLGVHNESVQYDDEQGRV	NMHIYLGVHNESVQYDDEQGRV	SVSP	SVSP_6
GVHNLSVQYDDEQAR	IYLGVHNLSVQYDDEQARVPMEK	SVSP	SVSP_7
IYLGVHNLSVQYDDEQAR	IYLGVHNLSVQYDDEQARVPMEK	SVSP	SVSP_7
IYLGVHNLSVQYDDEQARVPMEK	IYLGVHNLSVQYDDEQARVPMEK	SVSP	SVSP_7
LGVHNLSVQYDDEQAR	IYLGVHNLSVQYDDEQARVPMEK	SVSP	SVSP_7
LGVHNLSVQYDDEQARVPMEK	IYLGVHNLSVQYDDEQARVPMEK	SVSP	SVSP_7
GVHNLSVQYDDEQARVPMEK	IYLGVHNLSVQYDDEQARVPMEK	SVSP	SVSP_7
TCVGDSGGPLICNGTFQGIVSWGGK	TCVGDSGGPLICNGTFQGIVSWGGK	SVSP	SVSP_8
NVTNKDEQTR	NVTNKDEQTR	SVSP	SVSP_9
INLFNNTVCR	INLFNNTVCR	SVSP	SVSP_10
SLVAIFNSTGFF	SLVAIFNSTGFF	SVSP	SVSP_11
SLVAIFNSTGF	SLVAIFNSTGFF	SVSP	SVSP_11
SLVLLYNSSSLL	SLVLLYNSSSLL	SVSP	SVSP_12
VIGGDECNITEHR	VIGGDECNITEHR	SVSP	SVSP_13
NVTNEDEQTR	NVTNEDEQTRVPK	SVSP	SVSP_14
NVTNEDEQTRVPK	NVTNEDEQTRVPK	SVSP	SVSP_14
NGTNEDEQTR	NGTNEDEQTRVPK	SVSP	SVSP_15
NGTNEDEQTRVPK	NGTNEDEQTRVPK	SVSP	SVSP_15
NTTLCAGILQGGK	NTTLCAGILQGGK	SVSP	SVSP_16
FLALVYTNR	FLALVYTNR	SVSP	SVSP_17
LALVYTNR	FLALVYTNR	SVSP	SVSP_17
LNSPVDNSTHIAPLR	LNSPVDNSTHIAPLR	SVSP	SVSP_18
SPVDNSTHIAPLR	LNSPVDNSTHIAPLR	SVSP	SVSP_18
LGVHNESVQYDDEQR	LGVHNESVQYDDEQR	SVSP	SVSP_19
IQSIIAGNK	VFDYLPWIQSIIAGNK	SVSP	SVSP_20
PWIQSIIAGNK	VFDYLPWIQSIIAGNK	SVSP	SVSP_20
VFDYLPWIQSIIAGNK	VFDYLPWIQSIIAGNK	SVSP	SVSP_20
YLPWIQSIIAGNK	VFDYLPWIQSIIAGNK	SVSP	SVSP_20
INVHPSLVLLFNSS	INVHPSLVLLFNSSSLL	SVSP	SVSP_21
INVHPSLVLLFNSSSLL	INVHPSLVLLFNSSSLL	SVSP	SVSP_21
SLVLLFNSSSLL	INVHPSLVLLFNSSSLL	SVSP	SVSP_21
IMGWGSITSPNVSFPGVPH	IMGWGSITSPNVSFPGVPH	SVSP	SVSP_22
IMGWGSITSPNVTFPGVPH	IMGWGSITSPNVTFPGVPH	SVSP	SVSP_23
VMGWGSITIPNDTYPDVPH	VMGWGSITIPNDTYPDVPH	SVSP	SVSP_24
LNRPVNNSEHIAPL	LNRPVNNSEHIAPLSLPSN	SVSP	SVSP_25
LNRPVNNSEHIAPLSLPSN	LNRPVNNSEHIAPLSLPSN	SVSP	SVSP_25
NSSGFLCAGTLINK	SLVVLFNSSGFLCAGTLINK	SVSP	SVSP_26
SLVVLFNSSGFL	SLVVLFNSSGFLCAGTLINK	SVSP	SVSP_26
SLVVLFNSSGFLCAGTLINK	SLVVLFNSSGFLCAGTLINK	SVSP	SVSP_26
APFNISTWQK	APFNISTWQK	Unknwon	Unknown_1
VQNGTEADFAK	VQNGTEADFAK	Unknwon	Unknown_2
Carvalho, P., Lima, D., Leprevost, F. et al. Integrated analysis of shotgun proteomic data with PatternLab for proteomics 4.0. Nat Protoc 11, 102–117 (2016). https://doi.org/10.1038/nprot.2015.133

## Sheet: BU
Supplementary Table S16. List of the putative N-glycosylated peptides identified in the de-N-glycosylated fractions (dF1, dF2, dF3) of B. jararacussu venom and their related N-glycosylated sites. The codes attributed to the N-glycosylation sites were randomly attibuted and are not corelated between the venoms. The red bold label was used to differentiate N-glycosylation sites in case of two sites…
Putative N-glycosylated peptides	N-glycosylated site	Toxin Class	N-glycosylated site code
TIVYLNGTTQACR	TIVYLNGTTQACR	5'-Nase	5'-Nase_1
IQLHNYSSQEIGK	IQLHNYSSQEIGK	5'-Nase	5'-Nase_2
LHNYSSQEIGK	IQLHNYSSQEIGK	5'-Nase	5'-Nase_2
GSIASNISGYILPYK	GSIASNISGYILPYK	5'-Nase	5'-Nase_3
IASNISGYILPYK	GSIASNISGYILPYK	5'-Nase	5'-Nase_3
GPIASNISGYILPYK	GPIASNISGYILPYK	5'-Nase	5'-Nase_4
GDSSNHSSGNLDISIVGDYIK	GDSSNHSSGNLDISIVGDYIK	5'-Nase	5'-Nase_5
ANNGTITLEELS	ANNGTITLEELSAVLPFGGTF	5'-Nase	5'-Nase_6
ANNGTITLEELSAVLPFGGTF	ANNGTITLEELSAVLPFGGTF	5'-Nase	5'-Nase_6
YLQNETEYIPWQR	YLQNETEYIPWQR	APase	APase_1
VYAQPQQINTAIYAANVTK	VYAQPQQINTAIYAANVTK	APase	APase_2
ANISDTDQQLK	ANISDTDQQLK	APase	APase_3
GNETIINLIHSTR	GNETIINLIHSTR	Carboxypeptidase	Carboxypeptidase_1
IYVQNQSNLGQQYIQQK	IYVQNQSNLGQQYIQQK	Carboxypeptidase	Carboxypeptidase_2
DLQGNPIANATISVEGINHDITSAK	DLQGNPIANATISVEGINHDITSAK	Carboxypeptidase	Carboxypeptidase_3
SIHVGNLTFHDGSMVEEYLLEDIMK	SIHVGNLTFHDGSMVEEYLLEDIMK	Carboxypeptidase	Carboxypeptidase_4
SLMNSTEGAVGR	SLMNSTEGAVGR	DNAse	DNAse_1
DLPALLNASEGK	DLPALLNASEGK	DNAse	DNAse_2
HVQEEPWNSSVTLTSK	HVQEEPWNSSVTLTSK	DNAse	DNAse_3
NLNDLGLLNNYSSER	NLNDLGLLNNYSSER	GC	GC_1
YSHRPTILNATCILQVTSQTNVSR	YSHRPTILNATCILQVTSQTNVSR	GC	GC_3
YSHRPTILNATCILQVTSQTNVSR	YSHRPTILNATCILQVTSQTNVSR	GC	GC_2
GHFFNGIIPQNESLVK	GHFFNGIIPQNESLVK	HYA	HYA_1
DLCNQNLITNLSK	DLCNQNLITNLSK	Inhibitor	Inhibitor_1
CFNITGTMAQGSAAAK	CFNITGTMAQGSAAAK	Inhibitor	Inhibitor_2
FNITGTMAQGSAAAK	CFNITGTMAQGSAAAK	Inhibitor	Inhibitor_2
EAYLVVGDSANFTNWAAGEPNK	EAYLVVGDSANFTNWAAGEPNK	Inhibitor	Inhibitor_3
FIYYPNHNFTSG	FIYYPNHNFTSG	LAAO	LAAO_1
TNCSYMLNK	RTNCSYMLNK	LAAO	LAAO_2
RTNCSYMLNK	RTNCSYMLNK	LAAO	LAAO_2
LELVTFNTTFGK	LELVTFNTTFGK	Pantetheinase	Pantetheinase_1
VNVLTANTHNISLR	VNVLTANTHNISLR	Pantetheinase	Pantetheinase_2
LISQNNISQDLLTVTLFGR	LISQNNISQDLLTVTLFGR	Pantetheinase	Pantetheinase_3
KPAPNNGTHGSLNHLLK	LKPAPNNGTHGSLNHLLK	PDE	PDE_1
LKPAPNNGTHGSLNHLLK	LKPAPNNGTHGSLNHLLK	PDE	PDE_1
PAPNNGTHGSLNHLLK	LKPAPNNGTHGSLNHLLK	PDE	PDE_1
NGTHGSLNHLLK	LKPAPNNGTHGSLNHLLK	PDE	PDE_1
IESEAHNLPYGRPQVLQNHSK	IESEAHNLPYGRPQVLQNHSK	PDE	PDE_2
NLPYGRPQVLQNHSK	IESEAHNLPYGRPQVLQNHSK	PDE	PDE_2
GLPVFSWVNFNK	GLPVFSWVNFNK	PLB	PLB_1
LPVFSWVNFNK	GLPVFSWVNFNK	PLB	PLB_1
VFSWVNFNK	GLPVFSWVNFNK	PLB	PLB_1
EIYNMSGYGEYVQR	EIYNMSGYGEYVQR	PLB	PLB_2
NGDAYGYYNDTIQSTGWGILEIK	NGDAYGYYNDTIQSTGWGILEIK	PLB	PLB_3
LFSNCSQEDQR	LFSNCSQEDQRK	SVMP	SVMP/Catalytic Domain_1
LFSNCSQEDQRK	LFSNCSQEDQRK	SVMP	SVMP/Catalytic Domain_1
GRNLTAVR	YGRNLTAVR	SVMP	SVMP/Catalytic Domain_2
YGRNLTAVR	YGRNLTAVR	SVMP	SVMP/Catalytic Domain_2
INVTSAGDVTLSSFR	INVTSAGDVTLSSFRK	SVMP	SVMP/Catalytic Domain_3
INVTSAGDVTLSSFRK	INVTSAGDVTLSSFRK	SVMP	SVMP/Catalytic Domain_3
KYTGNLTAIR	KYTGNLTAIR	SVMP	SVMP/Catalytic Domain_4
TGNLTAIR	KYTGNLTAIR	SVMP	SVMP/Catalytic Domain_4
YTGNLTAIR	KYTGNLTAIR	SVMP	SVMP/Catalytic Domain_4
SVQHPYQFSNCSQNQYQR	SVQHPYQFSNCSQNQYQR	SVMP	SVMP/Catalytic Domain_5
QFSNCSQNQYQR	SVQHPYQFSNCSQNQYQR	SVMP	SVMP/Catalytic Domain_5
DKINVTSAVEPTLASFGTWR	DKINVTSAVEPTLASFGTWR	SVMP	SVMP/Catalytic Domain_6
INVTSAVEPTLASF	DKINVTSAVEPTLASFGTWR	SVMP	SVMP/Catalytic Domain_6
INVTSAVEPTLASFGTWR	DKINVTSAVEPTLASFGTWR	SVMP	SVMP/Catalytic Domain_6
LVADTMAHEIGHNLGIHHDNG	LVADTMAHEIGHNLGIHHDNGS	SVMP	SVMP/Catalytic Domain_7
LVADTMAHEIGHNLGIHHDNGS	LVADTMAHEIGHNLGIHHDNGS	SVMP	SVMP/Catalytic Domain_7
NHDHAQLLTGMIFNETIEGR	RKNHDHAQLLTGMIFNETIEGR	SVMP	SVMP/Catalytic Domain_8
RKNHDHAQLLTGMIFNETIEGR	RKNHDHAQLLTGMIFNETIEGR	SVMP	SVMP/Catalytic Domain_8
DLSNVTSASGDTLASF	SNRDLSNVTSASGDTLASFGTWR	SVMP	SVMP/Catalytic Domain_9
DLSNVTSASGDTLASFGTW	SNRDLSNVTSASGDTLASFGTWR	SVMP	SVMP/Catalytic Domain_9
DLSNVTSASGDTLASFGTWR	SNRDLSNVTSASGDTLASFGTWR	SVMP	SVMP/Catalytic Domain_9
SNRDLSNVTSASGDTLASFGTWR	SNRDLSNVTSASGDTLASFGTWR	SVMP	SVMP/Catalytic Domain_9
FSNCSQEYQR	LFSNCSQEYQR	SVMP	SVMP/Catalytic Domain_10
LFSNCSQEYQR	LFSNCSQEYQR	SVMP	SVMP/Catalytic Domain_10
INVTSSSSDTLR	INVTSSSSDTLR	SVMP	SVMP/Catalytic Domain_11
INVTSASSDTLK	INVTSASSDTLK	SVMP	SVMP/Catalytic Domain_12
ASVGFVQENSTINLK	ASVGFVQENSTINLK	SVMP	SVMP/Catalytic Domain_13
INVTSEGNVTLDLFGTWR	INVTSEGNVTLDLFGTWR	SVMP	SVMP/Catalytic Domain_14
DLSNVTSASGDTLDSFGTWR	DLSNVTSASGDTLDSFGTWR	SVMP	SVMP/Catalytic Domain_15
DHAQLLTGMIFNETIEGR	KHDHAQLLTGMIFNETIEGR	SVMP	SVMP/Catalytic Domain_16
GMIFNETIEGR	KHDHAQLLTGMIFNETIEGR	SVMP	SVMP/Catalytic Domain_16
HAQLLTGMIFNETIEGR	KHDHAQLLTGMIFNETIEGR	SVMP	SVMP/Catalytic Domain_16
HDHAQLLTGMIFNETIEGR	KHDHAQLLTGMIFNETIEGR	SVMP	SVMP/Catalytic Domain_16
IFNETIEGR	KHDHAQLLTGMIFNETIEGR	SVMP	SVMP/Catalytic Domain_16
KHDHAQLLTGMIFNETIEGR	KHDHAQLLTGMIFNETIEGR	SVMP	SVMP/Catalytic Domain_16
LLTGMIFNETIEGR	KHDHAQLLTGMIFNETIEGR	SVMP	SVMP/Catalytic Domain_16
LTGMIFNETIEGR	KHDHAQLLTGMIFNETIEGR	SVMP	SVMP/Catalytic Domain_16
TGMIFNETIEGR	KHDHAQLLTGMIFNETIEGR	SVMP	SVMP/Catalytic Domain_16
ISHQPLQYFSNCSYIEYWDFIK	ISHQPLQYFSNCSYIEYWDFIK	SVMP	SVMP/Catalytic Domain_17
LFSNCSYIQCR	LFSNCSYIQCR	SVMP	SVMP/Catalytic Domain_18
HYNYSEDPDFGMVDHGTK	KYPCHYNYSEDPDFGMVDHGTK	SVMP	SVMP/Cys Rich_1
KYPCHYNYSEDPDFGMVDHGTK	KYPCHYNYSEDPDFGMVDHGTK	SVMP	SVMP/Cys Rich_1
YPCHYNYSEDPDFGMVDHGTK	KYPCHYNYSEDPDFGMVDHGTK	SVMP	SVMP/Cys Rich_1
NGHPCQNNNGYCYNGTCPTMK	NGHPCQNNNGYCYNGTCPTMK	SVMP	SVMP/Cys Rich_2
ASQSNLTPEQQR	ASQSNLTPEQQR	SVMP	SVMP/Prodomain/Catalytic Domain_1
SQSNLTPEQQR	ASQSNLTPEQQR	SVMP	SVMP/Prodomain/Catalytic Domain_1
ASQSNLTPEQR	ASQSNLTPEQR	SVMP	SVMP/Prodomain/Catalytic Domain_2
SQSNLTPEQR	ASQSNLTPEQR	SVMP	SVMP/Prodomain/Catalytic Domain_2
SLVLLFNSSSLL	SLVLLFNSSSLL	SVSP	SVSP_1
SLVAIFNSTGF	SLVAIFNSTGFF	SVSP	SVSP_2
SLVAIFNSTGFF	SLVAIFNSTGFF	SVSP	SVSP_2
VVGGDECNISEHR	VVGGDECNISEHR	SVSP	SVSP_3
VGGDECNISEHR	VVGGDECNISEHR	SVSP	SVSP_3
NVTNEDEQTR	NVTNEDEQTRVPK	SVSP	SVSP_4
NVTNEDEQTRVPK	NVTNEDEQTRVPK	SVSP	SVSP_4
NISDITDK	NISDITDKDIMLIR	SVSP	SVSP_5
NISDITDKDIMLIR	NISDITDKDIMLIR	SVSP	SVSP_5
LGVHNQSVQYDDEQR	LGVHNQSVQYDDEQR	SVSP	SVSP_6
LNSPVDNSTHIAPLR	LNSPVDNSTHIAPLR	SVSP	SVSP_7
SPVDNSTHIAPLR	LNSPVDNSTHIAPLR	SVSP	SVSP_7
FDYLPWIQSIIAGNK	VFDYLPWIQSIIAGNK	SVSP	SVSP_8
IQSIIAGNK	VFDYLPWIQSIIAGNK	SVSP	SVSP_8
PWIQSIIAGNK	VFDYLPWIQSIIAGNK	SVSP	SVSP_8
VFDYLPWIQSIIAGNK	VFDYLPWIQSIIAGNK	SVSP	SVSP_8
YLPWIQSIIAGNK	VFDYLPWIQSIIAGNK	SVSP	SVSP_8
GVHNLSVQYDDEQAR	IYLGVHNLSVQYDDEQAR	SVSP	SVSP_9
IYLGVHNLSVQYDDEQAR	IYLGVHNLSVQYDDEQAR	SVSP	SVSP_9
LGVHNLSVQYDDEQAR	IYLGVHNLSVQYDDEQAR	SVSP	SVSP_9
LNRPVNNSEH	LNRPVNNSEHIAPLSLPSN	SVSP	SVSP_10
LNRPVNNSEHIAPL	LNRPVNNSEHIAPLSLPSN	SVSP	SVSP_10
LNRPVNNSEHIAPLSLPSN	LNRPVNNSEHIAPLSLPSN	SVSP	SVSP_10
LNRPVNNS	LNRPVNNSEHIAPLSLPSN	SVSP	SVSP_10
FNSSSLLCGGTLINK	SLVVLFNSSSLLCGGTLINK	SVSP	SVSP_11
SLVVLFNSSSLL	SLVVLFNSSSLLCGGTLINK	SVSP	SVSP_11
SLVVLFNSSSLLCGGTLINK	SLVVLFNSSSLLCGGTLINK	SVSP	SVSP_11
INLVNDTVCHGAYNGLPVTSR	INLVNDTVCHGAYNGLPVTSR	SVSP	SVSP_12
AAYPWWPATNTTLCAGILQGGK	AAYPWWPATNTTLCAGILQGGK	SVSP	SVSP_13
DISTDINK	DISTDINK	Unknown	Unknown_1
NFDGYFQDLLNK	NFDGYFQDLLNK	Unknown	Unknown_2
LGNATSNLK	LGNATSNLK	Unknown	Unknown_3
Carvalho, P., Lima, D., Leprevost, F. et al. Integrated analysis of shotgun proteomic data with PatternLab for proteomics 4.0. Nat Protoc 11, 102–117 (2016). https://doi.org/10.1038/nprot.2015.133

## Sheet: BM
Supplementary Table S17. List of the putative N-glycosylated peptides identified in the de-N-glycosylated fractions (dF1, dF2, dF3) of B. moojeni venom and their related N-glycosylated sites. The codes attributed to the N-glycosylation sites were randomly attibuted and are not corelated between the venoms. The red bold label was used to differentiate N-glycosylation sites in case of two sites pre…
Putative N-glycosylated peptides	N-glycosylated site	Toxin Class	N-glycosylated site code
TIVYLNGTTQACR	TIVYLNGTTQACR	5'-Nase	5'-Nase_1
IQLHNYSSQEIGK	IQLHNYSSQEIGK	5'-Nase	5'-Nase_2
GPIASNISGYILPYK	GPIASNISGYILPYK	5'-Nase	5'-Nase_3
GPIASNISGYILP	GPIASNISGYILPYK	5'-Nase	5'-Nase_3
GDSSNHSSGNLDISIVGDYIK	GDSSNHSSGNLDISIVGDYIK	5'-Nase	5'-Nase_4
NDENGSWTNFR	NDENGSWTNFR	APase	APase_1
VALNSTVTQQR	VALNSTVTQQR	APase	APase_2
YLQNETEYIPWQR	YLQNETEYIPWQR	APase	APase_3
VYAQPQQINTAIYAANVTK	VYAQPQQINTAIYAANVTK	APase	APase_4
IYVQNQSNLGQQYIQQK	IYVQNQSNLGQQYIQQK	Carboxypeptidase	Carboxypeptidase_1
SIHVGNLTFHDGSMVEEYLLEDIMK	SIHVGNLTFHDGSMVEEYLLEDIMK	Carboxypeptidase	Carboxypeptidase_2
SLMNSTEGAVGR	SLMNSTEGAVGR	DNAse	DNAse_1
DLPALLNASEGK	DLPALLNASEGK	DNAse	DNAse_2
SHGVLASNCSGQYR	SHGVLASNCSGQYR	DNAse	DNAse_3
HVQEEPWNSSVTLTSK	HVQEEPWNSSVTLTSK	DNAse	DNAse_4
TVNISTVADHFDHIK	TVNISTVADHFDHIKK	DPase	DNAse_1
TVNISTVADHFDHIKK	TVNISTVADHFDHIKK	DPase	DNAse_1
NLNDLGLLNNYSSER	NLNDLGLLNNYSSER	GC	GC_1
YSHRPTILNATCILQVTSQTNVSR	YSHRPTILNATCILQVTSQTNVSR	GC	GC_3
YSHRPTILNATCILQVTSQTNVSR	YSHRPTILNATCILQVTSQTNVSR	GC	GC_2
GHFFNGIIPQNESLVK	GHFFNGIIPQNESLVK	HYA	HYA_1
IMVHGNATEK	IMVHGNATEK	HYA	HYA_2
MVHGNATEK	IMVHGNATEK	HYA	HYA_2
DSISPEHNNT	DSISPEHNNTALN	Inhibitor	Inhibitor_1
DSISPEHNNTALN	DSISPEHNNTALN	Inhibitor	Inhibitor_1
ILDYLNTTGQLNDEIK	ILDYLNTTGQLNDEIK	Inhibitor	Inhibitor_2
EAYLVVGDSANFTNWAAGEPNK	EAYLVVGDSANFTNWAAGEPNK	Inhibitor	Inhibitor_3
RTNCSYMLNK	RTNCSYMLNK	LAAO	LAAO_1
TNCSYMLNK	RTNCSYMLNK	LAAO	LAAO_1
FIHYPNHNFTSGVGVIIAY	FIHYPNHNFTSGVGVIIAY	LAAO	LAAO_2
FIHYPNHNFTSGVG	FIHYPNHNFTSGVGVIIAY	LAAO	LAAO_2
VNLLAANTHNISLR	VNLLAANTHNISLR	Pantetheinase	Pantetheinase_1
LISQNNISQDLLTVTLFGR	LISQNNISQDLLTVTLFGR	Pantetheinase	Pantetheinase_2
KPAPNNGTHGSLNHLLK	LKPAPNNGTHGSLNHLLK	PDE	PDE_1
LKPAPNNGTHGSLNHLLK	LKPAPNNGTHGSLNHLLK	PDE	PDE_1
PAPNNGTHGSLNHLLK	LKPAPNNGTHGSLNHLLK	PDE	PDE_1
PNNGTHGSLNHLLK	LKPAPNNGTHGSLNHLLK	PDE	PDE_1
NGTHGSLNHLLK	LKPAPNNGTHGSLNHLLK	PDE	PDE_1
IESEAHNLPYGRPQVLQNHSK	IESEAHNLPYGRPQVLQNHSK	PDE	PDE_2
PQVLQNHSK	IESEAHNLPYGRPQVLQNHSK	PDE	PDE_2
INGSYPTIFK	INGSYPTIFK	PDE	PDE_3
GLPVFSWVNFNK	GLPVFSWVNFNK	PLB	PLB_1
LPVFSWVNFNK	GLPVFSWVNFNK	PLB	PLB_1
VFSWVNFNK	GLPVFSWVNFNK	PLB	PLB_1
EIYNMSGYGEYVQR	EIYNMSGYGEYVQR	PLB	PLB_2
NGDAYGYYNDTIQSTGWGILEIK	NGDAYGYYNDTIQSTGWGILEIK	PLB	PLB_3
LFSNCSQEDQRK	LFSNCSQEDQRK	SVMP	SVMP/Catalytic Domain_1
LFSNCSQEDQR	LFSNCSQEDQRK	SVMP	SVMP/Catalytic Domain_1
KYTGNLTAIR	KYTGNLTAIR	SVMP	SVMP/Catalytic Domain_2
TGNLTAIR	KYTGNLTAIR	SVMP	SVMP/Catalytic Domain_2
YTGNLTAIR	KYTGNLTAIR	SVMP	SVMP/Catalytic Domain_2
DKINVTSASSDTLK	DKINVTSASSDTLK	SVMP	SVMP/Catalytic Domain_3
INVTSASSDTLK	DKINVTSASSDTLK	SVMP	SVMP/Catalytic Domain_3
DKINVTSSSSDTLR	DKINVTSSSSDTLR	SVMP	SVMP/Catalytic Domain_4
INVTSSSSDTLR	DKINVTSSSSDTLR	SVMP	SVMP/Catalytic Domain_4
ASVGFVQENSTINLK	ASVGFVQENSTINLK	SVMP	SVMP/Catalytic Domain_5
SVGFVQENSTINLK	ASVGFVQENSTINLK	SVMP	SVMP/Catalytic Domain_5
GDKINVTSDSWF	GDKINVTSDSWFTLM	SVMP	SVMP/Catalytic Domain_6
GDKINVTSDSWFTLM	GDKINVTSDSWFTLM	SVMP	SVMP/Catalytic Domain_6
INVTSAGDVTLSSFR	INVTSAGDVTLSSFRK	SVMP	SVMP/Catalytic Domain_7
INVTSAGDVTLSSFRK	INVTSAGDVTLSSFRK	SVMP	SVMP/Catalytic Domain_7
QFSNCSQNQYQR	SVQHPYQFSNCSQNQYQR	SVMP	SVMP/Catalytic Domain_8
SVQHPYQFSNCSQNQYQR	SVQHPYQFSNCSQNQYQR	SVMP	SVMP/Catalytic Domain_8
DHAQLLTGMIFNETIEGR	KHDHAQLLTGMIFNETIEGR	SVMP	SVMP/Catalytic Domain_9
HAQLLTGMIFNETIEGR	KHDHAQLLTGMIFNETIEGR	SVMP	SVMP/Catalytic Domain_9
HDHAQLLTGMIFNETIEGR	KHDHAQLLTGMIFNETIEGR	SVMP	SVMP/Catalytic Domain_9
KHDHAQLLTGMIFNETIEGR	KHDHAQLLTGMIFNETIEGR	SVMP	SVMP/Catalytic Domain_9
DLSNVTSASGDTLDSFGTW	DLSNVTSASGDTLDSFGTWR	SVMP	SVMP/Catalytic Domain_10
DLSNVTSASGDTLDSFGTWR	DLSNVTSASGDTLDSFGTWR	SVMP	SVMP/Catalytic Domain_10
DLSNVTSASGDTLASF	DLSNVTSASGDTLASFGTWR	SVMP	SVMP/Catalytic Domain_11
DLSNVTSASGDTLASFGTW	DLSNVTSASGDTLASFGTWR	SVMP	SVMP/Catalytic Domain_11
DLSNVTSASGDTLASFGTWR	DLSNVTSASGDTLASFGTWR	SVMP	SVMP/Catalytic Domain_11
NHDHAQLLTGMIFNETIEGR	RKNHDHAQLLTGMIFNETIEGR	SVMP	SVMP/Catalytic Domain_12
RKNHDHAQLLTGMIFNETIEGR	RKNHDHAQLLTGMIFNETIEGR	SVMP	SVMP/Catalytic Domain_12
INVTSAVEPTLASF	TNGDKINVTSAVEPTLASFGTWR	SVMP	SVMP/Catalytic Domain_13
INVTSAVEPTLASFGTW	TNGDKINVTSAVEPTLASFGTWR	SVMP	SVMP/Catalytic Domain_13
INVTSAVEPTLASFGTWR	TNGDKINVTSAVEPTLASFGTWR	SVMP	SVMP/Catalytic Domain_13
TNGDKINVTSAVEPTLASFGTWR	TNGDKINVTSAVEPTLASFGTWR	SVMP	SVMP/Catalytic Domain_13
KYTGNSTAIR	KYTGNSTAIR	SVMP	SVMP/Catalytic Domain_14
YTGNSTAIR	KYTGNSTAIR	SVMP	SVMP/Catalytic Domain_14
FSNCSQEYQR	LFSNCSQEYQR	SVMP	SVMP/Catalytic Domain_15
LFSNCSQEYQR	LFSNCSQEYQR	SVMP	SVMP/Catalytic Domain_15
SNCSQEYQR	LFSNCSQEYQR	SVMP	SVMP/Catalytic Domain_15
VLSNDTSK	VLSNDTSK	SVMP	SVMP/Catalytic Domain_16
INVTSEGDVTLK	INVTSEGDVTLK	SVMP	SVMP/Catalytic Domain_17
AAAISNDTSK	AAAISNDTSK	SVMP	SVMP/Catalytic Domain_18
ISHQPLQYFSNCSYIK	ISHQPLQYFSNCSYIK	SVMP	SVMP/Catalytic Domain_19
INVTSEGNVTLDLFGTWR	INVTSEGNVTLDLFGTWR	SVMP	SVMP/Catalytic Domain_20
INVQSNSSVTLDFFGTWR	INVQSNSSVTLDFFGTWR	SVMP	SVMP/Catalytic Domain_21
GMIFNETIEGR	KHDNAQLLTGMIFNETIEGR	SVMP	SVMP/Catalytic Domain_22
HDNAQLLTGMIFNETIEGR	KHDNAQLLTGMIFNETIEGR	SVMP	SVMP/Catalytic Domain_22
LLTGMIFNETIEGR	KHDNAQLLTGMIFNETIEGR	SVMP	SVMP/Catalytic Domain_22
LTGMIFNETIEGR	KHDNAQLLTGMIFNETIEGR	SVMP	SVMP/Catalytic Domain_22
TGMIFNETIEGR	KHDNAQLLTGMIFNETIEGR	SVMP	SVMP/Catalytic Domain_22
IFNETIEGR	KHDNAQLLTGMIFNETIEGR	SVMP	SVMP/Catalytic Domain_22
LSVQQPYQFSNCSQNQYQR	LSVQQPYQFSNCSQNQYQR	SVMP	SVMP/Catalytic Domain_23
RYVELVIVADHGMVMKHNETLR	RYVELVIVADHGMVMKHNETLR	SVMP	SVMP/Catalytic Domain_24
VPLTGLEIWSDGDKINVTSAAK	VPLTGLEIWSDGDKINVTSAAK	SVMP	SVMP/Catalytic Domain_25
RYIELVIVADHGMVTKHNETLR	RYIELVIVADHGMVTKHNETLR	SVMP	SVMP/Catalytic Domain_26
ALFGSNATVAQDGCFDVNK	ALFGSNATVAQDGCFDVNK	SVMP	SVMP/Cys Rich_1
GSNATVAQDGCFDVNK	ALFGSNATVAQDGCFDVNK	SVMP	SVMP/Cys Rich_1
NGHPCQNNNGYCYNGTCPTMK	NGHPCQNNNGYCYNGTCPTMK	SVMP	SVMP/Cys Rich_2
KYPCHYNYSEDPDFGMVDHGTK	KYPCHYNYSEDPDFGMVDHGTK	SVMP	SVMP/Cys Rich_3
ASQSNLTPEQQK	ASQSNLTPEQQK	SVMP	SVMP/Prodomain/Catalytic Domain_1
SQSNLTPEQQK	ASQSNLTPEQQK	SVMP	SVMP/Prodomain/Catalytic Domain_1
ASQSNLTPEQQR	ASQSNLTPEQQR	SVMP	SVMP/Prodomain/Catalytic Domain_2
SQSNLTPEQQR	ASQSNLTPEQQR	SVMP	SVMP/Prodomain/Catalytic Domain_2
ASQSNLTPAQQAYLDAK	ASQSNLTPAQQAYLDAK	SVMP	SVMP/Prodomain/Catalytic Domain_3
SLVAIFNSTGF	SLVAIFNSTGFF	SVSP	SVSP_1
SLVAIFNSTGFF	SLVAIFNSTGFF	SVSP	SVSP_1
NVTNEDEQTR	NVTNEDEQTRVPK	SVSP	SVSP_2
NVTNEDEQTRVPK	NVTNEDEQTRVPK	SVSP	SVSP_2
VIGGDECNISEHR	VIGGDECNISEHR	SVSP	SVSP_3
INLFNNTVCR	INLFNNTVCR	SVSP	SVSP_4
LNSTVSNSPHIAPL	LNSTVSNSPHIAPL	SVSP	SVSP_5
DYLPWIQSIIAGNK	VFDYLPWIQSIIAGNK	SVSP	SVSP_6
FDYLPWIQSIIAGNK	VFDYLPWIQSIIAGNK	SVSP	SVSP_6
IQSIIAGNK	VFDYLPWIQSIIAGNK	SVSP	SVSP_6
LPWIQSIIAGNK	VFDYLPWIQSIIAGNK	SVSP	SVSP_6
PWIQSIIAGNK	VFDYLPWIQSIIAGNK	SVSP	SVSP_6
VFDYLPWIQSIIAGNK	VFDYLPWIQSIIAGNK	SVSP	SVSP_6
YLPWIQSIIAGNK	VFDYLPWIQSIIAGNK	SVSP	SVSP_6
SLVVLFNSSSLLCGGTLINK	SLVVLFNSSSLLCGGTLINK	SVSP	SVSP_7
SLVVLFNSSSLL	SLVVLFNSSSLLCGGTLINK	SVSP	SVSP_7
LFNSSSLLCSGTLINK	SLVLLFNSSSLLCSGTLINK	SVSP	SVSP_8
SLVLLFNSSSLL	SLVLLFNSSSLLCSGTLINK	SVSP	SVSP_8
SLVLLFNSSSLLCSGTLINK	SLVLLFNSSSLLCSGTLINK	SVSP	SVSP_8
LGVHNESVQYDDEQR	SMHIYLGVHNESVQYDDEQRR	SVSP	SVSP_9
SMHIYLGVHNESVQYDDEQR	SMHIYLGVHNESVQYDDEQRR	SVSP	SVSP_9
SMHIYLGVHNESVQYDDEQRR	SMHIYLGVHNESVQYDDEQRR	SVSP	SVSP_9
AAYPWWPATNTTLCAGILQGGK	AAYPWWPATNTTLCAGILQGGK	SVSP	SVSP_10
NNDTMEEIDEYFNK	NNDTMEEIDEYFNK	Unknown	Unknown_1
Carvalho, P., Lima, D., Leprevost, F. et al. Integrated analysis of shotgun proteomic data with PatternLab for proteomics 4.0. Nat Protoc 11, 102–117 (2016). https://doi.org/10.1038/nprot.2015.133
