# Supplementary material for: N‑Glycoproteomic Portraits of Bothrops Snake Venoms Reveal Evolutionarily Conserved and Divergent Phenotypes
Source: J Proteome Res. 2025 Nov 7;24(12):5948–72. doi: 10.1021/acs.jproteome.5c00249 (PMC12687316; doi:10.1021/acs.jproteome.5c00249)
Supplement: Supplementary file 2 [file pr5c00249_si_002.zip › Supp. Tables S18-24.xlsx]

## Sheet: BA
Supplementary Table S18. N-glycopeptides identified in the intact glycopeptide fractions of B. alcatraz venom using the GlycReSoft software. Red label indicates N-glycosylated peptide identified in at least two technical replicates (without considering O-acetylation).
Replicate	Fraction	Peptide moiety	N-glycan composition	N-glycan code	N-glycopeptide (with codes)	O-acetylated?	N-glycan type	N-glycopeptide	N-glycosylated site code	neutral_mass	mass_accuracy	ms1_score	ms2_score	charge_states	msms_count	protein_name	Toxin Class
R1	gF3	SLVAIFNSTGFF	Fuc:1; Hex:5; HexNAc:4; Neu5Ac:2	B43	SLVAIFNSTGFF:B43		Fucosylated and Sialylated	SLVAIFN(N-Glycosylation)STGFF{Fuc:1; Hex:5; HexNAc:4; Neu5Ac:2}	SVSP_6	3652.5	-2.13593e-06	8.33849	160.89	3	1	BJACESS05941_SVSP|m.10150_Snake_venom_serine_protease_HS114_OS=Bothrops_jararaca_PE=1_SV=1_SVSP_	SVSP
R1	gF3	SLVAIFNSTGFF	Fuc:1; Hex:3; HexNAc:8; Neu5Ac:2	B35	SLVAIFNSTGFF:B35		Fucosylated and Sialylated	SLVAIFN(N-Glycosylation)STGFF{Fuc:1; Hex:3; HexNAc:8; Neu5Ac:2}	SVSP_6	4140.66	1.09318e-05	-3.39254	157.834	3	1	BJACESS05941_SVSP|m.10150_Snake_venom_serine_protease_HS114_OS=Bothrops_jararaca_PE=1_SV=1_SVSP_	SVSP
R1	gF3	SLVAIFNSTGFF	Fuc:1; Hex:5; HexNAc:5; Neu5Ac:3	B20	SLVAIFNSTGFF:B20		Fucosylated and Sialylated	SLVAIFN(N-Glycosylation)STGFF{Fuc:1; Hex:5; HexNAc:5; Neu5Ac:3}	SVSP_6	4181.69	-0.0083746	0	142.215	3	1	BJACESS05941_SVSP|m.10150_Snake_venom_serine_protease_HS114_OS=Bothrops_jararaca_PE=1_SV=1_SVSP_	SVSP
R1	gF3	SLVAIFNSTGFF	Fuc:1; Hex:5; HexNAc:4; Neu5Ac:4	B11	SLVAIFNSTGFF:B11		Fucosylated and Sialylated	SLVAIFN(N-Glycosylation)STGFF{Fuc:1; Hex:5; HexNAc:4; Neu5Ac:4}	SVSP_6	4234.7	-2.53959e-06	9.68894	140.766	3	4	BJACESS05941_SVSP|m.10150_Snake_venom_serine_protease_HS114_OS=Bothrops_jararaca_PE=1_SV=1_SVSP_	SVSP
R1	gF3	SLVAIFNSTGFF	Fuc:1; Hex:3; HexNAc:8; Neu5Ac:2	B35	SLVAIFNSTGFF:B35	Yes	Fucosylated and Sialylated	SLVAIFN(N-Glycosylation)STGFF{@acetyl:1; Fuc:1; Hex:3; HexNAc:8; Neu5Ac:2}	SVSP_6	4182.69	7.7197e-06	0	119.766	3	1	BJACESS05941_SVSP|m.10150_Snake_venom_serine_protease_HS114_OS=Bothrops_jararaca_PE=1_SV=1_SVSP_	SVSP
R1	gF3	SLVAIFNSTGFF	Fuc:1; Hex:5; HexNAc:4; Neu5Ac:2	B43	SLVAIFNSTGFF:B43		Fucosylated and Sialylated	SLVAIFN(N-Glycosylation)STGFF{Fuc:1; Hex:5; HexNAc:4; Neu5Ac:2}	SVSP_6	3655.48	-0.000816226	0	96.2614	3	1	BJACESS05941_SVSP|m.10150_Snake_venom_serine_protease_HS114_OS=Bothrops_jararaca_PE=1_SV=1_SVSP_	SVSP
R1	gF3	SLVAIFNSTGFF	Fuc:1; Hex:5; HexNAc:4; Neu5Ac:4	B11	SLVAIFNSTGFF:B11		Fucosylated and Sialylated	SLVAIFN(N-Glycosylation)STGFF{Fuc:1; Hex:5; HexNAc:4; Neu5Ac:4}	SVSP_6	4259.68	-0.00586784	0	93.9742	3	2	BJACESS05941_SVSP|m.10150_Snake_venom_serine_protease_HS114_OS=Bothrops_jararaca_PE=1_SV=1_SVSP_	SVSP
R1	gF3	SLVAIFNSTGFF	Fuc:1; Hex:3; HexNAc:8; Neu5Ac:2	B35	SLVAIFNSTGFF:B35		Fucosylated and Sialylated	SLVAIFN(N-Glycosylation)STGFF{Fuc:1; Hex:3; HexNAc:8; Neu5Ac:2}	SVSP_6	4140.67	9.97429e-06	14.3473	35.0167	3;4	2	BJACESS05941_SVSP|m.10150_Snake_venom_serine_protease_HS114_OS=Bothrops_jararaca_PE=1_SV=1_SVSP_	SVSP
R1	gF3	INVTSAGGVTLSSFR	Fuc:1; Hex:3; HexNAc:8; Neu5Ac:2	B35	INVTSAGGVTLSSFR:B35		Fucosylated and Sialylated	IN(N-Glycosylation)VTSAGGVTLSSFR{Fuc:1; Hex:3; HexNAc:8; Neu5Ac:2}	SVMP/Catalytic Domain_8	4346.8	9.37742e-06	11.1404	159.79	3	3	BJACESS03970_SVMP|m.6666_Zinc_metalloproteinase-disintegrin-like_ACLD_OS=Agkistrodon_contortrix_laticinctus_PE=2_SV=1_SVMP_Catalytic Domain	SVMP
R1	gF3	INVTSAGGVTLSSFR	Fuc:1; Hex:5; HexNAc:4; Neu5Ac:2	B43	INVTSAGGVTLSSFR:B43		Fucosylated and Sialylated	IN(N-Glycosylation)VTSAGGVTLSSFR{Fuc:1; Hex:5; HexNAc:4; Neu5Ac:2}	SVMP/Catalytic Domain_8	3880.61	-0.005665	0	111.926	3	1	BJACESS03970_SVMP|m.6666_Zinc_metalloproteinase-disintegrin-like_ACLD_OS=Agkistrodon_contortrix_laticinctus_PE=2_SV=1_SVMP_Catalytic Domain	SVMP
R1	gF3	INVTSAGGVTLSSFR	Fuc:1; Hex:5; HexNAc:4; Neu5Ac:4	B11	INVTSAGGVTLSSFR:B11	Yes	Fucosylated and Sialylated	IN(N-Glycosylation)VTSAGGVTLSSFR{@acetyl:1; Fuc:1; Hex:5; HexNAc:4; Neu5Ac:4}	SVMP/Catalytic Domain_8	4485.8	-0.000661075	0	98.8682	3	1	BJACESS03970_SVMP|m.6666_Zinc_metalloproteinase-disintegrin-like_ACLD_OS=Agkistrodon_contortrix_laticinctus_PE=2_SV=1_SVMP_Catalytic Domain	SVMP
R1	gF3	INVTSAGGVTLSSFR	Fuc:1; Hex:3; HexNAc:8; Neu5Ac:2	B35	INVTSAGGVTLSSFR:B35		Fucosylated and Sialylated	IN(N-Glycosylation)VTSAGGVTLSSFR{Fuc:1; Hex:3; HexNAc:8; Neu5Ac:2}	SVMP/Catalytic Domain_8	4346.8	8.87891e-06	8.99312	82.5945	3	1	BJACESS03970_SVMP|m.6666_Zinc_metalloproteinase-disintegrin-like_ACLD_OS=Agkistrodon_contortrix_laticinctus_PE=2_SV=1_SVMP_Catalytic Domain	SVMP
R1	gF3	INVTSAGGVTLSSFR	Fuc:1; Hex:5; HexNAc:3; Neu5Ac:2	B3	INVTSAGGVTLSSFR:B3		Fucosylated and Sialylated	IN(N-Glycosylation)VTSAGGVTLSSFR{Fuc:1; Hex:5; HexNAc:3; Neu5Ac:2}	SVMP/Catalytic Domain_8	3679.57	-0.00652705	0	50.7428	3	1	BJACESS03970_SVMP|m.6666_Zinc_metalloproteinase-disintegrin-like_ACLD_OS=Agkistrodon_contortrix_laticinctus_PE=2_SV=1_SVMP_Catalytic Domain	SVMP
R1	gF3	INVTSAGGVTLSSFR	Fuc:1; Hex:5; HexNAc:4; Neu5Ac:4	B11	INVTSAGGVTLSSFR:B11	Yes	Fucosylated and Sialylated	IN(N-Glycosylation)VTSAGGVTLSSFR{@acetyl:1; Fuc:1; Hex:5; HexNAc:4; Neu5Ac:4}	SVMP/Catalytic Domain_8	4482.84	-1.02841e-06	-3.95563	41.8739	4	1	BJACESS03970_SVMP|m.6666_Zinc_metalloproteinase-disintegrin-like_ACLD_OS=Agkistrodon_contortrix_laticinctus_PE=2_SV=1_SVMP_Catalytic Domain	SVMP
R1	gF3	YGSNLTAVR	Hex:5; HexNAc:2	A1	YGSNLTAVR:A1		High mannose	YGSN(N-Glycosylation)LTAVR{Hex:5; HexNAc:2}	SVMP/Catalytic Domain_4	2195.93	2.00663e-06	0.820303	175.602	2	2	BJAR454SVMPPIII03_Zinc_metalloproteinase-disintegrin-like_halysase_OS=Gloydius_halys_PE=1|Q8AWI5|VM3HA_GLOHA_SVMP_Catalytic Domain	SVMP
R1	gF3	YGSNLTAVR	Hex:6; HexNAc:2	A2	YGSNLTAVR:A2		High mannose	YGSN(N-Glycosylation)LTAVR{Hex:6; HexNAc:2}	SVMP/Catalytic Domain_4	2357.98	1.18805e-06	-2.28073	166.696	2	1	BJAR454SVMPPIII03_Zinc_metalloproteinase-disintegrin-like_halysase_OS=Gloydius_halys_PE=1|Q8AWI5|VM3HA_GLOHA_SVMP_Catalytic Domain	SVMP
R1	gF3	YGSNLTAVR	Hex:5; HexNAc:2	A1	YGSNLTAVR:A1		High mannose	YGSN(N-Glycosylation)LTAVR{Hex:5; HexNAc:2}	SVMP/Catalytic Domain_4	2195.93	2.61665e-07	-1.63901	161.126	2;3	4	BJAR454SVMPPIII03_Zinc_metalloproteinase-disintegrin-like_halysase_OS=Gloydius_halys_PE=1|Q8AWI5|VM3HA_GLOHA_SVMP_Catalytic Domain	SVMP
R1	gF3	YGSNLTAVR	Hex:5; HexNAc:2	A1	YGSNLTAVR:A1		High mannose	YGSN(N-Glycosylation)LTAVR{Hex:5; HexNAc:2}	SVMP/Catalytic Domain_4	2195.94	-2.32521e-06	8.57247	135.032	2	20	BJAR454SVMPPIII03_Zinc_metalloproteinase-disintegrin-like_halysase_OS=Gloydius_halys_PE=1|Q8AWI5|VM3HA_GLOHA_SVMP_Catalytic Domain	SVMP
R1	gF3	YGSNLTAVR	Hex:5; HexNAc:2	A1	YGSNLTAVR:A1		High mannose	YGSN(N-Glycosylation)LTAVR{Hex:5; HexNAc:2}	SVMP/Catalytic Domain_4	2196.95	-0.000464148	0	98.8079	2	1	BJAR454SVMPPIII03_Zinc_metalloproteinase-disintegrin-like_halysase_OS=Gloydius_halys_PE=1|Q8AWI5|VM3HA_GLOHA_SVMP_Catalytic Domain	SVMP
R1	gF3	HDHAQLLTGMIFNGTIEGR	Fuc:1; Hex:3; HexNAc:8; Neu5Ac:2	B35	HDHAQLLTGMIFNGTIEGR:B35		Fucosylated and Sialylated	HDHAQLLTGMIFN(N-Glycosylation)GTIEGR{Fuc:1; Hex:3; HexNAc:8; Neu5Ac:2}	SVMP/Catalytic Domain_7	4970.02	-0.00441361	0	161.461	4	1	tr|A0A1L8D649|A0A1L8D649_BOTAT_SVMP_Catalytic Domain	SVMP
R1	gF3	HDHAQLLTGMIFNGTIEGR	Fuc:1; Hex:5; HexNAc:5; Neu5Ac:3	B20	HDHAQLLTGMIFNGTIEGR:B20	Yes	Fucosylated and Sialylated	HDHAQLLTGM(Oxidation)IFN(N-Glycosylation)GTIEGR{@acetyl:1; Fuc:1; Hex:5; HexNAc:5; Neu5Ac:3}	SVMP/Catalytic Domain_7	5029.05	-0.00338008	0	54.5657	4	1	tr|A0A1L8D649|A0A1L8D649_BOTAT_SVMP_Catalytic Domain	SVMP
R1	gF3	HDHAQLLTGMIFNGTIEGR	Hex:5; HexNAc:4; Neu5Ac:2	B4	HDHAQLLTGMIFNGTIEGR:B4	Yes	Sialylated	HDHAQLLTGMIFN(N-Glycosylation)GTIEGR{@acetyl:1; Hex:5; HexNAc:4; Neu5Ac:2}	SVMP/Catalytic Domain_7	4389.89	-0.00775946	0	54.2444	4	1	tr|A0A1L8D649|A0A1L8D649_BOTAT_SVMP_Catalytic Domain	SVMP
R1	gF3	HDHAQLLTGMIFNGTIEGR	Fuc:1; Hex:5; HexNAc:4; Neu5Ac:2	B43	HDHAQLLTGMIFNGTIEGR:B43		Fucosylated and Sialylated	HDHAQLLTGMIFN(N-Glycosylation)GTIEGR{Fuc:1; Hex:5; HexNAc:4; Neu5Ac:2}	SVMP/Catalytic Domain_7	4481.85	-0.00490443	0	50.4259	4	1	tr|A0A1L8D649|A0A1L8D649_BOTAT_SVMP_Catalytic Domain	SVMP
R1	gF3	IMGWGSITSPNVTFPGVPH	Fuc:1; Hex:3; HexNAc:8; Neu5Ac:2	B35	IMGWGSITSPNVTFPGVPH:B35		Fucosylated and Sialylated	IMGWGSITSPN(N-Glycosylation)VTFPGVPH{Fuc:1; Hex:3; HexNAc:8; Neu5Ac:2}	SVSP_8	4856.97	-0.0045165	0	121.83	4	1	GW576243.1.p1_SVSP_	SVSP
R1	gF3	IMGWGSITSPNVTFPGVPH	Fuc:1; Hex:5; HexNAc:5; Neu5Ac:3	B20	IMGWGSITSPNVTFPGVPH:B20		Fucosylated and Sialylated	IM(Oxidation)GWGSITSPN(N-Glycosylation)VTFPGVPH{Fuc:1; Hex:5; HexNAc:5; Neu5Ac:3}	SVSP_8	4856.96	5.18224e-06	0	46.7136	3	1	GW576243.1.p1_SVSP_	SVSP
R1	gF3	IMGWGSITSPNVTFPGVPH	Fuc:1; Hex:6; HexNAc:3; Neu5Ac:2	B6	IMGWGSITSPNVTFPGVPH:B6		Fucosylated and Sialylated	IMGWGSITSPN(N-Glycosylation)VTFPGVPH{Fuc:1; Hex:6; HexNAc:3; Neu5Ac:2}	SVSP_8	4327.77	-0.00507824	0	40.6135	3	1	GW576243.1.p1_SVSP_	SVSP
R1	gF3	KYTGNSTAIR	Hex:5; HexNAc:2	A1	KYTGNSTAIR:A1		High mannose	KYTGN(N-Glycosylation)STAIR{Hex:5; HexNAc:2}	SVMP/Catalytic Domain_11	2326	7.24443e-07	12.2511	188.319	2;3	4	BJACESS04003_SVMP|m.6718_Zinc_metalloproteinase-disintegrin-like_VMP-III_OS=Agkistrodon_piscivorus_leucostoma_PE=2_SV=1_SVMP_Catalytic Domain	SVMP
R1	gF3	KYTGNSTAIR	Hex:5; HexNAc:2	A1	KYTGNSTAIR:A1		High mannose	KYTGN(N-Glycosylation)STAIR{Hex:5; HexNAc:2}	SVMP/Catalytic Domain_11	2326.01	-1.76773e-06	10.4474	92.7109	2;3	2	BJACESS04003_SVMP|m.6718_Zinc_metalloproteinase-disintegrin-like_VMP-III_OS=Agkistrodon_piscivorus_leucostoma_PE=2_SV=1_SVMP_Catalytic Domain	SVMP
R1	gF3	KYTGNSTAIR	Hex:5; HexNAc:2	A1	KYTGNSTAIR:A1		High mannose	KYTGN(N-Glycosylation)STAIR{Hex:5; HexNAc:2}	SVMP/Catalytic Domain_11	2326.01	-9.06092e-07	8.65553	84.2088	2;3	11	BJACESS04003_SVMP|m.6718_Zinc_metalloproteinase-disintegrin-like_VMP-III_OS=Agkistrodon_piscivorus_leucostoma_PE=2_SV=1_SVMP_Catalytic Domain	SVMP
R1	gF3	GDSSNHSSGNLDISIVGDYIK	Hex:5; HexNAc:2	A1	GDSSNHSSGNLDISIVGDYIK:A1		High mannose	GDSSN(N-Glycosylation)HSSGNLDISIVGDYIK{Hex:5; HexNAc:2}	5'-Nase_1	3393.45	-6.94394e-07	-1.47659	169.673	3	1	BJACESS07965_5NUCL|m.14184_Snake_venom_5'-nucleotidase_OS=Gloydius_brevicaudus_PE=2_SV=1_5'-Nase_	5'-Nase
R1	gF3	GDSSNHSSGNLDISIVGDYIK	Hex:6; HexNAc:2	A2	GDSSNHSSGNLDISIVGDYIK:A2		High mannose	GDSSN(N-Glycosylation)HSSGNLDISIVGDYIK{Hex:6; HexNAc:2}	5'-Nase_1	3555.5	-6.75e-07	-2.69717	140.856	3	2	BJACESS07965_5NUCL|m.14184_Snake_venom_5'-nucleotidase_OS=Gloydius_brevicaudus_PE=2_SV=1_5'-Nase_	5'-Nase
R1	gF3	GHFFNGIIPQNESLVK	Hex:5; HexNAc:2	A1	GHFFNGIIPQNESLVK:A1		High mannose	GHFFNGIIPQN(N-Glycosylation)ESLVK{Hex:5; HexNAc:2}	HYA_1	3015.36	-6.0218e-07	0	189.654	3	1	BJARGLA00940|m.21297_Hyaluronidase_OS=Crotalus_adamanteus_PE=1|J3S820|HYAL_CROAD_HYA_	HYA
R1	gF3	GHFFNGIIPQNESLVK	Hex:6; HexNAc:2	A2	GHFFNGIIPQNESLVK:A2		High mannose	GHFFNGIIPQN(N-Glycosylation)ESLVK{Hex:6; HexNAc:2}	HYA_1	3177.42	-1.22936e-06	0	164.192	3	1	BJARGLA00940|m.21297_Hyaluronidase_OS=Crotalus_adamanteus_PE=1|J3S820|HYAL_CROAD_HYA_	HYA
R1	gF3	GPIASNISGYILPYK	Hex:5; HexNAc:2	A1	GPIASNISGYILPYK:A1		High mannose	GPIASN(N-Glycosylation)ISGYILPYK{Hex:5; HexNAc:2}	5'-Nase_4	2808.29	-9.1361e-07	0	132.402	3	2	BJACESS07965_5NUCL|m.14184_Snake_venom_5'-nucleotidase_OS=Gloydius_brevicaudus_PE=2_SV=1_5'-Nase_	5'-Nase
R1	gF3	GPIASNISGYILPYK	Fuc:1; Hex:3; HexNAc:8; Neu5Ac:2	B35	GPIASNISGYILPYK:B35		Fucosylated and Sialylated	GPIASN(N-Glycosylation)ISGYILPYK{Fuc:1; Hex:3; HexNAc:8; Neu5Ac:2}	5'-Nase_4	4452.84	-0.00492689	0	112.645	3	1	BJACESS07965_5NUCL|m.14184_Snake_venom_5'-nucleotidase_OS=Gloydius_brevicaudus_PE=2_SV=1_5'-Nase_	5'-Nase
R1	gF3	INGSYPTIFK	Hex:6; HexNAc:2	A2	INGSYPTIFK:A2		High mannose	IN(N-Glycosylation)GSYPTIFK{Hex:6; HexNAc:2}	PDE_2	2517.08	-5.44498e-07	15.0128	174.393	2	1	GFWW01032370.1.p1_PDE_	PDE
R1	gF3	INGSYPTIFK	Hex:5; HexNAc:2	A1	INGSYPTIFK:A1		High mannose	IN(N-Glycosylation)GSYPTIFK{Hex:5; HexNAc:2}	PDE_2	2355.03	-5.52727e-07	-1.64943	172.214	2	2	GFWW01032370.1.p1_PDE_	PDE
R1	gF3	LFSNCSQEDQR	Hex:5; HexNAc:2	A1	LFSNCSQEDQR:A1		High mannose	LFSN(N-Glycosylation)C(Carbamidomethyl)SQEDQR{Hex:5; HexNAc:2}	SVMP/Catalytic Domain_2	2599.01	7.75731e-07	0	168.186	2	1	BJACESS04728_SVMP|m.7903_Zinc_metalloproteinase-disintegrin-like_ACLD_OS=Agkistrodon_contortrix_laticinctus_PE=2_SV=1_SVMP_Catalytic Domain	SVMP
R1	gF3	LFSNCSQEDQR	Hex:6; HexNAc:2	A2	LFSNCSQEDQR:A2		High mannose	LFSN(N-Glycosylation)C(Carbamidomethyl)SQEDQR{Hex:6; HexNAc:2}	SVMP/Catalytic Domain_2	2761.08	-4.36664e-06	0	34.8064	3	1	BJACESS04728_SVMP|m.7903_Zinc_metalloproteinase-disintegrin-like_ACLD_OS=Agkistrodon_contortrix_laticinctus_PE=2_SV=1_SVMP_Catalytic Domain	SVMP
R1	gF3	LGMMVDLSHTSNETAK	Hex:6; HexNAc:2	A2	LGMMVDLSHTSNETAK:A2		High mannose	LGMMVDLSHTSN(N-Glycosylation)ETAK{Hex:6; HexNAc:2}	Dpase_1	3111.29	7.75829e-07	0	157.952	3	1	BJARGLA00898|m.21260_Dipeptidase_2_OS=Mus_musculus_GN=Dpep2_PE=1|Q8C255|DPEP2_MOUSE_DPase_	DPase
R1	gF3	LGMMVDLSHTSNETAK	Hex:5; HexNAc:2	A1	LGMMVDLSHTSNETAK:A1		High mannose	LGMMVDLSHTSN(N-Glycosylation)ETAK{Hex:5; HexNAc:2}	Dpase_1	2950.24	-0.000341287	0	147.744	3	1	BJARGLA00898|m.21260_Dipeptidase_2_OS=Mus_musculus_GN=Dpep2_PE=1|Q8C255|DPEP2_MOUSE_DPase_	DPase
R1	gF3	TVNISTVADHFDHIK	Fuc:1; Hex:3; HexNAc:8; Neu5Ac:2	B35	TVNISTVADHFDHIK:B35		Fucosylated and Sialylated	TVN(N-Glycosylation)ISTVADHFDHIK{Fuc:1; Hex:3; HexNAc:8; Neu5Ac:2}	Dpase_2	4557.84	-0.00503357	0	122.767	3	2	BJARGLA00898|m.21260_Dipeptidase_2_OS=Mus_musculus_GN=Dpep2_PE=1|Q8C255|DPEP2_MOUSE_DPase_	DPase
R1	gF3	TVNISTVADHFDHIK	Fuc:1; Hex:5; HexNAc:3; Neu5Ac:2	B3	TVNISTVADHFDHIK:B3		Fucosylated and Sialylated	TVN(N-Glycosylation)ISTVADHFDHIK{Fuc:1; Hex:5; HexNAc:3; Neu5Ac:2}	Dpase_2	3843.61	7.44651e-07	0	38.3784	4	1	BJARGLA00898|m.21260_Dipeptidase_2_OS=Mus_musculus_GN=Dpep2_PE=1|Q8C255|DPEP2_MOUSE_DPase_	DPase
R1	gF3	YSEDPDYGMVDNGTK	Fuc:1; Hex:5; HexNAc:3; Neu5Ac:2	B3	YSEDPDYGMVDNGTK:B3	Yes	Fucosylated and Sialylated	YSEDPDYGMVDN(N-Glycosylation)GTK{@acetyl:1; Fuc:1; Hex:5; HexNAc:3; Neu5Ac:2}	SVMP/Cys Rich_3	3879.41	9.43104e-06	14.3192	84.3204	3;4	1	BJACESS04382_SVMP|m.7325_Zinc_metalloproteinase-disintegrin-like_HF3_OS=Bothrops_jararaca_PE=1_SV=3_SVMP_Cys rich	SVMP
R1	gF3	YSEDPDYGMVDNGTK	Hex:5; HexNAc:2	A1	YSEDPDYGMVDNGTK:A1		High mannose	YSEDPDYGMVDN(N-Glycosylation)GTK{Hex:5; HexNAc:2}	SVMP/Cys Rich_3	2923.13	-0.00582335	0	26.625	3	1	BJACESS04382_SVMP|m.7325_Zinc_metalloproteinase-disintegrin-like_HF3_OS=Bothrops_jararaca_PE=1_SV=3_SVMP_Cys rich	SVMP
R1	gF3	IESEAHNLPYGRPQVLQNHSK	Hex:5; HexNAc:2	A1	IESEAHNLPYGRPQVLQNHSK:A1		High mannose	IESEAHNLPYGRPQVLQN(N-Glycosylation)HSK{Hex:5; HexNAc:2}	PDE_3	3632.65	-3.01358e-07	0	169.353	5	3	GFWW01032370.1.p1_PDE_	PDE
R1	gF3	INVTSAGGVTLSSFRK	Fuc:1; Hex:3; HexNAc:8; Neu5Ac:2	B35	INVTSAGGVTLSSFRK:B35		Fucosylated and Sialylated	IN(N-Glycosylation)VTSAGGVTLSSFRK{Fuc:1; Hex:3; HexNAc:8; Neu5Ac:2}	SVMP/Catalytic Domain_8	4496.89	-0.00488178	0	114.1	4	2	BJACESS03970_SVMP|m.6666_Zinc_metalloproteinase-disintegrin-like_ACLD_OS=Agkistrodon_contortrix_laticinctus_PE=2_SV=1_SVMP_Catalytic Domain	SVMP
R1	gF3	LFSNCSLEDQRK	Hex:5; HexNAc:2	A1	LFSNCSLEDQRK:A1		High mannose	LFSN(N-Glycosylation)C(Carbamidomethyl)SLEDQRK{Hex:5; HexNAc:2}	SVMP/Catalytic Domain_3	2712.13	1.63095e-06	0	167.073	3	1	BJACESS20586_SVMP|m.35647_Zinc_metalloproteinase-disintegrin-like_ACLD_OS=Agkistrodon_contortrix_laticinctus_PE=2_SV=1_SVMP_Catalytic Domain	SVMP
R1	gF3	LFSNCSQEDQRK	Hex:5; HexNAc:2	A1	LFSNCSQEDQRK:A1		High mannose	LFSN(N-Glycosylation)C(Carbamidomethyl)SQEDQRK{Hex:5; HexNAc:2}	SVMP/Catalytic Domain_2	2727.12	-5.14187e-06	0	145.037	2	2	BJACESS04728_SVMP|m.7903_Zinc_metalloproteinase-disintegrin-like_ACLD_OS=Agkistrodon_contortrix_laticinctus_PE=2_SV=1_SVMP_Catalytic Domain	SVMP
R1	gF3	LNSPVDNSTHIAPLR	Hex:5; HexNAc:2	A1	LNSPVDNSTHIAPLR:A1		High mannose	LNSPVDN(N-Glycosylation)STHIAPLR{Hex:5; HexNAc:2}	SVSP_1	2849.28	8.68099e-09	0	174.032	3	1	BJACESS09309_SVSP|m.16855_Snake_venom_serine_protease_BPA_OS=Bothrops_jararaca_PE=1_SV=1_SVSP_	SVSP
R1	gF3	NMHIYLGVHNESVQYDDEQGRV	Fuc:1; Hex:5; HexNAc:5; Neu5Ac:3	B20	NMHIYLGVHNESVQYDDEQGRV:B20		Fucosylated and Sialylated	NMHIYLGVHN(N-Glycosylation)ESVQYDDEQGRV{Fuc:1; Hex:5; HexNAc:5; Neu5Ac:3}	SVSP_11	5483.2	-0.00656732	0	88.4668	5	2	tr|A0A2I7YS88|A0A2I7YS88_9SAUR_SVSP_	SVSP
R1	gF3	VIYNVSGYGEYVQR	Hex:5; HexNAc:2	A1	VIYNVSGYGEYVQR:A1		High mannose	VIYN(N-Glycosylation)VSGYGEYVQR{Hex:5; HexNAc:2}	PLB_2	2863.24	-0.000351084	0	204.074	3	2	BJACESS00827|m.1309_Phospholipase_B_OS=Crotalus_adamanteus_PE=1_SV=1_PLB_	PLB
R1	gF3	YTGNSTAIR	Hex:5; HexNAc:2	A1	YTGNSTAIR:A1		High mannose	YTGN(N-Glycosylation)STAIR{Hex:5; HexNAc:2}	SVMP/Catalytic Domain_11	2197.91	3.5844e-07	0	169.894	2	2	BJACESS04003_SVMP|m.6718_Zinc_metalloproteinase-disintegrin-like_VMP-III_OS=Agkistrodon_piscivorus_leucostoma_PE=2_SV=1_SVMP_Catalytic Domain	SVMP
R1	gF3	YADALNLTR	Hex:5; HexNAc:2	A1	YADALNLTR:A1		High mannose	YADALN(N-Glycosylation)LTR{Hex:5; HexNAc:2}	APase_7	2251.96	-2.09907e-06	0	190.147	2	2	BJACESS13101|m.23580_Glutamyl_aminopeptidase_OS=Sus_scrofa_GN=ENPEP_PE=1_SV=1_APase_	APase
R1	gF3	HASSCIMATVLSNDTSK	Hex:6; HexNAc:2	A2	HASSCIMATVLSNDTSK:A2		High mannose	HASSC(Carbamidomethyl)IM(Oxidation)ATVLSN(N-Glycosylation)DTSK{Hex:6; HexNAc:2}	SVMP/Catalytic Domain_15	3215.3	3.19318e-06	0	26.7708	3	1	BJACESS04728_SVMP|m.7903_Zinc_metalloproteinase-disintegrin-like_ACLD_OS=Agkistrodon_contortrix_laticinctus_PE=2_SV=1_SVMP_Catalytic Domain	SVMP
R1	gF3	LLTGMIFNGTIEGR	Fuc:1; Hex:3; HexNAc:8; Neu5Ac:2	B35	LLTGMIFNGTIEGR:B35	Yes	Fucosylated and Sialylated	LLTGMIFN(N-Glycosylation)GTIEGR{@acetyl:1; Fuc:1; Hex:3; HexNAc:8; Neu5Ac:2}	SVMP/Catalytic Domain_7	4423.85	-0.00497145	0	35.6491	4	1	tr|A0A1L8D649|A0A1L8D649_BOTAT_SVMP_Catalytic Domain	SVMP
R1	gF3	NSTHIAPLSLPSNPASVGSVCR	Fuc:1; Hex:5; HexNAc:5	B17	NSTHIAPLSLPSNPASVGSVCR:B17		Fucosylated	N(N-Glycosylation)STHIAPLSLPSNPASVGSVC(Carbamidomethyl)R{Fuc:1; Hex:5; HexNAc:5}	SVSP_12	4256.8	-0.00515583	0	42.5764	4	1	tr|E9JG14|E9JG14_ECHCS_SVSP_	SVSP
R1	gF1	KYTGNSTAIR	Fuc:1; Hex:6; HexNAc:3; Neu5Ac:2	B6	KYTGNSTAIR:B6		Fucosylated and Sialylated	KYTGN(N-Glycosylation)STAIR{Fuc:1; Hex:6; HexNAc:3; Neu5Ac:2}	SVMP/Catalytic Domain_11	3419.38	3.30147e-06	-0.661731	157.102	3	1	BJACESS04003_SVMP|m.6718_Zinc_metalloproteinase-disintegrin-like_VMP-III_OS=Agkistrodon_piscivorus_leucostoma_PE=2_SV=1_SVMP_Catalytic Domain	SVMP
R1	gF1	KYTGNSTAIR	Hex:5; HexNAc:2	A1	KYTGNSTAIR:A1		High mannose	KYTGN(N-Glycosylation)STAIR{Hex:5; HexNAc:2}	SVMP/Catalytic Domain_11	2326	4.30585e-06	21.8005	156.933	3	3	BJACESS04003_SVMP|m.6718_Zinc_metalloproteinase-disintegrin-like_VMP-III_OS=Agkistrodon_piscivorus_leucostoma_PE=2_SV=1_SVMP_Catalytic Domain	SVMP
R1	gF1	KYTGNSTAIR	Fuc:1; Hex:4; HexNAc:4; Neu5Ac:2	B10	KYTGNSTAIR:B10		Fucosylated and Sialylated	KYTGN(N-Glycosylation)STAIR{Fuc:1; Hex:4; HexNAc:4; Neu5Ac:2}	SVMP/Catalytic Domain_11	3298.35	3.7677e-06	-5.11294	149.928	3	1	BJACESS04003_SVMP|m.6718_Zinc_metalloproteinase-disintegrin-like_VMP-III_OS=Agkistrodon_piscivorus_leucostoma_PE=2_SV=1_SVMP_Catalytic Domain	SVMP
R1	gF1	KYTGNSTAIR	Fuc:1; Hex:5; HexNAc:4; Neu5Ac:4	B11	KYTGNSTAIR:B11		Fucosylated and Sialylated	KYTGN(N-Glycosylation)STAIR{Fuc:1; Hex:5; HexNAc:4; Neu5Ac:4}	SVMP/Catalytic Domain_11	4042.6	9.63769e-08	0	120.708	3	1	BJACESS04003_SVMP|m.6718_Zinc_metalloproteinase-disintegrin-like_VMP-III_OS=Agkistrodon_piscivorus_leucostoma_PE=2_SV=1_SVMP_Catalytic Domain	SVMP
R1	gF1	KYTGNSTAIR	Fuc:1; Hex:5; HexNAc:3; Neu5Ac:2	B3	KYTGNSTAIR:B3		Fucosylated and Sialylated	KYTGN(N-Glycosylation)STAIR{Fuc:1; Hex:5; HexNAc:3; Neu5Ac:2}	SVMP/Catalytic Domain_11	3257.32	3.35192e-06	0	109.699	3	1	BJACESS04003_SVMP|m.6718_Zinc_metalloproteinase-disintegrin-like_VMP-III_OS=Agkistrodon_piscivorus_leucostoma_PE=2_SV=1_SVMP_Catalytic Domain	SVMP
R1	gF1	KYTGNSTAIR	Hex:5; HexNAc:3; Neu5Ac:2	B2	KYTGNSTAIR:B2		Sialylated	KYTGN(N-Glycosylation)STAIR{Hex:5; HexNAc:3; Neu5Ac:2}	SVMP/Catalytic Domain_11	3128.29	-0.00543883	0	101.688	3	1	BJACESS04003_SVMP|m.6718_Zinc_metalloproteinase-disintegrin-like_VMP-III_OS=Agkistrodon_piscivorus_leucostoma_PE=2_SV=1_SVMP_Catalytic Domain	SVMP
R1	gF1	KYTGNSTAIR	Fuc:1; Hex:4; HexNAc:3; Neu5Ac:2	B8	KYTGNSTAIR:B8		Fucosylated and Sialylated	KYTGN(N-Glycosylation)STAIR{Fuc:1; Hex:4; HexNAc:3; Neu5Ac:2}	SVMP/Catalytic Domain_11	3095.27	3.78248e-06	0	70.1889	3	1	BJACESS04003_SVMP|m.6718_Zinc_metalloproteinase-disintegrin-like_VMP-III_OS=Agkistrodon_piscivorus_leucostoma_PE=2_SV=1_SVMP_Catalytic Domain	SVMP
R1	gF1	KYTGNSTAIR	Fuc:1; Hex:5; HexNAc:4; Neu5Ac:3	B9	KYTGNSTAIR:B9		Fucosylated and Sialylated	KYTGN(N-Glycosylation)STAIR{Fuc:1; Hex:5; HexNAc:4; Neu5Ac:3}	SVMP/Catalytic Domain_11	3751.5	3.21802e-06	0	65.5883	3	1	BJACESS04003_SVMP|m.6718_Zinc_metalloproteinase-disintegrin-like_VMP-III_OS=Agkistrodon_piscivorus_leucostoma_PE=2_SV=1_SVMP_Catalytic Domain	SVMP
R1	gF1	KYTGNSTAIR	Fuc:1; Hex:4; HexNAc:4; Neu5Ac:1	B31	KYTGNSTAIR:B31		Fucosylated and Sialylated	KYTGN(N-Glycosylation)STAIR{Fuc:1; Hex:4; HexNAc:4; Neu5Ac:1}	SVMP/Catalytic Domain_11	3007.26	3.29757e-06	0	53.8074	3	1	BJACESS04003_SVMP|m.6718_Zinc_metalloproteinase-disintegrin-like_VMP-III_OS=Agkistrodon_piscivorus_leucostoma_PE=2_SV=1_SVMP_Catalytic Domain	SVMP
R1	gF1	NMHIYLGVHNESVQYDDEQGRV	Fuc:1; Hex:5; HexNAc:5; Neu5Ac:3	B20	NMHIYLGVHNESVQYDDEQGRV:B20		Fucosylated and Sialylated	NMHIYLGVHN(N-Glycosylation)ESVQYDDEQGRV{Fuc:1; Hex:5; HexNAc:5; Neu5Ac:3}	SVSP_11	5481.2	-0.00620377	0	91.494	5	1	tr|A0A2I7YS88|A0A2I7YS88_9SAUR_SVSP_	SVSP
R1	gF1	NMHIYLGVHNESVQYDDEQGRV	Fuc:1; Hex:5; HexNAc:4; Neu5Ac:2	B43	NMHIYLGVHNESVQYDDEQGRV:B43		Fucosylated and Sialylated	NMHIYLGVHN(N-Glycosylation)ESVQYDDEQGRV{Fuc:1; Hex:5; HexNAc:4; Neu5Ac:2}	SVSP_11	4953.03	-2.1422e-06	0	70.0038	5	1	tr|A0A2I7YS88|A0A2I7YS88_9SAUR_SVSP_	SVSP
R1	gF1	NMHIYLGVHNESVQYDDEQGRV	Fuc:1; Hex:3; HexNAc:8; Neu5Ac:2	B35	NMHIYLGVHNESVQYDDEQGRV:B35	Yes	Fucosylated and Sialylated	NMHIYLGVHN(N-Glycosylation)ESVQYDDEQGRV{@acetyl:1; Fuc:1; Hex:3; HexNAc:8; Neu5Ac:2}	SVSP_11	5502.22	-0.00345034	0	35.3748	5	1	tr|A0A2I7YS88|A0A2I7YS88_9SAUR_SVSP_	SVSP
R1	gF1	NMHIYLGVHNESVQYDDEQGRV	Fuc:1; Hex:5; HexNAc:4; Neu5Ac:4	B11	NMHIYLGVHNESVQYDDEQGRV:B11		Fucosylated and Sialylated	NMHIYLGVHN(N-Glycosylation)ESVQYDDEQGRV{Fuc:1; Hex:5; HexNAc:4; Neu5Ac:4}	SVSP_11	5535.22	-1.34627e-06	0	34.7568	5	1	tr|A0A2I7YS88|A0A2I7YS88_9SAUR_SVSP_	SVSP
R1	gF1	NMHIYLGVHNESVQYDDEQGRV	Fuc:1; Hex:3; HexNAc:8; Neu5Ac:2	B35	NMHIYLGVHNESVQYDDEQGRV:B35	Yes	Fucosylated and Sialylated	NM(Oxidation)HIYLGVHN(N-Glycosylation)ESVQYDDEQGRV{@acetyl:1; Fuc:1; Hex:3; HexNAc:8; Neu5Ac:2}	SVSP_11	5499.2	5.71102e-06	-3.87327	24.7676	5	1	tr|A0A2I7YS88|A0A2I7YS88_9SAUR_SVSP_	SVSP
R1	gF1	NSTHIAPLSLPSNPASVGSVCR	Fuc:1; Hex:4; HexNAc:3; Neu5Ac:2	B8	NSTHIAPLSLPSNPASVGSVCR:B8		Fucosylated and Sialylated	N(N-Glycosylation)STHIAPLSLPSNPASVGSVC(Carbamidomethyl)R{Fuc:1; Hex:4; HexNAc:3; Neu5Ac:2}	SVSP_12	4270.8	-0.00514275	0	56.6825	4	1	tr|E9JG14|E9JG14_ECHCS_SVSP_	SVSP
R1	gF1	NSTHIAPLSLPSNPASVGSVCR	Fuc:1; Hex:5; HexNAc:4; Neu5Ac:4	B11	NSTHIAPLSLPSNPASVGSVCR:B11		Fucosylated and Sialylated	N(N-Glycosylation)STHIAPLSLPSNPASVGSVC(Carbamidomethyl)R{Fuc:1; Hex:5; HexNAc:4; Neu5Ac:4}	SVSP_12	5196.14	3.02681e-06	17.0197	47.3926	3;4;5	3	tr|E9JG14|E9JG14_ECHCS_SVSP_	SVSP
R1	gF1	NSTHIAPLSLPSNPASVGSVCR	Fuc:1; Hex:5; HexNAc:5; Neu5Ac:3	B20	NSTHIAPLSLPSNPASVGSVCR:B20	Yes	Fucosylated and Sialylated	N(N-Glycosylation)STHIAPLSLPSNPASVGSVC(Carbamidomethyl)R{@acetyl:1; Fuc:1; Hex:5; HexNAc:5; Neu5Ac:3}	SVSP_12	5150.16	-6.65396e-07	0	36.6168	4	1	tr|E9JG14|E9JG14_ECHCS_SVSP_	SVSP
R1	gF1	NSTHIAPLSLPSNPASVGSVCR	Fuc:1; Hex:5; HexNAc:4; Neu5Ac:3	B9	NSTHIAPLSLPSNPASVGSVCR:B9		Fucosylated and Sialylated	N(N-Glycosylation)STHIAPLSLPSNPASVGSVC(Carbamidomethyl)R{Fuc:1; Hex:5; HexNAc:4; Neu5Ac:3}	SVSP_12	4905.05	3.58032e-06	-1.77435	32.824	3;4	2	tr|E9JG14|E9JG14_ECHCS_SVSP_	SVSP
R1	gF1	NSTHIAPLSLPSNPASVGSVCR	Fuc:1; Hex:4; HexNAc:4; Neu5Ac:2	B10	NSTHIAPLSLPSNPASVGSVCR:B10		Fucosylated and Sialylated	N(N-Glycosylation)STHIAPLSLPSNPASVGSVC(Carbamidomethyl)R{Fuc:1; Hex:4; HexNAc:4; Neu5Ac:2}	SVSP_12	4451.9	3.29887e-06	-1.614	26.6583	3;4	2	tr|E9JG14|E9JG14_ECHCS_SVSP_	SVSP
R1	gF1	LNSPVDNSTHIAPLR	Hex:5; HexNAc:2	A1	LNSPVDNSTHIAPLR:A1		High mannose	LNSPVDN(N-Glycosylation)STHIAPLR{Hex:5; HexNAc:2}	SVSP_1	2849.28	7.18538e-07	11.1442	160.835	3	2	BJACESS09309_SVSP|m.16855_Snake_venom_serine_protease_BPA_OS=Bothrops_jararaca_PE=1_SV=1_SVSP_	SVSP
R1	gF1	LNSPVDNSTHIAPLR	Fuc:1; Hex:4; HexNAc:4; Neu5Ac:2	B10	LNSPVDNSTHIAPLR:B10		Fucosylated and Sialylated	LNSPVDN(N-Glycosylation)STHIAPLR{Fuc:1; Hex:4; HexNAc:4; Neu5Ac:2}	SVSP_1	3821.64	-4.88518e-07	0	114.436	3	1	BJACESS09309_SVSP|m.16855_Snake_venom_serine_protease_BPA_OS=Bothrops_jararaca_PE=1_SV=1_SVSP_	SVSP
R1	gF1	LNSPVDNSTHIAPLR	Fuc:1; Hex:5; HexNAc:3; Neu5Ac:2	B3	LNSPVDNSTHIAPLR:B3		Fucosylated and Sialylated	LNSPVDN(N-Glycosylation)STHIAPLR{Fuc:1; Hex:5; HexNAc:3; Neu5Ac:2}	SVSP_1	3780.61	-4.36502e-07	0	114.001	3	1	BJACESS09309_SVSP|m.16855_Snake_venom_serine_protease_BPA_OS=Bothrops_jararaca_PE=1_SV=1_SVSP_	SVSP
R1	gF1	LNSPVDNSTHIAPLR	Fuc:1; Hex:5; HexNAc:4; Neu5Ac:4	B11	LNSPVDNSTHIAPLR:B11		Fucosylated and Sialylated	LNSPVDN(N-Glycosylation)STHIAPLR{Fuc:1; Hex:5; HexNAc:4; Neu5Ac:4}	SVSP_1	4565.89	-2.04334e-06	0	110.787	3	1	BJACESS09309_SVSP|m.16855_Snake_venom_serine_protease_BPA_OS=Bothrops_jararaca_PE=1_SV=1_SVSP_	SVSP
R1	gF1	YTGNSTAIR	Fuc:1; Hex:6; HexNAc:3; Neu5Ac:2	B6	YTGNSTAIR:B6		Fucosylated and Sialylated	YTGN(N-Glycosylation)STAIR{Fuc:1; Hex:6; HexNAc:3; Neu5Ac:2}	SVMP/Catalytic Domain_11	3291.28	2.05631e-06	0	109.012	3	1	BJACESS04003_SVMP|m.6718_Zinc_metalloproteinase-disintegrin-like_VMP-III_OS=Agkistrodon_piscivorus_leucostoma_PE=2_SV=1_SVMP_Catalytic Domain	SVMP
R1	gF1	YTGNSTAIR	Fuc:1; Hex:5; HexNAc:4; Neu5Ac:2	B43	YTGNSTAIR:B43		Fucosylated and Sialylated	YTGN(N-Glycosylation)STAIR{Fuc:1; Hex:5; HexNAc:4; Neu5Ac:2}	SVMP/Catalytic Domain_11	3332.32	-3.29295e-07	0	56.2496	3	1	BJACESS04003_SVMP|m.6718_Zinc_metalloproteinase-disintegrin-like_VMP-III_OS=Agkistrodon_piscivorus_leucostoma_PE=2_SV=1_SVMP_Catalytic Domain	SVMP
R1	gF1	YTGNSTAIR	Hex:5; HexNAc:4; Neu5Ac:2	B4	YTGNSTAIR:B4	Yes	Sialylated	YTGN(N-Glycosylation)STAIR{@acetyl:1; Hex:5; HexNAc:4; Neu5Ac:2}	SVMP/Catalytic Domain_11	3262.33	-0.0104391	0	14.0935	3	1	BJACESS04003_SVMP|m.6718_Zinc_metalloproteinase-disintegrin-like_VMP-III_OS=Agkistrodon_piscivorus_leucostoma_PE=2_SV=1_SVMP_Catalytic Domain	SVMP
R1	gF1	YTGNSTAIR	Hex:5; HexNAc:3; Neu5Ac:2	B2	YTGNSTAIR:B2	Yes	Sialylated	YTGN(N-Glycosylation)STAIR{@acetyl:1; Hex:5; HexNAc:3; Neu5Ac:2}	SVMP/Catalytic Domain_11	3059.25	-0.0111331	0	12.4293	3	1	BJACESS04003_SVMP|m.6718_Zinc_metalloproteinase-disintegrin-like_VMP-III_OS=Agkistrodon_piscivorus_leucostoma_PE=2_SV=1_SVMP_Catalytic Domain	SVMP
R1	gF1	TIVYLNGTTQACR	Hex:6; HexNAc:2	A2	TIVYLNGTTQACR:A2		High mannose	TIVYLN(N-Glycosylation)GTTQAC(Carbamidomethyl)R{Hex:6; HexNAc:2}	5'-Nase_2	2874.22	8.13012e-07	0	178.135	2	2	BJACESS07965_5NUCL|m.14184_Snake_venom_5'-nucleotidase_OS=Gloydius_brevicaudus_PE=2_SV=1_5'-Nase_	5'-Nase
R1	gF1	TIVYLNGTTQACR	Fuc:1; Hex:4; HexNAc:3; Neu5Ac:2	B8	TIVYLNGTTQACR:B8	Yes	Fucosylated and Sialylated	TIVYLN(N-Glycosylation)GTTQAC(Carbamidomethyl)R{@acetyl:1; Fuc:1; Hex:4; HexNAc:3; Neu5Ac:2}	5'-Nase_2	3524.42	-0.000274825	0	151.822	3	1	BJACESS07965_5NUCL|m.14184_Snake_venom_5'-nucleotidase_OS=Gloydius_brevicaudus_PE=2_SV=1_5'-Nase_	5'-Nase
R1	gF1	TIVYLNGTTQACR	Hex:5; HexNAc:3; Neu5Ac:2	B2	TIVYLNGTTQACR:B2	Yes	Sialylated	TIVYLN(N-Glycosylation)GTTQAC(Carbamidomethyl)R{@acetyl:1; Hex:5; HexNAc:3; Neu5Ac:2}	5'-Nase_2	3539.45	9.1563e-07	8.08585	146.553	3	1	BJACESS07965_5NUCL|m.14184_Snake_venom_5'-nucleotidase_OS=Gloydius_brevicaudus_PE=2_SV=1_5'-Nase_	5'-Nase
R1	gF1	YGSNLTAVR	Hex:5; HexNAc:2	A1	YGSNLTAVR:A1		High mannose	YGSN(N-Glycosylation)LTAVR{Hex:5; HexNAc:2}	SVMP/Catalytic Domain_4	2195.92	2.99241e-06	-0.107316	161.454	2	2	BJAR454SVMPPIII03_Zinc_metalloproteinase-disintegrin-like_halysase_OS=Gloydius_halys_PE=1|Q8AWI5|VM3HA_GLOHA_SVMP_Catalytic Domain	SVMP
R1	gF1	YGSNLTAVR	Hex:6; HexNAc:2	A2	YGSNLTAVR:A2		High mannose	YGSN(N-Glycosylation)LTAVR{Hex:6; HexNAc:2}	SVMP/Catalytic Domain_4	2357.98	2.5526e-06	0	141.122	2	1	BJAR454SVMPPIII03_Zinc_metalloproteinase-disintegrin-like_halysase_OS=Gloydius_halys_PE=1|Q8AWI5|VM3HA_GLOHA_SVMP_Catalytic Domain	SVMP
R1	gF1	YGSNLTAVR	Fuc:1; Hex:4; HexNAc:4; Neu5Ac:2	B10	YGSNLTAVR:B10		Fucosylated and Sialylated	YGSN(N-Glycosylation)LTAVR{Fuc:1; Hex:4; HexNAc:4; Neu5Ac:2}	SVMP/Catalytic Domain_4	3168.28	1.67277e-06	-3.1981	39.0925	3	1	BJAR454SVMPPIII03_Zinc_metalloproteinase-disintegrin-like_halysase_OS=Gloydius_halys_PE=1|Q8AWI5|VM3HA_GLOHA_SVMP_Catalytic Domain	SVMP
R1	gF1	TGNSTAIR	Fuc:1; Hex:5; HexNAc:5; Neu5Ac:4	B22	TGNSTAIR:B22		Fucosylated and Sialylated	TGN(N-Glycosylation)STAIR{Fuc:1; Hex:5; HexNAc:5; Neu5Ac:4}	SVMP/Catalytic Domain_11	3954.51	3.71269e-06	11.2705	21.2332	3	1	BJACESS04003_SVMP|m.6718_Zinc_metalloproteinase-disintegrin-like_VMP-III_OS=Agkistrodon_piscivorus_leucostoma_PE=2_SV=1_SVMP_Catalytic Domain	SVMP
R1	gF1	TGNSTAIR	Fuc:1; Hex:3; HexNAc:8; Neu5Ac:3	B36	TGNSTAIR:B36		Fucosylated and Sialylated	TGN(N-Glycosylation)STAIR{Fuc:1; Hex:3; HexNAc:8; Neu5Ac:3}	SVMP/Catalytic Domain_11	3948.57	-2.07369e-06	-2.83624	17.742	3	1	BJACESS04003_SVMP|m.6718_Zinc_metalloproteinase-disintegrin-like_VMP-III_OS=Agkistrodon_piscivorus_leucostoma_PE=2_SV=1_SVMP_Catalytic Domain	SVMP
R1	gF1	TGNSTAIR	Fuc:1; Hex:3; HexNAc:6; Neu5Ac:2	B32	TGNSTAIR:B32		Fucosylated and Sialylated	TGN(N-Glycosylation)STAIR{Fuc:1; Hex:3; HexNAc:6; Neu5Ac:2}	SVMP/Catalytic Domain_11	3273.28	-0.00671159	0	14.7227	3	1	BJACESS04003_SVMP|m.6718_Zinc_metalloproteinase-disintegrin-like_VMP-III_OS=Agkistrodon_piscivorus_leucostoma_PE=2_SV=1_SVMP_Catalytic Domain	SVMP
R1	gF1	GHFFNGIIPQNESLVK	Hex:5; HexNAc:2	A1	GHFFNGIIPQNESLVK:A1		High mannose	GHFFNGIIPQN(N-Glycosylation)ESLVK{Hex:5; HexNAc:2}	HYA_1	3015.35	1.58429e-06	0	183.37	3	1	BJARGLA00940|m.21297_Hyaluronidase_OS=Crotalus_adamanteus_PE=1|J3S820|HYAL_CROAD_HYA_	HYA
R1	gF1	GHFFNGIIPQNESLVK	Hex:6; HexNAc:2	A2	GHFFNGIIPQNESLVK:A2		High mannose	GHFFNGIIPQN(N-Glycosylation)ESLVK{Hex:6; HexNAc:2}	HYA_1	3177.41	1.87106e-06	-3.01732	172.732	3	1	BJARGLA00940|m.21297_Hyaluronidase_OS=Crotalus_adamanteus_PE=1|J3S820|HYAL_CROAD_HYA_	HYA
R1	gF1	INGSYPTIFK	Hex:6; HexNAc:2	A2	INGSYPTIFK:A2		High mannose	IN(N-Glycosylation)GSYPTIFK{Hex:6; HexNAc:2}	PDE_2	2517.08	5.90822e-08	0	176.263	3	2	GFWW01032370.1.p1_PDE_	PDE
R1	gF1	INGSYPTIFK	Hex:5; HexNAc:2	A1	INGSYPTIFK:A1		High mannose	IN(N-Glycosylation)GSYPTIFK{Hex:5; HexNAc:2}	PDE_2	2355.03	-3.6265e-07	0	152.634	2	1	GFWW01032370.1.p1_PDE_	PDE
R1	gF1	INVTSAGGVTLSSFRK	Fuc:1; Hex:5; HexNAc:4; Neu5Ac:2	B43	INVTSAGGVTLSSFRK:B43		Fucosylated and Sialylated	IN(N-Glycosylation)VTSAGGVTLSSFRK{Fuc:1; Hex:5; HexNAc:4; Neu5Ac:2}	SVMP/Catalytic Domain_8	3986.72	9.01238e-07	-3.52456	91.602	3	2	BJACESS03970_SVMP|m.6666_Zinc_metalloproteinase-disintegrin-like_ACLD_OS=Agkistrodon_contortrix_laticinctus_PE=2_SV=1_SVMP_Catalytic Domain	SVMP
R1	gF1	INVTSAGGVTLSSFRK	Fuc:1; Hex:6; HexNAc:5; Neu5Ac:5	B44	INVTSAGGVTLSSFRK:B44	Yes	Fucosylated and Sialylated	IN(N-Glycosylation)VTSAGGVTLSSFRK{@acetyl:1; Fuc:1; Hex:6; HexNAc:5; Neu5Ac:5}	SVMP/Catalytic Domain_8	5292.09	-0.0047129	0	61.1547	4	1	BJACESS03970_SVMP|m.6666_Zinc_metalloproteinase-disintegrin-like_ACLD_OS=Agkistrodon_contortrix_laticinctus_PE=2_SV=1_SVMP_Catalytic Domain	SVMP
R1	gF1	INVTSASSDTLR	Fuc:1; Hex:5; HexNAc:4; Neu5Ac:4	B11	INVTSASSDTLR:B11		Fucosylated and Sialylated	IN(N-Glycosylation)VTSASSDTLR{Fuc:1; Hex:5; HexNAc:4; Neu5Ac:4}	SVMP/Catalytic Domain_9	4195.69	-4.18286e-06	0	124.125	3	2	BJACESS04728_SVMP|m.7903_Zinc_metalloproteinase-disintegrin-like_ACLD_OS=Agkistrodon_contortrix_laticinctus_PE=2_SV=1_SVMP_Catalytic Domain	SVMP
R1	gF1	INVTSASSDTLR	Fuc:1; Hex:5; HexNAc:4; Neu5Ac:2	B43	INVTSASSDTLR:B43		Fucosylated and Sialylated	IN(N-Glycosylation)VTSASSDTLR{Fuc:1; Hex:5; HexNAc:4; Neu5Ac:2}	SVMP/Catalytic Domain_9	3613.48	3.48066e-07	14.1852	116.854	3	2	BJACESS04728_SVMP|m.7903_Zinc_metalloproteinase-disintegrin-like_ACLD_OS=Agkistrodon_contortrix_laticinctus_PE=2_SV=1_SVMP_Catalytic Domain	SVMP
R1	gF1	LFSNCSLEDQRK	Hex:5; HexNAc:2	A1	LFSNCSLEDQRK:A1		High mannose	LFSN(N-Glycosylation)C(Carbamidomethyl)SLEDQRK{Hex:5; HexNAc:2}	SVMP/Catalytic Domain_3	2712.12	2.54179e-06	-2.35718	114.207	3	1	BJACESS20586_SVMP|m.35647_Zinc_metalloproteinase-disintegrin-like_ACLD_OS=Agkistrodon_contortrix_laticinctus_PE=2_SV=1_SVMP_Catalytic Domain	SVMP
R1	gF1	LFSNCSLEDQRK	Hex:6; HexNAc:2	A2	LFSNCSLEDQRK:A2		High mannose	LFSN(N-Glycosylation)C(Carbamidomethyl)SLEDQRK{Hex:6; HexNAc:2}	SVMP/Catalytic Domain_3	2874.18	2.86521e-06	0	73.1281	3	1	BJACESS20586_SVMP|m.35647_Zinc_metalloproteinase-disintegrin-like_ACLD_OS=Agkistrodon_contortrix_laticinctus_PE=2_SV=1_SVMP_Catalytic Domain	SVMP
R1	gF1	LFSNCSQEDQRK	Hex:6; HexNAc:2	A2	LFSNCSQEDQRK:A2		High mannose	LFSN(N-Glycosylation)C(Carbamidomethyl)SQEDQRK{Hex:6; HexNAc:2}	SVMP/Catalytic Domain_2	2889.15	3.39592e-06	-1.76258	132.931	3	1	BJACESS04728_SVMP|m.7903_Zinc_metalloproteinase-disintegrin-like_ACLD_OS=Agkistrodon_contortrix_laticinctus_PE=2_SV=1_SVMP_Catalytic Domain	SVMP
R1	gF1	LFSNCSQEDQRK	Hex:5; HexNAc:2	A1	LFSNCSQEDQRK:A1		High mannose	LFSN(N-Glycosylation)C(Carbamidomethyl)SQEDQRK{Hex:5; HexNAc:2}	SVMP/Catalytic Domain_2	2727.1	3.71362e-06	-0.857172	130.18	3	1	BJACESS04728_SVMP|m.7903_Zinc_metalloproteinase-disintegrin-like_ACLD_OS=Agkistrodon_contortrix_laticinctus_PE=2_SV=1_SVMP_Catalytic Domain	SVMP
R1	gF1	RYVELVIVADHGMVTKHNETLR	Fuc:1; Hex:3; HexNAc:8; Neu5Ac:2	B35	RYVELVIVADHGMVTKHNETLR:B35	Yes	Fucosylated and Sialylated	RYVELVIVADHGM(Oxidation)VTKHN(N-Glycosylation)ETLR{@acetyl:1; Fuc:1; Hex:3; HexNAc:8; Neu5Ac:2}	SVMP/Catalytic Domain_19	5476.37	7.29337e-06	0	58.1122	5	1	BJACESS03575_SVMP|m.5974_Zinc_metalloproteinase-disintegrin-like_HF3_OS=Bothrops_jararaca_PE=1_SV=3_SVMP_Catalytic Domain	SVMP
R1	gF1	RYVELVIVADHGMVTKHNETLR	Fuc:1; Hex:3; HexNAc:8; Neu5Ac:2	B35	RYVELVIVADHGMVTKHNETLR:B35		Fucosylated and Sialylated	RYVELVIVADHGMVTKHN(N-Glycosylation)ETLR{Fuc:1; Hex:3; HexNAc:8; Neu5Ac:2}	SVMP/Catalytic Domain_19	5440.35	-0.00403369	0	28.1259	5	1	BJACESS03575_SVMP|m.5974_Zinc_metalloproteinase-disintegrin-like_HF3_OS=Bothrops_jararaca_PE=1_SV=3_SVMP_Catalytic Domain	SVMP
R1	gF1	TVNISTVADHFDHIK	Hex:5; HexNAc:2	A1	TVNISTVADHFDHIK:A1		High mannose	TVN(N-Glycosylation)ISTVADHFDHIK{Hex:5; HexNAc:2}	Dpase_2	2912.28	-4.25363e-07	0	141.973	4	1	BJARGLA00898|m.21260_Dipeptidase_2_OS=Mus_musculus_GN=Dpep2_PE=1|Q8C255|DPEP2_MOUSE_DPase_	DPase
R1	gF1	TVNISTVADHFDHIK	Fuc:1; Hex:3; HexNAc:8; Neu5Ac:2	B35	TVNISTVADHFDHIK:B35		Fucosylated and Sialylated	TVN(N-Glycosylation)ISTVADHFDHIK{Fuc:1; Hex:3; HexNAc:8; Neu5Ac:2}	Dpase_2	4556.84	-0.00481487	0	81.8569	4	1	BJARGLA00898|m.21260_Dipeptidase_2_OS=Mus_musculus_GN=Dpep2_PE=1|Q8C255|DPEP2_MOUSE_DPase_	DPase
R1	gF1	HDHAQLLTGMIFNGTIEGR	Fuc:1; Hex:3; HexNAc:8; Neu5Ac:2	B35	HDHAQLLTGMIFNGTIEGR:B35		Fucosylated and Sialylated	HDHAQLLTGMIFN(N-Glycosylation)GTIEGR{Fuc:1; Hex:3; HexNAc:8; Neu5Ac:2}	SVMP/Catalytic Domain_7	4948.05	7.64829e-06	-3.29435	168.171	4	1	tr|A0A1L8D649|A0A1L8D649_BOTAT_SVMP_Catalytic Domain	SVMP
R1	gF1	IESEAHNLPYGRPQVLQNHSK	Hex:5; HexNAc:2	A1	IESEAHNLPYGRPQVLQNHSK:A1		High mannose	IESEAHNLPYGRPQVLQN(N-Glycosylation)HSK{Hex:5; HexNAc:2}	PDE_3	3632.64	2.1222e-06	0	142.088	4	2	GFWW01032370.1.p1_PDE_	PDE
R1	gF1	IMVHGNATEK	Fuc:1; Hex:5; HexNAc:4; Neu5Ac:4	B11	IMVHGNATEK:B11		Fucosylated and Sialylated	IMVHGN(N-Glycosylation)ATEK{Fuc:1; Hex:5; HexNAc:4; Neu5Ac:4}	HYA_2	4031.57	5.68584e-07	0	105.523	3	1	BJARGLA00940|m.21297_Hyaluronidase_OS=Crotalus_adamanteus_PE=1|J3S820|HYAL_CROAD_HYA_	HYA
R1	gF1	INVTSAGGVTLSSF	Fuc:1; Hex:5; HexNAc:5	B17	INVTSAGGVTLSSF:B17		Fucosylated	IN(N-Glycosylation)VTSAGGVTLSSF{Fuc:1; Hex:5; HexNAc:5}	SVMP/Catalytic Domain_8	3323.37	1.32589e-05	-2.35945	101.163	3	1	BJACESS03970_SVMP|m.6666_Zinc_metalloproteinase-disintegrin-like_ACLD_OS=Agkistrodon_contortrix_laticinctus_PE=2_SV=1_SVMP_Catalytic Domain	SVMP
R1	gF1	INVTSAGGVTLSSFR	Fuc:1; Hex:5; HexNAc:4; Neu5Ac:3; Neu5Gc:1	B48	INVTSAGGVTLSSFR:B48	Yes	Fucosylated and Sialylated	IN(N-Glycosylation)VTSAGGVTLSSFR{@acetyl:1; Fuc:1; Hex:5; HexNAc:4; Neu5Ac:3; Neu5Gc:1}	SVMP/Catalytic Domain_8	4498.84	-3.42509e-06	14.8949	38.22	3;4	2	BJACESS03970_SVMP|m.6666_Zinc_metalloproteinase-disintegrin-like_ACLD_OS=Agkistrodon_contortrix_laticinctus_PE=2_SV=1_SVMP_Catalytic Domain	SVMP
R1	gF1	KHDHAQLLTGMIFNGTIEGR	Fuc:1; Hex:3; HexNAc:8; Neu5Ac:2	B35	KHDHAQLLTGMIFNGTIEGR:B35		Fucosylated and Sialylated	KHDHAQLLTGMIFN(N-Glycosylation)GTIEGR{Fuc:1; Hex:3; HexNAc:8; Neu5Ac:2}	SVMP/Catalytic Domain_7	5098.12	-0.00430369	0	143.001	5	2	tr|A0A1L8D649|A0A1L8D649_BOTAT_SVMP_Catalytic Domain	SVMP
R1	gF1	LFSNCSQEDQR	Hex:5; HexNAc:2	A1	LFSNCSQEDQR:A1		High mannose	LFSN(N-Glycosylation)C(Carbamidomethyl)SQEDQR{Hex:5; HexNAc:2}	SVMP/Catalytic Domain_2	2599.01	2.37145e-06	0	129.813	3	2	BJACESS04728_SVMP|m.7903_Zinc_metalloproteinase-disintegrin-like_ACLD_OS=Agkistrodon_contortrix_laticinctus_PE=2_SV=1_SVMP_Catalytic Domain	SVMP
R1	gF1	LGMMVDLSHTSNETAK	Hex:5; HexNAc:2	A1	LGMMVDLSHTSNETAK:A1		High mannose	LGMMVDLSHTSN(N-Glycosylation)ETAK{Hex:5; HexNAc:2}	Dpase_1	2949.23	1.28697e-06	0	189.194	3	1	BJARGLA00898|m.21260_Dipeptidase_2_OS=Mus_musculus_GN=Dpep2_PE=1|Q8C255|DPEP2_MOUSE_DPase_	DPase
R1	gF1	NGDAYGYYNDTIQSTGWGILEIK	Hex:5; HexNAc:2	A1	NGDAYGYYNDTIQSTGWGILEIK:A1		High mannose	NGDAYGYYN(N-Glycosylation)DTIQSTGWGILEIK{Hex:5; HexNAc:2}	PLB_3	3795.62	-0.000525201	0	163.897	3	1	tr|A0A1W7RER1|A0A1W7RER1_AGKCO_PLB_	PLB
R1	gF1	VIYNVSGYGEYVQR	Hex:5; HexNAc:2	A1	VIYNVSGYGEYVQR:A1		High mannose	VIYN(N-Glycosylation)VSGYGEYVQR{Hex:5; HexNAc:2}	PLB_2	2862.23	1.51832e-07	0	201.362	3	2	BJACESS00827|m.1309_Phospholipase_B_OS=Crotalus_adamanteus_PE=1_SV=1_PLB_	PLB
R1	gF1	RTNCSYMLNK	Hex:5; HexNAc:2	A1	RTNCSYMLNK:A1		High mannose	RTN(N-Glycosylation)C(Carbamidomethyl)SYMLNK{Hex:5; HexNAc:2}	LAAO_1	2502.01	2.88672e-06	-2.77516	157.84	3	1	sp|B5AR80|OXLA_BOTPA_LAAO_	LAAO
R1	gF1	YADALNLTR	Hex:6; HexNAc:2	A2	YADALNLTR:A2		High mannose	YADALN(N-Glycosylation)LTR{Hex:6; HexNAc:2}	APase_7	2414.02	-3.25636e-06	0	50.8439	2	1	BJACESS13101|m.23580_Glutamyl_aminopeptidase_OS=Sus_scrofa_GN=ENPEP_PE=1_SV=1_APase_	APase
R1	gF1	LLTGMIFNGTIEGR	Fuc:1; Hex:3; HexNAc:8; Neu5Ac:2	B35	LLTGMIFNGTIEGR:B35	Yes	Fucosylated and Sialylated	LLTGMIFN(N-Glycosylation)GTIEGR{@acetyl:1; Fuc:1; Hex:3; HexNAc:8; Neu5Ac:2}	SVMP/Catalytic Domain_7	4423.86	-0.00497315	0	35.893	4	1	tr|A0A1L8D649|A0A1L8D649_BOTAT_SVMP_Catalytic Domain	SVMP
R1	gF1	YSEDPDYGMVDNGTK	Fuc:1; Hex:3; HexNAc:6; Neu5Ac:1	B34	YSEDPDYGMVDNGTK:B34		Fucosylated and Sialylated	YSEDPDYGMVDN(N-Glycosylation)GTK{Fuc:1; Hex:3; HexNAc:6; Neu5Ac:1}	SVMP/Cys Rich_3	3853.42	-0.00569729	0	128.495	4	1	BJACESS04382_SVMP|m.7325_Zinc_metalloproteinase-disintegrin-like_HF3_OS=Bothrops_jararaca_PE=1_SV=3_SVMP_Cys rich	SVMP
R1	gF1	FSNCSQEYQR	Fuc:1; Hex:4; HexNAc:4; Neu5Ac:2	B10	FSNCSQEYQR:B10		Fucosylated and Sialylated	FSN(N-Glycosylation)C(Carbamidomethyl)SQEYQR{Fuc:1; Hex:4; HexNAc:4; Neu5Ac:2}	SVMP/Catalytic Domain_1	3506.33	-3.09228e-06	-2.4341	23.7822	3	1	BJACESS05210_SVMP|m.8696_Zinc_metalloproteinase-disintegrin-like_ACLD_OS=Agkistrodon_contortrix_laticinctus_PE=2_SV=1_SVMP_Catalytic Domain	SVMP
R1	gF2.1	HDHAQLLTGMIFNGTIEGR	Fuc:1; Hex:5; HexNAc:4; Neu5Ac:4	B11	HDHAQLLTGMIFNGTIEGR:B11		Fucosylated and Sialylated	HDHAQLLTGMIFN(N-Glycosylation)GTIEGR{Fuc:1; Hex:5; HexNAc:4; Neu5Ac:4}	SVMP/Catalytic Domain_7	5042.08	-2.2682e-06	13.2605	143.324	3;4;5	6	tr|A0A1L8D649|A0A1L8D649_BOTAT_SVMP_Catalytic Domain	SVMP
R1	gF2.1	HDHAQLLTGMIFNGTIEGR	Fuc:1; Hex:4; HexNAc:4; Neu5Ac:2	B10	HDHAQLLTGMIFNGTIEGR:B10		Fucosylated and Sialylated	HDHAQLLTGMIFN(N-Glycosylation)GTIEGR{Fuc:1; Hex:4; HexNAc:4; Neu5Ac:2}	SVMP/Catalytic Domain_7	4297.83	-2.66816e-06	-4.32476	136.247	3	2	tr|A0A1L8D649|A0A1L8D649_BOTAT_SVMP_Catalytic Domain	SVMP
R1	gF2.1	HDHAQLLTGMIFNGTIEGR	Fuc:1; Hex:5; HexNAc:4; Neu5Ac:3; Neu5Gc:1	B48	HDHAQLLTGMIFNGTIEGR:B48	Yes	Fucosylated and Sialylated	HDHAQLLTGMIFN(N-Glycosylation)GTIEGR{@acetyl:1; Fuc:1; Hex:5; HexNAc:4; Neu5Ac:3; Neu5Gc:1}	SVMP/Catalytic Domain_7	5100.08	-1.4433e-06	-3.41656	129.629	4	1	tr|A0A1L8D649|A0A1L8D649_BOTAT_SVMP_Catalytic Domain	SVMP
R1	gF2.1	HDHAQLLTGMIFNGTIEGR	Fuc:1; Hex:5; HexNAc:4; Neu5Ac:2	B43	HDHAQLLTGMIFNGTIEGR:B43		Fucosylated and Sialylated	HDHAQLLTGMIFN(N-Glycosylation)GTIEGR{Fuc:1; Hex:5; HexNAc:4; Neu5Ac:2}	SVMP/Catalytic Domain_7	4459.88	-7.64688e-07	7.14327	128.229	4	1	tr|A0A1L8D649|A0A1L8D649_BOTAT_SVMP_Catalytic Domain	SVMP
R1	gF2.1	HDHAQLLTGMIFNGTIEGR	Hex:5; HexNAc:4; Neu5Ac:4	B7	HDHAQLLTGMIFNGTIEGR:B7		Sialylated	HDHAQLLTGMIFN(N-Glycosylation)GTIEGR{Hex:5; HexNAc:4; Neu5Ac:4}	SVMP/Catalytic Domain_7	4896.02	-2.76925e-06	-3.678	123.901	3;4	1	tr|A0A1L8D649|A0A1L8D649_BOTAT_SVMP_Catalytic Domain	SVMP
R1	gF2.1	HDHAQLLTGMIFNGTIEGR	Fuc:1; Hex:5; HexNAc:4; Neu5Ac:4	B11	HDHAQLLTGMIFNGTIEGR:B11		Fucosylated and Sialylated	HDHAQLLTGMIFN(N-Glycosylation)GTIEGR{Fuc:1; Hex:5; HexNAc:4; Neu5Ac:4}	SVMP/Catalytic Domain_7	5042.08	-3.8249e-06	3.88068	113.749	4	3	tr|A0A1L8D649|A0A1L8D649_BOTAT_SVMP_Catalytic Domain	SVMP
R1	gF2.1	HDHAQLLTGMIFNGTIEGR	Fuc:1; Hex:5; HexNAc:4; Neu5Ac:4	B11	HDHAQLLTGMIFNGTIEGR:B11		Fucosylated and Sialylated	HDHAQLLTGM(Oxidation)IFN(N-Glycosylation)GTIEGR{Fuc:1; Hex:5; HexNAc:4; Neu5Ac:4}	SVMP/Catalytic Domain_7	5058.11	-1.0574e-05	9.34544	108.336	4;5	3	tr|A0A1L8D649|A0A1L8D649_BOTAT_SVMP_Catalytic Domain	SVMP
R1	gF2.1	HDHAQLLTGMIFNGTIEGR	Fuc:1; Hex:5; HexNAc:4; Neu5Ac:4	B11	HDHAQLLTGMIFNGTIEGR:B11		Fucosylated and Sialylated	HDHAQLLTGMIFN(N-Glycosylation)GTIEGR{Fuc:1; Hex:5; HexNAc:4; Neu5Ac:4}	SVMP/Catalytic Domain_7	5044.08	-0.000400546	0	104.39	3	1	tr|A0A1L8D649|A0A1L8D649_BOTAT_SVMP_Catalytic Domain	SVMP
R1	gF2.1	HDHAQLLTGMIFNGTIEGR	Fuc:1; Hex:5; HexNAc:4; Neu5Ac:4	B11	HDHAQLLTGMIFNGTIEGR:B11		Fucosylated and Sialylated	HDHAQLLTGM(Oxidation)IFN(N-Glycosylation)GTIEGR{Fuc:1; Hex:5; HexNAc:4; Neu5Ac:4}	SVMP/Catalytic Domain_7	5058.06	-6.50627e-07	0	100.048	4	1	tr|A0A1L8D649|A0A1L8D649_BOTAT_SVMP_Catalytic Domain	SVMP
R1	gF2.1	HDHAQLLTGMIFNGTIEGR	Fuc:1; Hex:5; HexNAc:4; Neu5Ac:4	B11	HDHAQLLTGMIFNGTIEGR:B11		Fucosylated and Sialylated	HDHAQLLTGMIFN(N-Glycosylation)GTIEGR{Fuc:1; Hex:5; HexNAc:4; Neu5Ac:4}	SVMP/Catalytic Domain_7	5042.08	-4.00777e-06	8.71523	98.4712	4	6	tr|A0A1L8D649|A0A1L8D649_BOTAT_SVMP_Catalytic Domain	SVMP
R1	gF2.1	HDHAQLLTGMIFNGTIEGR	Fuc:1; Hex:4; HexNAc:4; Neu5Ac:2	B10	HDHAQLLTGMIFNGTIEGR:B10		Fucosylated and Sialylated	HDHAQLLTGM(Oxidation)IFN(N-Glycosylation)GTIEGR{Fuc:1; Hex:4; HexNAc:4; Neu5Ac:2}	SVMP/Catalytic Domain_7	4313.81	1.20264e-06	0	96.1906	3	1	tr|A0A1L8D649|A0A1L8D649_BOTAT_SVMP_Catalytic Domain	SVMP
R1	gF2.1	HDHAQLLTGMIFNGTIEGR	Fuc:1; Hex:5; HexNAc:4; Neu5Ac:4	B11	HDHAQLLTGMIFNGTIEGR:B11		Fucosylated and Sialylated	HDHAQLLTGMIFN(N-Glycosylation)GTIEGR{Fuc:1; Hex:5; HexNAc:4; Neu5Ac:4}	SVMP/Catalytic Domain_7	5042.09	-4.53669e-06	9.49052	78.1061	4	2	tr|A0A1L8D649|A0A1L8D649_BOTAT_SVMP_Catalytic Domain	SVMP
R1	gF2.1	HDHAQLLTGMIFNGTIEGR	Fuc:1; Hex:5; HexNAc:4; Neu5Ac:4	B11	HDHAQLLTGMIFNGTIEGR:B11		Fucosylated and Sialylated	HDHAQLLTGMIFN(N-Glycosylation)GTIEGR{Fuc:1; Hex:5; HexNAc:4; Neu5Ac:4}	SVMP/Catalytic Domain_7	5042.09	-4.55854e-06	12.4322	73.0724	4	2	tr|A0A1L8D649|A0A1L8D649_BOTAT_SVMP_Catalytic Domain	SVMP
R1	gF2.1	HDHAQLLTGMIFNGTIEGR	Fuc:1; Hex:5; HexNAc:4; Neu5Ac:3	B9	HDHAQLLTGMIFNGTIEGR:B9		Fucosylated and Sialylated	HDHAQLLTGM(Oxidation)IFN(N-Glycosylation)GTIEGR{Fuc:1; Hex:5; HexNAc:4; Neu5Ac:3}	SVMP/Catalytic Domain_7	4766.97	-1.7068e-06	0	71.5692	4	1	tr|A0A1L8D649|A0A1L8D649_BOTAT_SVMP_Catalytic Domain	SVMP
R1	gF2.1	INVTSAGGVTLSSFR	Fuc:1; Hex:4; HexNAc:4; Neu5Ac:2	B10	INVTSAGGVTLSSFR:B10		Fucosylated and Sialylated	IN(N-Glycosylation)VTSAGGVTLSSFR{Fuc:1; Hex:4; HexNAc:4; Neu5Ac:2}	SVMP/Catalytic Domain_8	3696.58	-1.53511e-06	0	142.879	3	1	BJACESS03970_SVMP|m.6666_Zinc_metalloproteinase-disintegrin-like_ACLD_OS=Agkistrodon_contortrix_laticinctus_PE=2_SV=1_SVMP_Catalytic Domain	SVMP
R1	gF2.1	INVTSAGGVTLSSFR	Fuc:1; Hex:5; HexNAc:4; Neu5Ac:2	B43	INVTSAGGVTLSSFR:B43		Fucosylated and Sialylated	IN(N-Glycosylation)VTSAGGVTLSSFR{Fuc:1; Hex:5; HexNAc:4; Neu5Ac:2}	SVMP/Catalytic Domain_8	3858.64	-1.58272e-06	-2.65818	133.375	3	1	BJACESS03970_SVMP|m.6666_Zinc_metalloproteinase-disintegrin-like_ACLD_OS=Agkistrodon_contortrix_laticinctus_PE=2_SV=1_SVMP_Catalytic Domain	SVMP
R1	gF2.1	INVTSAGGVTLSSFR	Fuc:1; Hex:5; HexNAc:4; Neu5Ac:4	B11	INVTSAGGVTLSSFR:B11		Fucosylated and Sialylated	IN(N-Glycosylation)VTSAGGVTLSSFR{Fuc:1; Hex:5; HexNAc:4; Neu5Ac:4}	SVMP/Catalytic Domain_8	4440.83	-2.21526e-06	14.9834	132.938	3;4	7	BJACESS03970_SVMP|m.6666_Zinc_metalloproteinase-disintegrin-like_ACLD_OS=Agkistrodon_contortrix_laticinctus_PE=2_SV=1_SVMP_Catalytic Domain	SVMP
R1	gF2.1	INVTSAGGVTLSSFR	Fuc:1; Hex:5; HexNAc:4; Neu5Ac:3; Neu5Gc:1	B48	INVTSAGGVTLSSFR:B48	Yes	Fucosylated and Sialylated	IN(N-Glycosylation)VTSAGGVTLSSFR{@acetyl:1; Fuc:1; Hex:5; HexNAc:4; Neu5Ac:3; Neu5Gc:1}	SVMP/Catalytic Domain_8	4498.83	-1.84376e-06	-2.82027	120.408	3;4	2	BJACESS03970_SVMP|m.6666_Zinc_metalloproteinase-disintegrin-like_ACLD_OS=Agkistrodon_contortrix_laticinctus_PE=2_SV=1_SVMP_Catalytic Domain	SVMP
R1	gF2.1	INVTSAGGVTLSSFR	Fuc:1; Hex:6; HexNAc:5; Neu5Ac:4	B12	INVTSAGGVTLSSFR:B12		Fucosylated and Sialylated	IN(N-Glycosylation)VTSAGGVTLSSFR{Fuc:1; Hex:6; HexNAc:5; Neu5Ac:4}	SVMP/Catalytic Domain_8	4805.96	-1.74023e-06	17.3211	115.215	3;4	4	BJACESS03970_SVMP|m.6666_Zinc_metalloproteinase-disintegrin-like_ACLD_OS=Agkistrodon_contortrix_laticinctus_PE=2_SV=1_SVMP_Catalytic Domain	SVMP
R1	gF2.1	INVTSAGGVTLSSFR	Fuc:1; Hex:5; HexNAc:4; Neu5Ac:4	B11	INVTSAGGVTLSSFR:B11		Fucosylated and Sialylated	IN(N-Glycosylation)VTSAGGVTLSSFR{Fuc:1; Hex:5; HexNAc:4; Neu5Ac:4}	SVMP/Catalytic Domain_8	4440.85	-6.02034e-06	7.35166	108.738	3;4	25	BJACESS03970_SVMP|m.6666_Zinc_metalloproteinase-disintegrin-like_ACLD_OS=Agkistrodon_contortrix_laticinctus_PE=2_SV=1_SVMP_Catalytic Domain	SVMP
R1	gF2.1	INVTSAGGVTLSSFR	Fuc:1; Hex:5; HexNAc:4; Neu5Ac:3; Neu5Gc:1	B48	INVTSAGGVTLSSFR:B48		Fucosylated and Sialylated	IN(N-Glycosylation)VTSAGGVTLSSFR{Fuc:1; Hex:5; HexNAc:4; Neu5Ac:3; Neu5Gc:1}	SVMP/Catalytic Domain_8	4456.88	-1.40797e-05	8.06899	95.1476	3	3	BJACESS03970_SVMP|m.6666_Zinc_metalloproteinase-disintegrin-like_ACLD_OS=Agkistrodon_contortrix_laticinctus_PE=2_SV=1_SVMP_Catalytic Domain	SVMP
R1	gF2.1	INVTSAGGVTLSSFR	Fuc:1; Hex:5; HexNAc:4; Neu5Ac:4	B11	INVTSAGGVTLSSFR:B11		Fucosylated and Sialylated	IN(N-Glycosylation)VTSAGGVTLSSFR{Fuc:1; Hex:5; HexNAc:4; Neu5Ac:4}	SVMP/Catalytic Domain_8	4440.86	-9.18112e-06	-5.42055	94.6844	3;4	1	BJACESS03970_SVMP|m.6666_Zinc_metalloproteinase-disintegrin-like_ACLD_OS=Agkistrodon_contortrix_laticinctus_PE=2_SV=1_SVMP_Catalytic Domain	SVMP
R1	gF2.1	INVTSAGGVTLSSFR	Fuc:1; Hex:5; HexNAc:4; Neu5Ac:4	B11	INVTSAGGVTLSSFR:B11		Fucosylated and Sialylated	IN(N-Glycosylation)VTSAGGVTLSSFR{Fuc:1; Hex:5; HexNAc:4; Neu5Ac:4}	SVMP/Catalytic Domain_8	4459.9	-0.00427709	0	93.119	3	8	BJACESS03970_SVMP|m.6666_Zinc_metalloproteinase-disintegrin-like_ACLD_OS=Agkistrodon_contortrix_laticinctus_PE=2_SV=1_SVMP_Catalytic Domain	SVMP
R1	gF2.1	INVTSAGGVTLSSFR	Fuc:1; Hex:5; HexNAc:4; Neu5Ac:4	B11	INVTSAGGVTLSSFR:B11		Fucosylated and Sialylated	IN(N-Glycosylation)VTSAGGVTLSSFR{Fuc:1; Hex:5; HexNAc:4; Neu5Ac:4}	SVMP/Catalytic Domain_8	4440.86	-8.20245e-06	-4.96943	93.0833	3	3	BJACESS03970_SVMP|m.6666_Zinc_metalloproteinase-disintegrin-like_ACLD_OS=Agkistrodon_contortrix_laticinctus_PE=2_SV=1_SVMP_Catalytic Domain	SVMP
R1	gF2.1	INVTSAGGVTLSSFR	Fuc:1; Hex:5; HexNAc:4; Neu5Ac:4	B11	INVTSAGGVTLSSFR:B11		Fucosylated and Sialylated	IN(N-Glycosylation)VTSAGGVTLSSFR{Fuc:1; Hex:5; HexNAc:4; Neu5Ac:4}	SVMP/Catalytic Domain_8	4440.84	-4.7415e-06	4.39137	85.5678	4	1	BJACESS03970_SVMP|m.6666_Zinc_metalloproteinase-disintegrin-like_ACLD_OS=Agkistrodon_contortrix_laticinctus_PE=2_SV=1_SVMP_Catalytic Domain	SVMP
R1	gF2.1	INVTSAGGVTLSSFR	Fuc:1; Hex:5; HexNAc:4; Neu5Ac:4	B11	INVTSAGGVTLSSFR:B11	Yes	Fucosylated and Sialylated	IN(N-Glycosylation)VTSAGGVTLSSFR{@acetyl:1; Fuc:1; Hex:5; HexNAc:4; Neu5Ac:4}	SVMP/Catalytic Domain_8	4500.85	-0.00400338	0	71.8437	4	1	BJACESS03970_SVMP|m.6666_Zinc_metalloproteinase-disintegrin-like_ACLD_OS=Agkistrodon_contortrix_laticinctus_PE=2_SV=1_SVMP_Catalytic Domain	SVMP
R1	gF2.1	INVTSASSDTLR	Fuc:1; Hex:5; HexNAc:4; Neu5Ac:4	B11	INVTSASSDTLR:B11		Fucosylated and Sialylated	IN(N-Glycosylation)VTSASSDTLR{Fuc:1; Hex:5; HexNAc:4; Neu5Ac:4}	SVMP/Catalytic Domain_9	4195.67	-2.63183e-07	-1.79114	140.557	3	1	BJACESS04728_SVMP|m.7903_Zinc_metalloproteinase-disintegrin-like_ACLD_OS=Agkistrodon_contortrix_laticinctus_PE=2_SV=1_SVMP_Catalytic Domain	SVMP
R1	gF2.1	INVTSASSDTLR	Fuc:1; Hex:5; HexNAc:4; Neu5Ac:3	B9	INVTSASSDTLR:B9		Fucosylated and Sialylated	IN(N-Glycosylation)VTSASSDTLR{Fuc:1; Hex:5; HexNAc:4; Neu5Ac:3}	SVMP/Catalytic Domain_9	3921.6	-0.00434198	0	128.159	3	2	BJACESS04728_SVMP|m.7903_Zinc_metalloproteinase-disintegrin-like_ACLD_OS=Agkistrodon_contortrix_laticinctus_PE=2_SV=1_SVMP_Catalytic Domain	SVMP
R1	gF2.1	INVTSASSDTLR	Fuc:1; Hex:4; HexNAc:3; Neu5Ac:2	B8	INVTSASSDTLR:B8		Fucosylated and Sialylated	IN(N-Glycosylation)VTSASSDTLR{Fuc:1; Hex:4; HexNAc:3; Neu5Ac:2}	SVMP/Catalytic Domain_9	3248.35	-7.64908e-07	-5.01241	119.957	3	1	BJACESS04728_SVMP|m.7903_Zinc_metalloproteinase-disintegrin-like_ACLD_OS=Agkistrodon_contortrix_laticinctus_PE=2_SV=1_SVMP_Catalytic Domain	SVMP
R1	gF2.1	INVTSASSDTLR	Fuc:1; Hex:5; HexNAc:4; Neu5Ac:2	B43	INVTSASSDTLR:B43		Fucosylated and Sialylated	IN(N-Glycosylation)VTSASSDTLR{Fuc:1; Hex:5; HexNAc:4; Neu5Ac:2}	SVMP/Catalytic Domain_9	3613.48	-1.09526e-06	-1.83542	103.621	3	1	BJACESS04728_SVMP|m.7903_Zinc_metalloproteinase-disintegrin-like_ACLD_OS=Agkistrodon_contortrix_laticinctus_PE=2_SV=1_SVMP_Catalytic Domain	SVMP
R1	gF2.1	INVTSASSDTLR	Fuc:1; Hex:5; HexNAc:4; Neu5Ac:3; Neu5Gc:1	B48	INVTSASSDTLR:B48		Fucosylated and Sialylated	IN(N-Glycosylation)VTSASSDTLR{Fuc:1; Hex:5; HexNAc:4; Neu5Ac:3; Neu5Gc:1}	SVMP/Catalytic Domain_9	4211.65	4.13244e-06	-3.12371	103.184	3	1	BJACESS04728_SVMP|m.7903_Zinc_metalloproteinase-disintegrin-like_ACLD_OS=Agkistrodon_contortrix_laticinctus_PE=2_SV=1_SVMP_Catalytic Domain	SVMP
R1	gF2.1	INVTSASSDTLR	Fuc:1; Hex:4; HexNAc:4; Neu5Ac:2	B10	INVTSASSDTLR:B10		Fucosylated and Sialylated	IN(N-Glycosylation)VTSASSDTLR{Fuc:1; Hex:4; HexNAc:4; Neu5Ac:2}	SVMP/Catalytic Domain_9	3468.45	-0.00490951	0	101.147	3	1	BJACESS04728_SVMP|m.7903_Zinc_metalloproteinase-disintegrin-like_ACLD_OS=Agkistrodon_contortrix_laticinctus_PE=2_SV=1_SVMP_Catalytic Domain	SVMP
R1	gF2.1	INVTSASSDTLR	Fuc:1; Hex:5; HexNAc:4; Neu5Ac:4	B11	INVTSASSDTLR:B11		Fucosylated and Sialylated	IN(N-Glycosylation)VTSASSDTLR{Fuc:1; Hex:5; HexNAc:4; Neu5Ac:4}	SVMP/Catalytic Domain_9	4195.69	-4.97495e-06	-6.27851	90.5913	3;4	6	BJACESS04728_SVMP|m.7903_Zinc_metalloproteinase-disintegrin-like_ACLD_OS=Agkistrodon_contortrix_laticinctus_PE=2_SV=1_SVMP_Catalytic Domain	SVMP
R1	gF2.1	INVTSASSDTLR	Fuc:1; Hex:5; HexNAc:4; Neu5Ac:4	B11	INVTSASSDTLR:B11		Fucosylated and Sialylated	IN(N-Glycosylation)VTSASSDTLR{Fuc:1; Hex:5; HexNAc:4; Neu5Ac:4}	SVMP/Catalytic Domain_9	4213.73	-0.00428627	0	89.3448	3	5	BJACESS04728_SVMP|m.7903_Zinc_metalloproteinase-disintegrin-like_ACLD_OS=Agkistrodon_contortrix_laticinctus_PE=2_SV=1_SVMP_Catalytic Domain	SVMP
R1	gF2.1	INVTSASSDTLR	Fuc:1; Hex:5; HexNAc:4; Neu5Ac:4	B11	INVTSASSDTLR:B11		Fucosylated and Sialylated	IN(N-Glycosylation)VTSASSDTLR{Fuc:1; Hex:5; HexNAc:4; Neu5Ac:4}	SVMP/Catalytic Domain_9	4195.69	-6.01399e-06	-5.36483	71.9165	3	1	BJACESS04728_SVMP|m.7903_Zinc_metalloproteinase-disintegrin-like_ACLD_OS=Agkistrodon_contortrix_laticinctus_PE=2_SV=1_SVMP_Catalytic Domain	SVMP
R1	gF2.1	KYTGNSTAIR	Hex:5; HexNAc:2	A1	KYTGNSTAIR:A1		High mannose	KYTGN(N-Glycosylation)STAIR{Hex:5; HexNAc:2}	SVMP/Catalytic Domain_11	2326.01	-5.71985e-07	-2.25052	177.291	3	1	BJACESS04003_SVMP|m.6718_Zinc_metalloproteinase-disintegrin-like_VMP-III_OS=Agkistrodon_piscivorus_leucostoma_PE=2_SV=1_SVMP_Catalytic Domain	SVMP
R1	gF2.1	KYTGNSTAIR	Hex:3; HexNAc:6; Neu5Ac:2	B33	KYTGNSTAIR:B33		Sialylated	KYTGN(N-Glycosylation)STAIR{Hex:3; HexNAc:6; Neu5Ac:2}	SVMP/Catalytic Domain_11	3418.4	-0.00643307	0	140.377	3	1	BJACESS04003_SVMP|m.6718_Zinc_metalloproteinase-disintegrin-like_VMP-III_OS=Agkistrodon_piscivorus_leucostoma_PE=2_SV=1_SVMP_Catalytic Domain	SVMP
R1	gF2.1	KYTGNSTAIR	Fuc:1; Hex:5; HexNAc:4; Neu5Ac:3; Neu5Gc:1	B48	KYTGNSTAIR:B48	Yes	Fucosylated and Sialylated	KYTGN(N-Glycosylation)STAIR{@acetyl:1; Fuc:1; Hex:5; HexNAc:4; Neu5Ac:3; Neu5Gc:1}	SVMP/Catalytic Domain_11	4100.62	-1.42331e-06	-3.01926	133.349	3	1	BJACESS04003_SVMP|m.6718_Zinc_metalloproteinase-disintegrin-like_VMP-III_OS=Agkistrodon_piscivorus_leucostoma_PE=2_SV=1_SVMP_Catalytic Domain	SVMP
R1	gF2.1	KYTGNSTAIR	Fuc:1; Hex:4; HexNAc:4; Neu5Ac:2	B10	KYTGNSTAIR:B10		Fucosylated and Sialylated	KYTGN(N-Glycosylation)STAIR{Fuc:1; Hex:4; HexNAc:4; Neu5Ac:2}	SVMP/Catalytic Domain_11	3298.36	-6.1521e-07	0	127.679	3	1	BJACESS04003_SVMP|m.6718_Zinc_metalloproteinase-disintegrin-like_VMP-III_OS=Agkistrodon_piscivorus_leucostoma_PE=2_SV=1_SVMP_Catalytic Domain	SVMP
R1	gF2.1	KYTGNSTAIR	Fuc:1; Hex:5; HexNAc:4; Neu5Ac:4	B11	KYTGNSTAIR:B11		Fucosylated and Sialylated	KYTGN(N-Glycosylation)STAIR{Fuc:1; Hex:5; HexNAc:4; Neu5Ac:4}	SVMP/Catalytic Domain_11	4042.61	-1.56352e-06	-1.13172	121.788	3	1	BJACESS04003_SVMP|m.6718_Zinc_metalloproteinase-disintegrin-like_VMP-III_OS=Agkistrodon_piscivorus_leucostoma_PE=2_SV=1_SVMP_Catalytic Domain	SVMP
R1	gF2.1	KYTGNSTAIR	Fuc:1; Hex:5; HexNAc:4; Neu5Ac:2	B43	KYTGNSTAIR:B43		Fucosylated and Sialylated	KYTGN(N-Glycosylation)STAIR{Fuc:1; Hex:5; HexNAc:4; Neu5Ac:2}	SVMP/Catalytic Domain_11	3460.42	-1.92517e-06	9.13851	111.971	3	1	BJACESS04003_SVMP|m.6718_Zinc_metalloproteinase-disintegrin-like_VMP-III_OS=Agkistrodon_piscivorus_leucostoma_PE=2_SV=1_SVMP_Catalytic Domain	SVMP
R1	gF2.1	KYTGNSTAIR	Fuc:1; Hex:5; HexNAc:4; Neu5Ac:3	B9	KYTGNSTAIR:B9		Fucosylated and Sialylated	KYTGN(N-Glycosylation)STAIR{Fuc:1; Hex:5; HexNAc:4; Neu5Ac:3}	SVMP/Catalytic Domain_11	3751.51	-1.54903e-06	-3.71443	111.024	3	1	BJACESS04003_SVMP|m.6718_Zinc_metalloproteinase-disintegrin-like_VMP-III_OS=Agkistrodon_piscivorus_leucostoma_PE=2_SV=1_SVMP_Catalytic Domain	SVMP
R1	gF2.1	KYTGNSTAIR	Fuc:1; Hex:6; HexNAc:5; Neu5Ac:4	B12	KYTGNSTAIR:B12		Fucosylated and Sialylated	KYTGN(N-Glycosylation)STAIR{Fuc:1; Hex:6; HexNAc:5; Neu5Ac:4}	SVMP/Catalytic Domain_11	4407.75	-2.54857e-06	-4.06587	105.962	3	1	BJACESS04003_SVMP|m.6718_Zinc_metalloproteinase-disintegrin-like_VMP-III_OS=Agkistrodon_piscivorus_leucostoma_PE=2_SV=1_SVMP_Catalytic Domain	SVMP
R1	gF2.1	KYTGNSTAIR	Hex:5; HexNAc:4; Neu5Ac:2	B4	KYTGNSTAIR:B4		Sialylated	KYTGN(N-Glycosylation)STAIR{Hex:5; HexNAc:4; Neu5Ac:2}	SVMP/Catalytic Domain_11	3314.34	5.80971e-06	-2.6927	74.5715	3	1	BJACESS04003_SVMP|m.6718_Zinc_metalloproteinase-disintegrin-like_VMP-III_OS=Agkistrodon_piscivorus_leucostoma_PE=2_SV=1_SVMP_Catalytic Domain	SVMP
R1	gF2.1	LFSNCSQEYQR	Fuc:1; Hex:5; HexNAc:4; Neu5Ac:4	B11	LFSNCSQEYQR:B11		Fucosylated and Sialylated	LFSN(N-Glycosylation)C(Carbamidomethyl)SQEYQR{Fuc:1; Hex:5; HexNAc:4; Neu5Ac:4}	SVMP/Catalytic Domain_1	4380.68	-0.0038886	0	109.64	3	2	BJACESS05210_SVMP|m.8696_Zinc_metalloproteinase-disintegrin-like_ACLD_OS=Agkistrodon_contortrix_laticinctus_PE=2_SV=1_SVMP_Catalytic Domain	SVMP
R1	gF2.1	LFSNCSQEYQR	Fuc:1; Hex:5; HexNAc:4; Neu5Ac:4	B11	LFSNCSQEYQR:B11	Yes	Fucosylated and Sialylated	LFSN(N-Glycosylation)C(Carbamidomethyl)SQEYQR{@acetyl:1; Fuc:1; Hex:5; HexNAc:4; Neu5Ac:4}	SVMP/Catalytic Domain_1	4441.7	-0.00811447	0	101.753	3	1	BJACESS05210_SVMP|m.8696_Zinc_metalloproteinase-disintegrin-like_ACLD_OS=Agkistrodon_contortrix_laticinctus_PE=2_SV=1_SVMP_Catalytic Domain	SVMP
R1	gF2.1	LFSNCSQEYQR	Fuc:1; Hex:6; HexNAc:5; Neu5Ac:4	B12	LFSNCSQEYQR:B12		Fucosylated and Sialylated	LFSN(N-Glycosylation)C(Carbamidomethyl)SQEYQR{Fuc:1; Hex:6; HexNAc:5; Neu5Ac:4}	SVMP/Catalytic Domain_1	4747.85	-0.00401682	0	89.3282	3	2	BJACESS05210_SVMP|m.8696_Zinc_metalloproteinase-disintegrin-like_ACLD_OS=Agkistrodon_contortrix_laticinctus_PE=2_SV=1_SVMP_Catalytic Domain	SVMP
R1	gF2.1	LFSNCSQEYQR	Fuc:1; Hex:5; HexNAc:4; Neu5Ac:3	B9	LFSNCSQEYQR:B9		Fucosylated and Sialylated	LFSN(N-Glycosylation)C(Carbamidomethyl)SQEYQR{Fuc:1; Hex:5; HexNAc:4; Neu5Ac:3}	SVMP/Catalytic Domain_1	4089.58	-0.00416526	0	87.8452	3	2	BJACESS05210_SVMP|m.8696_Zinc_metalloproteinase-disintegrin-like_ACLD_OS=Agkistrodon_contortrix_laticinctus_PE=2_SV=1_SVMP_Catalytic Domain	SVMP
R1	gF2.1	LFSNCSQEYQR	Fuc:1; Hex:6; HexNAc:5; Neu5Ac:4	B12	LFSNCSQEYQR:B12	Yes	Fucosylated and Sialylated	LFSN(N-Glycosylation)C(Carbamidomethyl)SQEYQR{@acetyl:1; Fuc:1; Hex:6; HexNAc:5; Neu5Ac:4}	SVMP/Catalytic Domain_1	4804.83	-0.00708413	0	81.1122	3	1	BJACESS05210_SVMP|m.8696_Zinc_metalloproteinase-disintegrin-like_ACLD_OS=Agkistrodon_contortrix_laticinctus_PE=2_SV=1_SVMP_Catalytic Domain	SVMP
R1	gF2.1	YTGNSTAIR	Hex:5; HexNAc:2	A1	YTGNSTAIR:A1		High mannose	YTGN(N-Glycosylation)STAIR{Hex:5; HexNAc:2}	SVMP/Catalytic Domain_11	2197.92	-2.13225e-06	0	171.906	2	1	BJACESS04003_SVMP|m.6718_Zinc_metalloproteinase-disintegrin-like_VMP-III_OS=Agkistrodon_piscivorus_leucostoma_PE=2_SV=1_SVMP_Catalytic Domain	SVMP
R1	gF2.1	YTGNSTAIR	Fuc:1; Hex:3; HexNAc:6; Neu5Ac:1	B34	YTGNSTAIR:B34		Fucosylated and Sialylated	YTGN(N-Glycosylation)STAIR{Fuc:1; Hex:3; HexNAc:6; Neu5Ac:1}	SVMP/Catalytic Domain_11	3145.29	-0.00699867	0	115.773	3	1	BJACESS04003_SVMP|m.6718_Zinc_metalloproteinase-disintegrin-like_VMP-III_OS=Agkistrodon_piscivorus_leucostoma_PE=2_SV=1_SVMP_Catalytic Domain	SVMP
R1	gF2.1	YTGNSTAIR	Fuc:1; Hex:6; HexNAc:3; Neu5Ac:2	B6	YTGNSTAIR:B6		Fucosylated and Sialylated	YTGN(N-Glycosylation)STAIR{Fuc:1; Hex:6; HexNAc:3; Neu5Ac:2}	SVMP/Catalytic Domain_11	3291.3	-2.43568e-06	-2.68265	115.323	2;3	1	BJACESS04003_SVMP|m.6718_Zinc_metalloproteinase-disintegrin-like_VMP-III_OS=Agkistrodon_piscivorus_leucostoma_PE=2_SV=1_SVMP_Catalytic Domain	SVMP
R1	gF2.1	YTGNSTAIR	Fuc:1; Hex:4; HexNAc:4; Neu5Ac:2	B10	YTGNSTAIR:B10		Fucosylated and Sialylated	YTGN(N-Glycosylation)STAIR{Fuc:1; Hex:4; HexNAc:4; Neu5Ac:2}	SVMP/Catalytic Domain_11	3170.27	-2.12381e-06	-2.67058	110.525	3	1	BJACESS04003_SVMP|m.6718_Zinc_metalloproteinase-disintegrin-like_VMP-III_OS=Agkistrodon_piscivorus_leucostoma_PE=2_SV=1_SVMP_Catalytic Domain	SVMP
R1	gF2.1	YTGNSTAIR	Fuc:1; Hex:5; HexNAc:4; Neu5Ac:2	B43	YTGNSTAIR:B43		Fucosylated and Sialylated	YTGN(N-Glycosylation)STAIR{Fuc:1; Hex:5; HexNAc:4; Neu5Ac:2}	SVMP/Catalytic Domain_11	3332.33	-2.31599e-06	-3.22173	82.5018	3	1	BJACESS04003_SVMP|m.6718_Zinc_metalloproteinase-disintegrin-like_VMP-III_OS=Agkistrodon_piscivorus_leucostoma_PE=2_SV=1_SVMP_Catalytic Domain	SVMP
R1	gF2.1	LNSPVDNSTHIAPLR	Fuc:1; Hex:5; HexNAc:3; Neu5Ac:2	B3	LNSPVDNSTHIAPLR:B3		Fucosylated and Sialylated	LNSPVDN(N-Glycosylation)STHIAPLR{Fuc:1; Hex:5; HexNAc:3; Neu5Ac:2}	SVSP_1	3780.62	-3.01357e-06	-2.77668	142.492	3	1	BJACESS09309_SVSP|m.16855_Snake_venom_serine_protease_BPA_OS=Bothrops_jararaca_PE=1_SV=1_SVSP_	SVSP
R1	gF2.1	LNSPVDNSTHIAPLR	Fuc:1; Hex:5; HexNAc:4; Neu5Ac:4	B11	LNSPVDNSTHIAPLR:B11		Fucosylated and Sialylated	LNSPVDN(N-Glycosylation)STHIAPLR{Fuc:1; Hex:5; HexNAc:4; Neu5Ac:4}	SVSP_1	4565.9	-3.88091e-06	0	129.776	3	1	BJACESS09309_SVSP|m.16855_Snake_venom_serine_protease_BPA_OS=Bothrops_jararaca_PE=1_SV=1_SVSP_	SVSP
R1	gF2.1	LNSPVDNSTHIAPLR	Fuc:1; Hex:6; HexNAc:3; Neu5Ac:2	B6	LNSPVDNSTHIAPLR:B6		Fucosylated and Sialylated	LNSPVDN(N-Glycosylation)STHIAPLR{Fuc:1; Hex:6; HexNAc:3; Neu5Ac:2}	SVSP_1	3942.67	-2.4031e-06	0	121.376	3	1	BJACESS09309_SVSP|m.16855_Snake_venom_serine_protease_BPA_OS=Bothrops_jararaca_PE=1_SV=1_SVSP_	SVSP
R1	gF2.1	LNSPVDNSTHIAPLR	Fuc:1; Hex:5; HexNAc:4; Neu5Ac:2	B43	LNSPVDNSTHIAPLR:B43		Fucosylated and Sialylated	LNSPVDN(N-Glycosylation)STHIAPLR{Fuc:1; Hex:5; HexNAc:4; Neu5Ac:2}	SVSP_1	3983.7	-3.8697e-06	-4.53078	115.632	3	1	BJACESS09309_SVSP|m.16855_Snake_venom_serine_protease_BPA_OS=Bothrops_jararaca_PE=1_SV=1_SVSP_	SVSP
R1	gF2.1	IMVHGNATEK	Fuc:1; Hex:5; HexNAc:4; Neu5Ac:4	B11	IMVHGNATEK:B11		Fucosylated and Sialylated	IMVHGN(N-Glycosylation)ATEK{Fuc:1; Hex:5; HexNAc:4; Neu5Ac:4}	HYA_2	4031.59	-3.77896e-06	0	136.031	3	1	BJARGLA00940|m.21297_Hyaluronidase_OS=Crotalus_adamanteus_PE=1|J3S820|HYAL_CROAD_HYA_	HYA
R1	gF2.1	IMVHGNATEK	Fuc:1; Hex:3; HexNAc:8; Neu5Ac:2	B35	IMVHGNATEK:B35	Yes	Fucosylated and Sialylated	IM(Oxidation)VHGN(N-Glycosylation)ATEK{@acetyl:1; Fuc:1; Hex:3; HexNAc:8; Neu5Ac:2}	HYA_2	4029.61	-0.00844097	0	110.407	3	1	BJARGLA00940|m.21297_Hyaluronidase_OS=Crotalus_adamanteus_PE=1|J3S820|HYAL_CROAD_HYA_	HYA
R1	gF2.1	IMVHGNATEK	Fuc:1; Hex:5; HexNAc:4; Neu5Ac:2	B43	IMVHGNATEK:B43		Fucosylated and Sialylated	IM(Oxidation)VHGN(N-Glycosylation)ATEK{Fuc:1; Hex:5; HexNAc:4; Neu5Ac:2}	HYA_2	3465.33	1.22448e-05	-2.85128	87.6613	3	1	BJARGLA00940|m.21297_Hyaluronidase_OS=Crotalus_adamanteus_PE=1|J3S820|HYAL_CROAD_HYA_	HYA
R1	gF2.1	KHDHAQLLTGMIFNGTIEGR	Fuc:1; Hex:5; HexNAc:4; Neu5Ac:4	B11	KHDHAQLLTGMIFNGTIEGR:B11		Fucosylated and Sialylated	KHDHAQLLTGMIFN(N-Glycosylation)GTIEGR{Fuc:1; Hex:5; HexNAc:4; Neu5Ac:4}	SVMP/Catalytic Domain_7	5187.2	-0.00328512	0	137.35	4	2	tr|A0A1L8D649|A0A1L8D649_BOTAT_SVMP_Catalytic Domain	SVMP
R1	gF2.1	KHDHAQLLTGMIFNGTIEGR	Fuc:1; Hex:5; HexNAc:4; Neu5Ac:3	B9	KHDHAQLLTGMIFNGTIEGR:B9		Fucosylated and Sialylated	KHDHAQLLTGMIFN(N-Glycosylation)GTIEGR{Fuc:1; Hex:5; HexNAc:4; Neu5Ac:3}	SVMP/Catalytic Domain_7	4879.07	-2.28881e-06	-3.86218	135.147	4	1	tr|A0A1L8D649|A0A1L8D649_BOTAT_SVMP_Catalytic Domain	SVMP
R1	gF2.1	KHDHAQLLTGMIFNGTIEGR	Fuc:1; Hex:5; HexNAc:4; Neu5Ac:4	B11	KHDHAQLLTGMIFNGTIEGR:B11		Fucosylated and Sialylated	KHDHAQLLTGMIFN(N-Glycosylation)GTIEGR{Fuc:1; Hex:5; HexNAc:4; Neu5Ac:4}	SVMP/Catalytic Domain_7	5170.17	-2.35116e-06	9.78141	123.023	3;4;5	1	tr|A0A1L8D649|A0A1L8D649_BOTAT_SVMP_Catalytic Domain	SVMP
R1	gF2.1	SLVAIFNSTGFF	Fuc:1; Hex:5; HexNAc:4; Neu5Ac:4	B11	SLVAIFNSTGFF:B11		Fucosylated and Sialylated	SLVAIFN(N-Glycosylation)STGFF{Fuc:1; Hex:5; HexNAc:4; Neu5Ac:4}	SVSP_6	4234.69	-8.35054e-07	13.984	147.037	3	8	BJACESS05941_SVSP|m.10150_Snake_venom_serine_protease_HS114_OS=Bothrops_jararaca_PE=1_SV=1_SVSP_	SVSP
R1	gF2.1	SLVAIFNSTGFF	Fuc:1; Hex:5; HexNAc:4; Neu5Ac:3; Neu5Gc:1	B48	SLVAIFNSTGFF:B48	Yes	Fucosylated and Sialylated	SLVAIFN(N-Glycosylation)STGFF{@acetyl:1; Fuc:1; Hex:5; HexNAc:4; Neu5Ac:3; Neu5Gc:1}	SVSP_6	4292.69	-3.42244e-07	14.6976	139.197	3	4	BJACESS05941_SVSP|m.10150_Snake_venom_serine_protease_HS114_OS=Bothrops_jararaca_PE=1_SV=1_SVSP_	SVSP
R1	gF2.1	SLVAIFNSTGFF	Fuc:1; Hex:5; HexNAc:4; Neu5Ac:3	B9	SLVAIFNSTGFF:B9		Fucosylated and Sialylated	SLVAIFN(N-Glycosylation)STGFF{Fuc:1; Hex:5; HexNAc:4; Neu5Ac:3}	SVSP_6	3943.59	1.21139e-07	-3.51493	115.169	3	1	BJACESS05941_SVSP|m.10150_Snake_venom_serine_protease_HS114_OS=Bothrops_jararaca_PE=1_SV=1_SVSP_	SVSP
R1	gF2.1	YGSNLTAVR	Hex:5; HexNAc:2	A1	YGSNLTAVR:A1		High mannose	YGSN(N-Glycosylation)LTAVR{Hex:5; HexNAc:2}	SVMP/Catalytic Domain_4	2195.94	-2.03472e-06	0	147.056	2	1	BJAR454SVMPPIII03_Zinc_metalloproteinase-disintegrin-like_halysase_OS=Gloydius_halys_PE=1|Q8AWI5|VM3HA_GLOHA_SVMP_Catalytic Domain	SVMP
R1	gF2.1	YGSNLTAVR	Fuc:1; Hex:6; HexNAc:3; Neu5Ac:2	B6	YGSNLTAVR:B6		Fucosylated and Sialylated	YGSN(N-Glycosylation)LTAVR{Fuc:1; Hex:6; HexNAc:3; Neu5Ac:2}	SVMP/Catalytic Domain_4	3289.32	-2.73258e-06	0	126.332	3	1	BJAR454SVMPPIII03_Zinc_metalloproteinase-disintegrin-like_halysase_OS=Gloydius_halys_PE=1|Q8AWI5|VM3HA_GLOHA_SVMP_Catalytic Domain	SVMP
R1	gF2.1	YGSNLTAVR	Fuc:1; Hex:5; HexNAc:3; Neu5Ac:2	B3	YGSNLTAVR:B3		Fucosylated and Sialylated	YGSN(N-Glycosylation)LTAVR{Fuc:1; Hex:5; HexNAc:3; Neu5Ac:2}	SVMP/Catalytic Domain_4	3144.27	-0.00541126	0	124.68	3	1	BJAR454SVMPPIII03_Zinc_metalloproteinase-disintegrin-like_halysase_OS=Gloydius_halys_PE=1|Q8AWI5|VM3HA_GLOHA_SVMP_Catalytic Domain	SVMP
R1	gF2.1	GDSSNHSSGNLDISIVGDYIK	Hex:6; HexNAc:2	A2	GDSSNHSSGNLDISIVGDYIK:A2		High mannose	GDSSN(N-Glycosylation)HSSGNLDISIVGDYIK{Hex:6; HexNAc:2}	5'-Nase_1	3555.5	-1.36656e-06	13.2952	166.931	3	1	BJACESS07965_5NUCL|m.14184_Snake_venom_5'-nucleotidase_OS=Gloydius_brevicaudus_PE=2_SV=1_5'-Nase_	5'-Nase
R1	gF2.1	GDSSNHSSGNLDISIVGDYIK	Hex:5; HexNAc:2	A1	GDSSNHSSGNLDISIVGDYIK:A1		High mannose	GDSSN(N-Glycosylation)HSSGNLDISIVGDYIK{Hex:5; HexNAc:2}	5'-Nase_1	3393.45	-1.15251e-06	-2.45808	136.217	3	1	BJACESS07965_5NUCL|m.14184_Snake_venom_5'-nucleotidase_OS=Gloydius_brevicaudus_PE=2_SV=1_5'-Nase_	5'-Nase
R1	gF2.1	LGMMVDLSHTSNETAK	Hex:5; HexNAc:2	A1	LGMMVDLSHTSNETAK:A1		High mannose	LGMMVDLSHTSN(N-Glycosylation)ETAK{Hex:5; HexNAc:2}	Dpase_1	2949.24	-6.10591e-07	0	162.61	3	1	BJARGLA00898|m.21260_Dipeptidase_2_OS=Mus_musculus_GN=Dpep2_PE=1|Q8C255|DPEP2_MOUSE_DPase_	DPase
R1	gF2.1	LGMMVDLSHTSNETAK	Hex:5; HexNAc:2	A1	LGMMVDLSHTSNETAK:A1		High mannose	LGM(Oxidation)M(Oxidation)VDLSHTSN(N-Glycosylation)ETAK{Hex:5; HexNAc:2}	Dpase_1	2981.23	2.7753e-08	0	121.509	3	1	BJARGLA00898|m.21260_Dipeptidase_2_OS=Mus_musculus_GN=Dpep2_PE=1|Q8C255|DPEP2_MOUSE_DPase_	DPase
R1	gF2.1	LSVQQPYQFSNCSQNQYQR	Fuc:1; Hex:5; HexNAc:4; Neu5Ac:4	B11	LSVQQPYQFSNCSQNQYQR:B11		Fucosylated and Sialylated	LSVQQPYQFSN(N-Glycosylation)C(Carbamidomethyl)SQNQYQR{Fuc:1; Hex:5; HexNAc:4; Neu5Ac:4}	SVMP/Catalytic Domain_6	5308.11	-0.000190306	14.7979	90.0793	3;4;5	4	BJACESS04378_SVMP|m.7317_Zinc_metalloproteinase-disintegrin-like_HF3_OS=Bothrops_jararaca_PE=1_SV=3_SVMP_Catalytic Domain	SVMP
R1	gF2.1	LSVQQPYQFSNCSQNQYQR	Fuc:1; Hex:5; HexNAc:4; Neu5Ac:3; Neu5Gc:1	B48	LSVQQPYQFSNCSQNQYQR:B48	Yes	Fucosylated and Sialylated	LSVQQPYQFSN(N-Glycosylation)C(Carbamidomethyl)SQNQYQR{@acetyl:1; Fuc:1; Hex:5; HexNAc:4; Neu5Ac:3; Neu5Gc:1}	SVMP/Catalytic Domain_6	5402.19	-0.0068649	0	82.4679	4	1	BJACESS04378_SVMP|m.7317_Zinc_metalloproteinase-disintegrin-like_HF3_OS=Bothrops_jararaca_PE=1_SV=3_SVMP_Catalytic Domain	SVMP
R1	gF2.1	TVNISTVADHFDHIK	Fuc:1; Hex:5; HexNAc:4; Neu5Ac:4	B11	TVNISTVADHFDHIK:B11		Fucosylated and Sialylated	TVN(N-Glycosylation)ISTVADHFDHIK{Fuc:1; Hex:5; HexNAc:4; Neu5Ac:4}	Dpase_2	4628.9	-4.06959e-06	-1.97955	128.41	3;4	2	BJARGLA00898|m.21260_Dipeptidase_2_OS=Mus_musculus_GN=Dpep2_PE=1|Q8C255|DPEP2_MOUSE_DPase_	DPase
R1	gF2.1	TVNISTVADHFDHIK	Fuc:1; Hex:5; HexNAc:4; Neu5Ac:3; Neu5Gc:1	B48	TVNISTVADHFDHIK:B48	Yes	Fucosylated and Sialylated	TVN(N-Glycosylation)ISTVADHFDHIK{@acetyl:1; Fuc:1; Hex:5; HexNAc:4; Neu5Ac:3; Neu5Gc:1}	Dpase_2	4686.89	-1.32232e-06	0	78.1263	4	1	BJARGLA00898|m.21260_Dipeptidase_2_OS=Mus_musculus_GN=Dpep2_PE=1|Q8C255|DPEP2_MOUSE_DPase_	DPase
R1	gF2.1	RTNCSYMLNK	Fuc:1; Hex:5; HexNAc:4; Neu5Ac:3; Neu5Gc:1	B48	RTNCSYMLNK:B48	Yes	Fucosylated and Sialylated	RTN(N-Glycosylation)C(Carbamidomethyl)SYMLNK{@acetyl:1; Fuc:1; Hex:5; HexNAc:4; Neu5Ac:3; Neu5Gc:1}	LAAO_1	4276.66	-9.41983e-06	0	123.331	3	1	sp|B5AR80|OXLA_BOTPA_LAAO_	LAAO
R1	gF2.1	RTNCSYMLNK	Fuc:1; Hex:5; HexNAc:4; Neu5Ac:3	B9	RTNCSYMLNK:B9		Fucosylated and Sialylated	RTN(N-Glycosylation)C(Carbamidomethyl)SYMLNK{Fuc:1; Hex:5; HexNAc:4; Neu5Ac:3}	LAAO_1	3927.53	-2.89666e-06	-4.75309	102.905	3	1	sp|B5AR80|OXLA_BOTPA_LAAO_	LAAO
R1	gF2.1	ENGTNIACAPEDVK	Fuc:1; Hex:5; HexNAc:4; Neu5Ac:4	B11	ENGTNIACAPEDVK:B11		Fucosylated and Sialylated	EN(N-Glycosylation)GTNIAC(Carbamidomethyl)APEDVK{Fuc:1; Hex:5; HexNAc:4; Neu5Ac:4}	SVMP/Cys Rich_1	4468.76	-0.0042635	0	88.6425	3	1	BJACESS05221_SVMP|m.8711_Zinc_metalloproteinase-disintegrin-like_ACLD_OS=Agkistrodon_contortrix_laticinctus_PE=2_SV=1_SVMP_Cys rich	SVMP
R1	gF2.1	GPIASNISGYILPYK	Fuc:1; Hex:5; HexNAc:4; Neu5Ac:4	B11	GPIASNISGYILPYK:B11		Fucosylated and Sialylated	GPIASN(N-Glycosylation)ISGYILPYK{Fuc:1; Hex:5; HexNAc:4; Neu5Ac:4}	5'-Nase_4	4541.92	-0.00375076	0	99.7067	3	2	BJACESS07965_5NUCL|m.14184_Snake_venom_5'-nucleotidase_OS=Gloydius_brevicaudus_PE=2_SV=1_5'-Nase_	5'-Nase
R1	gF2.1	IESEAHNLPYGRPQVLQNHSK	Hex:5; HexNAc:2	A1	IESEAHNLPYGRPQVLQNHSK:A1		High mannose	IESEAHNLPYGRPQVLQN(N-Glycosylation)HSK{Hex:5; HexNAc:2}	PDE_3	3632.65	-1.43345e-06	-2.52609	125.098	4	3	GFWW01032370.1.p1_PDE_	PDE
R1	gF2.1	INVTSAVEPTLASFGTWR	Fuc:1; Hex:5; HexNAc:4; Neu5Ac:4	B11	INVTSAVEPTLASFGTWR:B11		Fucosylated and Sialylated	IN(N-Glycosylation)VTSAVEPTLASFGTWR{Fuc:1; Hex:5; HexNAc:4; Neu5Ac:4}	SVMP/Catalytic Domain_5	4898.06	-0.00347845	0	123.653	4	3	sp|C5H5D4|VM33_BOTAT_SVMP_Catalytic Domain	SVMP
R1	gF2.1	LFSNCSQEDQR	Hex:5; HexNAc:2	A1	LFSNCSQEDQR:A1		High mannose	LFSN(N-Glycosylation)C(Carbamidomethyl)SQEDQR{Hex:5; HexNAc:2}	SVMP/Catalytic Domain_2	2616.03	-0.00650743	0	159.541	3	2	BJACESS04728_SVMP|m.7903_Zinc_metalloproteinase-disintegrin-like_ACLD_OS=Agkistrodon_contortrix_laticinctus_PE=2_SV=1_SVMP_Catalytic Domain	SVMP
R1	gF2.1	VNLLAANTHNISLR	Hex:6; HexNAc:2	A2	VNLLAANTHNISLR:A2		High mannose	VNLLAANTHN(N-Glycosylation)ISLR{Hex:6; HexNAc:2}	Pantetheinase_1	2913.33	1.31809e-06	0	160.709	3	1	BJACESS04134|m.6935_Vascularn-inflammatory_molecule_2_OS=Homo_sapiens_GN=VNN2_PE=1_SV=3_Pantetheinase_	Pantetheinase
R1	gF2.1	LGVHNESVQYDDEQR	Fuc:1; Hex:5; HexNAc:4; Neu5Ac:4	B11	LGVHNESVQYDDEQR:B11		Fucosylated and Sialylated	LGVHN(N-Glycosylation)ESVQYDDEQR{Fuc:1; Hex:5; HexNAc:4; Neu5Ac:4}	SVSP_3	4720.85	-5.27596e-06	0	101.991	3	1	tr|A0A1L8D5U8|A0A1L8D5U8_BOTAT_SVSP_	SVSP
R1	gF2.1	LGVHNESVQYDDEQRR	Fuc:1; Hex:5; HexNAc:4; Neu5Ac:4	B11	LGVHNESVQYDDEQRR:B11		Fucosylated and Sialylated	LGVHN(N-Glycosylation)ESVQYDDEQRR{Fuc:1; Hex:5; HexNAc:4; Neu5Ac:4}	SVSP_3	4876.93	7.20173e-07	0	69.433	4	1	tr|A0A1L8D5U8|A0A1L8D5U8_BOTAT_SVSP_	SVSP
R1	gF2.2	KYTGNSTAIR	Hex:5; HexNAc:2	A1	KYTGNSTAIR:A1		High mannose	KYTGN(N-Glycosylation)STAIR{Hex:5; HexNAc:2}	SVMP/Catalytic Domain_11	2326	3.1475e-06	15.7386	175.151	3	3	BJACESS04003_SVMP|m.6718_Zinc_metalloproteinase-disintegrin-like_VMP-III_OS=Agkistrodon_piscivorus_leucostoma_PE=2_SV=1_SVMP_Catalytic Domain	SVMP
R1	gF2.2	KYTGNSTAIR	Fuc:1; Hex:5; HexNAc:4; Neu5Ac:2	B43	KYTGNSTAIR:B43		Fucosylated and Sialylated	KYTGN(N-Glycosylation)STAIR{Fuc:1; Hex:5; HexNAc:4; Neu5Ac:2}	SVMP/Catalytic Domain_11	3460.41	1.2149e-06	12.2593	142.486	3	3	BJACESS04003_SVMP|m.6718_Zinc_metalloproteinase-disintegrin-like_VMP-III_OS=Agkistrodon_piscivorus_leucostoma_PE=2_SV=1_SVMP_Catalytic Domain	SVMP
R1	gF2.2	KYTGNSTAIR	Hex:3; HexNAc:6; Neu5Ac:2	B33	KYTGNSTAIR:B33		Sialylated	KYTGN(N-Glycosylation)STAIR{Hex:3; HexNAc:6; Neu5Ac:2}	SVMP/Catalytic Domain_11	3418.41	-0.00643637	0	123.075	3	1	BJACESS04003_SVMP|m.6718_Zinc_metalloproteinase-disintegrin-like_VMP-III_OS=Agkistrodon_piscivorus_leucostoma_PE=2_SV=1_SVMP_Catalytic Domain	SVMP
R1	gF2.2	KYTGNSTAIR	Fuc:1; Hex:5; HexNAc:4	B16	KYTGNSTAIR:B16		Fucosylated	KYTGN(N-Glycosylation)STAIR{Fuc:1; Hex:5; HexNAc:4}	SVMP/Catalytic Domain_11	2878.21	2.93101e-06	-2.11318	121.078	3	1	BJACESS04003_SVMP|m.6718_Zinc_metalloproteinase-disintegrin-like_VMP-III_OS=Agkistrodon_piscivorus_leucostoma_PE=2_SV=1_SVMP_Catalytic Domain	SVMP
R1	gF2.2	KYTGNSTAIR	Fuc:1; Hex:3; HexNAc:7; Neu5Ac:2	B40	KYTGNSTAIR:B40	Yes	Fucosylated and Sialylated	KYTGN(N-Glycosylation)STAIR{@acetyl:1; Fuc:1; Hex:3; HexNAc:7; Neu5Ac:2}	SVMP/Catalytic Domain_11	3787.53	8.08535e-06	-3.57129	115.356	3	1	BJACESS04003_SVMP|m.6718_Zinc_metalloproteinase-disintegrin-like_VMP-III_OS=Agkistrodon_piscivorus_leucostoma_PE=2_SV=1_SVMP_Catalytic Domain	SVMP
R1	gF2.2	KYTGNSTAIR	Fuc:1; Hex:5; HexNAc:3; Neu5Ac:2	B3	KYTGNSTAIR:B3		Fucosylated and Sialylated	KYTGN(N-Glycosylation)STAIR{Fuc:1; Hex:5; HexNAc:3; Neu5Ac:2}	SVMP/Catalytic Domain_11	3257.33	7.67457e-07	-1.17338	114.78	3	1	BJACESS04003_SVMP|m.6718_Zinc_metalloproteinase-disintegrin-like_VMP-III_OS=Agkistrodon_piscivorus_leucostoma_PE=2_SV=1_SVMP_Catalytic Domain	SVMP
R1	gF2.2	KYTGNSTAIR	Fuc:1; Hex:3; HexNAc:6; Neu5Ac:1	B34	KYTGNSTAIR:B34	Yes	Fucosylated and Sialylated	KYTGN(N-Glycosylation)STAIR{@acetyl:1; Fuc:1; Hex:3; HexNAc:6; Neu5Ac:1}	SVMP/Catalytic Domain_11	3293.36	5.8883e-06	-3.3132	113.044	3	1	BJACESS04003_SVMP|m.6718_Zinc_metalloproteinase-disintegrin-like_VMP-III_OS=Agkistrodon_piscivorus_leucostoma_PE=2_SV=1_SVMP_Catalytic Domain	SVMP
R1	gF2.2	KYTGNSTAIR	Hex:5; HexNAc:4; Neu5Ac:2	B4	KYTGNSTAIR:B4	Yes	Sialylated	KYTGN(N-Glycosylation)STAIR{@acetyl:1; Hex:5; HexNAc:4; Neu5Ac:2}	SVMP/Catalytic Domain_11	3356.36	4.93919e-07	-3.96554	104.065	3	1	BJACESS04003_SVMP|m.6718_Zinc_metalloproteinase-disintegrin-like_VMP-III_OS=Agkistrodon_piscivorus_leucostoma_PE=2_SV=1_SVMP_Catalytic Domain	SVMP
R1	gF2.2	KYTGNSTAIR	Fuc:1; Hex:5; HexNAc:4; Neu5Ac:4	B11	KYTGNSTAIR:B11		Fucosylated and Sialylated	KYTGN(N-Glycosylation)STAIR{Fuc:1; Hex:5; HexNAc:4; Neu5Ac:4}	SVMP/Catalytic Domain_11	4042.6	2.94388e-07	-2.18095	98.2653	3;4	1	BJACESS04003_SVMP|m.6718_Zinc_metalloproteinase-disintegrin-like_VMP-III_OS=Agkistrodon_piscivorus_leucostoma_PE=2_SV=1_SVMP_Catalytic Domain	SVMP
R1	gF2.2	KYTGNSTAIR	Fuc:1; Hex:5; HexNAc:4; Neu5Ac:3	B9	KYTGNSTAIR:B9		Fucosylated and Sialylated	KYTGN(N-Glycosylation)STAIR{Fuc:1; Hex:5; HexNAc:4; Neu5Ac:3}	SVMP/Catalytic Domain_11	3751.5	1.39792e-06	-3.02143	96.9945	3	1	BJACESS04003_SVMP|m.6718_Zinc_metalloproteinase-disintegrin-like_VMP-III_OS=Agkistrodon_piscivorus_leucostoma_PE=2_SV=1_SVMP_Catalytic Domain	SVMP
R1	gF2.2	KYTGNSTAIR	Fuc:1; Hex:4; HexNAc:3; Neu5Ac:2	B8	KYTGNSTAIR:B8		Fucosylated and Sialylated	KYTGN(N-Glycosylation)STAIR{Fuc:1; Hex:4; HexNAc:3; Neu5Ac:2}	SVMP/Catalytic Domain_11	3095.28	1.35485e-06	0	89.0508	3	1	BJACESS04003_SVMP|m.6718_Zinc_metalloproteinase-disintegrin-like_VMP-III_OS=Agkistrodon_piscivorus_leucostoma_PE=2_SV=1_SVMP_Catalytic Domain	SVMP
R1	gF2.2	KYTGNSTAIR	Fuc:1; Hex:4; HexNAc:4; Neu5Ac:2	B10	KYTGNSTAIR:B10		Fucosylated and Sialylated	KYTGN(N-Glycosylation)STAIR{Fuc:1; Hex:4; HexNAc:4; Neu5Ac:2}	SVMP/Catalytic Domain_11	3300.36	-0.000605898	0	88.9164	3	1	BJACESS04003_SVMP|m.6718_Zinc_metalloproteinase-disintegrin-like_VMP-III_OS=Agkistrodon_piscivorus_leucostoma_PE=2_SV=1_SVMP_Catalytic Domain	SVMP
R1	gF2.2	KYTGNSTAIR	Fuc:1; Hex:4; HexNAc:4; Neu5Ac:1	B31	KYTGNSTAIR:B31		Fucosylated and Sialylated	KYTGN(N-Glycosylation)STAIR{Fuc:1; Hex:4; HexNAc:4; Neu5Ac:1}	SVMP/Catalytic Domain_11	3007.26	2.3063e-06	0	75.8107	3	1	BJACESS04003_SVMP|m.6718_Zinc_metalloproteinase-disintegrin-like_VMP-III_OS=Agkistrodon_piscivorus_leucostoma_PE=2_SV=1_SVMP_Catalytic Domain	SVMP
R1	gF2.2	KYTGNSTAIR	Fuc:1; Hex:5; HexNAc:4; Neu5Ac:2	B43	KYTGNSTAIR:B43	Yes	Fucosylated and Sialylated	KYTGN(N-Glycosylation)STAIR{@acetyl:1; Fuc:1; Hex:5; HexNAc:4; Neu5Ac:2}	SVMP/Catalytic Domain_11	3519.42	-0.00482889	0	71.6934	3	1	BJACESS04003_SVMP|m.6718_Zinc_metalloproteinase-disintegrin-like_VMP-III_OS=Agkistrodon_piscivorus_leucostoma_PE=2_SV=1_SVMP_Catalytic Domain	SVMP
R1	gF2.2	HDHAQLLTGMIFNGTIEGR	Fuc:1; Hex:5; HexNAc:4; Neu5Ac:2	B43	HDHAQLLTGMIFNGTIEGR:B43		Fucosylated and Sialylated	HDHAQLLTGMIFN(N-Glycosylation)GTIEGR{Fuc:1; Hex:5; HexNAc:4; Neu5Ac:2}	SVMP/Catalytic Domain_7	4462.88	-0.000673927	0	149.417	4	1	tr|A0A1L8D649|A0A1L8D649_BOTAT_SVMP_Catalytic Domain	SVMP
R1	gF2.2	HDHAQLLTGMIFNGTIEGR	Fuc:1; Hex:5; HexNAc:4; Neu5Ac:4	B11	HDHAQLLTGMIFNGTIEGR:B11		Fucosylated and Sialylated	HDHAQLLTGMIFN(N-Glycosylation)GTIEGR{Fuc:1; Hex:5; HexNAc:4; Neu5Ac:4}	SVMP/Catalytic Domain_7	5043.09	-0.000202731	0	110.911	4	1	tr|A0A1L8D649|A0A1L8D649_BOTAT_SVMP_Catalytic Domain	SVMP
R1	gF2.2	HDHAQLLTGMIFNGTIEGR	Fuc:1; Hex:5; HexNAc:4; Neu5Ac:4	B11	HDHAQLLTGMIFNGTIEGR:B11		Fucosylated and Sialylated	HDHAQLLTGM(Oxidation)IFN(N-Glycosylation)GTIEGR{Fuc:1; Hex:5; HexNAc:4; Neu5Ac:4}	SVMP/Catalytic Domain_7	5061.09	-0.00059838	0	105.674	4	2	tr|A0A1L8D649|A0A1L8D649_BOTAT_SVMP_Catalytic Domain	SVMP
R1	gF2.2	HDHAQLLTGMIFNGTIEGR	Fuc:1; Hex:5; HexNAc:4; Neu5Ac:2	B43	HDHAQLLTGMIFNGTIEGR:B43		Fucosylated and Sialylated	HDHAQLLTGM(Oxidation)IFN(N-Glycosylation)GTIEGR{Fuc:1; Hex:5; HexNAc:4; Neu5Ac:2}	SVMP/Catalytic Domain_7	4476.87	-0.000223926	0	86.6024	4	1	tr|A0A1L8D649|A0A1L8D649_BOTAT_SVMP_Catalytic Domain	SVMP
R1	gF2.2	HDHAQLLTGMIFNGTIEGR	Fuc:1; Hex:5; HexNAc:4; Neu5Ac:3	B9	HDHAQLLTGMIFNGTIEGR:B9		Fucosylated and Sialylated	HDHAQLLTGMIFN(N-Glycosylation)GTIEGR{Fuc:1; Hex:5; HexNAc:4; Neu5Ac:3}	SVMP/Catalytic Domain_7	4750.96	2.45905e-06	0	30.7108	4	1	tr|A0A1L8D649|A0A1L8D649_BOTAT_SVMP_Catalytic Domain	SVMP
R1	gF2.2	HDHAQLLTGMIFNGTIEGR	Hex:6; HexNAc:5; Neu5Ac:2	B14	HDHAQLLTGMIFNGTIEGR:B14		Sialylated	HDHAQLLTGM(Oxidation)IFN(N-Glycosylation)GTIEGR{Hex:6; HexNAc:5; Neu5Ac:2}	SVMP/Catalytic Domain_7	4694.97	-5.37507e-06	7.79953	14.1494	3;4	2	tr|A0A1L8D649|A0A1L8D649_BOTAT_SVMP_Catalytic Domain	SVMP
R1	gF2.2	HDHAQLLTGMIFNGTIEGR	Hex:6; HexNAc:5; Neu5Ac:4	B49	HDHAQLLTGMIFNGTIEGR:B49		Sialylated	HDHAQLLTGM(Oxidation)IFN(N-Glycosylation)GTIEGR{Hex:6; HexNAc:5; Neu5Ac:4}	SVMP/Catalytic Domain_7	5301.16	-0.00453175	0	12.8606	4	1	tr|A0A1L8D649|A0A1L8D649_BOTAT_SVMP_Catalytic Domain	SVMP
R1	gF2.2	HDHAQLLTGMIFNGTIEGR	Hex:6; HexNAc:5; Neu5Ac:4	B49	HDHAQLLTGMIFNGTIEGR:B49		Sialylated	HDHAQLLTGM(Oxidation)IFN(N-Glycosylation)GTIEGR{Hex:6; HexNAc:5; Neu5Ac:4}	SVMP/Catalytic Domain_7	5277.15	-3.59112e-06	-5.6756	12.8046	4	4	tr|A0A1L8D649|A0A1L8D649_BOTAT_SVMP_Catalytic Domain	SVMP
R1	gF2.2	HDHAQLLTGMIFNGTIEGR	Hex:6; HexNAc:5; Neu5Ac:2	B14	HDHAQLLTGMIFNGTIEGR:B14		Sialylated	HDHAQLLTGM(Oxidation)IFN(N-Glycosylation)GTIEGR{Hex:6; HexNAc:5; Neu5Ac:2}	SVMP/Catalytic Domain_7	4717.96	-0.00487789	0	11.918	4	1	tr|A0A1L8D649|A0A1L8D649_BOTAT_SVMP_Catalytic Domain	SVMP
R1	gF2.2	YTGNSTAIR	Hex:5; HexNAc:2	A1	YTGNSTAIR:A1		High mannose	YTGN(N-Glycosylation)STAIR{Hex:5; HexNAc:2}	SVMP/Catalytic Domain_11	2197.91	1.38077e-06	0	169.117	3	2	BJACESS04003_SVMP|m.6718_Zinc_metalloproteinase-disintegrin-like_VMP-III_OS=Agkistrodon_piscivorus_leucostoma_PE=2_SV=1_SVMP_Catalytic Domain	SVMP
R1	gF2.2	YTGNSTAIR	Fuc:1; Hex:4; HexNAc:4; Neu5Ac:2	B10	YTGNSTAIR:B10		Fucosylated and Sialylated	YTGN(N-Glycosylation)STAIR{Fuc:1; Hex:4; HexNAc:4; Neu5Ac:2}	SVMP/Catalytic Domain_11	3170.26	1.40177e-06	-3.67754	133.091	3	1	BJACESS04003_SVMP|m.6718_Zinc_metalloproteinase-disintegrin-like_VMP-III_OS=Agkistrodon_piscivorus_leucostoma_PE=2_SV=1_SVMP_Catalytic Domain	SVMP
R1	gF2.2	YTGNSTAIR	Hex:3; HexNAc:6; Neu5Ac:2	B33	YTGNSTAIR:B33		Sialylated	YTGN(N-Glycosylation)STAIR{Hex:3; HexNAc:6; Neu5Ac:2}	SVMP/Catalytic Domain_11	3290.3	-0.00668343	0	120.653	3	1	BJACESS04003_SVMP|m.6718_Zinc_metalloproteinase-disintegrin-like_VMP-III_OS=Agkistrodon_piscivorus_leucostoma_PE=2_SV=1_SVMP_Catalytic Domain	SVMP
R1	gF2.2	YTGNSTAIR	Fuc:1; Hex:5; HexNAc:4; Neu5Ac:3	B9	YTGNSTAIR:B9		Fucosylated and Sialylated	YTGN(N-Glycosylation)STAIR{Fuc:1; Hex:5; HexNAc:4; Neu5Ac:3}	SVMP/Catalytic Domain_11	3640.42	-0.00467127	0	113.664	3	2	BJACESS04003_SVMP|m.6718_Zinc_metalloproteinase-disintegrin-like_VMP-III_OS=Agkistrodon_piscivorus_leucostoma_PE=2_SV=1_SVMP_Catalytic Domain	SVMP
R1	gF2.2	YTGNSTAIR	Fuc:1; Hex:5; HexNAc:3; Neu5Ac:2	B3	YTGNSTAIR:B3		Fucosylated and Sialylated	YTGN(N-Glycosylation)STAIR{Fuc:1; Hex:5; HexNAc:3; Neu5Ac:2}	SVMP/Catalytic Domain_11	3129.23	1.5669e-06	0	100.014	2	1	BJACESS04003_SVMP|m.6718_Zinc_metalloproteinase-disintegrin-like_VMP-III_OS=Agkistrodon_piscivorus_leucostoma_PE=2_SV=1_SVMP_Catalytic Domain	SVMP
R1	gF2.2	YTGNSTAIR	Fuc:1; Hex:5; HexNAc:4	B16	YTGNSTAIR:B16		Fucosylated	YTGN(N-Glycosylation)STAIR{Fuc:1; Hex:5; HexNAc:4}	SVMP/Catalytic Domain_11	2750.12	1.18019e-06	-3.842	80.6259	3	2	BJACESS04003_SVMP|m.6718_Zinc_metalloproteinase-disintegrin-like_VMP-III_OS=Agkistrodon_piscivorus_leucostoma_PE=2_SV=1_SVMP_Catalytic Domain	SVMP
R1	gF2.2	YTGNSTAIR	Fuc:1; Hex:5; HexNAc:4; Neu5Ac:4	B11	YTGNSTAIR:B11	Yes	Fucosylated and Sialylated	YTGN(N-Glycosylation)STAIR{@acetyl:1; Fuc:1; Hex:5; HexNAc:4; Neu5Ac:4}	SVMP/Catalytic Domain_11	3973.53	-0.0042813	0	77.5778	3	1	BJACESS04003_SVMP|m.6718_Zinc_metalloproteinase-disintegrin-like_VMP-III_OS=Agkistrodon_piscivorus_leucostoma_PE=2_SV=1_SVMP_Catalytic Domain	SVMP
R1	gF2.2	YTGNSTAIR	Fuc:1; Hex:5; HexNAc:4; Neu5Ac:2	B43	YTGNSTAIR:B43		Fucosylated and Sialylated	YTGN(N-Glycosylation)STAIR{Fuc:1; Hex:5; HexNAc:4; Neu5Ac:2}	SVMP/Catalytic Domain_11	3332.31	1.14752e-06	-2.53903	67.1112	3	2	BJACESS04003_SVMP|m.6718_Zinc_metalloproteinase-disintegrin-like_VMP-III_OS=Agkistrodon_piscivorus_leucostoma_PE=2_SV=1_SVMP_Catalytic Domain	SVMP
R1	gF2.2	YTGNSTAIR	Fuc:1; Hex:4; HexNAc:3; Neu5Ac:2	B8	YTGNSTAIR:B8		Fucosylated and Sialylated	YTGN(N-Glycosylation)STAIR{Fuc:1; Hex:4; HexNAc:3; Neu5Ac:2}	SVMP/Catalytic Domain_11	2984.22	-0.00570728	0	61.3001	3	1	BJACESS04003_SVMP|m.6718_Zinc_metalloproteinase-disintegrin-like_VMP-III_OS=Agkistrodon_piscivorus_leucostoma_PE=2_SV=1_SVMP_Catalytic Domain	SVMP
R1	gF2.2	KHDHAQLLTGMIFNGTIEGR	Fuc:1; Hex:4; HexNAc:4; Neu5Ac:2	B10	KHDHAQLLTGMIFNGTIEGR:B10		Fucosylated and Sialylated	KHDHAQLLTGMIFN(N-Glycosylation)GTIEGR{Fuc:1; Hex:4; HexNAc:4; Neu5Ac:2}	SVMP/Catalytic Domain_7	4427.92	-0.000453926	0	134.904	4	1	tr|A0A1L8D649|A0A1L8D649_BOTAT_SVMP_Catalytic Domain	SVMP
R1	gF2.2	KHDHAQLLTGMIFNGTIEGR	Fuc:1; Hex:5; HexNAc:4; Neu5Ac:4	B11	KHDHAQLLTGMIFNGTIEGR:B11		Fucosylated and Sialylated	KHDHAQLLTGMIFN(N-Glycosylation)GTIEGR{Fuc:1; Hex:5; HexNAc:4; Neu5Ac:4}	SVMP/Catalytic Domain_7	5172.13	-0.000381719	0	124.448	4	1	tr|A0A1L8D649|A0A1L8D649_BOTAT_SVMP_Catalytic Domain	SVMP
R1	gF2.2	KHDHAQLLTGMIFNGTIEGR	Fuc:1; Hex:5; HexNAc:4; Neu5Ac:2	B43	KHDHAQLLTGMIFNGTIEGR:B43		Fucosylated and Sialylated	KHDHAQLLTGMIFN(N-Glycosylation)GTIEGR{Fuc:1; Hex:5; HexNAc:4; Neu5Ac:2}	SVMP/Catalytic Domain_7	4590.94	-0.000647738	0	122.687	4	1	tr|A0A1L8D649|A0A1L8D649_BOTAT_SVMP_Catalytic Domain	SVMP
R1	gF2.2	KHDHAQLLTGMIFNGTIEGR	Fuc:1; Hex:5; HexNAc:5; Neu5Ac:3	B20	KHDHAQLLTGMIFNGTIEGR:B20	Yes	Fucosylated and Sialylated	KHDHAQLLTGM(Oxidation)IFN(N-Glycosylation)GTIEGR{@acetyl:1; Fuc:1; Hex:5; HexNAc:5; Neu5Ac:3}	SVMP/Catalytic Domain_7	5174.17	-0.00657479	0	38.5839	4	1	tr|A0A1L8D649|A0A1L8D649_BOTAT_SVMP_Catalytic Domain	SVMP
R1	gF2.2	KHDHAQLLTGMIFNGTIEGR	Fuc:1; Hex:5; HexNAc:4; Neu5Ac:4	B11	KHDHAQLLTGMIFNGTIEGR:B11		Fucosylated and Sialylated	KHDHAQLLTGM(Oxidation)IFN(N-Glycosylation)GTIEGR{Fuc:1; Hex:5; HexNAc:4; Neu5Ac:4}	SVMP/Catalytic Domain_7	5189.17	-0.000581118	0	23.6655	4	1	tr|A0A1L8D649|A0A1L8D649_BOTAT_SVMP_Catalytic Domain	SVMP
R1	gF2.2	KHDHAQLLTGMIFNGTIEGR	Fuc:1; Hex:3; HexNAc:6; Neu5Ac:1	B34	KHDHAQLLTGMIFNGTIEGR:B34	Yes	Fucosylated and Sialylated	KHDHAQLLTGM(Oxidation)IFN(N-Glycosylation)GTIEGR{@acetyl:1; Fuc:1; Hex:3; HexNAc:6; Neu5Ac:1}	SVMP/Catalytic Domain_7	4458.88	-0.0049231	0	14.485	4	1	tr|A0A1L8D649|A0A1L8D649_BOTAT_SVMP_Catalytic Domain	SVMP
R1	gF2.2	NSTHIAPLSLPSNPASVGSVCR	Fuc:1; Hex:5; HexNAc:4; Neu5Ac:3; Neu5Gc:1	B48	NSTHIAPLSLPSNPASVGSVCR:B48		Fucosylated and Sialylated	N(N-Glycosylation)STHIAPLSLPSNPASVGSVC(Carbamidomethyl)R{Fuc:1; Hex:5; HexNAc:4; Neu5Ac:3; Neu5Gc:1}	SVSP_12	5237.15	-0.00477313	0	16.1488	3	1	tr|E9JG14|E9JG14_ECHCS_SVSP_	SVSP
R1	gF2.2	NSTHIAPLSLPSNPASVGSVCR	Fuc:1; Hex:5; HexNAc:4; Neu5Ac:4	B11	NSTHIAPLSLPSNPASVGSVCR:B11	Yes	Fucosylated and Sialylated	N(N-Glycosylation)STHIAPLSLPSNPASVGSVC(Carbamidomethyl)R{@acetyl:1; Fuc:1; Hex:5; HexNAc:4; Neu5Ac:4}	SVSP_12	5239.21	-0.000197758	0	15.3924	4	1	tr|E9JG14|E9JG14_ECHCS_SVSP_	SVSP
R1	gF2.2	NSTHIAPLSLPSNPASVGSVCR	Fuc:1; Hex:3; HexNAc:7; Neu5Ac:2	B40	NSTHIAPLSLPSNPASVGSVCR:B40	Yes	Fucosylated and Sialylated	N(N-Glycosylation)STHIAPLSLPSNPASVGSVC(Carbamidomethyl)R{@acetyl:1; Fuc:1; Hex:3; HexNAc:7; Neu5Ac:2}	SVSP_12	4965.07	-0.00482473	0	14.0929	3	1	tr|E9JG14|E9JG14_ECHCS_SVSP_	SVSP
R1	gF2.2	NSTHIAPLSLPSNPASVGSVCR	Fuc:1; Hex:3; HexNAc:7; Neu5Ac:2	B40	NSTHIAPLSLPSNPASVGSVCR:B40	Yes	Fucosylated and Sialylated	N(N-Glycosylation)STHIAPLSLPSNPASVGSVC(Carbamidomethyl)R{@acetyl:1; Fuc:1; Hex:3; HexNAc:7; Neu5Ac:2}	SVSP_12	4941.08	6.90473e-06	12.5195	13.0501	4	1	tr|E9JG14|E9JG14_ECHCS_SVSP_	SVSP
R1	gF2.2	NSTHIAPLSLPSNPASVGSVCR	Fuc:1; Hex:5; HexNAc:4; Neu5Ac:2	B43	NSTHIAPLSLPSNPASVGSVCR:B43	Yes	Fucosylated and Sialylated	N(N-Glycosylation)STHIAPLSLPSNPASVGSVC(Carbamidomethyl)R{@acetyl:1; Fuc:1; Hex:5; HexNAc:4; Neu5Ac:2}	SVSP_12	4691.01	-0.00746668	0	11.7904	4	1	tr|E9JG14|E9JG14_ECHCS_SVSP_	SVSP
R1	gF2.2	NSTHIAPLSLPSNPASVGSVCR	Hex:4; HexNAc:6; Neu5Ac:2	B39	NSTHIAPLSLPSNPASVGSVCR:B39		Sialylated	N(N-Glycosylation)STHIAPLSLPSNPASVGSVC(Carbamidomethyl)R{Hex:4; HexNAc:6; Neu5Ac:2}	SVSP_12	4733.98	-0.00463942	0	11.0254	4	1	tr|E9JG14|E9JG14_ECHCS_SVSP_	SVSP
R1	gF2.2	HVQEEPWNSSVTLTSK	Fuc:1; Hex:6; HexNAc:6; Neu5Ac:4	B23	HVQEEPWNSSVTLTSK:B23		Fucosylated and Sialylated	HVQEEPWN(N-Glycosylation)SSVTLTSK{Fuc:1; Hex:6; HexNAc:6; Neu5Ac:4}	DNAse_4	5361.14	-0.00354581	0	26.4824	4	3	tr|J3RZ14|J3RZ14_CROAD_DNAse_	DNAse
R1	gF2.2	HVQEEPWNSSVTLTSK	Fuc:1; Hex:5; HexNAc:5; Neu5Ac:3	B20	HVQEEPWNSSVTLTSK:B20	Yes	Fucosylated and Sialylated	HVQEEPWN(N-Glycosylation)SSVTLTSK{@acetyl:1; Fuc:1; Hex:5; HexNAc:5; Neu5Ac:3}	DNAse_4	4761.95	-0.00714713	0	18.2531	4	1	tr|J3RZ14|J3RZ14_CROAD_DNAse_	DNAse
R1	gF2.2	HVQEEPWNSSVTLTSK	Fuc:1; Hex:5; HexNAc:5; Neu5Ac:2	B19	HVQEEPWNSSVTLTSK:B19	Yes	Fucosylated and Sialylated	HVQEEPWN(N-Glycosylation)SSVTLTSK{@acetyl:1; Fuc:1; Hex:5; HexNAc:5; Neu5Ac:2}	DNAse_4	4471.83	-0.00783045	0	13.7053	3	1	tr|J3RZ14|J3RZ14_CROAD_DNAse_	DNAse
R1	gF2.2	HVQEEPWNSSVTLTSK	Fuc:1; Hex:5; HexNAc:5; Neu5Ac:4	B22	HVQEEPWNSSVTLTSK:B22	Yes	Fucosylated and Sialylated	HVQEEPWN(N-Glycosylation)SSVTLTSK{@acetyl:1; Fuc:1; Hex:5; HexNAc:5; Neu5Ac:4}	DNAse_4	5053.05	-0.0067369	0	13.0101	4	1	tr|J3RZ14|J3RZ14_CROAD_DNAse_	DNAse
R1	gF2.2	HVQEEPWNSSVTLTSK	Fuc:1; Hex:5; HexNAc:5; Neu5Ac:1	B18	HVQEEPWNSSVTLTSK:B18	Yes	Fucosylated and Sialylated	HVQEEPWN(N-Glycosylation)SSVTLTSK{@acetyl:1; Fuc:1; Hex:5; HexNAc:5; Neu5Ac:1}	DNAse_4	4180.77	-0.00838371	0	11.1654	3	1	tr|J3RZ14|J3RZ14_CROAD_DNAse_	DNAse
R1	gF2.2	INVTSAGGVTLSSFR	Fuc:1; Hex:5; HexNAc:4; Neu5Ac:2	B43	INVTSAGGVTLSSFR:B43		Fucosylated and Sialylated	IN(N-Glycosylation)VTSAGGVTLSSFR{Fuc:1; Hex:5; HexNAc:4; Neu5Ac:2}	SVMP/Catalytic Domain_8	3876.66	-0.00465079	0	127.028	3	4	BJACESS03970_SVMP|m.6666_Zinc_metalloproteinase-disintegrin-like_ACLD_OS=Agkistrodon_contortrix_laticinctus_PE=2_SV=1_SVMP_Catalytic Domain	SVMP
R1	gF2.2	INVTSAGGVTLSSFR	Fuc:1; Hex:5; HexNAc:4; Neu5Ac:4	B11	INVTSAGGVTLSSFR:B11		Fucosylated and Sialylated	IN(N-Glycosylation)VTSAGGVTLSSFR{Fuc:1; Hex:5; HexNAc:4; Neu5Ac:4}	SVMP/Catalytic Domain_8	4441.84	-0.000230488	0	126.653	4	2	BJACESS03970_SVMP|m.6666_Zinc_metalloproteinase-disintegrin-like_ACLD_OS=Agkistrodon_contortrix_laticinctus_PE=2_SV=1_SVMP_Catalytic Domain	SVMP
R1	gF2.2	INVTSAGGVTLSSFR	Fuc:1; Hex:5; HexNAc:4; Neu5Ac:3; Neu5Gc:1	B48	INVTSAGGVTLSSFR:B48	Yes	Fucosylated and Sialylated	IN(N-Glycosylation)VTSAGGVTLSSFR{@acetyl:1; Fuc:1; Hex:5; HexNAc:4; Neu5Ac:3; Neu5Gc:1}	SVMP/Catalytic Domain_8	4515.87	-0.00377395	0	31.5018	3	1	BJACESS03970_SVMP|m.6666_Zinc_metalloproteinase-disintegrin-like_ACLD_OS=Agkistrodon_contortrix_laticinctus_PE=2_SV=1_SVMP_Catalytic Domain	SVMP
R1	gF2.2	INVTSAGGVTLSSFR	Fuc:1; Hex:6; HexNAc:5; Neu5Ac:4	B12	INVTSAGGVTLSSFR:B12		Fucosylated and Sialylated	IN(N-Glycosylation)VTSAGGVTLSSFR{Fuc:1; Hex:6; HexNAc:5; Neu5Ac:4}	SVMP/Catalytic Domain_8	4806.93	-0.00020373	0	25.7597	3	1	BJACESS03970_SVMP|m.6666_Zinc_metalloproteinase-disintegrin-like_ACLD_OS=Agkistrodon_contortrix_laticinctus_PE=2_SV=1_SVMP_Catalytic Domain	SVMP
R1	gF2.2	INVTSAGGVTLSSFR	Fuc:1; Hex:5; HexNAc:3; Neu5Ac:2	B3	INVTSAGGVTLSSFR:B3	Yes	Fucosylated and Sialylated	IN(N-Glycosylation)VTSAGGVTLSSFR{@acetyl:1; Fuc:1; Hex:5; HexNAc:3; Neu5Ac:2}	SVMP/Catalytic Domain_8	3717.59	-0.00538816	0	10.9123	4	1	BJACESS03970_SVMP|m.6666_Zinc_metalloproteinase-disintegrin-like_ACLD_OS=Agkistrodon_contortrix_laticinctus_PE=2_SV=1_SVMP_Catalytic Domain	SVMP
R1	gF2.2	SLVAIFNSTGFF	Fuc:1; Hex:5; HexNAc:4; Neu5Ac:2	B43	SLVAIFNSTGFF:B43		Fucosylated and Sialylated	SLVAIFN(N-Glycosylation)STGFF{Fuc:1; Hex:5; HexNAc:4; Neu5Ac:2}	SVSP_6	3670.54	-0.00491613	0	150.534	3	2	BJACESS05941_SVSP|m.10150_Snake_venom_serine_protease_HS114_OS=Bothrops_jararaca_PE=1_SV=1_SVSP_	SVSP
R1	gF2.2	SLVAIFNSTGFF	Fuc:1; Hex:5; HexNAc:4; Neu5Ac:2	B43	SLVAIFNSTGFF:B43		Fucosylated and Sialylated	SLVAIFN(N-Glycosylation)STGFF{Fuc:1; Hex:5; HexNAc:4; Neu5Ac:2}	SVSP_6	3652.5	-2.26426e-06	9.08641	104.227	3	4	BJACESS05941_SVSP|m.10150_Snake_venom_serine_protease_HS114_OS=Bothrops_jararaca_PE=1_SV=1_SVSP_	SVSP
R1	gF2.2	SLVAIFNSTGFF	Fuc:1; Hex:5; HexNAc:4; Neu5Ac:3	B9	SLVAIFNSTGFF:B9		Fucosylated and Sialylated	SLVAIFN(N-Glycosylation)STGFF{Fuc:1; Hex:5; HexNAc:4; Neu5Ac:3}	SVSP_6	3943.62	-6.58704e-06	0	101.441	3	1	BJACESS05941_SVSP|m.10150_Snake_venom_serine_protease_HS114_OS=Bothrops_jararaca_PE=1_SV=1_SVSP_	SVSP
R1	gF2.2	SLVAIFNSTGFF	Fuc:1; Hex:5; HexNAc:4; Neu5Ac:2	B43	SLVAIFNSTGFF:B43		Fucosylated and Sialylated	SLVAIFN(N-Glycosylation)STGFF{Fuc:1; Hex:5; HexNAc:4; Neu5Ac:2}	SVSP_6	3652.51	-3.42671e-06	8.62372	89.1772	3	10	BJACESS05941_SVSP|m.10150_Snake_venom_serine_protease_HS114_OS=Bothrops_jararaca_PE=1_SV=1_SVSP_	SVSP
R1	gF2.2	SLVAIFNSTGFF	Fuc:1; Hex:5; HexNAc:4; Neu5Ac:2	B43	SLVAIFNSTGFF:B43		Fucosylated and Sialylated	SLVAIFN(N-Glycosylation)STGFF{Fuc:1; Hex:5; HexNAc:4; Neu5Ac:2}	SVSP_6	3652.48	3.47075e-06	-5.14454	23.9182	3	1	BJACESS05941_SVSP|m.10150_Snake_venom_serine_protease_HS114_OS=Bothrops_jararaca_PE=1_SV=1_SVSP_	SVSP
R1	gF2.2	FSNCSQEYQR	Fuc:1; Hex:4; HexNAc:4; Neu5Ac:2	B10	FSNCSQEYQR:B10		Fucosylated and Sialylated	FSN(N-Glycosylation)C(Carbamidomethyl)SQEYQR{Fuc:1; Hex:4; HexNAc:4; Neu5Ac:2}	SVMP/Catalytic Domain_1	3506.33	-3.65721e-06	7.01561	52.9661	3	4	BJACESS05210_SVMP|m.8696_Zinc_metalloproteinase-disintegrin-like_ACLD_OS=Agkistrodon_contortrix_laticinctus_PE=2_SV=1_SVMP_Catalytic Domain	SVMP
R1	gF2.2	FSNCSQEYQR	Fuc:1; Hex:5; HexNAc:4; Neu5Ac:4	B11	FSNCSQEYQR:B11		Fucosylated and Sialylated	FSN(N-Glycosylation)C(Carbamidomethyl)SQEYQR{Fuc:1; Hex:5; HexNAc:4; Neu5Ac:4}	SVMP/Catalytic Domain_1	4250.59	-6.74013e-06	0	48.8055	3	1	BJACESS05210_SVMP|m.8696_Zinc_metalloproteinase-disintegrin-like_ACLD_OS=Agkistrodon_contortrix_laticinctus_PE=2_SV=1_SVMP_Catalytic Domain	SVMP
R1	gF2.2	FSNCSQEYQR	Fuc:1; Hex:5; HexNAc:4; Neu5Ac:2	B43	FSNCSQEYQR:B43		Fucosylated and Sialylated	FSN(N-Glycosylation)C(Carbamidomethyl)SQEYQR{Fuc:1; Hex:5; HexNAc:4; Neu5Ac:2}	SVMP/Catalytic Domain_1	3668.4	-7.87678e-06	0	15.9773	3	1	BJACESS05210_SVMP|m.8696_Zinc_metalloproteinase-disintegrin-like_ACLD_OS=Agkistrodon_contortrix_laticinctus_PE=2_SV=1_SVMP_Catalytic Domain	SVMP
R1	gF2.2	FSNCSQEYQR	Hex:5; HexNAc:4; Neu5Ac:2	B4	FSNCSQEYQR:B4	Yes	Sialylated	FSN(N-Glycosylation)C(Carbamidomethyl)SQEYQR{@acetyl:1; Hex:5; HexNAc:4; Neu5Ac:2}	SVMP/Catalytic Domain_1	3586.32	-0.0061325	0	11.6043	3	1	BJACESS05210_SVMP|m.8696_Zinc_metalloproteinase-disintegrin-like_ACLD_OS=Agkistrodon_contortrix_laticinctus_PE=2_SV=1_SVMP_Catalytic Domain	SVMP
R1	gF2.2	LNSPVDNSTHIAPLR	Hex:5; HexNAc:2	A1	LNSPVDNSTHIAPLR:A1		High mannose	LNSPVDN(N-Glycosylation)STHIAPLR{Hex:5; HexNAc:2}	SVSP_1	2849.28	-5.23118e-07	-3.08698	161.877	3	1	BJACESS09309_SVSP|m.16855_Snake_venom_serine_protease_BPA_OS=Bothrops_jararaca_PE=1_SV=1_SVSP_	SVSP
R1	gF2.2	LNSPVDNSTHIAPLR	Fuc:1; Hex:6; HexNAc:5; Neu5Ac:4	B12	LNSPVDNSTHIAPLR:B12		Fucosylated and Sialylated	LNSPVDN(N-Glycosylation)STHIAPLR{Fuc:1; Hex:6; HexNAc:5; Neu5Ac:4}	SVSP_1	4966.05	-0.00705556	0	17.9344	4	2	BJACESS09309_SVSP|m.16855_Snake_venom_serine_protease_BPA_OS=Bothrops_jararaca_PE=1_SV=1_SVSP_	SVSP
R1	gF2.2	LNSPVDNSTHIAPLR	Fuc:1; Hex:5; HexNAc:5; Neu5Ac:3	B20	LNSPVDNSTHIAPLR:B20		Fucosylated and Sialylated	LNSPVDN(N-Glycosylation)STHIAPLR{Fuc:1; Hex:5; HexNAc:5; Neu5Ac:3}	SVSP_1	4511.88	-0.00753987	0	13.9376	4	1	BJACESS09309_SVSP|m.16855_Snake_venom_serine_protease_BPA_OS=Bothrops_jararaca_PE=1_SV=1_SVSP_	SVSP
R1	gF2.2	HNAGNSSFR	Fuc:1; Hex:4; HexNAc:4; Neu5Ac:2	B10	HNAGNSSFR:B10		Fucosylated and Sialylated	HNAGN(N-Glycosylation)SSFR{Fuc:1; Hex:4; HexNAc:4; Neu5Ac:2}	Unknown_6	3177.22	2.86641e-06	12.0665	55.0508	3	4	tr|A0A2D4G8H2|A0A2D4G8H2_MICCO_Unknown_	Unknown
R1	gF2.2	HNAGNSSFR	Fuc:1; Hex:5; HexNAc:5; Neu5Ac:4	B22	HNAGNSSFR:B22		Fucosylated and Sialylated	HNAGN(N-Glycosylation)SSFR{Fuc:1; Hex:5; HexNAc:5; Neu5Ac:4}	Unknown_6	4124.54	8.09338e-07	0	45.4428	3	1	tr|A0A2D4G8H2|A0A2D4G8H2_MICCO_Unknown_	Unknown
R1	gF2.2	HNAGNSSFR	Fuc:1; Hex:4; HexNAc:4; Neu5Ac:1	B31	HNAGNSSFR:B31		Fucosylated and Sialylated	HNAGN(N-Glycosylation)SSFR{Fuc:1; Hex:4; HexNAc:4; Neu5Ac:1}	Unknown_6	2886.12	4.19746e-06	9.29145	45.3211	3	3	tr|A0A2D4G8H2|A0A2D4G8H2_MICCO_Unknown_	Unknown
R1	gF2.2	RTNCSYMLNK	Fuc:1; Hex:4; HexNAc:4; Neu5Ac:2	B10	RTNCSYMLNK:B10		Fucosylated and Sialylated	RTN(N-Glycosylation)C(Carbamidomethyl)SYMLNK{Fuc:1; Hex:4; HexNAc:4; Neu5Ac:2}	LAAO_1	3474.37	-1.85239e-06	0	130.092	3	1	sp|B5AR80|OXLA_BOTPA_LAAO_	LAAO
R1	gF2.2	RTNCSYMLNK	Fuc:1; Hex:5; HexNAc:4; Neu5Ac:4	B11	RTNCSYMLNK:B11		Fucosylated and Sialylated	RTN(N-Glycosylation)C(Carbamidomethyl)SYMLNK{Fuc:1; Hex:5; HexNAc:4; Neu5Ac:4}	LAAO_1	4218.62	-8.73573e-07	0	89.007	3	1	sp|B5AR80|OXLA_BOTPA_LAAO_	LAAO
R1	gF2.2	RTNCSYMLNK	Fuc:1; Hex:5; HexNAc:4; Neu5Ac:2	B43	RTNCSYMLNK:B43		Fucosylated and Sialylated	RTN(N-Glycosylation)C(Carbamidomethyl)SYMLNK{Fuc:1; Hex:5; HexNAc:4; Neu5Ac:2}	LAAO_1	3636.43	-2.47474e-06	0	53.3456	3	1	sp|B5AR80|OXLA_BOTPA_LAAO_	LAAO
R1	gF2.2	HAQLLTGMIFNGTIEGR	Hex:6; HexNAc:5; Neu5Ac:4	B49	HAQLLTGMIFNGTIEGR:B49	Yes	Sialylated	HAQLLTGMIFN(N-Glycosylation)GTIEGR{@acetyl:1; Hex:6; HexNAc:5; Neu5Ac:4}	SVMP/Catalytic Domain_7	5051.02	8.12334e-06	0	49.3792	4	1	tr|A0A1L8D649|A0A1L8D649_BOTAT_SVMP_Catalytic Domain	SVMP
R1	gF2.2	HAQLLTGMIFNGTIEGR	Fuc:1; Hex:5; HexNAc:4; Neu5Ac:2	B43	HAQLLTGMIFNGTIEGR:B43		Fucosylated and Sialylated	HAQLLTGM(Oxidation)IFN(N-Glycosylation)GTIEGR{Fuc:1; Hex:5; HexNAc:4; Neu5Ac:2}	SVMP/Catalytic Domain_7	4224.77	-0.000234021	0	22.4407	3	1	tr|A0A1L8D649|A0A1L8D649_BOTAT_SVMP_Catalytic Domain	SVMP
R1	gF2.2	HAQLLTGMIFNGTIEGR	Fuc:1; Hex:6; HexNAc:6; Neu5Ac:4	B23	HAQLLTGMIFNGTIEGR:B23		Fucosylated and Sialylated	HAQLLTGMIFN(N-Glycosylation)GTIEGR{Fuc:1; Hex:6; HexNAc:6; Neu5Ac:4}	SVMP/Catalytic Domain_7	5358.17	3.51827e-06	0	12.2754	4	1	tr|A0A1L8D649|A0A1L8D649_BOTAT_SVMP_Catalytic Domain	SVMP
R1	gF2.2	SQSNLTPEHQR	Fuc:1; Hex:5; HexNAc:4; Neu5Ac:2	B43	SQSNLTPEHQR:B43		Fucosylated and Sialylated	SQSN(N-Glycosylation)LTPEHQR{Fuc:1; Hex:5; HexNAc:4; Neu5Ac:2}	SVMP/Prodomain/Catalytic Domain_2	3646.46	-8.01161e-07	-3.8097	94.6956	3	1	BJAR454SVMPPII05_Zinc_metalloproteinase/disintegrin_OS=Bothrops_jararaca_PE=1|Q98SP2|VM2J2_BOTJA_SVMP_Prodomain/Catalytic Domain	SVMP
R1	gF2.2	SQSNLTPEHQR	Fuc:1; Hex:5; HexNAc:4; Neu5Ac:4	B11	SQSNLTPEHQR:B11		Fucosylated and Sialylated	SQSN(N-Glycosylation)LTPEHQR{Fuc:1; Hex:5; HexNAc:4; Neu5Ac:4}	SVMP/Prodomain/Catalytic Domain_2	4228.64	5.07001e-07	0	86.2613	3	1	BJAR454SVMPPII05_Zinc_metalloproteinase/disintegrin_OS=Bothrops_jararaca_PE=1|Q98SP2|VM2J2_BOTJA_SVMP_Prodomain/Catalytic Domain	SVMP
R1	gF2.2	SQSNLTPEHQR	Fuc:1; Hex:5; HexNAc:4	B16	SQSNLTPEHQR:B16		Fucosylated	SQSN(N-Glycosylation)LTPEHQR{Fuc:1; Hex:5; HexNAc:4}	SVMP/Prodomain/Catalytic Domain_2	3064.26	2.05052e-06	0	62.4684	3	1	BJAR454SVMPPII05_Zinc_metalloproteinase/disintegrin_OS=Bothrops_jararaca_PE=1|Q98SP2|VM2J2_BOTJA_SVMP_Prodomain/Catalytic Domain	SVMP
R1	gF2.2	ASQSNLTPEHQR	Fuc:1; Hex:5; HexNAc:4; Neu5Ac:2	B43	ASQSNLTPEHQR:B43		Fucosylated and Sialylated	ASQSN(N-Glycosylation)LTPEHQR{Fuc:1; Hex:5; HexNAc:4; Neu5Ac:2}	SVMP/Prodomain/Catalytic Domain_2	3717.48	2.65178e-06	-4.92181	81.1634	3	1	BJAR454SVMPPII05_Zinc_metalloproteinase/disintegrin_OS=Bothrops_jararaca_PE=1|Q98SP2|VM2J2_BOTJA_SVMP_Prodomain/Catalytic Domain	SVMP
R1	gF2.2	ASQSNLTPEHQR	Fuc:1; Hex:5; HexNAc:4; Neu5Ac:3	B9	ASQSNLTPEHQR:B9		Fucosylated and Sialylated	ASQSN(N-Glycosylation)LTPEHQR{Fuc:1; Hex:5; HexNAc:4; Neu5Ac:3}	SVMP/Prodomain/Catalytic Domain_2	4030.59	-0.00545841	0	13.1345	3	1	BJAR454SVMPPII05_Zinc_metalloproteinase/disintegrin_OS=Bothrops_jararaca_PE=1|Q98SP2|VM2J2_BOTJA_SVMP_Prodomain/Catalytic Domain	SVMP
R1	gF2.2	DLPALLNASEGK	Fuc:1; Hex:5; HexNAc:5; Neu5Ac:2	B19	DLPALLNASEGK:B19		Fucosylated and Sialylated	DLPALLN(N-Glycosylation)ASEGK{Fuc:1; Hex:5; HexNAc:5; Neu5Ac:2}	DNAse_2	3781.6	-0.000274557	0	23.3207	3	2	tr|J3RZ14|J3RZ14_CROAD_DNAse_	DNAse
R1	gF2.2	DLPALLNASEGK	Hex:5; HexNAc:4; Neu5Ac:4	B7	DLPALLNASEGK:B7		Sialylated	DLPALLN(N-Glycosylation)ASEGK{Hex:5; HexNAc:4; Neu5Ac:4}	DNAse_2	4030.63	-0.004221	0	18.457	3	1	tr|J3RZ14|J3RZ14_CROAD_DNAse_	DNAse
R1	gF2.2	GDSSNHSSGNLDISIVGDYIK	Hex:5; HexNAc:2	A1	GDSSNHSSGNLDISIVGDYIK:A1		High mannose	GDSSN(N-Glycosylation)HSSGNLDISIVGDYIK{Hex:5; HexNAc:2}	5'-Nase_1	3395.45	-0.000588891	0	158.794	3	1	BJACESS07965_5NUCL|m.14184_Snake_venom_5'-nucleotidase_OS=Gloydius_brevicaudus_PE=2_SV=1_5'-Nase_	5'-Nase
R1	gF2.2	GDSSNHSSGNLDISIVGDYIK	Hex:6; HexNAc:2	A2	GDSSNHSSGNLDISIVGDYIK:A2		High mannose	GDSSN(N-Glycosylation)HSSGNLDISIVGDYIK{Hex:6; HexNAc:2}	5'-Nase_1	3555.49	2.63613e-06	0	140.442	3	1	BJACESS07965_5NUCL|m.14184_Snake_venom_5'-nucleotidase_OS=Gloydius_brevicaudus_PE=2_SV=1_5'-Nase_	5'-Nase
R1	gF2.2	IMGWGSITSPNVTFPGVPH	Fuc:1; Hex:5; HexNAc:4; Neu5Ac:2	B43	IMGWGSITSPNVTFPGVPH:B43		Fucosylated and Sialylated	IMGWGSITSPN(N-Glycosylation)VTFPGVPH{Fuc:1; Hex:5; HexNAc:4; Neu5Ac:2}	SVSP_8	4346.8	4.17391e-06	0	118.707	3	1	GW576243.1.p1_SVSP_	SVSP
R1	gF2.2	IMGWGSITSPNVTFPGVPH	Fuc:1; Hex:5; HexNAc:4; Neu5Ac:2	B43	IMGWGSITSPNVTFPGVPH:B43		Fucosylated and Sialylated	IM(Oxidation)GWGSITSPN(N-Glycosylation)VTFPGVPH{Fuc:1; Hex:5; HexNAc:4; Neu5Ac:2}	SVSP_8	4363.8	-0.000225204	0	21.4915	3	1	GW576243.1.p1_SVSP_	SVSP
R1	gF2.2	IMVHGNATEK	Fuc:1; Hex:5; HexNAc:4	B16	IMVHGNATEK:B16		Fucosylated	IMVHGN(N-Glycosylation)ATEK{Fuc:1; Hex:5; HexNAc:4}	HYA_2	2867.18	2.0336e-06	0	151.888	3	1	BJARGLA00940|m.21297_Hyaluronidase_OS=Crotalus_adamanteus_PE=1|J3S820|HYAL_CROAD_HYA_	HYA
R1	gF2.2	IMVHGNATEK	Fuc:1; Hex:5; HexNAc:4; Neu5Ac:2	B43	IMVHGNATEK:B43		Fucosylated and Sialylated	IMVHGN(N-Glycosylation)ATEK{Fuc:1; Hex:5; HexNAc:4; Neu5Ac:2}	HYA_2	3449.38	1.986e-07	-2.19801	146.084	3	1	BJARGLA00940|m.21297_Hyaluronidase_OS=Crotalus_adamanteus_PE=1|J3S820|HYAL_CROAD_HYA_	HYA
R1	gF2.2	INVTSASSDTLR	Fuc:1; Hex:5; HexNAc:4; Neu5Ac:2	B43	INVTSASSDTLR:B43		Fucosylated and Sialylated	IN(N-Glycosylation)VTSASSDTLR{Fuc:1; Hex:5; HexNAc:4; Neu5Ac:2}	SVMP/Catalytic Domain_9	3613.48	-4.70581e-07	-2.17287	93.7368	3	1	BJACESS04728_SVMP|m.7903_Zinc_metalloproteinase-disintegrin-like_ACLD_OS=Agkistrodon_contortrix_laticinctus_PE=2_SV=1_SVMP_Catalytic Domain	SVMP
R1	gF2.2	INVTSASSDTLR	Fuc:1; Hex:5; HexNAc:4	B16	INVTSASSDTLR:B16		Fucosylated	IN(N-Glycosylation)VTSASSDTLR{Fuc:1; Hex:5; HexNAc:4}	SVMP/Catalytic Domain_9	3048.31	-0.00558624	0	90.1979	3	1	BJACESS04728_SVMP|m.7903_Zinc_metalloproteinase-disintegrin-like_ACLD_OS=Agkistrodon_contortrix_laticinctus_PE=2_SV=1_SVMP_Catalytic Domain	SVMP
R1	gF2.2	LFSNCSQEDQR	Hex:5; HexNAc:2	A1	LFSNCSQEDQR:A1		High mannose	LFSN(N-Glycosylation)C(Carbamidomethyl)SQEDQR{Hex:5; HexNAc:2}	SVMP/Catalytic Domain_2	2599.01	-2.72211e-07	-2.80808	176.259	3	2	BJACESS04728_SVMP|m.7903_Zinc_metalloproteinase-disintegrin-like_ACLD_OS=Agkistrodon_contortrix_laticinctus_PE=2_SV=1_SVMP_Catalytic Domain	SVMP
R1	gF2.2	LFSNCSQEDQR	Hex:6; HexNAc:2	A2	LFSNCSQEDQR:A2		High mannose	LFSN(N-Glycosylation)C(Carbamidomethyl)SQEDQR{Hex:6; HexNAc:2}	SVMP/Catalytic Domain_2	2761.04	7.42983e-06	-3.73605	35.6165	3	1	BJACESS04728_SVMP|m.7903_Zinc_metalloproteinase-disintegrin-like_ACLD_OS=Agkistrodon_contortrix_laticinctus_PE=2_SV=1_SVMP_Catalytic Domain	SVMP
R1	gF2.2	LGMMVDLSHTSNETAK	Hex:5; HexNAc:2	A1	LGMMVDLSHTSNETAK:A1		High mannose	LGMMVDLSHTSN(N-Glycosylation)ETAK{Hex:5; HexNAc:2}	Dpase_1	2949.24	-2.7645e-07	0	119.152	3	1	BJARGLA00898|m.21260_Dipeptidase_2_OS=Mus_musculus_GN=Dpep2_PE=1|Q8C255|DPEP2_MOUSE_DPase_	DPase
R1	gF2.2	LGMMVDLSHTSNETAK	Hex:5; HexNAc:2	A1	LGMMVDLSHTSNETAK:A1		High mannose	LGM(Oxidation)M(Oxidation)VDLSHTSN(N-Glycosylation)ETAK{Hex:5; HexNAc:2}	Dpase_1	2981.23	-4.87003e-07	0	34.6221	3	1	BJARGLA00898|m.21260_Dipeptidase_2_OS=Mus_musculus_GN=Dpep2_PE=1|Q8C255|DPEP2_MOUSE_DPase_	DPase
R1	gF2.2	NMHIYLGVHNESVQYDDEQGRV	Fuc:1; Hex:5; HexNAc:4	B16	NMHIYLGVHNESVQYDDEQGRV:B16		Fucosylated	NMHIYLGVHN(N-Glycosylation)ESVQYDDEQGRV{Fuc:1; Hex:5; HexNAc:4}	SVSP_11	4370.83	-1.87191e-06	0	61.4256	5	1	tr|A0A2I7YS88|A0A2I7YS88_9SAUR_SVSP_	SVSP
R1	gF2.2	NMHIYLGVHNESVQYDDEQGRV	Fuc:1; Hex:5; HexNAc:4; Neu5Ac:4	B11	NMHIYLGVHNESVQYDDEQGRV:B11		Fucosylated and Sialylated	NM(Oxidation)HIYLGVHN(N-Glycosylation)ESVQYDDEQGRV{Fuc:1; Hex:5; HexNAc:4; Neu5Ac:4}	SVSP_11	5551.2	1.35425e-06	0	11.2047	4	1	tr|A0A2I7YS88|A0A2I7YS88_9SAUR_SVSP_	SVSP
R1	gF2.2	YGSNLTAVR	Hex:5; HexNAc:2	A1	YGSNLTAVR:A1		High mannose	YGSN(N-Glycosylation)LTAVR{Hex:5; HexNAc:2}	SVMP/Catalytic Domain_4	2195.93	-4.68216e-07	-0.660364	161.383	2	1	BJAR454SVMPPIII03_Zinc_metalloproteinase-disintegrin-like_halysase_OS=Gloydius_halys_PE=1|Q8AWI5|VM3HA_GLOHA_SVMP_Catalytic Domain	SVMP
R1	gF2.2	YGSNLTAVR	Hex:3; HexNAc:6; Neu5Ac:2	B33	YGSNLTAVR:B33		Sialylated	YGSN(N-Glycosylation)LTAVR{Hex:3; HexNAc:6; Neu5Ac:2}	SVMP/Catalytic Domain_4	3288.33	-0.00668958	0	69.6244	3	1	BJAR454SVMPPIII03_Zinc_metalloproteinase-disintegrin-like_halysase_OS=Gloydius_halys_PE=1|Q8AWI5|VM3HA_GLOHA_SVMP_Catalytic Domain	SVMP
R1	gF2.2	IMATVLSNDTSK	Fuc:1; Hex:4; HexNAc:5; Neu5Ac:2	B21	IMATVLSNDTSK:B21		Fucosylated and Sialylated	IMATVLSN(N-Glycosylation)DTSK{Fuc:1; Hex:4; HexNAc:5; Neu5Ac:2}	SVMP/Catalytic Domain_15	3687.52	-0.00461467	0	14.148	3	1	BJACESS04728_SVMP|m.7903_Zinc_metalloproteinase-disintegrin-like_ACLD_OS=Agkistrodon_contortrix_laticinctus_PE=2_SV=1_SVMP_Catalytic Domain	SVMP
R1	gF2.2	IMATVLSNDTSK	Fuc:1; Hex:3; HexNAc:7; Neu5Ac:2	B40	IMATVLSNDTSK:B40	Yes	Fucosylated and Sialylated	IMATVLSN(N-Glycosylation)DTSK{@acetyl:1; Fuc:1; Hex:3; HexNAc:7; Neu5Ac:2}	SVMP/Catalytic Domain_15	3956.63	-1.98636e-06	-3.5875	10.255	3	1	BJACESS04728_SVMP|m.7903_Zinc_metalloproteinase-disintegrin-like_ACLD_OS=Agkistrodon_contortrix_laticinctus_PE=2_SV=1_SVMP_Catalytic Domain	SVMP
R1	gF2.2	LGVHNLSVQYDDEQARVPMEK	Fuc:1; Hex:5; HexNAc:3; Neu5Ac:2	B3	LGVHNLSVQYDDEQARVPMEK:B3		Fucosylated and Sialylated	LGVHN(N-Glycosylation)LSVQYDDEQARVPM(Oxidation)EK{Fuc:1; Hex:5; HexNAc:3; Neu5Ac:2}	SVSP_10	4614.96	-0.00520586	0	15.2276	3	1	BJACESS09309_SVSP|m.16855_Snake_venom_serine_protease_BPA_OS=Bothrops_jararaca_PE=1_SV=1_SVSP_	SVSP
R1	gF2.2	LGVHNLSVQYDDEQARVPMEK	Fuc:1; Hex:6; HexNAc:3; Neu5Ac:2	B6	LGVHNLSVQYDDEQARVPMEK:B6		Fucosylated and Sialylated	LGVHN(N-Glycosylation)LSVQYDDEQARVPM(Oxidation)EK{Fuc:1; Hex:6; HexNAc:3; Neu5Ac:2}	SVSP_10	4774.95	-0.00459948	0	12.6974	4	1	BJACESS09309_SVSP|m.16855_Snake_venom_serine_protease_BPA_OS=Bothrops_jararaca_PE=1_SV=1_SVSP_	SVSP
R1	gF2.2	KLFSNCSQEYQR	Fuc:1; Hex:3; HexNAc:10; Neu5Ac:4	B37	KLFSNCSQEYQR:B37		Fucosylated and Sialylated	KLFSN(N-Glycosylation)C(Carbamidomethyl)SQEYQR{Fuc:1; Hex:3; HexNAc:10; Neu5Ac:4}	SVMP/Catalytic Domain_1	5386.17	-9.95764e-06	0	12.7681	4	1	BJACESS05210_SVMP|m.8696_Zinc_metalloproteinase-disintegrin-like_ACLD_OS=Agkistrodon_contortrix_laticinctus_PE=2_SV=1_SVMP_Catalytic Domain	SVMP
R1	gF2.2	KLFSNCSQEYQR	Fuc:1; Hex:5; HexNAc:4; Neu5Ac:3	B9	KLFSNCSQEYQR:B9		Fucosylated and Sialylated	KLFSN(N-Glycosylation)C(Carbamidomethyl)SQEYQR{Fuc:1; Hex:5; HexNAc:4; Neu5Ac:3}	SVMP/Catalytic Domain_1	4200.61	8.82212e-06	0	11.9128	3	1	BJACESS05210_SVMP|m.8696_Zinc_metalloproteinase-disintegrin-like_ACLD_OS=Agkistrodon_contortrix_laticinctus_PE=2_SV=1_SVMP_Catalytic Domain	SVMP
R1	gF2.2	ASQSNLTPEQQAYLDAK	Fuc:1; Hex:6; HexNAc:6; Neu5Ac:4	B23	ASQSNLTPEQQAYLDAK:B23		Fucosylated and Sialylated	ASQSN(N-Glycosylation)LTPEQQAYLDAK{Fuc:1; Hex:6; HexNAc:6; Neu5Ac:4}	SVMP/Prodomain/Catalytic Domain_4	5388.13	-0.004454	0	13.5692	4	1	BJACESS03970_SVMP|m.6666_Zinc_metalloproteinase-disintegrin-like_ACLD_OS=Agkistrodon_contortrix_laticinctus_PE=2_SV=1_SVMP_Prodomain/Catalytic Domain	SVMP
R1	gF2.2	GPIASNISGYILPYK	Fuc:1; Hex:5; HexNAc:5; Neu5Ac:3; Neu5Gc:1	B50	GPIASNISGYILPYK:B50		Fucosylated and Sialylated	GPIASN(N-Glycosylation)ISGYILPYK{Fuc:1; Hex:5; HexNAc:5; Neu5Ac:3; Neu5Gc:1}	5'-Nase_4	4765.98	-0.0046211	0	12.991	4	1	BJACESS07965_5NUCL|m.14184_Snake_venom_5'-nucleotidase_OS=Gloydius_brevicaudus_PE=2_SV=1_5'-Nase_	5'-Nase
R1	gF2.2	LFSNCSQEDQRK	Hex:5; HexNAc:2	A1	LFSNCSQEDQRK:A1		High mannose	LFSN(N-Glycosylation)C(Carbamidomethyl)SQEDQRK{Hex:5; HexNAc:2}	SVMP/Catalytic Domain_2	2727.1	1.55997e-06	-3.16131	91.9844	3	1	BJACESS04728_SVMP|m.7903_Zinc_metalloproteinase-disintegrin-like_ACLD_OS=Agkistrodon_contortrix_laticinctus_PE=2_SV=1_SVMP_Catalytic Domain	SVMP
R1	gF2.2	LSVQQPYQFSNCSQNQYQR	Fuc:1; Hex:5; HexNAc:4; Neu5Ac:4	B11	LSVQQPYQFSNCSQNQYQR:B11		Fucosylated and Sialylated	LSVQQPYQFSN(N-Glycosylation)C(Carbamidomethyl)SQNQYQR{Fuc:1; Hex:5; HexNAc:4; Neu5Ac:4}	SVMP/Catalytic Domain_6	5307.12	-4.1488e-06	0	43.6157	4	1	BJACESS04378_SVMP|m.7317_Zinc_metalloproteinase-disintegrin-like_HF3_OS=Bothrops_jararaca_PE=1_SV=3_SVMP_Catalytic Domain	SVMP
R1	gF2.2	VIYNVSGYGEYVQR	Hex:5; HexNAc:2	A1	VIYNVSGYGEYVQR:A1		High mannose	VIYN(N-Glycosylation)VSGYGEYVQR{Hex:5; HexNAc:2}	PLB_2	2862.24	-1.79294e-06	0	55.5409	3	1	BJACESS00827|m.1309_Phospholipase_B_OS=Crotalus_adamanteus_PE=1_SV=1_PLB_	PLB
R1	gF2.2	VNLLAANTHNISLR	Hex:6; HexNAc:2	A2	VNLLAANTHNISLR:A2		High mannose	VNLLAANTHN(N-Glycosylation)ISLR{Hex:6; HexNAc:2}	Pantetheinase_1	2913.33	-3.66723e-07	0	180.147	3	1	BJACESS04134|m.6935_Vascularn-inflammatory_molecule_2_OS=Homo_sapiens_GN=VNN2_PE=1_SV=3_Pantetheinase_	Pantetheinase
R1	gF2.2	VNVLTANTHNISLR	Hex:6; HexNAc:2	A2	VNVLTANTHNISLR:A2		High mannose	VNVLTANTHN(N-Glycosylation)ISLR{Hex:6; HexNAc:2}	Pantetheinase_2	2929.33	-1.74688e-06	0	176.176	3	1	BJACESS04146|m.6963_Vascularn-inflammatory_molecule_2_OS=Homo_sapiens_GN=VNN2_PE=1_SV=3_Pantetheinase_	Pantetheinase
R1	gF2.2	LFSNCSYIQCR	Hex:6; HexNAc:2	A2	LFSNCSYIQCR:A2		High mannose	LFSN(N-Glycosylation)C(Carbamidomethyl)SYIQC(Carbamidomethyl)R{Hex:6; HexNAc:2}	SVMP/Catalytic Domain_13	2847.08	-0.00771441	0	14.7977	3	1	BJAR454SVMPPIII08_Zinc_metalloproteinase-disintegrin-like_HF3_OS=Bothrops_jararaca_PE=1|Q98UF9|VM3H3_BOTJA_SVMP_Catalytic Domain	SVMP
R1	gF2.2	ASSCIMATVLSNDTSK	Fuc:1; Hex:6; HexNAc:6; Neu5Ac:4	B23	ASSCIMATVLSNDTSK:B23		Fucosylated and Sialylated	ASSC(Carbamidomethyl)IM(Oxidation)ATVLSN(N-Glycosylation)DTSK{Fuc:1; Hex:6; HexNAc:6; Neu5Ac:4}	SVMP/Catalytic Domain_15	5223.03	-0.00421628	0	25.8337	3	1	BJACESS04728_SVMP|m.7903_Zinc_metalloproteinase-disintegrin-like_ACLD_OS=Agkistrodon_contortrix_laticinctus_PE=2_SV=1_SVMP_Catalytic Domain	SVMP
R1	gF2.2	EFMGVNATEEK	Fuc:1; Hex:4; HexNAc:4; Neu5Ac:2	B10	EFMGVNATEEK:B10		Fucosylated and Sialylated	EFMGVN(N-Glycosylation)ATEEK{Fuc:1; Hex:4; HexNAc:4; Neu5Ac:2}	APase_6	3464.31	-0.00634282	0	11.7901	3	1	BJACESS13101|m.23580_Glutamyl_aminopeptidase_OS=Sus_scrofa_GN=ENPEP_PE=1_SV=1_APase_	APase
R1	gF2.2	IYLGVHNLSVQYDDEQAR	Fuc:1; Hex:5; HexNAc:5; Neu5Ac:2	B19	IYLGVHNLSVQYDDEQAR:B19		Fucosylated and Sialylated	IYLGVHN(N-Glycosylation)LSVQYDDEQAR{Fuc:1; Hex:5; HexNAc:5; Neu5Ac:2}	SVSP_2	4673.97	-0.000219573	0	14.8444	4	1	BJACESS09309_SVSP|m.16855_Snake_venom_serine_protease_BPA_OS=Bothrops_jararaca_PE=1_SV=1_SVSP_	SVSP
R1	gF2.2	TGLEIWSDRDKINVTSASSDTLR	Fuc:1; Hex:6; HexNAc:4; Neu5Ac:4	B5	TGLEIWSDRDKINVTSASSDTLR:B5		Fucosylated and Sialylated	TGLEIWSDRDKIN(N-Glycosylation)VTSASSDTLR{Fuc:1; Hex:6; HexNAc:4; Neu5Ac:4}	SVMP/Catalytic Domain_9	5682.36	-0.00422346	0	22.1647	4	1	BJACESS04728_SVMP|m.7903_Zinc_metalloproteinase-disintegrin-like_ACLD_OS=Agkistrodon_contortrix_laticinctus_PE=2_SV=1_SVMP_Catalytic Domain	SVMP
R1	gF2.2	TGMIFNGTIEGR	Fuc:1; Hex:5; HexNAc:5	B17	TGMIFNGTIEGR:B17		Fucosylated	TGMIFN(N-Glycosylation)GTIEGR{Fuc:1; Hex:5; HexNAc:5}	SVMP/Catalytic Domain_7	3301.43	-0.0106263	0	12.8856	3	1	tr|A0A1L8D649|A0A1L8D649_BOTAT_SVMP_Catalytic Domain	SVMP
R1	gF2.2	YSEDPDYGMVDNGTK	Fuc:1; Hex:3; HexNAc:6; Neu5Ac:1	B34	YSEDPDYGMVDNGTK:B34		Fucosylated and Sialylated	YSEDPDYGMVDN(N-Glycosylation)GTK{Fuc:1; Hex:3; HexNAc:6; Neu5Ac:1}	SVMP/Cys Rich_3	3853.44	-0.00570012	0	126.931	4	1	BJACESS04382_SVMP|m.7325_Zinc_metalloproteinase-disintegrin-like_HF3_OS=Bothrops_jararaca_PE=1_SV=3_SVMP_Cys rich	SVMP
R1	gF2.2	ATVLSNDTSK	Fuc:1; Hex:5; HexNAc:4; Neu5Ac:4	B11	ATVLSNDTSK:B11		Fucosylated and Sialylated	ATVLSN(N-Glycosylation)DTSK{Fuc:1; Hex:5; HexNAc:4; Neu5Ac:4}	SVMP/Catalytic Domain_12	3967.56	-3.22244e-06	0	122.711	3	1	BJACESS04728_SVMP|m.7903_Zinc_metalloproteinase-disintegrin-like_ACLD_OS=Agkistrodon_contortrix_laticinctus_PE=2_SV=1_SVMP_Catalytic Domain	SVMP
R1	gF2.2	KTVNISTVADHFDHIK	Hex:5; HexNAc:4; Neu5Ac:4	B7	KTVNISTVADHFDHIK:B7		Sialylated	KTVN(N-Glycosylation)ISTVADHFDHIK{Hex:5; HexNAc:4; Neu5Ac:4}	Dpase_2	4632.88	-0.00474064	0	27.2702	4	1	BJARGLA00898|m.21260_Dipeptidase_2_OS=Mus_musculus_GN=Dpep2_PE=1|Q8C255|DPEP2_MOUSE_DPase_	DPase
R1	gF2.2	SDRDKINVTSASSDTLR	Fuc:1; Hex:6; HexNAc:6; Neu5Ac:4	B23	SDRDKINVTSASSDTLR:B23		Fucosylated and Sialylated	SDRDKIN(N-Glycosylation)VTSASSDTLR{Fuc:1; Hex:6; HexNAc:6; Neu5Ac:4}	SVMP/Catalytic Domain_9	5390.18	-0.0046424	0	11.2588	4	1	BJACESS04728_SVMP|m.7903_Zinc_metalloproteinase-disintegrin-like_ACLD_OS=Agkistrodon_contortrix_laticinctus_PE=2_SV=1_SVMP_Catalytic Domain	SVMP
R1	gF2.2	TGNSTAIR	Fuc:1; Hex:3; HexNAc:8; Neu5Ac:2; Neu5Gc:1	B41	TGNSTAIR:B41	Yes	Fucosylated and Sialylated	TGN(N-Glycosylation)STAIR{@acetyl:1; Fuc:1; Hex:3; HexNAc:8; Neu5Ac:2; Neu5Gc:1}	SVMP/Catalytic Domain_11	4006.58	-2.82353e-06	-3.68667	17.8956	3	1	BJACESS04003_SVMP|m.6718_Zinc_metalloproteinase-disintegrin-like_VMP-III_OS=Agkistrodon_piscivorus_leucostoma_PE=2_SV=1_SVMP_Catalytic Domain	SVMP
R1	gF2.3	HDHAQLLTGMIFNGTIEGR	Fuc:1; Hex:5; HexNAc:4	B16	HDHAQLLTGMIFNGTIEGR:B16		Fucosylated	HDHAQLLTGMIFN(N-Glycosylation)GTIEGR{Fuc:1; Hex:5; HexNAc:4}	SVMP/Catalytic Domain_7	3877.68	8.45031e-08	-2.37679	156.948	4	3	tr|A0A1L8D649|A0A1L8D649_BOTAT_SVMP_Catalytic Domain	SVMP
R1	gF2.3	HDHAQLLTGMIFNGTIEGR	Fuc:1; Hex:4; HexNAc:4; Neu5Ac:2	B10	HDHAQLLTGMIFNGTIEGR:B10		Fucosylated and Sialylated	HDHAQLLTGMIFN(N-Glycosylation)GTIEGR{Fuc:1; Hex:4; HexNAc:4; Neu5Ac:2}	SVMP/Catalytic Domain_7	4297.82	-8.82088e-07	0	153.04	3	3	tr|A0A1L8D649|A0A1L8D649_BOTAT_SVMP_Catalytic Domain	SVMP
R1	gF2.3	HDHAQLLTGMIFNGTIEGR	Fuc:1; Hex:5; HexNAc:4; Neu5Ac:2	B43	HDHAQLLTGMIFNGTIEGR:B43		Fucosylated and Sialylated	HDHAQLLTGMIFN(N-Glycosylation)GTIEGR{Fuc:1; Hex:5; HexNAc:4; Neu5Ac:2}	SVMP/Catalytic Domain_7	4459.87	6.32842e-07	-2.70924	151.306	4	3	tr|A0A1L8D649|A0A1L8D649_BOTAT_SVMP_Catalytic Domain	SVMP
R1	gF2.3	HDHAQLLTGMIFNGTIEGR	Fuc:1; Hex:5; HexNAc:4; Neu5Ac:3	B9	HDHAQLLTGMIFNGTIEGR:B9		Fucosylated and Sialylated	HDHAQLLTGMIFN(N-Glycosylation)GTIEGR{Fuc:1; Hex:5; HexNAc:4; Neu5Ac:3}	SVMP/Catalytic Domain_7	4752.96	-0.00041996	0	144.126	3	2	tr|A0A1L8D649|A0A1L8D649_BOTAT_SVMP_Catalytic Domain	SVMP
R1	gF2.3	HDHAQLLTGMIFNGTIEGR	Fuc:1; Hex:5; HexNAc:4; Neu5Ac:4	B11	HDHAQLLTGMIFNGTIEGR:B11		Fucosylated and Sialylated	HDHAQLLTGMIFN(N-Glycosylation)GTIEGR{Fuc:1; Hex:5; HexNAc:4; Neu5Ac:4}	SVMP/Catalytic Domain_7	5042.06	8.57331e-07	-2.44952	141.878	4	3	tr|A0A1L8D649|A0A1L8D649_BOTAT_SVMP_Catalytic Domain	SVMP
R1	gF2.3	HDHAQLLTGMIFNGTIEGR	Fuc:1; Hex:5; HexNAc:4; Neu5Ac:3; Neu5Gc:1	B48	HDHAQLLTGMIFNGTIEGR:B48	Yes	Fucosylated and Sialylated	HDHAQLLTGMIFN(N-Glycosylation)GTIEGR{@acetyl:1; Fuc:1; Hex:5; HexNAc:4; Neu5Ac:3; Neu5Gc:1}	SVMP/Catalytic Domain_7	5100.07	-1.77044e-07	0	134.17	4	2	tr|A0A1L8D649|A0A1L8D649_BOTAT_SVMP_Catalytic Domain	SVMP
R1	gF2.3	HDHAQLLTGMIFNGTIEGR	Hex:5; HexNAc:4; Neu5Ac:2	B4	HDHAQLLTGMIFNGTIEGR:B4		Sialylated	HDHAQLLTGMIFN(N-Glycosylation)GTIEGR{Hex:5; HexNAc:4; Neu5Ac:2}	SVMP/Catalytic Domain_7	4314.8	-0.000229415	0	110.258	4	1	tr|A0A1L8D649|A0A1L8D649_BOTAT_SVMP_Catalytic Domain	SVMP
R1	gF2.3	HDHAQLLTGMIFNGTIEGR	Fuc:1; Hex:5; HexNAc:4; Neu5Ac:2	B43	HDHAQLLTGMIFNGTIEGR:B43		Fucosylated and Sialylated	HDHAQLLTGM(Oxidation)IFN(N-Glycosylation)GTIEGR{Fuc:1; Hex:5; HexNAc:4; Neu5Ac:2}	SVMP/Catalytic Domain_7	4475.87	-1.01331e-07	0	105.765	4	1	tr|A0A1L8D649|A0A1L8D649_BOTAT_SVMP_Catalytic Domain	SVMP
R1	gF2.3	HDHAQLLTGMIFNGTIEGR	Fuc:1; Hex:5; HexNAc:4; Neu5Ac:3	B9	HDHAQLLTGMIFNGTIEGR:B9		Fucosylated and Sialylated	HDHAQLLTGM(Oxidation)IFN(N-Glycosylation)GTIEGR{Fuc:1; Hex:5; HexNAc:4; Neu5Ac:3}	SVMP/Catalytic Domain_7	4768.99	-0.000425323	0	105.635	3	2	tr|A0A1L8D649|A0A1L8D649_BOTAT_SVMP_Catalytic Domain	SVMP
R1	gF2.3	HDHAQLLTGMIFNGTIEGR	Fuc:1; Hex:5; HexNAc:4; Neu5Ac:4	B11	HDHAQLLTGMIFNGTIEGR:B11		Fucosylated and Sialylated	HDHAQLLTGM(Oxidation)IFN(N-Glycosylation)GTIEGR{Fuc:1; Hex:5; HexNAc:4; Neu5Ac:4}	SVMP/Catalytic Domain_7	5058.06	-8.06804e-07	-4.80227	101.129	4	1	tr|A0A1L8D649|A0A1L8D649_BOTAT_SVMP_Catalytic Domain	SVMP
R1	gF2.3	HDHAQLLTGMIFNGTIEGR	Hex:5; HexNAc:4; Neu5Ac:4	B7	HDHAQLLTGMIFNGTIEGR:B7		Sialylated	HDHAQLLTGMIFN(N-Glycosylation)GTIEGR{Hex:5; HexNAc:4; Neu5Ac:4}	SVMP/Catalytic Domain_7	4899.02	-0.000615701	0	101.04	4	1	tr|A0A1L8D649|A0A1L8D649_BOTAT_SVMP_Catalytic Domain	SVMP
R1	gF2.3	HDHAQLLTGMIFNGTIEGR	Fuc:1; Hex:5; HexNAc:4; Neu5Ac:4	B11	HDHAQLLTGMIFNGTIEGR:B11		Fucosylated and Sialylated	HDHAQLLTGMIFN(N-Glycosylation)GTIEGR{Fuc:1; Hex:5; HexNAc:4; Neu5Ac:4}	SVMP/Catalytic Domain_7	5043.09	-0.000204071	0	98.8086	5	1	tr|A0A1L8D649|A0A1L8D649_BOTAT_SVMP_Catalytic Domain	SVMP
R1	gF2.3	HDHAQLLTGMIFNGTIEGR	Fuc:1; Hex:5; HexNAc:4	B16	HDHAQLLTGMIFNGTIEGR:B16		Fucosylated	HDHAQLLTGM(Oxidation)IFN(N-Glycosylation)GTIEGR{Fuc:1; Hex:5; HexNAc:4}	SVMP/Catalytic Domain_7	3893.68	-1.24668e-06	0	84.0135	4	1	tr|A0A1L8D649|A0A1L8D649_BOTAT_SVMP_Catalytic Domain	SVMP
R1	gF2.3	HDHAQLLTGMIFNGTIEGR	Fuc:1; Hex:4; HexNAc:3; Neu5Ac:1; Neu5Gc:1	B46	HDHAQLLTGMIFNGTIEGR:B46	Yes	Fucosylated and Sialylated	HDHAQLLTGM(Oxidation)IFN(N-Glycosylation)GTIEGR{@acetyl:1; Fuc:1; Hex:4; HexNAc:3; Neu5Ac:1; Neu5Gc:1}	SVMP/Catalytic Domain_7	4168.78	-9.26971e-06	0	59.1213	3	2	tr|A0A1L8D649|A0A1L8D649_BOTAT_SVMP_Catalytic Domain	SVMP
R1	gF2.3	HDHAQLLTGMIFNGTIEGR	Fuc:1; Hex:5; HexNAc:4; Neu5Ac:2	B43	HDHAQLLTGMIFNGTIEGR:B43	Yes	Fucosylated and Sialylated	HDHAQLLTGM(Oxidation)IFN(N-Glycosylation)GTIEGR{@acetyl:1; Fuc:1; Hex:5; HexNAc:4; Neu5Ac:2}	SVMP/Catalytic Domain_7	4517.87	2.06207e-06	-4.70016	42.947	4	1	tr|A0A1L8D649|A0A1L8D649_BOTAT_SVMP_Catalytic Domain	SVMP
R1	gF2.3	HDHAQLLTGMIFNGTIEGR	Fuc:1; Hex:5; HexNAc:4; Neu5Ac:3	B9	HDHAQLLTGMIFNGTIEGR:B9	Yes	Fucosylated and Sialylated	HDHAQLLTGM(Oxidation)IFN(N-Glycosylation)GTIEGR{@acetyl:1; Fuc:1; Hex:5; HexNAc:4; Neu5Ac:3}	SVMP/Catalytic Domain_7	4828	-0.00394175	0	29.4379	4	2	tr|A0A1L8D649|A0A1L8D649_BOTAT_SVMP_Catalytic Domain	SVMP
R1	gF2.3	HDHAQLLTGMIFNGTIEGR	Hex:6; HexNAc:5; Neu5Ac:2	B14	HDHAQLLTGMIFNGTIEGR:B14		Sialylated	HDHAQLLTGM(Oxidation)IFN(N-Glycosylation)GTIEGR{Hex:6; HexNAc:5; Neu5Ac:2}	SVMP/Catalytic Domain_7	4718.97	-0.00509195	0	11.8957	4	2	tr|A0A1L8D649|A0A1L8D649_BOTAT_SVMP_Catalytic Domain	SVMP
R1	gF2.3	HDHAQLLTGMIFNGTIEGR	Fuc:1; Hex:4; HexNAc:4; Neu5Ac:2	B10	HDHAQLLTGMIFNGTIEGR:B10		Fucosylated and Sialylated	HDHAQLLTGM(Oxidation)IFN(N-Glycosylation)GTIEGR{Fuc:1; Hex:4; HexNAc:4; Neu5Ac:2}	SVMP/Catalytic Domain_7	4313.82	-2.24967e-06	0	11.821	4	1	tr|A0A1L8D649|A0A1L8D649_BOTAT_SVMP_Catalytic Domain	SVMP
R1	gF2.3	HDHAQLLTGMIFNGTIEGR	Hex:6; HexNAc:5; Neu5Ac:4	B49	HDHAQLLTGMIFNGTIEGR:B49		Sialylated	HDHAQLLTGM(Oxidation)IFN(N-Glycosylation)GTIEGR{Hex:6; HexNAc:5; Neu5Ac:4}	SVMP/Catalytic Domain_7	5300.16	-0.00434521	0	8.82286	4	1	tr|A0A1L8D649|A0A1L8D649_BOTAT_SVMP_Catalytic Domain	SVMP
R1	gF2.3	KHDHAQLLTGMIFNGTIEGR	Fuc:1; Hex:4; HexNAc:4; Neu5Ac:2	B10	KHDHAQLLTGMIFNGTIEGR:B10		Fucosylated and Sialylated	KHDHAQLLTGMIFN(N-Glycosylation)GTIEGR{Fuc:1; Hex:4; HexNAc:4; Neu5Ac:2}	SVMP/Catalytic Domain_7	4425.92	-7.64986e-08	-3.60747	144.695	4	2	tr|A0A1L8D649|A0A1L8D649_BOTAT_SVMP_Catalytic Domain	SVMP
R1	gF2.3	KHDHAQLLTGMIFNGTIEGR	Fuc:1; Hex:5; HexNAc:4	B16	KHDHAQLLTGMIFNGTIEGR:B16		Fucosylated	KHDHAQLLTGMIFN(N-Glycosylation)GTIEGR{Fuc:1; Hex:5; HexNAc:4}	SVMP/Catalytic Domain_7	4005.78	2.25284e-07	-3.86403	140.137	4	1	tr|A0A1L8D649|A0A1L8D649_BOTAT_SVMP_Catalytic Domain	SVMP
R1	gF2.3	KHDHAQLLTGMIFNGTIEGR	Fuc:1; Hex:5; HexNAc:4; Neu5Ac:2	B43	KHDHAQLLTGMIFNGTIEGR:B43		Fucosylated and Sialylated	KHDHAQLLTGMIFN(N-Glycosylation)GTIEGR{Fuc:1; Hex:5; HexNAc:4; Neu5Ac:2}	SVMP/Catalytic Domain_7	4587.97	-2.31171e-07	11.2763	136.409	4;5	2	tr|A0A1L8D649|A0A1L8D649_BOTAT_SVMP_Catalytic Domain	SVMP
R1	gF2.3	KHDHAQLLTGMIFNGTIEGR	Fuc:1; Hex:5; HexNAc:4; Neu5Ac:4	B11	KHDHAQLLTGMIFNGTIEGR:B11		Fucosylated and Sialylated	KHDHAQLLTGMIFN(N-Glycosylation)GTIEGR{Fuc:1; Hex:5; HexNAc:4; Neu5Ac:4}	SVMP/Catalytic Domain_7	5173.17	-0.000581234	0	134.117	5	3	tr|A0A1L8D649|A0A1L8D649_BOTAT_SVMP_Catalytic Domain	SVMP
R1	gF2.3	KHDHAQLLTGMIFNGTIEGR	Fuc:1; Hex:5; HexNAc:4; Neu5Ac:3	B9	KHDHAQLLTGMIFNGTIEGR:B9		Fucosylated and Sialylated	KHDHAQLLTGMIFN(N-Glycosylation)GTIEGR{Fuc:1; Hex:5; HexNAc:4; Neu5Ac:3}	SVMP/Catalytic Domain_7	4879.05	2.78917e-06	0	112.859	4	1	tr|A0A1L8D649|A0A1L8D649_BOTAT_SVMP_Catalytic Domain	SVMP
R1	gF2.3	KHDHAQLLTGMIFNGTIEGR	Fuc:1; Hex:5; HexNAc:4; Neu5Ac:2	B43	KHDHAQLLTGMIFNGTIEGR:B43	Yes	Fucosylated and Sialylated	KHDHAQLLTGMIFN(N-Glycosylation)GTIEGR{@acetyl:1; Fuc:1; Hex:5; HexNAc:4; Neu5Ac:2}	SVMP/Catalytic Domain_7	4649.99	-0.00430377	0	105.697	4	1	tr|A0A1L8D649|A0A1L8D649_BOTAT_SVMP_Catalytic Domain	SVMP
R1	gF2.3	KHDHAQLLTGMIFNGTIEGR	Fuc:1; Hex:5; HexNAc:4; Neu5Ac:2	B43	KHDHAQLLTGMIFNGTIEGR:B43		Fucosylated and Sialylated	KHDHAQLLTGMIFN(N-Glycosylation)GTIEGR{Fuc:1; Hex:5; HexNAc:4; Neu5Ac:2}	SVMP/Catalytic Domain_7	4589.97	-0.000437179	0	104.502	3	2	tr|A0A1L8D649|A0A1L8D649_BOTAT_SVMP_Catalytic Domain	SVMP
R1	gF2.3	KHDHAQLLTGMIFNGTIEGR	Fuc:1; Hex:4; HexNAc:4; Neu5Ac:1	B31	KHDHAQLLTGMIFNGTIEGR:B31		Fucosylated and Sialylated	KHDHAQLLTGMIFN(N-Glycosylation)GTIEGR{Fuc:1; Hex:4; HexNAc:4; Neu5Ac:1}	SVMP/Catalytic Domain_7	4134.77	1.08289e-05	-4.56342	104.377	3	2	tr|A0A1L8D649|A0A1L8D649_BOTAT_SVMP_Catalytic Domain	SVMP
R1	gF2.3	KHDHAQLLTGMIFNGTIEGR	Fuc:1; Hex:4; HexNAc:4; Neu5Ac:2	B10	KHDHAQLLTGMIFNGTIEGR:B10		Fucosylated and Sialylated	KHDHAQLLTGMIFN(N-Glycosylation)GTIEGR{Fuc:1; Hex:4; HexNAc:4; Neu5Ac:2}	SVMP/Catalytic Domain_7	4442.92	-0.00382812	0	90.3567	4	1	tr|A0A1L8D649|A0A1L8D649_BOTAT_SVMP_Catalytic Domain	SVMP
R1	gF2.3	KHDHAQLLTGMIFNGTIEGR	Fuc:1; Hex:5; HexNAc:4; Neu5Ac:4	B11	KHDHAQLLTGMIFNGTIEGR:B11		Fucosylated and Sialylated	KHDHAQLLTGM(Oxidation)IFN(N-Glycosylation)GTIEGR{Fuc:1; Hex:5; HexNAc:4; Neu5Ac:4}	SVMP/Catalytic Domain_7	5186.17	-3.33068e-06	0	85.2758	4	1	tr|A0A1L8D649|A0A1L8D649_BOTAT_SVMP_Catalytic Domain	SVMP
R1	gF2.3	KHDHAQLLTGMIFNGTIEGR	Fuc:1; Hex:5; HexNAc:4; Neu5Ac:2	B43	KHDHAQLLTGMIFNGTIEGR:B43		Fucosylated and Sialylated	KHDHAQLLTGM(Oxidation)IFN(N-Glycosylation)GTIEGR{Fuc:1; Hex:5; HexNAc:4; Neu5Ac:2}	SVMP/Catalytic Domain_7	4603.97	-2.27547e-06	0	85.0271	4	1	tr|A0A1L8D649|A0A1L8D649_BOTAT_SVMP_Catalytic Domain	SVMP
R1	gF2.3	KHDHAQLLTGMIFNGTIEGR	Fuc:1; Hex:5; HexNAc:3; Neu5Ac:2	B3	KHDHAQLLTGMIFNGTIEGR:B3	Yes	Fucosylated and Sialylated	KHDHAQLLTGMIFN(N-Glycosylation)GTIEGR{@acetyl:1; Fuc:1; Hex:5; HexNAc:3; Neu5Ac:2}	SVMP/Catalytic Domain_7	4426.89	1.50668e-06	0	61.1514	3	1	tr|A0A1L8D649|A0A1L8D649_BOTAT_SVMP_Catalytic Domain	SVMP
R1	gF2.3	KHDHAQLLTGMIFNGTIEGR	Fuc:1; Hex:4; HexNAc:3; Neu5Ac:1; Neu5Gc:1	B46	KHDHAQLLTGMIFNGTIEGR:B46	Yes	Fucosylated and Sialylated	KHDHAQLLTGM(Oxidation)IFN(N-Glycosylation)GTIEGR{@acetyl:1; Fuc:1; Hex:4; HexNAc:3; Neu5Ac:1; Neu5Gc:1}	SVMP/Catalytic Domain_7	4296.87	-8.15273e-06	-3.48727	43.8979	4;5	3	tr|A0A1L8D649|A0A1L8D649_BOTAT_SVMP_Catalytic Domain	SVMP
R1	gF2.3	KHDHAQLLTGMIFNGTIEGR	Fuc:1; Hex:5; HexNAc:4; Neu5Ac:4	B11	KHDHAQLLTGMIFNGTIEGR:B11	Yes	Fucosylated and Sialylated	KHDHAQLLTGMIFN(N-Glycosylation)GTIEGR{@acetyl:1; Fuc:1; Hex:5; HexNAc:4; Neu5Ac:4}	SVMP/Catalytic Domain_7	5229.2	-0.00325609	0	38.3711	4	1	tr|A0A1L8D649|A0A1L8D649_BOTAT_SVMP_Catalytic Domain	SVMP
R1	gF2.3	KHDHAQLLTGMIFNGTIEGR	Hex:5; HexNAc:4; Neu5Ac:2	B4	KHDHAQLLTGMIFNGTIEGR:B4		Sialylated	KHDHAQLLTGMIFN(N-Glycosylation)GTIEGR{Hex:5; HexNAc:4; Neu5Ac:2}	SVMP/Catalytic Domain_7	4458.9	-0.0038094	0	31.2491	3	1	tr|A0A1L8D649|A0A1L8D649_BOTAT_SVMP_Catalytic Domain	SVMP
R1	gF2.3	KHDHAQLLTGMIFNGTIEGR	Fuc:1; Hex:3; HexNAc:6; Neu5Ac:1	B34	KHDHAQLLTGMIFNGTIEGR:B34	Yes	Fucosylated and Sialylated	KHDHAQLLTGM(Oxidation)IFN(N-Glycosylation)GTIEGR{@acetyl:1; Fuc:1; Hex:3; HexNAc:6; Neu5Ac:1}	SVMP/Catalytic Domain_7	4458.89	-0.00492458	0	11.7025	4	1	tr|A0A1L8D649|A0A1L8D649_BOTAT_SVMP_Catalytic Domain	SVMP
R1	gF2.3	KYTGNSTAIR	Hex:5; HexNAc:2	A1	KYTGNSTAIR:A1		High mannose	KYTGN(N-Glycosylation)STAIR{Hex:5; HexNAc:2}	SVMP/Catalytic Domain_11	2326	9.19018e-07	15.8933	120.355	2;3	3	BJACESS04003_SVMP|m.6718_Zinc_metalloproteinase-disintegrin-like_VMP-III_OS=Agkistrodon_piscivorus_leucostoma_PE=2_SV=1_SVMP_Catalytic Domain	SVMP
R1	gF2.3	KYTGNSTAIR	Fuc:1; Hex:5; HexNAc:4; Neu5Ac:2	B43	KYTGNSTAIR:B43		Fucosylated and Sialylated	KYTGN(N-Glycosylation)STAIR{Fuc:1; Hex:5; HexNAc:4; Neu5Ac:2}	SVMP/Catalytic Domain_11	3460.41	5.81101e-07	14.3581	82.3135	3;4	2	BJACESS04003_SVMP|m.6718_Zinc_metalloproteinase-disintegrin-like_VMP-III_OS=Agkistrodon_piscivorus_leucostoma_PE=2_SV=1_SVMP_Catalytic Domain	SVMP
R1	gF2.3	KYTGNSTAIR	Fuc:1; Hex:5; HexNAc:4; Neu5Ac:4	B11	KYTGNSTAIR:B11		Fucosylated and Sialylated	KYTGN(N-Glycosylation)STAIR{Fuc:1; Hex:5; HexNAc:4; Neu5Ac:4}	SVMP/Catalytic Domain_11	4042.6	1.26929e-07	-1.70381	64.7544	3	1	BJACESS04003_SVMP|m.6718_Zinc_metalloproteinase-disintegrin-like_VMP-III_OS=Agkistrodon_piscivorus_leucostoma_PE=2_SV=1_SVMP_Catalytic Domain	SVMP
R1	gF2.3	KYTGNSTAIR	Fuc:1; Hex:5; HexNAc:4	B16	KYTGNSTAIR:B16		Fucosylated	KYTGN(N-Glycosylation)STAIR{Fuc:1; Hex:5; HexNAc:4}	SVMP/Catalytic Domain_11	2878.22	1.0488e-06	14.674	60.0199	3	2	BJACESS04003_SVMP|m.6718_Zinc_metalloproteinase-disintegrin-like_VMP-III_OS=Agkistrodon_piscivorus_leucostoma_PE=2_SV=1_SVMP_Catalytic Domain	SVMP
R1	gF2.3	KYTGNSTAIR	Fuc:1; Hex:4; HexNAc:4; Neu5Ac:2	B10	KYTGNSTAIR:B10		Fucosylated and Sialylated	KYTGN(N-Glycosylation)STAIR{Fuc:1; Hex:4; HexNAc:4; Neu5Ac:2}	SVMP/Catalytic Domain_11	3298.36	3.91727e-07	0	56.8152	3	1	BJACESS04003_SVMP|m.6718_Zinc_metalloproteinase-disintegrin-like_VMP-III_OS=Agkistrodon_piscivorus_leucostoma_PE=2_SV=1_SVMP_Catalytic Domain	SVMP
R1	gF2.3	KYTGNSTAIR	Fuc:1; Hex:5; HexNAc:4; Neu5Ac:3	B9	KYTGNSTAIR:B9		Fucosylated and Sialylated	KYTGN(N-Glycosylation)STAIR{Fuc:1; Hex:5; HexNAc:4; Neu5Ac:3}	SVMP/Catalytic Domain_11	3751.5	1.18996e-06	-1.76708	51.1925	3	1	BJACESS04003_SVMP|m.6718_Zinc_metalloproteinase-disintegrin-like_VMP-III_OS=Agkistrodon_piscivorus_leucostoma_PE=2_SV=1_SVMP_Catalytic Domain	SVMP
R1	gF2.3	KYTGNSTAIR	Fuc:1; Hex:6; HexNAc:3; Neu5Ac:2	B6	KYTGNSTAIR:B6		Fucosylated and Sialylated	KYTGN(N-Glycosylation)STAIR{Fuc:1; Hex:6; HexNAc:3; Neu5Ac:2}	SVMP/Catalytic Domain_11	3419.4	-4.39644e-06	0	51.1679	3	1	BJACESS04003_SVMP|m.6718_Zinc_metalloproteinase-disintegrin-like_VMP-III_OS=Agkistrodon_piscivorus_leucostoma_PE=2_SV=1_SVMP_Catalytic Domain	SVMP
R1	gF2.3	KYTGNSTAIR	Fuc:1; Hex:5; HexNAc:4; Neu5Ac:2	B43	KYTGNSTAIR:B43		Fucosylated and Sialylated	KYTGN(N-Glycosylation)STAIR{Fuc:1; Hex:5; HexNAc:4; Neu5Ac:2}	SVMP/Catalytic Domain_11	3477.42	-0.00488962	0	22.6557	3	1	BJACESS04003_SVMP|m.6718_Zinc_metalloproteinase-disintegrin-like_VMP-III_OS=Agkistrodon_piscivorus_leucostoma_PE=2_SV=1_SVMP_Catalytic Domain	SVMP
R1	gF2.3	KYTGNSTAIR	Fuc:1; Hex:3; HexNAc:6; Neu5Ac:1	B34	KYTGNSTAIR:B34		Fucosylated and Sialylated	KYTGN(N-Glycosylation)STAIR{Fuc:1; Hex:3; HexNAc:6; Neu5Ac:1}	SVMP/Catalytic Domain_11	3273.33	-0.00670881	0	19.1223	3	1	BJACESS04003_SVMP|m.6718_Zinc_metalloproteinase-disintegrin-like_VMP-III_OS=Agkistrodon_piscivorus_leucostoma_PE=2_SV=1_SVMP_Catalytic Domain	SVMP
R1	gF2.3	KYTGNSTAIR	Fuc:1; Hex:4; HexNAc:4; Neu5Ac:1	B31	KYTGNSTAIR:B31		Fucosylated and Sialylated	KYTGN(N-Glycosylation)STAIR{Fuc:1; Hex:4; HexNAc:4; Neu5Ac:1}	SVMP/Catalytic Domain_11	3007.26	1.08279e-06	-1.9523	17.1869	3	1	BJACESS04003_SVMP|m.6718_Zinc_metalloproteinase-disintegrin-like_VMP-III_OS=Agkistrodon_piscivorus_leucostoma_PE=2_SV=1_SVMP_Catalytic Domain	SVMP
R1	gF2.3	KYTGNSTAIR	Fuc:1; Hex:5; HexNAc:4; Neu5Ac:4	B11	KYTGNSTAIR:B11		Fucosylated and Sialylated	KYTGN(N-Glycosylation)STAIR{Fuc:1; Hex:5; HexNAc:4; Neu5Ac:4}	SVMP/Catalytic Domain_11	4059.63	-0.00419365	0	15.5574	3	1	BJACESS04003_SVMP|m.6718_Zinc_metalloproteinase-disintegrin-like_VMP-III_OS=Agkistrodon_piscivorus_leucostoma_PE=2_SV=1_SVMP_Catalytic Domain	SVMP
R1	gF2.3	KYTGNSTAIR	Fuc:1; Hex:4; HexNAc:3; Neu5Ac:2	B8	KYTGNSTAIR:B8		Fucosylated and Sialylated	KYTGN(N-Glycosylation)STAIR{Fuc:1; Hex:4; HexNAc:3; Neu5Ac:2}	SVMP/Catalytic Domain_11	3095.28	3.18863e-07	0	11.572	3	1	BJACESS04003_SVMP|m.6718_Zinc_metalloproteinase-disintegrin-like_VMP-III_OS=Agkistrodon_piscivorus_leucostoma_PE=2_SV=1_SVMP_Catalytic Domain	SVMP
R1	gF2.3	INVTSAGGVTLSSFR	Fuc:1; Hex:5; HexNAc:4	B16	INVTSAGGVTLSSFR:B16		Fucosylated	IN(N-Glycosylation)VTSAGGVTLSSFR{Fuc:1; Hex:5; HexNAc:4}	SVMP/Catalytic Domain_8	3293.47	-0.00517012	0	123.427	3	1	BJACESS03970_SVMP|m.6666_Zinc_metalloproteinase-disintegrin-like_ACLD_OS=Agkistrodon_contortrix_laticinctus_PE=2_SV=1_SVMP_Catalytic Domain	SVMP
R1	gF2.3	INVTSAGGVTLSSFR	Fuc:1; Hex:4; HexNAc:3; Neu5Ac:1; Neu5Gc:1	B46	INVTSAGGVTLSSFR:B46	Yes	Fucosylated and Sialylated	IN(N-Glycosylation)VTSAGGVTLSSFR{@acetyl:1; Fuc:1; Hex:4; HexNAc:3; Neu5Ac:1; Neu5Gc:1}	SVMP/Catalytic Domain_8	3568.52	-0.00476941	0	114.608	3	1	BJACESS03970_SVMP|m.6666_Zinc_metalloproteinase-disintegrin-like_ACLD_OS=Agkistrodon_contortrix_laticinctus_PE=2_SV=1_SVMP_Catalytic Domain	SVMP
R1	gF2.3	INVTSAGGVTLSSFR	Fuc:1; Hex:5; HexNAc:4; Neu5Ac:3	B9	INVTSAGGVTLSSFR:B9	Yes	Fucosylated and Sialylated	IN(N-Glycosylation)VTSAGGVTLSSFR{@acetyl:1; Fuc:1; Hex:5; HexNAc:4; Neu5Ac:3}	SVMP/Catalytic Domain_8	4225.78	-0.00805656	0	95.6993	3	1	BJACESS03970_SVMP|m.6666_Zinc_metalloproteinase-disintegrin-like_ACLD_OS=Agkistrodon_contortrix_laticinctus_PE=2_SV=1_SVMP_Catalytic Domain	SVMP
R1	gF2.3	INVTSAGGVTLSSFR	Fuc:1; Hex:5; HexNAc:4; Neu5Ac:2	B43	INVTSAGGVTLSSFR:B43		Fucosylated and Sialylated	IN(N-Glycosylation)VTSAGGVTLSSFR{Fuc:1; Hex:5; HexNAc:4; Neu5Ac:2}	SVMP/Catalytic Domain_8	3858.61	4.11441e-06	0	94.5149	2	1	BJACESS03970_SVMP|m.6666_Zinc_metalloproteinase-disintegrin-like_ACLD_OS=Agkistrodon_contortrix_laticinctus_PE=2_SV=1_SVMP_Catalytic Domain	SVMP
R1	gF2.3	INVTSAGGVTLSSFR	Fuc:1; Hex:5; HexNAc:4; Neu5Ac:3; Neu5Gc:1	B48	INVTSAGGVTLSSFR:B48	Yes	Fucosylated and Sialylated	IN(N-Glycosylation)VTSAGGVTLSSFR{@acetyl:1; Fuc:1; Hex:5; HexNAc:4; Neu5Ac:3; Neu5Gc:1}	SVMP/Catalytic Domain_8	4515.86	-0.00377283	0	87.738	3	1	BJACESS03970_SVMP|m.6666_Zinc_metalloproteinase-disintegrin-like_ACLD_OS=Agkistrodon_contortrix_laticinctus_PE=2_SV=1_SVMP_Catalytic Domain	SVMP
R1	gF2.3	INVTSAGGVTLSSFR	Fuc:1; Hex:5; HexNAc:4; Neu5Ac:4	B11	INVTSAGGVTLSSFR:B11		Fucosylated and Sialylated	IN(N-Glycosylation)VTSAGGVTLSSFR{Fuc:1; Hex:5; HexNAc:4; Neu5Ac:4}	SVMP/Catalytic Domain_8	4443.84	-0.000680407	0	80.2138	3	2	BJACESS03970_SVMP|m.6666_Zinc_metalloproteinase-disintegrin-like_ACLD_OS=Agkistrodon_contortrix_laticinctus_PE=2_SV=1_SVMP_Catalytic Domain	SVMP
R1	gF2.3	INVTSAGGVTLSSFR	Fuc:1; Hex:5; HexNAc:4	B16	INVTSAGGVTLSSFR:B16		Fucosylated	IN(N-Glycosylation)VTSAGGVTLSSFR{Fuc:1; Hex:5; HexNAc:4}	SVMP/Catalytic Domain_8	3276.44	-1.1831e-06	-2.7337	74.7665	2;3;4	1	BJACESS03970_SVMP|m.6666_Zinc_metalloproteinase-disintegrin-like_ACLD_OS=Agkistrodon_contortrix_laticinctus_PE=2_SV=1_SVMP_Catalytic Domain	SVMP
R1	gF2.3	INVTSAGGVTLSSFR	Fuc:1; Hex:5; HexNAc:4; Neu5Ac:3	B9	INVTSAGGVTLSSFR:B9		Fucosylated and Sialylated	IN(N-Glycosylation)VTSAGGVTLSSFR{Fuc:1; Hex:5; HexNAc:4; Neu5Ac:3}	SVMP/Catalytic Domain_8	4168.75	-0.00456259	0	63.8981	3	1	BJACESS03970_SVMP|m.6666_Zinc_metalloproteinase-disintegrin-like_ACLD_OS=Agkistrodon_contortrix_laticinctus_PE=2_SV=1_SVMP_Catalytic Domain	SVMP
R1	gF2.3	INVTSAGGVTLSSFR	Fuc:1; Hex:5; HexNAc:4; Neu5Ac:4	B11	INVTSAGGVTLSSFR:B11	Yes	Fucosylated and Sialylated	IN(N-Glycosylation)VTSAGGVTLSSFR{@acetyl:1; Fuc:1; Hex:5; HexNAc:4; Neu5Ac:4}	SVMP/Catalytic Domain_8	4501.85	-0.00422439	0	35.3084	3	1	BJACESS03970_SVMP|m.6666_Zinc_metalloproteinase-disintegrin-like_ACLD_OS=Agkistrodon_contortrix_laticinctus_PE=2_SV=1_SVMP_Catalytic Domain	SVMP
R1	gF2.3	INVTSAGGVTLSSFR	Fuc:1; Hex:3; HexNAc:6; Neu5Ac:2	B32	INVTSAGGVTLSSFR:B32		Fucosylated and Sialylated	IN(N-Glycosylation)VTSAGGVTLSSFR{Fuc:1; Hex:3; HexNAc:6; Neu5Ac:2}	SVMP/Catalytic Domain_8	3975.7	-0.00880869	0	7.88017	3	1	BJACESS03970_SVMP|m.6666_Zinc_metalloproteinase-disintegrin-like_ACLD_OS=Agkistrodon_contortrix_laticinctus_PE=2_SV=1_SVMP_Catalytic Domain	SVMP
R1	gF2.3	HAQLLTGMIFNGTIEGR	Fuc:1; Hex:3; HexNAc:8; Neu5Ac:2; Neu5Gc:1	B41	HAQLLTGMIFNGTIEGR:B41		Fucosylated and Sialylated	HAQLLTGMIFN(N-Glycosylation)GTIEGR{Fuc:1; Hex:3; HexNAc:8; Neu5Ac:2; Neu5Gc:1}	SVMP/Catalytic Domain_7	5027.07	-0.00477043	0	34.3371	4	1	tr|A0A1L8D649|A0A1L8D649_BOTAT_SVMP_Catalytic Domain	SVMP
R1	gF2.3	HAQLLTGMIFNGTIEGR	Fuc:1; Hex:4; HexNAc:3; Neu5Ac:1; Neu5Gc:1	B46	HAQLLTGMIFNGTIEGR:B46		Fucosylated and Sialylated	HAQLLTGM(Oxidation)IFN(N-Glycosylation)GTIEGR{Fuc:1; Hex:4; HexNAc:3; Neu5Ac:1; Neu5Gc:1}	SVMP/Catalytic Domain_7	3874.67	-7.68132e-06	0	27.5569	3	1	tr|A0A1L8D649|A0A1L8D649_BOTAT_SVMP_Catalytic Domain	SVMP
R1	gF2.3	HAQLLTGMIFNGTIEGR	Fuc:1; Hex:5; HexNAc:4; Neu5Ac:2	B43	HAQLLTGMIFNGTIEGR:B43		Fucosylated and Sialylated	HAQLLTGM(Oxidation)IFN(N-Glycosylation)GTIEGR{Fuc:1; Hex:5; HexNAc:4; Neu5Ac:2}	SVMP/Catalytic Domain_7	4240.79	-0.0040117	0	14.569	3	1	tr|A0A1L8D649|A0A1L8D649_BOTAT_SVMP_Catalytic Domain	SVMP
R1	gF2.3	HAQLLTGMIFNGTIEGR	Fuc:1; Hex:5; HexNAc:4; Neu5Ac:2	B43	HAQLLTGMIFNGTIEGR:B43		Fucosylated and Sialylated	HAQLLTGM(Oxidation)IFN(N-Glycosylation)GTIEGR{Fuc:1; Hex:5; HexNAc:4; Neu5Ac:2}	SVMP/Catalytic Domain_7	4223.77	3.39498e-06	-5.50848	13.8027	3	1	tr|A0A1L8D649|A0A1L8D649_BOTAT_SVMP_Catalytic Domain	SVMP
R1	gF2.3	HAQLLTGMIFNGTIEGR	Fuc:1; Hex:5; HexNAc:5; Neu5Ac:4	B22	HAQLLTGMIFNGTIEGR:B22	Yes	Fucosylated and Sialylated	HAQLLTGMIFN(N-Glycosylation)GTIEGR{@acetyl:1; Fuc:1; Hex:5; HexNAc:5; Neu5Ac:4}	SVMP/Catalytic Domain_7	5035.1	-5.96097e-06	-3.25859	13.5587	4	1	tr|A0A1L8D649|A0A1L8D649_BOTAT_SVMP_Catalytic Domain	SVMP
R1	gF2.3	HAQLLTGMIFNGTIEGR	Fuc:1; Hex:3; HexNAc:8; Neu5Ac:2; Neu5Gc:1	B41	HAQLLTGMIFNGTIEGR:B41		Fucosylated and Sialylated	HAQLLTGM(Oxidation)IFN(N-Glycosylation)GTIEGR{Fuc:1; Hex:3; HexNAc:8; Neu5Ac:2; Neu5Gc:1}	SVMP/Catalytic Domain_7	5019.09	-7.16821e-07	-4.41006	11.9898	4	1	tr|A0A1L8D649|A0A1L8D649_BOTAT_SVMP_Catalytic Domain	SVMP
R1	gF2.3	HAQLLTGMIFNGTIEGR	Fuc:1; Hex:4; HexNAc:4; Neu5Ac:2	B10	HAQLLTGMIFNGTIEGR:B10		Fucosylated and Sialylated	HAQLLTGMIFN(N-Glycosylation)GTIEGR{Fuc:1; Hex:4; HexNAc:4; Neu5Ac:2}	SVMP/Catalytic Domain_7	4063.79	-0.00444313	0	7.8299	3	1	tr|A0A1L8D649|A0A1L8D649_BOTAT_SVMP_Catalytic Domain	SVMP
R1	gF2.3	INVTSASSDTLR	Fuc:1; Hex:5; HexNAc:4	B16	INVTSASSDTLR:B16		Fucosylated	IN(N-Glycosylation)VTSASSDTLR{Fuc:1; Hex:5; HexNAc:4}	SVMP/Catalytic Domain_9	3031.28	6.43259e-07	-1.93564	119.303	3	2	BJACESS04728_SVMP|m.7903_Zinc_metalloproteinase-disintegrin-like_ACLD_OS=Agkistrodon_contortrix_laticinctus_PE=2_SV=1_SVMP_Catalytic Domain	SVMP
R1	gF2.3	INVTSASSDTLR	Fuc:1; Hex:5; HexNAc:4; Neu5Ac:3; Neu5Gc:1	B48	INVTSASSDTLR:B48		Fucosylated and Sialylated	IN(N-Glycosylation)VTSASSDTLR{Fuc:1; Hex:5; HexNAc:4; Neu5Ac:3; Neu5Gc:1}	SVMP/Catalytic Domain_9	4211.71	-1.10722e-05	-4.38526	88.8816	3	2	BJACESS04728_SVMP|m.7903_Zinc_metalloproteinase-disintegrin-like_ACLD_OS=Agkistrodon_contortrix_laticinctus_PE=2_SV=1_SVMP_Catalytic Domain	SVMP
R1	gF2.3	INVTSASSDTLR	Fuc:1; Hex:6; HexNAc:5; Neu5Ac:4	B12	INVTSASSDTLR:B12		Fucosylated and Sialylated	IN(N-Glycosylation)VTSASSDTLR{Fuc:1; Hex:6; HexNAc:5; Neu5Ac:4}	SVMP/Catalytic Domain_9	4560.81	-2.53477e-06	8.21272	84.6178	3;4	1	BJACESS04728_SVMP|m.7903_Zinc_metalloproteinase-disintegrin-like_ACLD_OS=Agkistrodon_contortrix_laticinctus_PE=2_SV=1_SVMP_Catalytic Domain	SVMP
R1	gF2.3	INVTSASSDTLR	Fuc:1; Hex:5; HexNAc:4; Neu5Ac:4	B11	INVTSASSDTLR:B11		Fucosylated and Sialylated	IN(N-Glycosylation)VTSASSDTLR{Fuc:1; Hex:5; HexNAc:4; Neu5Ac:4}	SVMP/Catalytic Domain_9	4198.7	-0.000723064	0	76.1678	3	2	BJACESS04728_SVMP|m.7903_Zinc_metalloproteinase-disintegrin-like_ACLD_OS=Agkistrodon_contortrix_laticinctus_PE=2_SV=1_SVMP_Catalytic Domain	SVMP
R1	gF2.3	INVTSASSDTLR	Fuc:1; Hex:5; HexNAc:4; Neu5Ac:2	B43	INVTSASSDTLR:B43		Fucosylated and Sialylated	IN(N-Glycosylation)VTSASSDTLR{Fuc:1; Hex:5; HexNAc:4; Neu5Ac:2}	SVMP/Catalytic Domain_9	3613.48	-5.21905e-07	-2.87758	76.0089	3	1	BJACESS04728_SVMP|m.7903_Zinc_metalloproteinase-disintegrin-like_ACLD_OS=Agkistrodon_contortrix_laticinctus_PE=2_SV=1_SVMP_Catalytic Domain	SVMP
R1	gF2.3	INVTSASSDTLR	Fuc:1; Hex:5; HexNAc:4; Neu5Ac:2	B43	INVTSASSDTLR:B43		Fucosylated and Sialylated	IN(N-Glycosylation)VTSASSDTLR{Fuc:1; Hex:5; HexNAc:4; Neu5Ac:2}	SVMP/Catalytic Domain_9	3631.51	-0.00496571	0	54.2882	3	2	BJACESS04728_SVMP|m.7903_Zinc_metalloproteinase-disintegrin-like_ACLD_OS=Agkistrodon_contortrix_laticinctus_PE=2_SV=1_SVMP_Catalytic Domain	SVMP
R1	gF2.3	YTGNSTAIR	Fuc:1; Hex:6; HexNAc:3; Neu5Ac:2	B6	YTGNSTAIR:B6		Fucosylated and Sialylated	YTGN(N-Glycosylation)STAIR{Fuc:1; Hex:6; HexNAc:3; Neu5Ac:2}	SVMP/Catalytic Domain_11	3308.32	-0.00514691	0	113.579	3	2	BJACESS04003_SVMP|m.6718_Zinc_metalloproteinase-disintegrin-like_VMP-III_OS=Agkistrodon_piscivorus_leucostoma_PE=2_SV=1_SVMP_Catalytic Domain	SVMP
R1	gF2.3	YTGNSTAIR	Fuc:1; Hex:5; HexNAc:3; Neu5Ac:2	B3	YTGNSTAIR:B3		Fucosylated and Sialylated	YTGN(N-Glycosylation)STAIR{Fuc:1; Hex:5; HexNAc:3; Neu5Ac:2}	SVMP/Catalytic Domain_11	3146.26	-0.00541074	0	91.6381	3	1	BJACESS04003_SVMP|m.6718_Zinc_metalloproteinase-disintegrin-like_VMP-III_OS=Agkistrodon_piscivorus_leucostoma_PE=2_SV=1_SVMP_Catalytic Domain	SVMP
R1	gF2.3	YTGNSTAIR	Fuc:1; Hex:5; HexNAc:4; Neu5Ac:2	B43	YTGNSTAIR:B43		Fucosylated and Sialylated	YTGN(N-Glycosylation)STAIR{Fuc:1; Hex:5; HexNAc:4; Neu5Ac:2}	SVMP/Catalytic Domain_11	3332.32	4.39011e-07	-3.27083	55.577	3	2	BJACESS04003_SVMP|m.6718_Zinc_metalloproteinase-disintegrin-like_VMP-III_OS=Agkistrodon_piscivorus_leucostoma_PE=2_SV=1_SVMP_Catalytic Domain	SVMP
R1	gF2.3	YTGNSTAIR	Fuc:1; Hex:5; HexNAc:4	B16	YTGNSTAIR:B16		Fucosylated	YTGN(N-Glycosylation)STAIR{Fuc:1; Hex:5; HexNAc:4}	SVMP/Catalytic Domain_11	2750.12	1.11525e-06	0	50.0448	3	1	BJACESS04003_SVMP|m.6718_Zinc_metalloproteinase-disintegrin-like_VMP-III_OS=Agkistrodon_piscivorus_leucostoma_PE=2_SV=1_SVMP_Catalytic Domain	SVMP
R1	gF2.3	YTGNSTAIR	Fuc:1; Hex:5; HexNAc:4; Neu5Ac:4	B11	YTGNSTAIR:B11		Fucosylated and Sialylated	YTGN(N-Glycosylation)STAIR{Fuc:1; Hex:5; HexNAc:4; Neu5Ac:4}	SVMP/Catalytic Domain_11	3914.51	5.87698e-07	-2.91605	49.7836	3	1	BJACESS04003_SVMP|m.6718_Zinc_metalloproteinase-disintegrin-like_VMP-III_OS=Agkistrodon_piscivorus_leucostoma_PE=2_SV=1_SVMP_Catalytic Domain	SVMP
R1	gF2.3	YTGNSTAIR	Fuc:1; Hex:5; HexNAc:4; Neu5Ac:3	B9	YTGNSTAIR:B9		Fucosylated and Sialylated	YTGN(N-Glycosylation)STAIR{Fuc:1; Hex:5; HexNAc:4; Neu5Ac:3}	SVMP/Catalytic Domain_11	3623.4	2.90435e-06	0	49.3532	3	1	BJACESS04003_SVMP|m.6718_Zinc_metalloproteinase-disintegrin-like_VMP-III_OS=Agkistrodon_piscivorus_leucostoma_PE=2_SV=1_SVMP_Catalytic Domain	SVMP
R1	gF2.3	HNAGNSSFR	Fuc:1; Hex:4; HexNAc:4; Neu5Ac:2	B10	HNAGNSSFR:B10		Fucosylated and Sialylated	HNAGN(N-Glycosylation)SSFR{Fuc:1; Hex:4; HexNAc:4; Neu5Ac:2}	Unknown_6	3177.23	-6.02044e-07	11.5921	45.5723	3	3	tr|A0A2D4G8H2|A0A2D4G8H2_MICCO_Unknown_	Unknown
R1	gF2.3	HNAGNSSFR	Fuc:1; Hex:4; HexNAc:4; Neu5Ac:1	B31	HNAGNSSFR:B31		Fucosylated and Sialylated	HNAGN(N-Glycosylation)SSFR{Fuc:1; Hex:4; HexNAc:4; Neu5Ac:1}	Unknown_6	2886.13	8.58882e-07	9.65653	9.89657	3	2	tr|A0A2D4G8H2|A0A2D4G8H2_MICCO_Unknown_	Unknown
R1	gF2.3	HNAGNSSFR	Fuc:1; Hex:5; HexNAc:5; Neu5Ac:2	B19	HNAGNSSFR:B19		Fucosylated and Sialylated	HNAGN(N-Glycosylation)SSFR{Fuc:1; Hex:5; HexNAc:5; Neu5Ac:2}	Unknown_6	3542.36	4.21971e-07	12.7056	6.45595	3	2	tr|A0A2D4G8H2|A0A2D4G8H2_MICCO_Unknown_	Unknown
R1	gF2.3	HNAGNSSFR	Fuc:1; Hex:5; HexNAc:3; Neu5Ac:2	B3	HNAGNSSFR:B3		Fucosylated and Sialylated	HNAGN(N-Glycosylation)SSFR{Fuc:1; Hex:5; HexNAc:3; Neu5Ac:2}	Unknown_6	3136.21	-4.97357e-06	-4.31381	5.45143	3	1	tr|A0A2D4G8H2|A0A2D4G8H2_MICCO_Unknown_	Unknown
R1	gF2.3	LNSPVDNSTHIAPLR	Hex:5; HexNAc:2	A1	LNSPVDNSTHIAPLR:A1		High mannose	LNSPVDN(N-Glycosylation)STHIAPLR{Hex:5; HexNAc:2}	SVSP_1	2849.28	1.63169e-07	0	117.257	3	1	BJACESS09309_SVSP|m.16855_Snake_venom_serine_protease_BPA_OS=Bothrops_jararaca_PE=1_SV=1_SVSP_	SVSP
R1	gF2.3	LNSPVDNSTHIAPLR	Fuc:1; Hex:5; HexNAc:4; Neu5Ac:2	B43	LNSPVDNSTHIAPLR:B43		Fucosylated and Sialylated	LNSPVDN(N-Glycosylation)STHIAPLR{Fuc:1; Hex:5; HexNAc:4; Neu5Ac:2}	SVSP_1	3983.69	-1.33517e-07	-2.98534	86.6025	3	1	BJACESS09309_SVSP|m.16855_Snake_venom_serine_protease_BPA_OS=Bothrops_jararaca_PE=1_SV=1_SVSP_	SVSP
R1	gF2.3	LNSPVDNSTHIAPLR	Fuc:1; Hex:4; HexNAc:4; Neu5Ac:2	B10	LNSPVDNSTHIAPLR:B10		Fucosylated and Sialylated	LNSPVDN(N-Glycosylation)STHIAPLR{Fuc:1; Hex:4; HexNAc:4; Neu5Ac:2}	SVSP_1	3821.64	-1.48625e-06	0	12.4312	3	1	BJACESS09309_SVSP|m.16855_Snake_venom_serine_protease_BPA_OS=Bothrops_jararaca_PE=1_SV=1_SVSP_	SVSP
R1	gF2.3	NMHIYLGVHNESVQYDDEQGRV	Fuc:1; Hex:5; HexNAc:4; Neu5Ac:4	B11	NMHIYLGVHNESVQYDDEQGRV:B11		Fucosylated and Sialylated	NM(Oxidation)HIYLGVHN(N-Glycosylation)ESVQYDDEQGRV{Fuc:1; Hex:5; HexNAc:4; Neu5Ac:4}	SVSP_11	5551.23	-3.97951e-06	-4.01947	11.3663	4	1	tr|A0A2I7YS88|A0A2I7YS88_9SAUR_SVSP_	SVSP
R1	gF2.3	NMHIYLGVHNESVQYDDEQGRV	Fuc:1; Hex:5; HexNAc:4; Neu5Ac:2	B43	NMHIYLGVHNESVQYDDEQGRV:B43		Fucosylated and Sialylated	NMHIYLGVHN(N-Glycosylation)ESVQYDDEQGRV{Fuc:1; Hex:5; HexNAc:4; Neu5Ac:2}	SVSP_11	4953.03	-2.81048e-06	-2.98914	9.89627	4;5	1	tr|A0A2I7YS88|A0A2I7YS88_9SAUR_SVSP_	SVSP
R1	gF2.3	NMHIYLGVHNESVQYDDEQGRV	Fuc:1; Hex:5; HexNAc:4; Neu5Ac:2	B43	NMHIYLGVHNESVQYDDEQGRV:B43		Fucosylated and Sialylated	NM(Oxidation)HIYLGVHN(N-Glycosylation)ESVQYDDEQGRV{Fuc:1; Hex:5; HexNAc:4; Neu5Ac:2}	SVSP_11	4969.02	-2.41015e-06	-5.22822	8.45903	5	1	tr|A0A2I7YS88|A0A2I7YS88_9SAUR_SVSP_	SVSP
R1	gF2.3	YGSNLTAVR	Hex:5; HexNAc:2	A1	YGSNLTAVR:A1		High mannose	YGSN(N-Glycosylation)LTAVR{Hex:5; HexNAc:2}	SVMP/Catalytic Domain_4	2195.93	5.15631e-07	-1.11898	157.382	2	1	BJAR454SVMPPIII03_Zinc_metalloproteinase-disintegrin-like_halysase_OS=Gloydius_halys_PE=1|Q8AWI5|VM3HA_GLOHA_SVMP_Catalytic Domain	SVMP
R1	gF2.3	YGSNLTAVR	Fuc:1; Hex:6; HexNAc:3; Neu5Ac:2	B6	YGSNLTAVR:B6		Fucosylated and Sialylated	YGSN(N-Glycosylation)LTAVR{Fuc:1; Hex:6; HexNAc:3; Neu5Ac:2}	SVMP/Catalytic Domain_4	3289.32	-1.85694e-06	9.84677	78.2247	3	2	BJAR454SVMPPIII03_Zinc_metalloproteinase-disintegrin-like_halysase_OS=Gloydius_halys_PE=1|Q8AWI5|VM3HA_GLOHA_SVMP_Catalytic Domain	SVMP
R1	gF2.3	YGSNLTAVR	Fuc:1; Hex:4; HexNAc:4; Neu5Ac:2	B10	YGSNLTAVR:B10		Fucosylated and Sialylated	YGSN(N-Glycosylation)LTAVR{Fuc:1; Hex:4; HexNAc:4; Neu5Ac:2}	SVMP/Catalytic Domain_4	3168.29	-9.67187e-07	-3.54482	60.2877	3	1	BJAR454SVMPPIII03_Zinc_metalloproteinase-disintegrin-like_halysase_OS=Gloydius_halys_PE=1|Q8AWI5|VM3HA_GLOHA_SVMP_Catalytic Domain	SVMP
R1	gF2.3	IMVHGNATEK	Fuc:1; Hex:5; HexNAc:4; Neu5Ac:2	B43	IMVHGNATEK:B43		Fucosylated and Sialylated	IMVHGN(N-Glycosylation)ATEK{Fuc:1; Hex:5; HexNAc:4; Neu5Ac:2}	HYA_2	3449.38	-4.42601e-07	-2.24306	103.832	3	1	BJARGLA00940|m.21297_Hyaluronidase_OS=Crotalus_adamanteus_PE=1|J3S820|HYAL_CROAD_HYA_	HYA
R1	gF2.3	IMVHGNATEK	Fuc:1; Hex:5; HexNAc:4	B16	IMVHGNATEK:B16		Fucosylated	IMVHGN(N-Glycosylation)ATEK{Fuc:1; Hex:5; HexNAc:4}	HYA_2	2867.19	2.05215e-07	-3.7328	88.2271	3	1	BJARGLA00940|m.21297_Hyaluronidase_OS=Crotalus_adamanteus_PE=1|J3S820|HYAL_CROAD_HYA_	HYA
R1	gF2.3	LGMMVDLSHTSNETAK	Hex:5; HexNAc:2	A1	LGMMVDLSHTSNETAK:A1		High mannose	LGMMVDLSHTSN(N-Glycosylation)ETAK{Hex:5; HexNAc:2}	Dpase_1	2949.24	3.66878e-08	-2.59149	137.602	3	1	BJARGLA00898|m.21260_Dipeptidase_2_OS=Mus_musculus_GN=Dpep2_PE=1|Q8C255|DPEP2_MOUSE_DPase_	DPase
R1	gF2.3	LGMMVDLSHTSNETAK	Hex:6; HexNAc:2	A2	LGMMVDLSHTSNETAK:A2		High mannose	LGMMVDLSHTSN(N-Glycosylation)ETAK{Hex:6; HexNAc:2}	Dpase_1	3111.29	-2.41947e-07	-2.66431	124.406	3	1	BJARGLA00898|m.21260_Dipeptidase_2_OS=Mus_musculus_GN=Dpep2_PE=1|Q8C255|DPEP2_MOUSE_DPase_	DPase
R1	gF2.3	SLVAIFNSTGFF	Fuc:1; Hex:5; HexNAc:4; Neu5Ac:4	B11	SLVAIFNSTGFF:B11		Fucosylated and Sialylated	SLVAIFN(N-Glycosylation)STGFF{Fuc:1; Hex:5; HexNAc:4; Neu5Ac:4}	SVSP_6	4234.68	1.73873e-06	0	122.446	3	2	BJACESS05941_SVSP|m.10150_Snake_venom_serine_protease_HS114_OS=Bothrops_jararaca_PE=1_SV=1_SVSP_	SVSP
R1	gF2.3	SLVAIFNSTGFF	Fuc:1; Hex:5; HexNAc:4; Neu5Ac:3	B9	SLVAIFNSTGFF:B9		Fucosylated and Sialylated	SLVAIFN(N-Glycosylation)STGFF{Fuc:1; Hex:5; HexNAc:4; Neu5Ac:3}	SVSP_6	3943.6	-2.87258e-06	0	9.38682	3	1	BJACESS05941_SVSP|m.10150_Snake_venom_serine_protease_HS114_OS=Bothrops_jararaca_PE=1_SV=1_SVSP_	SVSP
R1	gF2.3	RTNCSYMLNK	Fuc:1; Hex:4; HexNAc:4; Neu5Ac:2	B10	RTNCSYMLNK:B10		Fucosylated and Sialylated	RTN(N-Glycosylation)C(Carbamidomethyl)SYMLNK{Fuc:1; Hex:4; HexNAc:4; Neu5Ac:2}	LAAO_1	3474.35	3.82289e-06	0	83.2925	3	1	sp|B5AR80|OXLA_BOTPA_LAAO_	LAAO
R1	gF2.3	RTNCSYMLNK	Fuc:1; Hex:5; HexNAc:4; Neu5Ac:2	B43	RTNCSYMLNK:B43		Fucosylated and Sialylated	RTN(N-Glycosylation)C(Carbamidomethyl)SYMLNK{Fuc:1; Hex:5; HexNAc:4; Neu5Ac:2}	LAAO_1	3636.44	-4.24432e-06	-4.09003	21.9467	3	1	sp|B5AR80|OXLA_BOTPA_LAAO_	LAAO
R1	gF2.3	IYLGVHNLSVQYDDEQAR	Fuc:1; Hex:5; HexNAc:5; Neu5Ac:4	B22	IYLGVHNLSVQYDDEQAR:B22		Fucosylated and Sialylated	IYLGVHN(N-Glycosylation)LSVQYDDEQAR{Fuc:1; Hex:5; HexNAc:5; Neu5Ac:4}	SVSP_2	5258.15	-0.000572864	0	9.38889	4	1	BJACESS09309_SVSP|m.16855_Snake_venom_serine_protease_BPA_OS=Bothrops_jararaca_PE=1_SV=1_SVSP_	SVSP
R1	gF2.3	IYLGVHNLSVQYDDEQAR	Fuc:1; Hex:5; HexNAc:5; Neu5Ac:2	B19	IYLGVHNLSVQYDDEQAR:B19		Fucosylated and Sialylated	IYLGVHN(N-Glycosylation)LSVQYDDEQAR{Fuc:1; Hex:5; HexNAc:5; Neu5Ac:2}	SVSP_2	4672.96	-3.36055e-06	-4.82869	8.68262	3;4	1	BJACESS09309_SVSP|m.16855_Snake_venom_serine_protease_BPA_OS=Bothrops_jararaca_PE=1_SV=1_SVSP_	SVSP
R1	gF2.3	ATVLSNDTSK	Fuc:1; Hex:5; HexNAc:4; Neu5Ac:2	B43	ATVLSNDTSK:B43		Fucosylated and Sialylated	ATVLSN(N-Glycosylation)DTSK{Fuc:1; Hex:5; HexNAc:4; Neu5Ac:2}	SVMP/Catalytic Domain_12	3385.36	-1.02719e-07	-4.47417	75.3547	3	1	BJACESS04728_SVMP|m.7903_Zinc_metalloproteinase-disintegrin-like_ACLD_OS=Agkistrodon_contortrix_laticinctus_PE=2_SV=1_SVMP_Catalytic Domain	SVMP
R1	gF2.3	ATVLSNDTSK	Fuc:1; Hex:5; HexNAc:4	B16	ATVLSNDTSK:B16		Fucosylated	ATVLSN(N-Glycosylation)DTSK{Fuc:1; Hex:5; HexNAc:4}	SVMP/Catalytic Domain_12	2803.16	1.61989e-06	0	60.3011	3	1	BJACESS04728_SVMP|m.7903_Zinc_metalloproteinase-disintegrin-like_ACLD_OS=Agkistrodon_contortrix_laticinctus_PE=2_SV=1_SVMP_Catalytic Domain	SVMP
R1	gF2.3	ASQSNLTPEHQR	Fuc:1; Hex:5; HexNAc:4	B16	ASQSNLTPEHQR:B16		Fucosylated	ASQSN(N-Glycosylation)LTPEHQR{Fuc:1; Hex:5; HexNAc:4}	SVMP/Prodomain/Catalytic Domain_2	3135.29	1.98927e-06	0	10.3552	3	1	BJAR454SVMPPII05_Zinc_metalloproteinase/disintegrin_OS=Bothrops_jararaca_PE=1|Q98SP2|VM2J2_BOTJA_SVMP_Prodomain/Catalytic Domain	SVMP
R1	gF2.3	DKINVTSAGGVTLSSFR	Fuc:1; Hex:5; HexNAc:5; Neu5Ac:1	B18	DKINVTSAGGVTLSSFR:B18		Fucosylated and Sialylated	DKIN(N-Glycosylation)VTSAGGVTLSSFR{Fuc:1; Hex:5; HexNAc:5; Neu5Ac:1}	SVMP/Catalytic Domain_8	4047.76	-0.00840626	0	13.9429	3	1	BJACESS03970_SVMP|m.6666_Zinc_metalloproteinase-disintegrin-like_ACLD_OS=Agkistrodon_contortrix_laticinctus_PE=2_SV=1_SVMP_Catalytic Domain	SVMP
R1	gF2.3	DLPALLNASEGK	Fuc:1; Hex:5; HexNAc:5; Neu5Ac:2	B19	DLPALLNASEGK:B19		Fucosylated and Sialylated	DLPALLN(N-Glycosylation)ASEGK{Fuc:1; Hex:5; HexNAc:5; Neu5Ac:2}	DNAse_2	3780.57	-1.50423e-06	0	13.003	3	1	tr|J3RZ14|J3RZ14_CROAD_DNAse_	DNAse
R1	gF2.3	GPIASNISGYILPYK	Fuc:1; Hex:5; HexNAc:5; Neu5Ac:3; Neu5Gc:1	B50	GPIASNISGYILPYK:B50		Fucosylated and Sialylated	GPIASN(N-Glycosylation)ISGYILPYK{Fuc:1; Hex:5; HexNAc:5; Neu5Ac:3; Neu5Gc:1}	5'-Nase_4	4765.98	-0.00462078	0	10.1705	4	1	BJACESS07965_5NUCL|m.14184_Snake_venom_5'-nucleotidase_OS=Gloydius_brevicaudus_PE=2_SV=1_5'-Nase_	5'-Nase
R1	gF2.3	HVQEEPWNSSVTLTSK	Fuc:1; Hex:6; HexNAc:6; Neu5Ac:4	B23	HVQEEPWNSSVTLTSK:B23		Fucosylated and Sialylated	HVQEEPWN(N-Glycosylation)SSVTLTSK{Fuc:1; Hex:6; HexNAc:6; Neu5Ac:4}	DNAse_4	5344.17	-0.000382156	0	11.8429	4	1	tr|J3RZ14|J3RZ14_CROAD_DNAse_	DNAse
R1	gF2.3	IESEAHNLPYGRPQVLQNHSK	Hex:5; HexNAc:2	A1	IESEAHNLPYGRPQVLQNHSK:A1		High mannose	IESEAHNLPYGRPQVLQN(N-Glycosylation)HSK{Hex:5; HexNAc:2}	PDE_3	3632.64	9.44327e-07	-3.37026	113.681	5	2	GFWW01032370.1.p1_PDE_	PDE
R1	gF2.3	IMGWGSITSPNVTFPGVPH	Fuc:1; Hex:6; HexNAc:3; Neu5Ac:2	B6	IMGWGSITSPNVTFPGVPH:B6	Yes	Fucosylated and Sialylated	IMGWGSITSPN(N-Glycosylation)VTFPGVPH{@acetyl:1; Fuc:1; Hex:6; HexNAc:3; Neu5Ac:2}	SVSP_8	4364.79	-0.00389228	0	40.7155	3	1	GW576243.1.p1_SVSP_	SVSP
R1	gF2.3	INVTSSAGFTLMYFR	Fuc:1; Hex:4; HexNAc:4; Neu5Ac:2	B10	INVTSSAGFTLMYFR:B10		Fucosylated and Sialylated	IN(N-Glycosylation)VTSSAGFTLMYFR{Fuc:1; Hex:4; HexNAc:4; Neu5Ac:2}	SVMP/Catalytic Domain_16	3916.64	-0.0056193	0	10.8379	3	1	BJACESS20586_SVMP|m.35647_Zinc_metalloproteinase-disintegrin-like_ACLD_OS=Agkistrodon_contortrix_laticinctus_PE=2_SV=1_SVMP_Catalytic Domain	SVMP
R1	gF2.3	LFSNCSQEDQR	Hex:5; HexNAc:2	A1	LFSNCSQEDQR:A1		High mannose	LFSN(N-Glycosylation)C(Carbamidomethyl)SQEDQR{Hex:5; HexNAc:2}	SVMP/Catalytic Domain_2	2599.01	8.40007e-07	0	119.7	3	1	BJACESS04728_SVMP|m.7903_Zinc_metalloproteinase-disintegrin-like_ACLD_OS=Agkistrodon_contortrix_laticinctus_PE=2_SV=1_SVMP_Catalytic Domain	SVMP
R1	gF2.3	LFSNCSQEDQRK	Hex:5; HexNAc:2	A1	LFSNCSQEDQRK:A1		High mannose	LFSN(N-Glycosylation)C(Carbamidomethyl)SQEDQRK{Hex:5; HexNAc:2}	SVMP/Catalytic Domain_2	2727.1	1.57127e-06	-4.13005	70.902	3	1	BJACESS04728_SVMP|m.7903_Zinc_metalloproteinase-disintegrin-like_ACLD_OS=Agkistrodon_contortrix_laticinctus_PE=2_SV=1_SVMP_Catalytic Domain	SVMP
R1	gF2.3	LFSNCSQEYQR	Fuc:1; Hex:5; HexNAc:4	B16	LFSNCSQEYQR:B16		Fucosylated	LFSN(N-Glycosylation)C(Carbamidomethyl)SQEYQR{Fuc:1; Hex:5; HexNAc:4}	SVMP/Catalytic Domain_1	3199.26	2.49014e-07	0	78.3735	3	1	BJACESS05210_SVMP|m.8696_Zinc_metalloproteinase-disintegrin-like_ACLD_OS=Agkistrodon_contortrix_laticinctus_PE=2_SV=1_SVMP_Catalytic Domain	SVMP
R1	gF2.3	RYVELVIVADHGMVTKHNETLR	Fuc:1; Hex:5; HexNAc:4; Neu5Ac:4	B11	RYVELVIVADHGMVTKHNETLR:B11		Fucosylated and Sialylated	RYVELVIVADHGMVTKHN(N-Glycosylation)ETLR{Fuc:1; Hex:5; HexNAc:4; Neu5Ac:4}	SVMP/Catalytic Domain_19	5512.39	-5.12438e-07	0	21.3999	5	1	BJACESS03575_SVMP|m.5974_Zinc_metalloproteinase-disintegrin-like_HF3_OS=Bothrops_jararaca_PE=1_SV=3_SVMP_Catalytic Domain	SVMP
R1	gF2.3	VIYNVSGYGEYVQR	Hex:5; HexNAc:2	A1	VIYNVSGYGEYVQR:A1		High mannose	VIYN(N-Glycosylation)VSGYGEYVQR{Hex:5; HexNAc:2}	PLB_2	2879.26	-0.00591498	0	176.136	3	1	BJACESS00827|m.1309_Phospholipase_B_OS=Crotalus_adamanteus_PE=1_SV=1_PLB_	PLB
R1	gF2.3	VNLLAANTHNISLR	Hex:6; HexNAc:2	A2	VNLLAANTHNISLR:A2		High mannose	VNLLAANTHN(N-Glycosylation)ISLR{Hex:6; HexNAc:2}	Pantetheinase_1	2913.33	5.93768e-07	-3.26886	157.85	3	1	BJACESS04134|m.6935_Vascularn-inflammatory_molecule_2_OS=Homo_sapiens_GN=VNN2_PE=1_SV=3_Pantetheinase_	Pantetheinase
R1	gF2.3	VYAQPQQINTAIYAANVTK	Fuc:1; Hex:5; HexNAc:5; Neu5Ac:1	B18	VYAQPQQINTAIYAANVTK:B18		Fucosylated and Sialylated	VYAQPQQINTAIYAAN(N-Glycosylation)VTK{Fuc:1; Hex:5; HexNAc:5; Neu5Ac:1}	APase_10	4354.88	6.14721e-06	0	10.2087	4	1	BJACESS13101|m.23580_Glutamyl_aminopeptidase_OS=Sus_scrofa_GN=ENPEP_PE=1_SV=1_APase_	APase
R1	gF2.3	NSTHIAPLSLPSNPASVGSVCR	Fuc:1; Hex:4; HexNAc:5; Neu5Ac:2	B21	NSTHIAPLSLPSNPASVGSVCR:B21		Fucosylated and Sialylated	N(N-Glycosylation)STHIAPLSLPSNPASVGSVC(Carbamidomethyl)R{Fuc:1; Hex:4; HexNAc:5; Neu5Ac:2}	SVSP_12	4654.97	6.18347e-06	-4.49741	9.62112	3;4	1	tr|E9JG14|E9JG14_ECHCS_SVSP_	SVSP
R1	gF2.3	SQSNLTPEHQR	Fuc:1; Hex:5; HexNAc:4; Neu5Ac:2	B43	SQSNLTPEHQR:B43		Fucosylated and Sialylated	SQSN(N-Glycosylation)LTPEHQR{Fuc:1; Hex:5; HexNAc:4; Neu5Ac:2}	SVMP/Prodomain/Catalytic Domain_2	3649.47	-0.00082605	0	21.2566	3	1	BJAR454SVMPPII05_Zinc_metalloproteinase/disintegrin_OS=Bothrops_jararaca_PE=1|Q98SP2|VM2J2_BOTJA_SVMP_Prodomain/Catalytic Domain	SVMP
R1	gF2.3	YSEDPDYGMVDNGTK	Fuc:1; Hex:3; HexNAc:6; Neu5Ac:1	B34	YSEDPDYGMVDNGTK:B34		Fucosylated and Sialylated	YSEDPDYGMVDN(N-Glycosylation)GTK{Fuc:1; Hex:3; HexNAc:6; Neu5Ac:1}	SVMP/Cys Rich_3	3853.43	-0.00569847	0	28.6433	4	1	BJACESS04382_SVMP|m.7325_Zinc_metalloproteinase-disintegrin-like_HF3_OS=Bothrops_jararaca_PE=1_SV=3_SVMP_Cys rich	SVMP
R1	gF2.3	KINVTSASSDTLR	Hex:5; HexNAc:4; Neu5Ac:4	B7	KINVTSASSDTLR:B7		Sialylated	KIN(N-Glycosylation)VTSASSDTLR{Hex:5; HexNAc:4; Neu5Ac:4}	SVMP/Catalytic Domain_9	4177.66	1.11566e-05	12.3253	14.1859	3;4	2	BJACESS04728_SVMP|m.7903_Zinc_metalloproteinase-disintegrin-like_ACLD_OS=Agkistrodon_contortrix_laticinctus_PE=2_SV=1_SVMP_Catalytic Domain	SVMP
R1	gF2.3	LNLTPEQQR	Fuc:1; Hex:5; HexNAc:5	B17	LNLTPEQQR:B17		Fucosylated	LN(N-Glycosylation)LTPEQQR{Fuc:1; Hex:5; HexNAc:5}	SVMP/Prodomain/Catalytic Domain_5	3092.27	-0.00742853	0	6.27913	3	1	BJACESS00934_SVMP|m.1469_Zinc_metalloproteinase-disintegrin-like_bothropasin_OS=Bothrops_jararaca_PE=1_SV=2_SVMP_Prodomain/Catalytic Domain	SVMP
R1	gF2.3	SNCSQEYQR	Hex:5; HexNAc:3; Neu5Ac:2	B2	SNCSQEYQR:B2	Yes	Sialylated	SN(N-Glycosylation)C(Carbamidomethyl)SQEYQR{@acetyl:1; Hex:5; HexNAc:3; Neu5Ac:2}	SVMP/Catalytic Domain_1	3214.21	-1.16798e-05	-4.10038	5.09129	3	1	BJACESS05210_SVMP|m.8696_Zinc_metalloproteinase-disintegrin-like_ACLD_OS=Agkistrodon_contortrix_laticinctus_PE=2_SV=1_SVMP_Catalytic Domain	SVMP
R1	gF2.3	TGNSTAIR	Fuc:1; Hex:3; HexNAc:8; Neu5Ac:2; Neu5Gc:1	B41	TGNSTAIR:B41	Yes	Fucosylated and Sialylated	TGN(N-Glycosylation)STAIR{@acetyl:1; Fuc:1; Hex:3; HexNAc:8; Neu5Ac:2; Neu5Gc:1}	SVMP/Catalytic Domain_11	4006.58	-3.32234e-06	-4.54575	8.79931	3	1	BJACESS04003_SVMP|m.6718_Zinc_metalloproteinase-disintegrin-like_VMP-III_OS=Agkistrodon_piscivorus_leucostoma_PE=2_SV=1_SVMP_Catalytic Domain	SVMP
R2	gF3	SLVAIFNSTGFF	Fuc:1; Hex:5; HexNAc:4; Neu5Ac:4	B11	SLVAIFNSTGFF:B11		Fucosylated and Sialylated	SLVAIFN(N-Glycosylation)STGFF{Fuc:1; Hex:5; HexNAc:4; Neu5Ac:4}	SVSP_6	4234.7	-2.17041e-06	6.95847	111.49	3	11	BJACESS05941_SVSP|m.10150_Snake_venom_serine_protease_HS114_OS=Bothrops_jararaca_PE=1_SV=1_SVSP_	SVSP
R2	gF3	SLVAIFNSTGFF	Fuc:1; Hex:4; HexNAc:4; Neu5Ac:2	B10	SLVAIFNSTGFF:B10		Fucosylated and Sialylated	SLVAIFN(N-Glycosylation)STGFF{Fuc:1; Hex:4; HexNAc:4; Neu5Ac:2}	SVSP_6	3492.46	-0.000577632	0	91.0877	3	2	BJACESS05941_SVSP|m.10150_Snake_venom_serine_protease_HS114_OS=Bothrops_jararaca_PE=1_SV=1_SVSP_	SVSP
R2	gF3	SLVAIFNSTGFF	Fuc:1; Hex:5; HexNAc:4; Neu5Ac:4	B11	SLVAIFNSTGFF:B11		Fucosylated and Sialylated	SLVAIFN(N-Glycosylation)STGFF{Fuc:1; Hex:5; HexNAc:4; Neu5Ac:4}	SVSP_6	4234.69	-4.30012e-07	-4.76599	52.2893	3	1	BJACESS05941_SVSP|m.10150_Snake_venom_serine_protease_HS114_OS=Bothrops_jararaca_PE=1_SV=1_SVSP_	SVSP
R2	gF3	SLVAIFNSTGFF	Fuc:1; Hex:5; HexNAc:4; Neu5Ac:4	B11	SLVAIFNSTGFF:B11		Fucosylated and Sialylated	SLVAIFN(N-Glycosylation)STGFF{Fuc:1; Hex:5; HexNAc:4; Neu5Ac:4}	SVSP_6	4236.72	-0.000480797	0	43.7533	3	6	BJACESS05941_SVSP|m.10150_Snake_venom_serine_protease_HS114_OS=Bothrops_jararaca_PE=1_SV=1_SVSP_	SVSP
R2	gF3	SLVAIFNSTGFF	Fuc:1; Hex:5; HexNAc:4; Neu5Ac:4	B11	SLVAIFNSTGFF:B11		Fucosylated and Sialylated	SLVAIFN(N-Glycosylation)STGFF{Fuc:1; Hex:5; HexNAc:4; Neu5Ac:4}	SVSP_6	4234.7	-3.20918e-06	11.1212	26.6422	3	1	BJACESS05941_SVSP|m.10150_Snake_venom_serine_protease_HS114_OS=Bothrops_jararaca_PE=1_SV=1_SVSP_	SVSP
R2	gF3	KYTGNSTAIR	Hex:5; HexNAc:2	A1	KYTGNSTAIR:A1		High mannose	KYTGN(N-Glycosylation)STAIR{Hex:5; HexNAc:2}	SVMP/Catalytic Domain_11	2326	4.42751e-06	15.7082	187.018	2;3	8	BJACESS04003_SVMP|m.6718_Zinc_metalloproteinase-disintegrin-like_VMP-III_OS=Agkistrodon_piscivorus_leucostoma_PE=2_SV=1_SVMP_Catalytic Domain	SVMP
R2	gF3	KYTGNSTAIR	Fuc:1; Hex:5; HexNAc:3; Neu5Ac:2	B3	KYTGNSTAIR:B3		Fucosylated and Sialylated	KYTGN(N-Glycosylation)STAIR{Fuc:1; Hex:5; HexNAc:3; Neu5Ac:2}	SVMP/Catalytic Domain_11	3257.33	7.99896e-07	0	131.017	3	1	BJACESS04003_SVMP|m.6718_Zinc_metalloproteinase-disintegrin-like_VMP-III_OS=Agkistrodon_piscivorus_leucostoma_PE=2_SV=1_SVMP_Catalytic Domain	SVMP
R2	gF3	KYTGNSTAIR	Fuc:1; Hex:4; HexNAc:4; Neu5Ac:2	B10	KYTGNSTAIR:B10		Fucosylated and Sialylated	KYTGN(N-Glycosylation)STAIR{Fuc:1; Hex:4; HexNAc:4; Neu5Ac:2}	SVMP/Catalytic Domain_11	3298.34	4.827e-06	0	113.687	3	1	BJACESS04003_SVMP|m.6718_Zinc_metalloproteinase-disintegrin-like_VMP-III_OS=Agkistrodon_piscivorus_leucostoma_PE=2_SV=1_SVMP_Catalytic Domain	SVMP
R2	gF3	KYTGNSTAIR	Fuc:1; Hex:6; HexNAc:3; Neu5Ac:2	B6	KYTGNSTAIR:B6		Fucosylated and Sialylated	KYTGN(N-Glycosylation)STAIR{Fuc:1; Hex:6; HexNAc:3; Neu5Ac:2}	SVMP/Catalytic Domain_11	3419.38	8.75983e-07	0	54.4274	3	1	BJACESS04003_SVMP|m.6718_Zinc_metalloproteinase-disintegrin-like_VMP-III_OS=Agkistrodon_piscivorus_leucostoma_PE=2_SV=1_SVMP_Catalytic Domain	SVMP
R2	gF3	YGSNLTAVR	Hex:5; HexNAc:2	A1	YGSNLTAVR:A1		High mannose	YGSN(N-Glycosylation)LTAVR{Hex:5; HexNAc:2}	SVMP/Catalytic Domain_4	2195.93	1.7756e-06	16.9283	191.474	2;3	7	BJAR454SVMPPIII03_Zinc_metalloproteinase-disintegrin-like_halysase_OS=Gloydius_halys_PE=1|Q8AWI5|VM3HA_GLOHA_SVMP_Catalytic Domain	SVMP
R2	gF3	YGSNLTAVR	Hex:6; HexNAc:2	A2	YGSNLTAVR:A2		High mannose	YGSN(N-Glycosylation)LTAVR{Hex:6; HexNAc:2}	SVMP/Catalytic Domain_4	2357.98	1.43451e-06	-1.80198	164.782	2	1	BJAR454SVMPPIII03_Zinc_metalloproteinase-disintegrin-like_halysase_OS=Gloydius_halys_PE=1|Q8AWI5|VM3HA_GLOHA_SVMP_Catalytic Domain	SVMP
R2	gF3	YGSNLTAVR	Hex:5; HexNAc:2	A1	YGSNLTAVR:A1		High mannose	YGSN(N-Glycosylation)LTAVR{Hex:5; HexNAc:2}	SVMP/Catalytic Domain_4	2195.93	4.71685e-07	14.5299	154.292	3	2	BJAR454SVMPPIII03_Zinc_metalloproteinase-disintegrin-like_halysase_OS=Gloydius_halys_PE=1|Q8AWI5|VM3HA_GLOHA_SVMP_Catalytic Domain	SVMP
R2	gF3	YGSNLTAVR	Fuc:1; Hex:3; HexNAc:6; Neu5Ac:1	B34	YGSNLTAVR:B34		Fucosylated and Sialylated	YGSN(N-Glycosylation)LTAVR{Fuc:1; Hex:3; HexNAc:6; Neu5Ac:1}	SVMP/Catalytic Domain_4	3143.25	-0.00698397	0	123.99	3	1	BJAR454SVMPPIII03_Zinc_metalloproteinase-disintegrin-like_halysase_OS=Gloydius_halys_PE=1|Q8AWI5|VM3HA_GLOHA_SVMP_Catalytic Domain	SVMP
R2	gF3	INGSYPTIFK	Hex:6; HexNAc:2	A2	INGSYPTIFK:A2		High mannose	IN(N-Glycosylation)GSYPTIFK{Hex:6; HexNAc:2}	PDE_2	2517.08	-5.91805e-07	14.9532	173.909	2;3	3	GFWW01032370.1.p1_PDE_	PDE
R2	gF3	INGSYPTIFK	Hex:5; HexNAc:2	A1	INGSYPTIFK:A1		High mannose	IN(N-Glycosylation)GSYPTIFK{Hex:5; HexNAc:2}	PDE_2	2355.03	-4.84662e-07	14.9886	171.793	2;3	3	GFWW01032370.1.p1_PDE_	PDE
R2	gF3	INGSYPTIFK	Hex:6; HexNAc:2	A2	INGSYPTIFK:A2		High mannose	IN(N-Glycosylation)GSYPTIFK{Hex:6; HexNAc:2}	PDE_2	2534.11	-0.00671926	0	98.5351	3	1	GFWW01032370.1.p1_PDE_	PDE
R2	gF3	GDSSNHSSGNLDISIVGDYIK	Hex:6; HexNAc:2	A2	GDSSNHSSGNLDISIVGDYIK:A2		High mannose	GDSSN(N-Glycosylation)HSSGNLDISIVGDYIK{Hex:6; HexNAc:2}	5'-Nase_1	3555.5	-9.03612e-07	0	172.154	3	1	BJACESS07965_5NUCL|m.14184_Snake_venom_5'-nucleotidase_OS=Gloydius_brevicaudus_PE=2_SV=1_5'-Nase_	5'-Nase
R2	gF3	GDSSNHSSGNLDISIVGDYIK	Hex:5; HexNAc:2	A1	GDSSNHSSGNLDISIVGDYIK:A1		High mannose	GDSSN(N-Glycosylation)HSSGNLDISIVGDYIK{Hex:5; HexNAc:2}	5'-Nase_1	3393.45	1.37639e-07	0	164.968	3	1	BJACESS07965_5NUCL|m.14184_Snake_venom_5'-nucleotidase_OS=Gloydius_brevicaudus_PE=2_SV=1_5'-Nase_	5'-Nase
R2	gF3	GHFFNGIIPQNESLVK	Hex:6; HexNAc:2	A2	GHFFNGIIPQNESLVK:A2		High mannose	GHFFNGIIPQN(N-Glycosylation)ESLVK{Hex:6; HexNAc:2}	HYA_1	3177.41	-8.09395e-07	0	178.511	3	1	BJARGLA00940|m.21297_Hyaluronidase_OS=Crotalus_adamanteus_PE=1|J3S820|HYAL_CROAD_HYA_	HYA
R2	gF3	GHFFNGIIPQNESLVK	Hex:5; HexNAc:2	A1	GHFFNGIIPQNESLVK:A1		High mannose	GHFFNGIIPQN(N-Glycosylation)ESLVK{Hex:5; HexNAc:2}	HYA_1	3016.34	-0.000324437	0	171.469	3	2	BJARGLA00940|m.21297_Hyaluronidase_OS=Crotalus_adamanteus_PE=1|J3S820|HYAL_CROAD_HYA_	HYA
R2	gF3	HDHAQLLTGMIFNGTIEGR	Fuc:1; Hex:3; HexNAc:8; Neu5Ac:2	B35	HDHAQLLTGMIFNGTIEGR:B35		Fucosylated and Sialylated	HDHAQLLTGM(Oxidation)IFN(N-Glycosylation)GTIEGR{Fuc:1; Hex:3; HexNAc:8; Neu5Ac:2}	SVMP/Catalytic Domain_7	4989.03	-0.00500084	0	47.9068	4	1	tr|A0A1L8D649|A0A1L8D649_BOTAT_SVMP_Catalytic Domain	SVMP
R2	gF3	HDHAQLLTGMIFNGTIEGR	Fuc:1; Hex:3; HexNAc:8; Neu5Ac:2	B35	HDHAQLLTGMIFNGTIEGR:B35	Yes	Fucosylated and Sialylated	HDHAQLLTGMIFN(N-Glycosylation)GTIEGR{@acetyl:1; Fuc:1; Hex:3; HexNAc:8; Neu5Ac:2}	SVMP/Catalytic Domain_7	5007.08	-0.0033917	0	26.5407	4	1	tr|A0A1L8D649|A0A1L8D649_BOTAT_SVMP_Catalytic Domain	SVMP
R2	gF3	LFSNCSLEDQRK	Hex:5; HexNAc:2	A1	LFSNCSLEDQRK:A1		High mannose	LFSN(N-Glycosylation)C(Carbamidomethyl)SLEDQRK{Hex:5; HexNAc:2}	SVMP/Catalytic Domain_3	2712.13	9.17341e-07	17.1257	153.754	3	2	BJACESS20586_SVMP|m.35647_Zinc_metalloproteinase-disintegrin-like_ACLD_OS=Agkistrodon_contortrix_laticinctus_PE=2_SV=1_SVMP_Catalytic Domain	SVMP
R2	gF3	LFSNCSLEDQRK	Hex:6; HexNAc:2	A2	LFSNCSLEDQRK:A2		High mannose	LFSN(N-Glycosylation)C(Carbamidomethyl)SLEDQRK{Hex:6; HexNAc:2}	SVMP/Catalytic Domain_3	2875.19	-0.000347945	0	27.7786	3	1	BJACESS20586_SVMP|m.35647_Zinc_metalloproteinase-disintegrin-like_ACLD_OS=Agkistrodon_contortrix_laticinctus_PE=2_SV=1_SVMP_Catalytic Domain	SVMP
R2	gF3	LFSNCSQEDQRK	Hex:5; HexNAc:2	A1	LFSNCSQEDQRK:A1		High mannose	LFSN(N-Glycosylation)C(Carbamidomethyl)SQEDQRK{Hex:5; HexNAc:2}	SVMP/Catalytic Domain_2	2727.1	8.44987e-07	14.5354	151.722	3	4	BJACESS04728_SVMP|m.7903_Zinc_metalloproteinase-disintegrin-like_ACLD_OS=Agkistrodon_contortrix_laticinctus_PE=2_SV=1_SVMP_Catalytic Domain	SVMP
R2	gF3	LFSNCSQEDQRK	Hex:6; HexNAc:2	A2	LFSNCSQEDQRK:A2		High mannose	LFSN(N-Glycosylation)C(Carbamidomethyl)SQEDQRK{Hex:6; HexNAc:2}	SVMP/Catalytic Domain_2	2889.16	-4.60048e-07	0	134.701	3	1	BJACESS04728_SVMP|m.7903_Zinc_metalloproteinase-disintegrin-like_ACLD_OS=Agkistrodon_contortrix_laticinctus_PE=2_SV=1_SVMP_Catalytic Domain	SVMP
R2	gF3	LGMMVDLSHTSNETAK	Hex:5; HexNAc:2	A1	LGMMVDLSHTSNETAK:A1		High mannose	LGMMVDLSHTSN(N-Glycosylation)ETAK{Hex:5; HexNAc:2}	Dpase_1	2949.24	-2.21968e-07	-2.65753	188.664	3	1	BJARGLA00898|m.21260_Dipeptidase_2_OS=Mus_musculus_GN=Dpep2_PE=1|Q8C255|DPEP2_MOUSE_DPase_	DPase
R2	gF3	LGMMVDLSHTSNETAK	Hex:6; HexNAc:2	A2	LGMMVDLSHTSNETAK:A2		High mannose	LGMMVDLSHTSN(N-Glycosylation)ETAK{Hex:6; HexNAc:2}	Dpase_1	3111.29	-1.68282e-07	0	182.756	3	1	BJARGLA00898|m.21260_Dipeptidase_2_OS=Mus_musculus_GN=Dpep2_PE=1|Q8C255|DPEP2_MOUSE_DPase_	DPase
R2	gF3	TVNISTVADHFDHIKK	Fuc:1; Hex:5; HexNAc:3; Neu5Ac:2	B3	TVNISTVADHFDHIKK:B3		Fucosylated and Sialylated	TVN(N-Glycosylation)ISTVADHFDHIKK{Fuc:1; Hex:5; HexNAc:3; Neu5Ac:2}	Dpase_2	3971.71	-5.71294e-07	0	108.45	4	1	BJARGLA00898|m.21260_Dipeptidase_2_OS=Mus_musculus_GN=Dpep2_PE=1|Q8C255|DPEP2_MOUSE_DPase_	DPase
R2	gF3	TVNISTVADHFDHIKK	Fuc:1; Hex:3; HexNAc:6; Neu5Ac:1	B34	TVNISTVADHFDHIKK:B34		Fucosylated and Sialylated	TVN(N-Glycosylation)ISTVADHFDHIKK{Fuc:1; Hex:3; HexNAc:6; Neu5Ac:1}	Dpase_2	3987.7	-0.00550686	0	31.6926	4	1	BJARGLA00898|m.21260_Dipeptidase_2_OS=Mus_musculus_GN=Dpep2_PE=1|Q8C255|DPEP2_MOUSE_DPase_	DPase
R2	gF3	VIYNVSGYGEYVQR	Hex:5; HexNAc:2	A1	VIYNVSGYGEYVQR:A1		High mannose	VIYN(N-Glycosylation)VSGYGEYVQR{Hex:5; HexNAc:2}	PLB_2	2879.27	-0.00591692	0	204.988	3	2	BJACESS00827|m.1309_Phospholipase_B_OS=Crotalus_adamanteus_PE=1_SV=1_PLB_	PLB
R2	gF3	VIYNVSGYGEYVQR	Hex:5; HexNAc:2	A1	VIYNVSGYGEYVQR:A1		High mannose	VIYN(N-Glycosylation)VSGYGEYVQR{Hex:5; HexNAc:2}	PLB_2	2862.24	-2.06184e-06	-5.49362	51.9816	3	1	BJACESS00827|m.1309_Phospholipase_B_OS=Crotalus_adamanteus_PE=1_SV=1_PLB_	PLB
R2	gF3	YADALNLTR	Hex:6; HexNAc:2	A2	YADALNLTR:A2		High mannose	YADALN(N-Glycosylation)LTR{Hex:6; HexNAc:2}	APase_7	2414.01	-2.97254e-07	0	57.206	2	1	BJACESS13101|m.23580_Glutamyl_aminopeptidase_OS=Sus_scrofa_GN=ENPEP_PE=1_SV=1_APase_	APase
R2	gF3	YADALNLTR	Hex:5; HexNAc:2	A1	YADALNLTR:A1		High mannose	YADALN(N-Glycosylation)LTR{Hex:5; HexNAc:2}	APase_7	2251.95	1.46932e-06	0	20.1903	2	1	BJACESS13101|m.23580_Glutamyl_aminopeptidase_OS=Sus_scrofa_GN=ENPEP_PE=1_SV=1_APase_	APase
R2	gF3	NSTHIAPLSLPSNPASVGSVCR	Fuc:1; Hex:5; HexNAc:3; Neu5Ac:2	B3	NSTHIAPLSLPSNPASVGSVCR:B3	Yes	Fucosylated and Sialylated	N(N-Glycosylation)STHIAPLSLPSNPASVGSVC(Carbamidomethyl)R{@acetyl:1; Fuc:1; Hex:5; HexNAc:3; Neu5Ac:2}	SVSP_12	4452.91	-1.48318e-06	-3.83139	29.8883	3;4	1	tr|E9JG14|E9JG14_ECHCS_SVSP_	SVSP
R2	gF3	NSTHIAPLSLPSNPASVGSVCR	Fuc:1; Hex:5; HexNAc:4; Neu5Ac:4	B11	NSTHIAPLSLPSNPASVGSVCR:B11		Fucosylated and Sialylated	N(N-Glycosylation)STHIAPLSLPSNPASVGSVC(Carbamidomethyl)R{Fuc:1; Hex:5; HexNAc:4; Neu5Ac:4}	SVSP_12	5196.15	1.31064e-06	-3.14406	27.5274	4	2	tr|E9JG14|E9JG14_ECHCS_SVSP_	SVSP
R2	gF3	GPIASNISGYILPYK	Hex:5; HexNAc:2	A1	GPIASNISGYILPYK:A1		High mannose	GPIASN(N-Glycosylation)ISGYILPYK{Hex:5; HexNAc:2}	5'-Nase_4	2808.29	-9.88644e-07	0	170.525	3	3	BJACESS07965_5NUCL|m.14184_Snake_venom_5'-nucleotidase_OS=Gloydius_brevicaudus_PE=2_SV=1_5'-Nase_	5'-Nase
R2	gF3	IESEAHNLPYGRPQVLQNHSK	Hex:5; HexNAc:2	A1	IESEAHNLPYGRPQVLQNHSK:A1		High mannose	IESEAHNLPYGRPQVLQN(N-Glycosylation)HSK{Hex:5; HexNAc:2}	PDE_3	3632.64	8.91945e-07	14.9721	172.441	3;4;5	4	GFWW01032370.1.p1_PDE_	PDE
R2	gF3	INVTSAGGVTLSSFR	Fuc:1; Hex:5; HexNAc:4; Neu5Ac:3; Neu5Gc:1	B48	INVTSAGGVTLSSFR:B48	Yes	Fucosylated and Sialylated	IN(N-Glycosylation)VTSAGGVTLSSFR{@acetyl:1; Fuc:1; Hex:5; HexNAc:4; Neu5Ac:3; Neu5Gc:1}	SVMP/Catalytic Domain_8	4498.85	-4.27794e-06	-2.47757	33.6078	4	2	BJACESS03970_SVMP|m.6666_Zinc_metalloproteinase-disintegrin-like_ACLD_OS=Agkistrodon_contortrix_laticinctus_PE=2_SV=1_SVMP_Catalytic Domain	SVMP
R2	gF3	KHDHAQLLTGMIFNGTIEGR	Fuc:1; Hex:3; HexNAc:8; Neu5Ac:2	B35	KHDHAQLLTGMIFNGTIEGR:B35	Yes	Fucosylated and Sialylated	KHDHAQLLTGMIFN(N-Glycosylation)GTIEGR{@acetyl:1; Fuc:1; Hex:3; HexNAc:8; Neu5Ac:2}	SVMP/Catalytic Domain_7	5118.15	8.42363e-06	0	40.062	4	1	tr|A0A1L8D649|A0A1L8D649_BOTAT_SVMP_Catalytic Domain	SVMP
R2	gF3	KHPCDYDYSEDPDYGMVDNGTK	Hex:5; HexNAc:2	A1	KHPCDYDYSEDPDYGMVDNGTK:A1		High mannose	KHPC(Carbamidomethyl)DYDYSEDPDYGMVDN(N-Glycosylation)GTK{Hex:5; HexNAc:2}	SVMP/Cys Rich_3	3821.46	-9.08316e-07	0	161.765	3	1	BJACESS04382_SVMP|m.7325_Zinc_metalloproteinase-disintegrin-like_HF3_OS=Bothrops_jararaca_PE=1_SV=3_SVMP_Cys rich	SVMP
R2	gF3	LNSPVDNSTHIAPLR	Hex:5; HexNAc:2	A1	LNSPVDNSTHIAPLR:A1		High mannose	LNSPVDN(N-Glycosylation)STHIAPLR{Hex:5; HexNAc:2}	SVSP_1	2849.28	7.23335e-07	-1.78492	172.469	3	1	BJACESS09309_SVSP|m.16855_Snake_venom_serine_protease_BPA_OS=Bothrops_jararaca_PE=1_SV=1_SVSP_	SVSP
R2	gF3	NMHIYLGVHNESVQYDDEQGRV	Fuc:1; Hex:3; HexNAc:8; Neu5Ac:2	B35	NMHIYLGVHNESVQYDDEQGRV:B35		Fucosylated and Sialylated	NMHIYLGVHN(N-Glycosylation)ESVQYDDEQGRV{Fuc:1; Hex:3; HexNAc:8; Neu5Ac:2}	SVSP_11	5463.18	-0.00401867	0	38.1383	5	1	tr|A0A2I7YS88|A0A2I7YS88_9SAUR_SVSP_	SVSP
R2	gF3	TVNISTVADHFDHIK	Fuc:1; Hex:5; HexNAc:3; Neu5Ac:2	B3	TVNISTVADHFDHIK:B3		Fucosylated and Sialylated	TVN(N-Glycosylation)ISTVADHFDHIK{Fuc:1; Hex:5; HexNAc:3; Neu5Ac:2}	Dpase_2	3843.61	9.29522e-07	0	140.605	4	2	BJARGLA00898|m.21260_Dipeptidase_2_OS=Mus_musculus_GN=Dpep2_PE=1|Q8C255|DPEP2_MOUSE_DPase_	DPase
R2	gF3	RTNCSYMLNK	Hex:5; HexNAc:2	A1	RTNCSYMLNK:A1		High mannose	RTN(N-Glycosylation)C(Carbamidomethyl)SYMLNK{Hex:5; HexNAc:2}	LAAO_1	2502.01	8.23989e-07	-1.33769	160.855	3	2	sp|B5AR80|OXLA_BOTPA_LAAO_	LAAO
R2	gF3	YSEDPDYGMVDNGTK	Fuc:1; Hex:3; HexNAc:6; Neu5Ac:1	B34	YSEDPDYGMVDNGTK:B34		Fucosylated and Sialylated	YSEDPDYGMVDN(N-Glycosylation)GTK{Fuc:1; Hex:3; HexNAc:6; Neu5Ac:1}	SVMP/Cys Rich_3	3831.45	6.09504e-06	-2.2445	147.622	3;4	2	BJACESS04382_SVMP|m.7325_Zinc_metalloproteinase-disintegrin-like_HF3_OS=Bothrops_jararaca_PE=1_SV=3_SVMP_Cys rich	SVMP
R2	gF1	KYTGNSTAIR	Hex:5; HexNAc:2	A1	KYTGNSTAIR:A1		High mannose	KYTGN(N-Glycosylation)STAIR{Hex:5; HexNAc:2}	SVMP/Catalytic Domain_11	2326	5.6489e-07	17.1474	194.958	2;3	10	BJACESS04003_SVMP|m.6718_Zinc_metalloproteinase-disintegrin-like_VMP-III_OS=Agkistrodon_piscivorus_leucostoma_PE=2_SV=1_SVMP_Catalytic Domain	SVMP
R2	gF1	KYTGNSTAIR	Hex:5; HexNAc:2	A1	KYTGNSTAIR:A1		High mannose	KYTGN(N-Glycosylation)STAIR{Hex:5; HexNAc:2}	SVMP/Catalytic Domain_11	2327.01	-0.000431803	0	165.261	2	1	BJACESS04003_SVMP|m.6718_Zinc_metalloproteinase-disintegrin-like_VMP-III_OS=Agkistrodon_piscivorus_leucostoma_PE=2_SV=1_SVMP_Catalytic Domain	SVMP
R2	gF1	KYTGNSTAIR	Fuc:1; Hex:5; HexNAc:3; Neu5Ac:2	B3	KYTGNSTAIR:B3		Fucosylated and Sialylated	KYTGN(N-Glycosylation)STAIR{Fuc:1; Hex:5; HexNAc:3; Neu5Ac:2}	SVMP/Catalytic Domain_11	3257.34	-9.85838e-07	12.8607	153.082	3	1	BJACESS04003_SVMP|m.6718_Zinc_metalloproteinase-disintegrin-like_VMP-III_OS=Agkistrodon_piscivorus_leucostoma_PE=2_SV=1_SVMP_Catalytic Domain	SVMP
R2	gF1	KYTGNSTAIR	Fuc:1; Hex:4; HexNAc:4; Neu5Ac:2	B10	KYTGNSTAIR:B10		Fucosylated and Sialylated	KYTGN(N-Glycosylation)STAIR{Fuc:1; Hex:4; HexNAc:4; Neu5Ac:2}	SVMP/Catalytic Domain_11	3298.36	-6.7952e-07	11.8453	146.876	3	1	BJACESS04003_SVMP|m.6718_Zinc_metalloproteinase-disintegrin-like_VMP-III_OS=Agkistrodon_piscivorus_leucostoma_PE=2_SV=1_SVMP_Catalytic Domain	SVMP
R2	gF1	KYTGNSTAIR	Hex:5; HexNAc:2	A1	KYTGNSTAIR:A1		High mannose	KYTGN(N-Glycosylation)STAIR{Hex:5; HexNAc:2}	SVMP/Catalytic Domain_11	2326.01	-1.09232e-07	-3.30344	139.612	3	3	BJACESS04003_SVMP|m.6718_Zinc_metalloproteinase-disintegrin-like_VMP-III_OS=Agkistrodon_piscivorus_leucostoma_PE=2_SV=1_SVMP_Catalytic Domain	SVMP
R2	gF1	KYTGNSTAIR	Fuc:1; Hex:3; HexNAc:4	B26	KYTGNSTAIR:B26		Fucosylated	KYTGN(N-Glycosylation)STAIR{Fuc:1; Hex:3; HexNAc:4}	SVMP/Catalytic Domain_11	2554.12	8.87518e-08	0	135.985	3	1	BJACESS04003_SVMP|m.6718_Zinc_metalloproteinase-disintegrin-like_VMP-III_OS=Agkistrodon_piscivorus_leucostoma_PE=2_SV=1_SVMP_Catalytic Domain	SVMP
R2	gF1	KYTGNSTAIR	Fuc:1; Hex:4; HexNAc:3; Neu5Ac:2	B8	KYTGNSTAIR:B8		Fucosylated and Sialylated	KYTGN(N-Glycosylation)STAIR{Fuc:1; Hex:4; HexNAc:3; Neu5Ac:2}	SVMP/Catalytic Domain_11	3095.28	1.02968e-06	0	131.793	3	1	BJACESS04003_SVMP|m.6718_Zinc_metalloproteinase-disintegrin-like_VMP-III_OS=Agkistrodon_piscivorus_leucostoma_PE=2_SV=1_SVMP_Catalytic Domain	SVMP
R2	gF1	KYTGNSTAIR	Fuc:1; Hex:3; HexNAc:6; Neu5Ac:1	B34	KYTGNSTAIR:B34	Yes	Fucosylated and Sialylated	KYTGN(N-Glycosylation)STAIR{@acetyl:1; Fuc:1; Hex:3; HexNAc:6; Neu5Ac:1}	SVMP/Catalytic Domain_11	3293.35	8.80426e-06	11.9672	121.862	3	1	BJACESS04003_SVMP|m.6718_Zinc_metalloproteinase-disintegrin-like_VMP-III_OS=Agkistrodon_piscivorus_leucostoma_PE=2_SV=1_SVMP_Catalytic Domain	SVMP
R2	gF1	KYTGNSTAIR	Fuc:1; Hex:3; HexNAc:8; Neu5Ac:2	B35	KYTGNSTAIR:B35		Fucosylated and Sialylated	KYTGN(N-Glycosylation)STAIR{Fuc:1; Hex:3; HexNAc:8; Neu5Ac:2}	SVMP/Catalytic Domain_11	3948.58	1.1796e-05	17.2856	118.59	3	1	BJACESS04003_SVMP|m.6718_Zinc_metalloproteinase-disintegrin-like_VMP-III_OS=Agkistrodon_piscivorus_leucostoma_PE=2_SV=1_SVMP_Catalytic Domain	SVMP
R2	gF1	KYTGNSTAIR	Hex:5; HexNAc:4; Neu5Ac:2	B4	KYTGNSTAIR:B4	Yes	Sialylated	KYTGN(N-Glycosylation)STAIR{@acetyl:1; Hex:5; HexNAc:4; Neu5Ac:2}	SVMP/Catalytic Domain_11	3356.36	1.43799e-06	10.8539	117.786	3	1	BJACESS04003_SVMP|m.6718_Zinc_metalloproteinase-disintegrin-like_VMP-III_OS=Agkistrodon_piscivorus_leucostoma_PE=2_SV=1_SVMP_Catalytic Domain	SVMP
R2	gF1	KYTGNSTAIR	Fuc:1; Hex:5; HexNAc:4; Neu5Ac:4	B11	KYTGNSTAIR:B11		Fucosylated and Sialylated	KYTGN(N-Glycosylation)STAIR{Fuc:1; Hex:5; HexNAc:4; Neu5Ac:4}	SVMP/Catalytic Domain_11	4066.6	-0.00590013	0	117.157	3	2	BJACESS04003_SVMP|m.6718_Zinc_metalloproteinase-disintegrin-like_VMP-III_OS=Agkistrodon_piscivorus_leucostoma_PE=2_SV=1_SVMP_Catalytic Domain	SVMP
R2	gF1	KYTGNSTAIR	Fuc:1; Hex:5; HexNAc:4; Neu5Ac:2	B43	KYTGNSTAIR:B43		Fucosylated and Sialylated	KYTGN(N-Glycosylation)STAIR{Fuc:1; Hex:5; HexNAc:4; Neu5Ac:2}	SVMP/Catalytic Domain_11	3460.42	-1.38415e-06	-3.73138	109.478	3	1	BJACESS04003_SVMP|m.6718_Zinc_metalloproteinase-disintegrin-like_VMP-III_OS=Agkistrodon_piscivorus_leucostoma_PE=2_SV=1_SVMP_Catalytic Domain	SVMP
R2	gF1	KYTGNSTAIR	Fuc:1; Hex:5; HexNAc:4	B16	KYTGNSTAIR:B16		Fucosylated	KYTGN(N-Glycosylation)STAIR{Fuc:1; Hex:5; HexNAc:4}	SVMP/Catalytic Domain_11	2878.22	1.41622e-07	0	101.866	3	1	BJACESS04003_SVMP|m.6718_Zinc_metalloproteinase-disintegrin-like_VMP-III_OS=Agkistrodon_piscivorus_leucostoma_PE=2_SV=1_SVMP_Catalytic Domain	SVMP
R2	gF1	KYTGNSTAIR	Fuc:1; Hex:5; HexNAc:3; Neu5Ac:2	B3	KYTGNSTAIR:B3		Fucosylated and Sialylated	KYTGN(N-Glycosylation)STAIR{Fuc:1; Hex:5; HexNAc:3; Neu5Ac:2}	SVMP/Catalytic Domain_11	3257.33	7.09936e-07	-1.28817	95.6108	3	1	BJACESS04003_SVMP|m.6718_Zinc_metalloproteinase-disintegrin-like_VMP-III_OS=Agkistrodon_piscivorus_leucostoma_PE=2_SV=1_SVMP_Catalytic Domain	SVMP
R2	gF1	RTNCSYMLNK	Hex:5; HexNAc:2	A1	RTNCSYMLNK:A1		High mannose	RTN(N-Glycosylation)C(Carbamidomethyl)SYMLNK{Hex:5; HexNAc:2}	LAAO_1	2502.01	-1.24508e-07	16.8942	168.911	3	3	sp|B5AR80|OXLA_BOTPA_LAAO_	LAAO
R2	gF1	RTNCSYMLNK	Fuc:1; Hex:5; HexNAc:3; Neu5Ac:2	B3	RTNCSYMLNK:B3		Fucosylated and Sialylated	RTN(N-Glycosylation)C(Carbamidomethyl)SYMLNK{Fuc:1; Hex:5; HexNAc:3; Neu5Ac:2}	LAAO_1	3433.34	7.91549e-07	-3.07169	155.43	3	1	sp|B5AR80|OXLA_BOTPA_LAAO_	LAAO
R2	gF1	RTNCSYMLNK	Fuc:1; Hex:6; HexNAc:3; Neu5Ac:2	B6	RTNCSYMLNK:B6		Fucosylated and Sialylated	RTN(N-Glycosylation)C(Carbamidomethyl)SYMLNK{Fuc:1; Hex:6; HexNAc:3; Neu5Ac:2}	LAAO_1	3595.4	-5.17788e-07	0	121.921	3	1	sp|B5AR80|OXLA_BOTPA_LAAO_	LAAO
R2	gF1	RTNCSYMLNK	Fuc:1; Hex:3; HexNAc:6; Neu5Ac:1	B34	RTNCSYMLNK:B34		Fucosylated and Sialylated	RTN(N-Glycosylation)C(Carbamidomethyl)SYMLNK{Fuc:1; Hex:3; HexNAc:6; Neu5Ac:1}	LAAO_1	3449.34	-0.00636582	0	102.227	3	1	sp|B5AR80|OXLA_BOTPA_LAAO_	LAAO
R2	gF1	RTNCSYMLNK	Hex:5; HexNAc:4; Neu5Ac:2	B4	RTNCSYMLNK:B4		Sialylated	RTN(N-Glycosylation)C(Carbamidomethyl)SYM(Oxidation)LNK{Hex:5; HexNAc:4; Neu5Ac:2}	LAAO_1	3506.3	1.55965e-05	-4.92815	64.7174	4	3	sp|B5AR80|OXLA_BOTPA_LAAO_	LAAO
R2	gF1	RTNCSYMLNK	Fuc:1; Hex:6; HexNAc:3; Neu5Ac:2	B6	RTNCSYMLNK:B6		Fucosylated and Sialylated	RTN(N-Glycosylation)C(Carbamidomethyl)SYM(Oxidation)LNK{Fuc:1; Hex:6; HexNAc:3; Neu5Ac:2}	LAAO_1	3633.38	-0.00605208	0	35.1657	3	1	sp|B5AR80|OXLA_BOTPA_LAAO_	LAAO
R2	gF1	RTNCSYMLNK	Hex:6; HexNAc:2	A2	RTNCSYMLNK:A2		High mannose	RTN(N-Glycosylation)C(Carbamidomethyl)SYM(Oxidation)LNK{Hex:6; HexNAc:2}	LAAO_1	2680.05	5.88062e-06	0	22.2535	3	1	sp|B5AR80|OXLA_BOTPA_LAAO_	LAAO
R2	gF1	HDHAQLLTGMIFNGTIEGR	Fuc:1; Hex:3; HexNAc:8; Neu5Ac:2	B35	HDHAQLLTGMIFNGTIEGR:B35		Fucosylated and Sialylated	HDHAQLLTGMIFN(N-Glycosylation)GTIEGR{Fuc:1; Hex:3; HexNAc:8; Neu5Ac:2}	SVMP/Catalytic Domain_7	4948.05	7.76896e-06	11.6933	162.033	4	2	tr|A0A1L8D649|A0A1L8D649_BOTAT_SVMP_Catalytic Domain	SVMP
R2	gF1	HDHAQLLTGMIFNGTIEGR	Fuc:1; Hex:3; HexNAc:8; Neu5Ac:2	B35	HDHAQLLTGMIFNGTIEGR:B35	Yes	Fucosylated and Sialylated	HDHAQLLTGM(Oxidation)IFN(N-Glycosylation)GTIEGR{@acetyl:1; Fuc:1; Hex:3; HexNAc:8; Neu5Ac:2}	SVMP/Catalytic Domain_7	5028.04	-0.00436567	0	56.3821	4	1	tr|A0A1L8D649|A0A1L8D649_BOTAT_SVMP_Catalytic Domain	SVMP
R2	gF1	HDHAQLLTGMIFNGTIEGR	Fuc:1; Hex:3; HexNAc:8; Neu5Ac:2	B35	HDHAQLLTGMIFNGTIEGR:B35	Yes	Fucosylated and Sialylated	HDHAQLLTGM(Oxidation)IFN(N-Glycosylation)GTIEGR{@acetyl:1; Fuc:1; Hex:3; HexNAc:8; Neu5Ac:2}	SVMP/Catalytic Domain_7	5006.04	9.05016e-06	-4.28207	50.0468	4	1	tr|A0A1L8D649|A0A1L8D649_BOTAT_SVMP_Catalytic Domain	SVMP
R2	gF1	HDHAQLLTGMIFNGTIEGR	Fuc:1; Hex:5; HexNAc:5; Neu5Ac:3	B20	HDHAQLLTGMIFNGTIEGR:B20		Fucosylated and Sialylated	HDHAQLLTGMIFN(N-Glycosylation)GTIEGR{Fuc:1; Hex:5; HexNAc:5; Neu5Ac:3}	SVMP/Catalytic Domain_7	4990.07	-0.0072188	0	38.4672	4	2	tr|A0A1L8D649|A0A1L8D649_BOTAT_SVMP_Catalytic Domain	SVMP
R2	gF1	HDHAQLLTGMIFNGTIEGR	Fuc:1; Hex:3; HexNAc:8; Neu5Ac:2	B35	HDHAQLLTGMIFNGTIEGR:B35	Yes	Fucosylated and Sialylated	HDHAQLLTGMIFN(N-Glycosylation)GTIEGR{@acetyl:1; Fuc:1; Hex:3; HexNAc:8; Neu5Ac:2}	SVMP/Catalytic Domain_7	4991.05	-0.000191083	0	29.9499	4	2	tr|A0A1L8D649|A0A1L8D649_BOTAT_SVMP_Catalytic Domain	SVMP
R2	gF1	HDHAQLLTGMIFNGTIEGR	Hex:5; HexNAc:4; Neu5Ac:4	B7	HDHAQLLTGMIFNGTIEGR:B7	Yes	Sialylated	HDHAQLLTGM(Oxidation)IFN(N-Glycosylation)GTIEGR{@acetyl:1; Hex:5; HexNAc:4; Neu5Ac:4}	SVMP/Catalytic Domain_7	4953.98	5.50077e-06	-2.85239	22.2196	4	3	tr|A0A1L8D649|A0A1L8D649_BOTAT_SVMP_Catalytic Domain	SVMP
R2	gF1	NSTHIAPLSLPSNPASVGSVCR	Fuc:1; Hex:4; HexNAc:4; Neu5Ac:2	B10	NSTHIAPLSLPSNPASVGSVCR:B10		Fucosylated and Sialylated	N(N-Glycosylation)STHIAPLSLPSNPASVGSVC(Carbamidomethyl)R{Fuc:1; Hex:4; HexNAc:4; Neu5Ac:2}	SVSP_12	4451.91	2.25575e-06	-3.12051	63.7689	3	2	tr|E9JG14|E9JG14_ECHCS_SVSP_	SVSP
R2	gF1	NSTHIAPLSLPSNPASVGSVCR	Fuc:1; Hex:5; HexNAc:3; Neu5Ac:2	B3	NSTHIAPLSLPSNPASVGSVCR:B3		Fucosylated and Sialylated	N(N-Glycosylation)STHIAPLSLPSNPASVGSVC(Carbamidomethyl)R{Fuc:1; Hex:5; HexNAc:3; Neu5Ac:2}	SVSP_12	4432.86	-0.00495642	0	44.2156	4	1	tr|E9JG14|E9JG14_ECHCS_SVSP_	SVSP
R2	gF1	NSTHIAPLSLPSNPASVGSVCR	Fuc:1; Hex:5; HexNAc:4; Neu5Ac:2	B43	NSTHIAPLSLPSNPASVGSVCR:B43		Fucosylated and Sialylated	N(N-Glycosylation)STHIAPLSLPSNPASVGSVC(Carbamidomethyl)R{Fuc:1; Hex:5; HexNAc:4; Neu5Ac:2}	SVSP_12	4635.93	-0.00473779	0	36.5109	4	1	tr|E9JG14|E9JG14_ECHCS_SVSP_	SVSP
R2	gF1	NSTHIAPLSLPSNPASVGSVCR	Fuc:1; Hex:5; HexNAc:5; Neu5Ac:3	B20	NSTHIAPLSLPSNPASVGSVCR:B20	Yes	Fucosylated and Sialylated	N(N-Glycosylation)STHIAPLSLPSNPASVGSVC(Carbamidomethyl)R{@acetyl:1; Fuc:1; Hex:5; HexNAc:5; Neu5Ac:3}	SVSP_12	5150.15	1.53383e-06	0	29.3174	4	1	tr|E9JG14|E9JG14_ECHCS_SVSP_	SVSP
R2	gF1	NSTHIAPLSLPSNPASVGSVCR	Fuc:1; Hex:5; HexNAc:4; Neu5Ac:3; Neu5Gc:1	B48	NSTHIAPLSLPSNPASVGSVCR:B48	Yes	Fucosylated and Sialylated	N(N-Glycosylation)STHIAPLSLPSNPASVGSVC(Carbamidomethyl)R{@acetyl:1; Fuc:1; Hex:5; HexNAc:4; Neu5Ac:3; Neu5Gc:1}	SVSP_12	5276.13	-0.00416401	0	24.9047	5	1	tr|E9JG14|E9JG14_ECHCS_SVSP_	SVSP
R2	gF1	KHDHAQLLTGMIFNGTIEGR	Fuc:1; Hex:3; HexNAc:8; Neu5Ac:2	B35	KHDHAQLLTGMIFNGTIEGR:B35		Fucosylated and Sialylated	KHDHAQLLTGMIFN(N-Glycosylation)GTIEGR{Fuc:1; Hex:3; HexNAc:8; Neu5Ac:2}	SVMP/Catalytic Domain_7	5098.13	-0.00430466	0	162.455	4	2	tr|A0A1L8D649|A0A1L8D649_BOTAT_SVMP_Catalytic Domain	SVMP
R2	gF1	KHDHAQLLTGMIFNGTIEGR	Fuc:1; Hex:3; HexNAc:8; Neu5Ac:2	B35	KHDHAQLLTGMIFNGTIEGR:B35	Yes	Fucosylated and Sialylated	KHDHAQLLTGM(Oxidation)IFN(N-Glycosylation)GTIEGR{@acetyl:1; Fuc:1; Hex:3; HexNAc:8; Neu5Ac:2}	SVMP/Catalytic Domain_7	5134.16	5.61643e-06	0	48.726	5	2	tr|A0A1L8D649|A0A1L8D649_BOTAT_SVMP_Catalytic Domain	SVMP
R2	gF1	KHDHAQLLTGMIFNGTIEGR	Hex:5; HexNAc:4; Neu5Ac:4	B7	KHDHAQLLTGMIFNGTIEGR:B7	Yes	Sialylated	KHDHAQLLTGM(Oxidation)IFN(N-Glycosylation)GTIEGR{@acetyl:1; Hex:5; HexNAc:4; Neu5Ac:4}	SVMP/Catalytic Domain_7	5116.13	-0.00665093	0	26.0558	5	1	tr|A0A1L8D649|A0A1L8D649_BOTAT_SVMP_Catalytic Domain	SVMP
R2	gF1	KHDHAQLLTGMIFNGTIEGR	Fuc:1; Hex:5; HexNAc:4; Neu5Ac:3; Neu5Gc:1	B48	KHDHAQLLTGMIFNGTIEGR:B48		Fucosylated and Sialylated	KHDHAQLLTGMIFN(N-Glycosylation)GTIEGR{Fuc:1; Hex:5; HexNAc:4; Neu5Ac:3; Neu5Gc:1}	SVMP/Catalytic Domain_7	5186.16	-8.43378e-07	-3.25074	23.2567	4;6	4	tr|A0A1L8D649|A0A1L8D649_BOTAT_SVMP_Catalytic Domain	SVMP
R2	gF1	NMHIYLGVHNESVQYDDEQGRV	Fuc:1; Hex:3; HexNAc:8; Neu5Ac:2	B35	NMHIYLGVHNESVQYDDEQGRV:B35		Fucosylated and Sialylated	NMHIYLGVHN(N-Glycosylation)ESVQYDDEQGRV{Fuc:1; Hex:3; HexNAc:8; Neu5Ac:2}	SVSP_11	5441.21	3.95126e-06	-3.35427	117.171	5	2	tr|A0A2I7YS88|A0A2I7YS88_9SAUR_SVSP_	SVSP
R2	gF1	NMHIYLGVHNESVQYDDEQGRV	Fuc:1; Hex:5; HexNAc:5; Neu5Ac:3	B20	NMHIYLGVHNESVQYDDEQGRV:B20		Fucosylated and Sialylated	NMHIYLGVHN(N-Glycosylation)ESVQYDDEQGRV{Fuc:1; Hex:5; HexNAc:5; Neu5Ac:3}	SVSP_11	5447.15	8.60209e-06	-2.92749	104.842	5	2	tr|A0A2I7YS88|A0A2I7YS88_9SAUR_SVSP_	SVSP
R2	gF1	NMHIYLGVHNESVQYDDEQGRV	Fuc:1; Hex:5; HexNAc:4; Neu5Ac:4	B11	NMHIYLGVHNESVQYDDEQGRV:B11		Fucosylated and Sialylated	NMHIYLGVHN(N-Glycosylation)ESVQYDDEQGRV{Fuc:1; Hex:5; HexNAc:4; Neu5Ac:4}	SVSP_11	5557.22	-0.00396124	0	34.2649	4	1	tr|A0A2I7YS88|A0A2I7YS88_9SAUR_SVSP_	SVSP
R2	gF1	NMHIYLGVHNESVQYDDEQGRV	Fuc:1; Hex:3; HexNAc:8; Neu5Ac:2	B35	NMHIYLGVHNESVQYDDEQGRV:B35	Yes	Fucosylated and Sialylated	NM(Oxidation)HIYLGVHN(N-Glycosylation)ESVQYDDEQGRV{@acetyl:1; Fuc:1; Hex:3; HexNAc:8; Neu5Ac:2}	SVSP_11	5499.21	5.24976e-06	-3.40237	27.6269	4;5	2	tr|A0A2I7YS88|A0A2I7YS88_9SAUR_SVSP_	SVSP
R2	gF1	TGNSTAIR	Hex:5; HexNAc:2	A1	TGNSTAIR:A1		High mannose	TGN(N-Glycosylation)STAIR{Hex:5; HexNAc:2}	SVMP/Catalytic Domain_11	2034.85	6.43317e-07	0	126.06	2	1	BJACESS04003_SVMP|m.6718_Zinc_metalloproteinase-disintegrin-like_VMP-III_OS=Agkistrodon_piscivorus_leucostoma_PE=2_SV=1_SVMP_Catalytic Domain	SVMP
R2	gF1	TGNSTAIR	Fuc:1; Hex:5; HexNAc:4; Neu5Ac:3	B9	TGNSTAIR:B9		Fucosylated and Sialylated	TGN(N-Glycosylation)STAIR{Fuc:1; Hex:5; HexNAc:4; Neu5Ac:3}	SVMP/Catalytic Domain_11	3460.36	-3.18661e-06	-3.27176	82.8061	3	1	BJACESS04003_SVMP|m.6718_Zinc_metalloproteinase-disintegrin-like_VMP-III_OS=Agkistrodon_piscivorus_leucostoma_PE=2_SV=1_SVMP_Catalytic Domain	SVMP
R2	gF1	TGNSTAIR	Fuc:1; Hex:5; HexNAc:4; Neu5Ac:2	B43	TGNSTAIR:B43		Fucosylated and Sialylated	TGN(N-Glycosylation)STAIR{Fuc:1; Hex:5; HexNAc:4; Neu5Ac:2}	SVMP/Catalytic Domain_11	3186.3	-0.00535034	0	75.7127	3	1	BJACESS04003_SVMP|m.6718_Zinc_metalloproteinase-disintegrin-like_VMP-III_OS=Agkistrodon_piscivorus_leucostoma_PE=2_SV=1_SVMP_Catalytic Domain	SVMP
R2	gF1	TGNSTAIR	Fuc:1; Hex:5; HexNAc:5; Neu5Ac:4	B22	TGNSTAIR:B22		Fucosylated and Sialylated	TGN(N-Glycosylation)STAIR{Fuc:1; Hex:5; HexNAc:5; Neu5Ac:4}	SVMP/Catalytic Domain_11	3954.52	2.28917e-06	15.2423	31.4942	3;4	2	BJACESS04003_SVMP|m.6718_Zinc_metalloproteinase-disintegrin-like_VMP-III_OS=Agkistrodon_piscivorus_leucostoma_PE=2_SV=1_SVMP_Catalytic Domain	SVMP
R2	gF1	GDSSNHSSGNLDISIVGDYIK	Hex:6; HexNAc:2	A2	GDSSNHSSGNLDISIVGDYIK:A2		High mannose	GDSSN(N-Glycosylation)HSSGNLDISIVGDYIK{Hex:6; HexNAc:2}	5'-Nase_1	3555.5	-1.56096e-07	-2.18368	172.629	3	2	BJACESS07965_5NUCL|m.14184_Snake_venom_5'-nucleotidase_OS=Gloydius_brevicaudus_PE=2_SV=1_5'-Nase_	5'-Nase
R2	gF1	GDSSNHSSGNLDISIVGDYIK	Hex:5; HexNAc:2	A1	GDSSNHSSGNLDISIVGDYIK:A1		High mannose	GDSSN(N-Glycosylation)HSSGNLDISIVGDYIK{Hex:5; HexNAc:2}	5'-Nase_1	3393.45	-7.80278e-07	0	166.979	3	1	BJACESS07965_5NUCL|m.14184_Snake_venom_5'-nucleotidase_OS=Gloydius_brevicaudus_PE=2_SV=1_5'-Nase_	5'-Nase
R2	gF1	GDSSNHSSGNLDISIVGDYIK	Hex:6; HexNAc:2	A2	GDSSNHSSGNLDISIVGDYIK:A2		High mannose	GDSSN(N-Glycosylation)HSSGNLDISIVGDYIK{Hex:6; HexNAc:2}	5'-Nase_1	3557.51	-0.000564304	0	115.776	3	1	BJACESS07965_5NUCL|m.14184_Snake_venom_5'-nucleotidase_OS=Gloydius_brevicaudus_PE=2_SV=1_5'-Nase_	5'-Nase
R2	gF1	LGMMVDLSHTSNETAK	Hex:5; HexNAc:2	A1	LGMMVDLSHTSNETAK:A1		High mannose	LGMMVDLSHTSN(N-Glycosylation)ETAK{Hex:5; HexNAc:2}	Dpase_1	2950.23	-0.000338309	0	185.615	3	2	BJARGLA00898|m.21260_Dipeptidase_2_OS=Mus_musculus_GN=Dpep2_PE=1|Q8C255|DPEP2_MOUSE_DPase_	DPase
R2	gF1	LGMMVDLSHTSNETAK	Hex:6; HexNAc:2	A2	LGMMVDLSHTSNETAK:A2		High mannose	LGMMVDLSHTSN(N-Glycosylation)ETAK{Hex:6; HexNAc:2}	Dpase_1	3111.29	-1.74074e-06	0	173.399	3	1	BJARGLA00898|m.21260_Dipeptidase_2_OS=Mus_musculus_GN=Dpep2_PE=1|Q8C255|DPEP2_MOUSE_DPase_	DPase
R2	gF1	LGMMVDLSHTSNETAK	Hex:5; HexNAc:2	A1	LGMMVDLSHTSNETAK:A1		High mannose	LGMMVDLSHTSN(N-Glycosylation)ETAK{Hex:5; HexNAc:2}	Dpase_1	2949.23	5.36027e-07	-5.67533	21.9693	3	1	BJARGLA00898|m.21260_Dipeptidase_2_OS=Mus_musculus_GN=Dpep2_PE=1|Q8C255|DPEP2_MOUSE_DPase_	DPase
R2	gF1	PAPNNGTHGSLNHLLK	Fuc:1; Hex:6; HexNAc:3; Neu5Ac:2	B6	PAPNNGTHGSLNHLLK:B6	Yes	Fucosylated and Sialylated	PAPNN(N-Glycosylation)GTHGSLNHLLK{@acetyl:1; Fuc:1; Hex:6; HexNAc:3; Neu5Ac:2}	PDE_1	4023.72	-0.000754743	-6.32581	137.119	4	5	GFWW01032370.1.p1_PDE_	PDE
R2	gF1	PAPNNGTHGSLNHLLK	Hex:5; HexNAc:4; Neu5Ac:2	B4	PAPNNGTHGSLNHLLK:B4		Sialylated	PAPNN(N-Glycosylation)GTHGSLNHLLK{Hex:5; HexNAc:4; Neu5Ac:2}	PDE_1	3873.67	-6.07509e-06	13.2562	131.648	4;5	3	GFWW01032370.1.p1_PDE_	PDE
R2	gF1	PAPNNGTHGSLNHLLK	Fuc:1; Hex:5; HexNAc:4; Neu5Ac:2	B43	PAPNNGTHGSLNHLLK:B43		Fucosylated and Sialylated	PAPNN(N-Glycosylation)GTHGSLNHLLK{Fuc:1; Hex:5; HexNAc:4; Neu5Ac:2}	PDE_1	4036.73	-0.00421778	0	113.77	4	1	GFWW01032370.1.p1_PDE_	PDE
R2	gF1	RYVELVIVADHGMVTKHNETLR	Fuc:1; Hex:3; HexNAc:8; Neu5Ac:2	B35	RYVELVIVADHGMVTKHNETLR:B35		Fucosylated and Sialylated	RYVELVIVADHGMVTKHN(N-Glycosylation)ETLR{Fuc:1; Hex:3; HexNAc:8; Neu5Ac:2}	SVMP/Catalytic Domain_19	5440.36	-0.00403551	0	116.633	5	2	BJACESS03575_SVMP|m.5974_Zinc_metalloproteinase-disintegrin-like_HF3_OS=Bothrops_jararaca_PE=1_SV=3_SVMP_Catalytic Domain	SVMP
R2	gF1	RYVELVIVADHGMVTKHNETLR	Fuc:1; Hex:3; HexNAc:8; Neu5Ac:2	B35	RYVELVIVADHGMVTKHNETLR:B35	Yes	Fucosylated and Sialylated	RYVELVIVADHGM(Oxidation)VTKHN(N-Glycosylation)ETLR{@acetyl:1; Fuc:1; Hex:3; HexNAc:8; Neu5Ac:2}	SVMP/Catalytic Domain_19	5476.38	6.19066e-06	0	57.5843	5	1	BJACESS03575_SVMP|m.5974_Zinc_metalloproteinase-disintegrin-like_HF3_OS=Bothrops_jararaca_PE=1_SV=3_SVMP_Catalytic Domain	SVMP
R2	gF1	RYVELVIVADHGMVTKHNETLR	Hex:5; HexNAc:4; Neu5Ac:4	B7	RYVELVIVADHGMVTKHNETLR:B7	Yes	Sialylated	RYVELVIVADHGM(Oxidation)VTKHN(N-Glycosylation)ETLR{@acetyl:1; Hex:5; HexNAc:4; Neu5Ac:4}	SVMP/Catalytic Domain_19	5458.36	-0.00623307	0	21.9277	5	1	BJACESS03575_SVMP|m.5974_Zinc_metalloproteinase-disintegrin-like_HF3_OS=Bothrops_jararaca_PE=1_SV=3_SVMP_Catalytic Domain	SVMP
R2	gF1	YGSNLTAVR	Hex:6; HexNAc:2	A2	YGSNLTAVR:A2		High mannose	YGSN(N-Glycosylation)LTAVR{Hex:6; HexNAc:2}	SVMP/Catalytic Domain_4	2357.98	1.76224e-06	13.025	183.797	2	1	BJAR454SVMPPIII03_Zinc_metalloproteinase-disintegrin-like_halysase_OS=Gloydius_halys_PE=1|Q8AWI5|VM3HA_GLOHA_SVMP_Catalytic Domain	SVMP
R2	gF1	YGSNLTAVR	Hex:5; HexNAc:2	A1	YGSNLTAVR:A1		High mannose	YGSN(N-Glycosylation)LTAVR{Hex:5; HexNAc:2}	SVMP/Catalytic Domain_4	2195.93	1.56645e-06	18.8607	182.148	2;3	7	BJAR454SVMPPIII03_Zinc_metalloproteinase-disintegrin-like_halysase_OS=Gloydius_halys_PE=1|Q8AWI5|VM3HA_GLOHA_SVMP_Catalytic Domain	SVMP
R2	gF1	YGSNLTAVR	Hex:5; HexNAc:2	A1	YGSNLTAVR:A1		High mannose	YGSN(N-Glycosylation)LTAVR{Hex:5; HexNAc:2}	SVMP/Catalytic Domain_4	2195.93	-1.18792e-07	-2.74713	75.5621	3	1	BJAR454SVMPPIII03_Zinc_metalloproteinase-disintegrin-like_halysase_OS=Gloydius_halys_PE=1|Q8AWI5|VM3HA_GLOHA_SVMP_Catalytic Domain	SVMP
R2	gF1	GHFFNGIIPQNESLVK	Hex:6; HexNAc:2	A2	GHFFNGIIPQNESLVK:A2		High mannose	GHFFNGIIPQN(N-Glycosylation)ESLVK{Hex:6; HexNAc:2}	HYA_1	3177.42	-2.1103e-06	0	175.534	3	1	BJARGLA00940|m.21297_Hyaluronidase_OS=Crotalus_adamanteus_PE=1|J3S820|HYAL_CROAD_HYA_	HYA
R2	gF1	GHFFNGIIPQNESLVK	Hex:5; HexNAc:2	A1	GHFFNGIIPQNESLVK:A1		High mannose	GHFFNGIIPQN(N-Glycosylation)ESLVK{Hex:5; HexNAc:2}	HYA_1	3015.36	-7.2291e-07	0	168.149	3	1	BJARGLA00940|m.21297_Hyaluronidase_OS=Crotalus_adamanteus_PE=1|J3S820|HYAL_CROAD_HYA_	HYA
R2	gF1	INGSYPTIFK	Hex:6; HexNAc:2	A2	INGSYPTIFK:A2		High mannose	IN(N-Glycosylation)GSYPTIFK{Hex:6; HexNAc:2}	PDE_2	2517.08	-1.08199e-06	-2.92167	170.719	2	1	GFWW01032370.1.p1_PDE_	PDE
R2	gF1	INGSYPTIFK	Hex:5; HexNAc:2	A1	INGSYPTIFK:A1		High mannose	IN(N-Glycosylation)GSYPTIFK{Hex:5; HexNAc:2}	PDE_2	2355.03	-8.74357e-08	0	152.357	2	1	GFWW01032370.1.p1_PDE_	PDE
R2	gF1	INVTSAGGVTLSSFR	Fuc:1; Hex:3; HexNAc:8; Neu5Ac:2	B35	INVTSAGGVTLSSFR:B35		Fucosylated and Sialylated	IN(N-Glycosylation)VTSAGGVTLSSFR{Fuc:1; Hex:3; HexNAc:8; Neu5Ac:2}	SVMP/Catalytic Domain_8	4368.79	-0.00502358	0	132.395	3	1	BJACESS03970_SVMP|m.6666_Zinc_metalloproteinase-disintegrin-like_ACLD_OS=Agkistrodon_contortrix_laticinctus_PE=2_SV=1_SVMP_Catalytic Domain	SVMP
R2	gF1	INVTSAGGVTLSSFR	Fuc:1; Hex:5; HexNAc:4; Neu5Ac:4	B11	INVTSAGGVTLSSFR:B11		Fucosylated and Sialylated	IN(N-Glycosylation)VTSAGGVTLSSFR{Fuc:1; Hex:5; HexNAc:4; Neu5Ac:4}	SVMP/Catalytic Domain_8	4464.78	-0.00536683	0	37.7811	3	1	BJACESS03970_SVMP|m.6666_Zinc_metalloproteinase-disintegrin-like_ACLD_OS=Agkistrodon_contortrix_laticinctus_PE=2_SV=1_SVMP_Catalytic Domain	SVMP
R2	gF1	INVTSAGGVTLSSFRK	Fuc:1; Hex:5; HexNAc:4; Neu5Ac:4	B11	INVTSAGGVTLSSFRK:B11		Fucosylated and Sialylated	IN(N-Glycosylation)VTSAGGVTLSSFRK{Fuc:1; Hex:5; HexNAc:4; Neu5Ac:4}	SVMP/Catalytic Domain_8	4593.93	-0.00544518	0	100.095	4	1	BJACESS03970_SVMP|m.6666_Zinc_metalloproteinase-disintegrin-like_ACLD_OS=Agkistrodon_contortrix_laticinctus_PE=2_SV=1_SVMP_Catalytic Domain	SVMP
R2	gF1	INVTSAGGVTLSSFRK	Hex:5; HexNAc:4; Neu5Ac:4	B7	INVTSAGGVTLSSFRK:B7		Sialylated	IN(N-Glycosylation)VTSAGGVTLSSFRK{Hex:5; HexNAc:4; Neu5Ac:4}	SVMP/Catalytic Domain_8	4444.82	-0.00494024	0	35.4211	4	1	BJACESS03970_SVMP|m.6666_Zinc_metalloproteinase-disintegrin-like_ACLD_OS=Agkistrodon_contortrix_laticinctus_PE=2_SV=1_SVMP_Catalytic Domain	SVMP
R2	gF1	LFSNCSLEDQRK	Hex:6; HexNAc:2	A2	LFSNCSLEDQRK:A2		High mannose	LFSN(N-Glycosylation)C(Carbamidomethyl)SLEDQRK{Hex:6; HexNAc:2}	SVMP/Catalytic Domain_3	2874.18	2.06747e-06	0	169.323	3	1	BJACESS20586_SVMP|m.35647_Zinc_metalloproteinase-disintegrin-like_ACLD_OS=Agkistrodon_contortrix_laticinctus_PE=2_SV=1_SVMP_Catalytic Domain	SVMP
R2	gF1	LFSNCSLEDQRK	Hex:5; HexNAc:2	A1	LFSNCSLEDQRK:A1		High mannose	LFSN(N-Glycosylation)C(Carbamidomethyl)SLEDQRK{Hex:5; HexNAc:2}	SVMP/Catalytic Domain_3	2712.13	5.76538e-07	17.8052	157.622	3	2	BJACESS20586_SVMP|m.35647_Zinc_metalloproteinase-disintegrin-like_ACLD_OS=Agkistrodon_contortrix_laticinctus_PE=2_SV=1_SVMP_Catalytic Domain	SVMP
R2	gF1	LFSNCSQEDQR	Hex:5; HexNAc:2	A1	LFSNCSQEDQR:A1		High mannose	LFSN(N-Glycosylation)C(Carbamidomethyl)SQEDQR{Hex:5; HexNAc:2}	SVMP/Catalytic Domain_2	2599.01	1.06827e-06	0	159.636	2	1	BJACESS04728_SVMP|m.7903_Zinc_metalloproteinase-disintegrin-like_ACLD_OS=Agkistrodon_contortrix_laticinctus_PE=2_SV=1_SVMP_Catalytic Domain	SVMP
R2	gF1	LFSNCSQEDQR	Hex:5; HexNAc:3; Neu5Ac:2	B2	LFSNCSQEDQR:B2	Yes	Sialylated	LFSN(N-Glycosylation)C(Carbamidomethyl)SQEDQR{@acetyl:1; Hex:5; HexNAc:3; Neu5Ac:2}	SVMP/Catalytic Domain_2	3426.31	-5.40246e-06	-2.99115	23.5343	3;4	2	BJACESS04728_SVMP|m.7903_Zinc_metalloproteinase-disintegrin-like_ACLD_OS=Agkistrodon_contortrix_laticinctus_PE=2_SV=1_SVMP_Catalytic Domain	SVMP
R2	gF1	LFSNCSQEDQRK	Hex:5; HexNAc:2	A1	LFSNCSQEDQRK:A1		High mannose	LFSN(N-Glycosylation)C(Carbamidomethyl)SQEDQRK{Hex:5; HexNAc:2}	SVMP/Catalytic Domain_2	2727.1	8.36202e-07	15.7813	151.29	2;3	4	BJACESS04728_SVMP|m.7903_Zinc_metalloproteinase-disintegrin-like_ACLD_OS=Agkistrodon_contortrix_laticinctus_PE=2_SV=1_SVMP_Catalytic Domain	SVMP
R2	gF1	LFSNCSQEDQRK	Hex:6; HexNAc:2	A2	LFSNCSQEDQRK:A2		High mannose	LFSN(N-Glycosylation)C(Carbamidomethyl)SQEDQRK{Hex:6; HexNAc:2}	SVMP/Catalytic Domain_2	2889.16	1.08355e-06	14.3395	130.635	3	2	BJACESS04728_SVMP|m.7903_Zinc_metalloproteinase-disintegrin-like_ACLD_OS=Agkistrodon_contortrix_laticinctus_PE=2_SV=1_SVMP_Catalytic Domain	SVMP
R2	gF1	SLVAIFNSTGFF	Fuc:1; Hex:3; HexNAc:8; Neu5Ac:2	B35	SLVAIFNSTGFF:B35		Fucosylated and Sialylated	SLVAIFN(N-Glycosylation)STGFF{Fuc:1; Hex:3; HexNAc:8; Neu5Ac:2}	SVSP_6	4162.65	-0.0052714	0	139.014	3	1	BJACESS05941_SVSP|m.10150_Snake_venom_serine_protease_HS114_OS=Bothrops_jararaca_PE=1_SV=1_SVSP_	SVSP
R2	gF1	SLVAIFNSTGFF	Fuc:1; Hex:5; HexNAc:4; Neu5Ac:4	B11	SLVAIFNSTGFF:B11		Fucosylated and Sialylated	SLVAIFN(N-Glycosylation)STGFF{Fuc:1; Hex:5; HexNAc:4; Neu5Ac:4}	SVSP_6	4236.73	-0.000483389	0	47.9139	3	3	BJACESS05941_SVSP|m.10150_Snake_venom_serine_protease_HS114_OS=Bothrops_jararaca_PE=1_SV=1_SVSP_	SVSP
R2	gF1	NVTNKDEQTR	Fuc:1; Hex:5; HexNAc:4; Neu5Ac:2	B43	NVTNKDEQTR:B43		Fucosylated and Sialylated	N(N-Glycosylation)VTNKDEQTR{Fuc:1; Hex:5; HexNAc:4; Neu5Ac:2}	SVSP_5	3554.41	1.19193e-06	-3.65993	111.6	3	1	BJAR454SVSP04_Snake_venom_serine_protease_homolog_OS=Bothrops_jararacussu_PE=1|Q7T229|VSPH_BOTJR_SVSP_	SVSP
R2	gF1	NVTNKDEQTR	Fuc:1; Hex:6; HexNAc:3; Neu5Ac:2	B6	NVTNKDEQTR:B6		Fucosylated and Sialylated	N(N-Glycosylation)VTNKDEQTR{Fuc:1; Hex:6; HexNAc:3; Neu5Ac:2}	SVSP_5	3537.4	-0.00678882	0	90.0948	3	1	BJAR454SVSP04_Snake_venom_serine_protease_homolog_OS=Bothrops_jararacussu_PE=1|Q7T229|VSPH_BOTJR_SVSP_	SVSP
R2	gF1	KPAPNNGTHGSLNHLLK	Fuc:1; Hex:4; HexNAc:3; Neu5Ac:1; Neu5Gc:1	B46	KPAPNNGTHGSLNHLLK:B46		Fucosylated and Sialylated	KPAPNN(N-Glycosylation)GTHGSLNHLLK{Fuc:1; Hex:4; HexNAc:3; Neu5Ac:1; Neu5Gc:1}	PDE_1	3798.63	6.86729e-06	14.873	110.405	3;4;5	5	GFWW01032370.1.p1_PDE_	PDE
R2	gF1	KPAPNNGTHGSLNHLLK	Fuc:1; Hex:5; HexNAc:5; Neu5Ac:1	B18	KPAPNNGTHGSLNHLLK:B18		Fucosylated and Sialylated	KPAPNN(N-Glycosylation)GTHGSLNHLLK{Fuc:1; Hex:5; HexNAc:5; Neu5Ac:1}	PDE_1	4059.74	8.45327e-06	-2.74161	50.5532	4	3	GFWW01032370.1.p1_PDE_	PDE
R2	gF1	IESEAHNLPYGRPQVLQNHSK	Hex:5; HexNAc:2	A1	IESEAHNLPYGRPQVLQNHSK:A1		High mannose	IESEAHNLPYGRPQVLQN(N-Glycosylation)HSK{Hex:5; HexNAc:2}	PDE_3	3632.65	3.12713e-07	16.858	172.794	4;5	2	GFWW01032370.1.p1_PDE_	PDE
R2	gF1	LKPAPNNGTHGSLNHLLK	Fuc:1; Hex:4; HexNAc:3; Neu5Ac:2	B8	LKPAPNNGTHGSLNHLLK:B8	Yes	Fucosylated and Sialylated	LKPAPNN(N-Glycosylation)GTHGSLNHLLK{@acetyl:1; Fuc:1; Hex:4; HexNAc:3; Neu5Ac:2}	PDE_1	3937.72	8.34341e-06	11.0804	45.7869	3;4;5	1	GFWW01032370.1.p1_PDE_	PDE
R2	gF1	YTGNSTAIR	Hex:5; HexNAc:2	A1	YTGNSTAIR:A1		High mannose	YTGN(N-Glycosylation)STAIR{Hex:5; HexNAc:2}	SVMP/Catalytic Domain_11	2197.91	9.58494e-07	13.1553	150.22	2;3	1	BJACESS04003_SVMP|m.6718_Zinc_metalloproteinase-disintegrin-like_VMP-III_OS=Agkistrodon_piscivorus_leucostoma_PE=2_SV=1_SVMP_Catalytic Domain	SVMP
R2	gF1	EFMGVNATEEK	Hex:5; HexNAc:2	A1	EFMGVNATEEK:A1		High mannose	EFMGVN(N-Glycosylation)ATEEK{Hex:5; HexNAc:2}	APase_6	2469.98	2.08933e-06	-3.15974	22.7755	3	2	BJACESS13101|m.23580_Glutamyl_aminopeptidase_OS=Sus_scrofa_GN=ENPEP_PE=1_SV=1_APase_	APase
R2	gF1	LGVHNESVQYDDEQRR	Fuc:1; Hex:6; HexNAc:6; Neu5Ac:4	B23	LGVHNESVQYDDEQRR:B23	Yes	Fucosylated and Sialylated	LGVHN(N-Glycosylation)ESVQYDDEQRR{@acetyl:1; Fuc:1; Hex:6; HexNAc:6; Neu5Ac:4}	SVSP_3	5521.19	-0.00616539	0	86.4657	5	1	tr|A0A1L8D5U8|A0A1L8D5U8_BOTAT_SVSP_	SVSP
R2	gF1	LLTGMIFNGTIEGR	Fuc:1; Hex:3; HexNAc:8; Neu5Ac:2	B35	LLTGMIFNGTIEGR:B35	Yes	Fucosylated and Sialylated	LLTGMIFN(N-Glycosylation)GTIEGR{@acetyl:1; Fuc:1; Hex:3; HexNAc:8; Neu5Ac:2}	SVMP/Catalytic Domain_7	4423.85	-0.00497276	0	21.9118	4	1	tr|A0A1L8D649|A0A1L8D649_BOTAT_SVMP_Catalytic Domain	SVMP
R2	gF1	YSEDPDYGMVDNGTK	Fuc:1; Hex:3; HexNAc:6; Neu5Ac:1	B34	YSEDPDYGMVDNGTK:B34		Fucosylated and Sialylated	YSEDPDYGMVDN(N-Glycosylation)GTK{Fuc:1; Hex:3; HexNAc:6; Neu5Ac:1}	SVMP/Cys Rich_3	3853.44	-0.00570201	0	145.525	4	2	BJACESS04382_SVMP|m.7325_Zinc_metalloproteinase-disintegrin-like_HF3_OS=Bothrops_jararaca_PE=1_SV=3_SVMP_Cys rich	SVMP
R2	gF1	FSNCSQEYQR	Fuc:1; Hex:6; HexNAc:3; Neu5Ac:2	B6	FSNCSQEYQR:B6		Fucosylated and Sialylated	FSN(N-Glycosylation)C(Carbamidomethyl)SQEYQR{Fuc:1; Hex:6; HexNAc:3; Neu5Ac:2}	SVMP/Catalytic Domain_1	3627.36	-5.58346e-06	0	71.4252	3	1	BJACESS05210_SVMP|m.8696_Zinc_metalloproteinase-disintegrin-like_ACLD_OS=Agkistrodon_contortrix_laticinctus_PE=2_SV=1_SVMP_Catalytic Domain	SVMP
R2	gF1	GSNLTAVR	Hex:3; HexNAc:6; Neu5Ac:2	B33	GSNLTAVR:B33		Sialylated	GSN(N-Glycosylation)LTAVR{Hex:3; HexNAc:6; Neu5Ac:2}	SVMP/Catalytic Domain_4	3125.25	-0.0070316	0	26.5778	3	1	BJAR454SVMPPIII03_Zinc_metalloproteinase-disintegrin-like_halysase_OS=Gloydius_halys_PE=1|Q8AWI5|VM3HA_GLOHA_SVMP_Catalytic Domain	SVMP
R2	gF2.1	HDHAQLLTGMIFNGTIEGR	Fuc:1; Hex:5; HexNAc:4; Neu5Ac:4	B11	HDHAQLLTGMIFNGTIEGR:B11		Fucosylated and Sialylated	HDHAQLLTGMIFN(N-Glycosylation)GTIEGR{Fuc:1; Hex:5; HexNAc:4; Neu5Ac:4}	SVMP/Catalytic Domain_7	5042.07	-1.60218e-06	8.90003	125.654	4;5	52	tr|A0A1L8D649|A0A1L8D649_BOTAT_SVMP_Catalytic Domain	SVMP
R2	gF2.1	HDHAQLLTGMIFNGTIEGR	Fuc:1; Hex:5; HexNAc:4; Neu5Ac:3	B9	HDHAQLLTGMIFNGTIEGR:B9		Fucosylated and Sialylated	HDHAQLLTGMIFN(N-Glycosylation)GTIEGR{Fuc:1; Hex:5; HexNAc:4; Neu5Ac:3}	SVMP/Catalytic Domain_7	4750.97	1.81404e-08	-3.51701	109.274	4	1	tr|A0A1L8D649|A0A1L8D649_BOTAT_SVMP_Catalytic Domain	SVMP
R2	gF2.1	HDHAQLLTGMIFNGTIEGR	Hex:5; HexNAc:4; Neu5Ac:4	B7	HDHAQLLTGMIFNGTIEGR:B7		Sialylated	HDHAQLLTGM(Oxidation)IFN(N-Glycosylation)GTIEGR{Hex:5; HexNAc:4; Neu5Ac:4}	SVMP/Catalytic Domain_7	4912.01	-1.38846e-06	0	49.0553	4	1	tr|A0A1L8D649|A0A1L8D649_BOTAT_SVMP_Catalytic Domain	SVMP
R2	gF2.1	HDHAQLLTGMIFNGTIEGR	Fuc:1; Hex:5; HexNAc:4; Neu5Ac:3; Neu5Gc:1	B48	HDHAQLLTGMIFNGTIEGR:B48	Yes	Fucosylated and Sialylated	HDHAQLLTGMIFN(N-Glycosylation)GTIEGR{@acetyl:1; Fuc:1; Hex:5; HexNAc:4; Neu5Ac:3; Neu5Gc:1}	SVMP/Catalytic Domain_7	5100.07	-6.31725e-08	0	48.1748	4	1	tr|A0A1L8D649|A0A1L8D649_BOTAT_SVMP_Catalytic Domain	SVMP
R2	gF2.1	HDHAQLLTGMIFNGTIEGR	Fuc:1; Hex:5; HexNAc:4; Neu5Ac:4	B11	HDHAQLLTGMIFNGTIEGR:B11		Fucosylated and Sialylated	HDHAQLLTGMIFN(N-Glycosylation)GTIEGR{Fuc:1; Hex:5; HexNAc:4; Neu5Ac:4}	SVMP/Catalytic Domain_7	5043.09	-0.000203224	0	34.5375	5	2	tr|A0A1L8D649|A0A1L8D649_BOTAT_SVMP_Catalytic Domain	SVMP
R2	gF2.1	HDHAQLLTGMIFNGTIEGR	Hex:5; HexNAc:4; Neu5Ac:4	B7	HDHAQLLTGMIFNGTIEGR:B7		Sialylated	HDHAQLLTGMIFN(N-Glycosylation)GTIEGR{Hex:5; HexNAc:4; Neu5Ac:4}	SVMP/Catalytic Domain_7	4896.02	-2.24967e-06	0	23.3547	4	1	tr|A0A1L8D649|A0A1L8D649_BOTAT_SVMP_Catalytic Domain	SVMP
R2	gF2.1	HDHAQLLTGMIFNGTIEGR	Fuc:1; Hex:5; HexNAc:4; Neu5Ac:3	B9	HDHAQLLTGMIFNGTIEGR:B9		Fucosylated and Sialylated	HDHAQLLTGMIFN(N-Glycosylation)GTIEGR{Fuc:1; Hex:5; HexNAc:4; Neu5Ac:3}	SVMP/Catalytic Domain_7	4753.99	-0.000635698	0	19.0757	4	6	tr|A0A1L8D649|A0A1L8D649_BOTAT_SVMP_Catalytic Domain	SVMP
R2	gF2.1	HDHAQLLTGMIFNGTIEGR	Fuc:1; Hex:5; HexNAc:4; Neu5Ac:3	B9	HDHAQLLTGMIFNGTIEGR:B9		Fucosylated and Sialylated	HDHAQLLTGMIFN(N-Glycosylation)GTIEGR{Fuc:1; Hex:5; HexNAc:4; Neu5Ac:3}	SVMP/Catalytic Domain_7	4750.97	-1.27518e-06	-4.85104	13.3786	4	1	tr|A0A1L8D649|A0A1L8D649_BOTAT_SVMP_Catalytic Domain	SVMP
R2	gF2.1	HDHAQLLTGMIFNGTIEGR	Fuc:1; Hex:5; HexNAc:4; Neu5Ac:4	B11	HDHAQLLTGMIFNGTIEGR:B11		Fucosylated and Sialylated	HDHAQLLTGM(Oxidation)IFN(N-Glycosylation)GTIEGR{Fuc:1; Hex:5; HexNAc:4; Neu5Ac:4}	SVMP/Catalytic Domain_7	5058.06	-2.05554e-07	0	12.5851	4	2	tr|A0A1L8D649|A0A1L8D649_BOTAT_SVMP_Catalytic Domain	SVMP
R2	gF2.1	HDHAQLLTGMIFNGTIEGR	Fuc:1; Hex:5; HexNAc:4; Neu5Ac:3	B9	HDHAQLLTGMIFNGTIEGR:B9		Fucosylated and Sialylated	HDHAQLLTGMIFN(N-Glycosylation)GTIEGR{Fuc:1; Hex:5; HexNAc:4; Neu5Ac:3}	SVMP/Catalytic Domain_7	4750.98	-2.57851e-06	-4.98472	12.4669	4	1	tr|A0A1L8D649|A0A1L8D649_BOTAT_SVMP_Catalytic Domain	SVMP
R2	gF2.1	HDHAQLLTGMIFNGTIEGR	Hex:6; HexNAc:5; Neu5Ac:4	B49	HDHAQLLTGMIFNGTIEGR:B49		Sialylated	HDHAQLLTGM(Oxidation)IFN(N-Glycosylation)GTIEGR{Hex:6; HexNAc:5; Neu5Ac:4}	SVMP/Catalytic Domain_7	5277.16	-5.64165e-06	13.5809	10.2089	3;4;5;6	12	tr|A0A1L8D649|A0A1L8D649_BOTAT_SVMP_Catalytic Domain	SVMP
R2	gF2.1	HDHAQLLTGMIFNGTIEGR	Hex:6; HexNAc:5; Neu5Ac:2	B14	HDHAQLLTGMIFNGTIEGR:B14		Sialylated	HDHAQLLTGM(Oxidation)IFN(N-Glycosylation)GTIEGR{Hex:6; HexNAc:5; Neu5Ac:2}	SVMP/Catalytic Domain_7	4694.97	-5.95442e-06	-4.80332	9.35966	4	1	tr|A0A1L8D649|A0A1L8D649_BOTAT_SVMP_Catalytic Domain	SVMP
R2	gF2.1	KHDHAQLLTGMIFNGTIEGR	Fuc:1; Hex:5; HexNAc:4; Neu5Ac:4	B11	KHDHAQLLTGMIFNGTIEGR:B11		Fucosylated and Sialylated	KHDHAQLLTGMIFN(N-Glycosylation)GTIEGR{Fuc:1; Hex:5; HexNAc:4; Neu5Ac:4}	SVMP/Catalytic Domain_7	5170.16	-8.65321e-07	10.2558	102.04	4;5	3	tr|A0A1L8D649|A0A1L8D649_BOTAT_SVMP_Catalytic Domain	SVMP
R2	gF2.1	KHDHAQLLTGMIFNGTIEGR	Fuc:1; Hex:5; HexNAc:4; Neu5Ac:4	B11	KHDHAQLLTGMIFNGTIEGR:B11		Fucosylated and Sialylated	KHDHAQLLTGM(Oxidation)IFN(N-Glycosylation)GTIEGR{Fuc:1; Hex:5; HexNAc:4; Neu5Ac:4}	SVMP/Catalytic Domain_7	5186.17	-3.30845e-06	0	95.6457	4	1	tr|A0A1L8D649|A0A1L8D649_BOTAT_SVMP_Catalytic Domain	SVMP
R2	gF2.1	KHDHAQLLTGMIFNGTIEGR	Fuc:1; Hex:5; HexNAc:4; Neu5Ac:4	B11	KHDHAQLLTGMIFNGTIEGR:B11		Fucosylated and Sialylated	KHDHAQLLTGMIFN(N-Glycosylation)GTIEGR{Fuc:1; Hex:5; HexNAc:4; Neu5Ac:4}	SVMP/Catalytic Domain_7	5173.17	-0.00058297	0	17.3782	4	8	tr|A0A1L8D649|A0A1L8D649_BOTAT_SVMP_Catalytic Domain	SVMP
R2	gF2.1	KHDHAQLLTGMIFNGTIEGR	Fuc:1; Hex:5; HexNAc:4; Neu5Ac:4	B11	KHDHAQLLTGMIFNGTIEGR:B11		Fucosylated and Sialylated	KHDHAQLLTGMIFN(N-Glycosylation)GTIEGR{Fuc:1; Hex:5; HexNAc:4; Neu5Ac:4}	SVMP/Catalytic Domain_7	5170.17	-1.6613e-06	3.79666	16.4437	4	2	tr|A0A1L8D649|A0A1L8D649_BOTAT_SVMP_Catalytic Domain	SVMP
R2	gF2.1	KHDHAQLLTGMIFNGTIEGR	Fuc:1; Hex:5; HexNAc:4; Neu5Ac:4	B11	KHDHAQLLTGMIFNGTIEGR:B11		Fucosylated and Sialylated	KHDHAQLLTGMIFN(N-Glycosylation)GTIEGR{Fuc:1; Hex:5; HexNAc:4; Neu5Ac:4}	SVMP/Catalytic Domain_7	5170.16	-3.78842e-07	8.74479	15.6179	4	1	tr|A0A1L8D649|A0A1L8D649_BOTAT_SVMP_Catalytic Domain	SVMP
R2	gF2.1	KHDHAQLLTGMIFNGTIEGR	Hex:5; HexNAc:4; Neu5Ac:4	B7	KHDHAQLLTGMIFNGTIEGR:B7		Sialylated	KHDHAQLLTGMIFN(N-Glycosylation)GTIEGR{Hex:5; HexNAc:4; Neu5Ac:4}	SVMP/Catalytic Domain_7	5024.06	8.74212e-06	9.19816	11.4809	4	1	tr|A0A1L8D649|A0A1L8D649_BOTAT_SVMP_Catalytic Domain	SVMP
R2	gF2.1	KHDHAQLLTGMIFNGTIEGR	Fuc:1; Hex:5; HexNAc:4; Neu5Ac:4	B11	KHDHAQLLTGMIFNGTIEGR:B11		Fucosylated and Sialylated	KHDHAQLLTGMIFN(N-Glycosylation)GTIEGR{Fuc:1; Hex:5; HexNAc:4; Neu5Ac:4}	SVMP/Catalytic Domain_7	5170.16	-7.7807e-07	8.94934	10.8696	4;5	2	tr|A0A1L8D649|A0A1L8D649_BOTAT_SVMP_Catalytic Domain	SVMP
R2	gF2.1	KHDHAQLLTGMIFNGTIEGR	Fuc:1; Hex:5; HexNAc:4; Neu5Ac:4	B11	KHDHAQLLTGMIFNGTIEGR:B11		Fucosylated and Sialylated	KHDHAQLLTGMIFN(N-Glycosylation)GTIEGR{Fuc:1; Hex:5; HexNAc:4; Neu5Ac:4}	SVMP/Catalytic Domain_7	5170.16	-8.9633e-07	-7.29773	9.09107	4;5	1	tr|A0A1L8D649|A0A1L8D649_BOTAT_SVMP_Catalytic Domain	SVMP
R2	gF2.1	KHDHAQLLTGMIFNGTIEGR	Hex:5; HexNAc:4; Neu5Ac:4	B7	KHDHAQLLTGMIFNGTIEGR:B7		Sialylated	KHDHAQLLTGM(Oxidation)IFN(N-Glycosylation)GTIEGR{Hex:5; HexNAc:4; Neu5Ac:4}	SVMP/Catalytic Domain_7	5057.08	-0.00335832	0	9.07534	4	1	tr|A0A1L8D649|A0A1L8D649_BOTAT_SVMP_Catalytic Domain	SVMP
R2	gF2.1	INVTSAGGVTLSSFR	Fuc:1; Hex:5; HexNAc:4; Neu5Ac:4	B11	INVTSAGGVTLSSFR:B11		Fucosylated and Sialylated	IN(N-Glycosylation)VTSAGGVTLSSFR{Fuc:1; Hex:5; HexNAc:4; Neu5Ac:4}	SVMP/Catalytic Domain_8	4440.82	-3.4325e-07	11.3869	130.14	3;4	2	BJACESS03970_SVMP|m.6666_Zinc_metalloproteinase-disintegrin-like_ACLD_OS=Agkistrodon_contortrix_laticinctus_PE=2_SV=1_SVMP_Catalytic Domain	SVMP
R2	gF2.1	INVTSAGGVTLSSFR	Fuc:1; Hex:5; HexNAc:4; Neu5Ac:4	B11	INVTSAGGVTLSSFR:B11		Fucosylated and Sialylated	IN(N-Glycosylation)VTSAGGVTLSSFR{Fuc:1; Hex:5; HexNAc:4; Neu5Ac:4}	SVMP/Catalytic Domain_8	4440.83	-2.51775e-06	9.39014	97.4786	3;4	44	BJACESS03970_SVMP|m.6666_Zinc_metalloproteinase-disintegrin-like_ACLD_OS=Agkistrodon_contortrix_laticinctus_PE=2_SV=1_SVMP_Catalytic Domain	SVMP
R2	gF2.1	INVTSAGGVTLSSFR	Fuc:1; Hex:6; HexNAc:5; Neu5Ac:4	B12	INVTSAGGVTLSSFR:B12		Fucosylated and Sialylated	IN(N-Glycosylation)VTSAGGVTLSSFR{Fuc:1; Hex:6; HexNAc:5; Neu5Ac:4}	SVMP/Catalytic Domain_8	4805.96	-1.30849e-06	-5.76392	82.8462	4	2	BJACESS03970_SVMP|m.6666_Zinc_metalloproteinase-disintegrin-like_ACLD_OS=Agkistrodon_contortrix_laticinctus_PE=2_SV=1_SVMP_Catalytic Domain	SVMP
R2	gF2.1	INVTSAGGVTLSSFR	Fuc:1; Hex:5; HexNAc:4; Neu5Ac:4	B11	INVTSAGGVTLSSFR:B11		Fucosylated and Sialylated	IN(N-Glycosylation)VTSAGGVTLSSFR{Fuc:1; Hex:5; HexNAc:4; Neu5Ac:4}	SVMP/Catalytic Domain_8	4442.84	-0.00045438	0	69.6506	3	4	BJACESS03970_SVMP|m.6666_Zinc_metalloproteinase-disintegrin-like_ACLD_OS=Agkistrodon_contortrix_laticinctus_PE=2_SV=1_SVMP_Catalytic Domain	SVMP
R2	gF2.1	INVTSAGGVTLSSFR	Fuc:1; Hex:6; HexNAc:5; Neu5Ac:4	B12	INVTSAGGVTLSSFR:B12		Fucosylated and Sialylated	IN(N-Glycosylation)VTSAGGVTLSSFR{Fuc:1; Hex:6; HexNAc:5; Neu5Ac:4}	SVMP/Catalytic Domain_8	4807.97	-0.00042024	0	14.4664	4	1	BJACESS03970_SVMP|m.6666_Zinc_metalloproteinase-disintegrin-like_ACLD_OS=Agkistrodon_contortrix_laticinctus_PE=2_SV=1_SVMP_Catalytic Domain	SVMP
R2	gF2.1	INVTSAGGVTLSSFR	Fuc:1; Hex:5; HexNAc:4; Neu5Ac:4	B11	INVTSAGGVTLSSFR:B11		Fucosylated and Sialylated	IN(N-Glycosylation)VTSAGGVTLSSFR{Fuc:1; Hex:5; HexNAc:4; Neu5Ac:4}	SVMP/Catalytic Domain_8	4440.83	-2.12566e-06	8.75211	11.7693	3;4	2	BJACESS03970_SVMP|m.6666_Zinc_metalloproteinase-disintegrin-like_ACLD_OS=Agkistrodon_contortrix_laticinctus_PE=2_SV=1_SVMP_Catalytic Domain	SVMP
R2	gF2.1	INVTSAGGVTLSSFRK	Fuc:1; Hex:5; HexNAc:4; Neu5Ac:4	B11	INVTSAGGVTLSSFRK:B11		Fucosylated and Sialylated	IN(N-Glycosylation)VTSAGGVTLSSFRK{Fuc:1; Hex:5; HexNAc:4; Neu5Ac:4}	SVMP/Catalytic Domain_8	4570.95	-0.000444515	0	82.0251	4	9	BJACESS03970_SVMP|m.6666_Zinc_metalloproteinase-disintegrin-like_ACLD_OS=Agkistrodon_contortrix_laticinctus_PE=2_SV=1_SVMP_Catalytic Domain	SVMP
R2	gF2.1	INVTSAGGVTLSSFRK	Fuc:1; Hex:6; HexNAc:5; Neu5Ac:4	B12	INVTSAGGVTLSSFRK:B12		Fucosylated and Sialylated	IN(N-Glycosylation)VTSAGGVTLSSFRK{Fuc:1; Hex:6; HexNAc:5; Neu5Ac:4}	SVMP/Catalytic Domain_8	4937.09	-0.000616201	0	38.5066	4	2	BJACESS03970_SVMP|m.6666_Zinc_metalloproteinase-disintegrin-like_ACLD_OS=Agkistrodon_contortrix_laticinctus_PE=2_SV=1_SVMP_Catalytic Domain	SVMP
R2	gF2.1	INVTSAGGVTLSSFRK	Fuc:1; Hex:5; HexNAc:4; Neu5Ac:4	B11	INVTSAGGVTLSSFRK:B11		Fucosylated and Sialylated	IN(N-Glycosylation)VTSAGGVTLSSFRK{Fuc:1; Hex:5; HexNAc:4; Neu5Ac:4}	SVMP/Catalytic Domain_8	4568.93	-2.41543e-06	8.57969	24.9254	3;4	3	BJACESS03970_SVMP|m.6666_Zinc_metalloproteinase-disintegrin-like_ACLD_OS=Agkistrodon_contortrix_laticinctus_PE=2_SV=1_SVMP_Catalytic Domain	SVMP
R2	gF2.1	INVTSAGGVTLSSFRK	Fuc:1; Hex:5; HexNAc:4; Neu5Ac:4	B11	INVTSAGGVTLSSFRK:B11		Fucosylated and Sialylated	IN(N-Glycosylation)VTSAGGVTLSSFRK{Fuc:1; Hex:5; HexNAc:4; Neu5Ac:4}	SVMP/Catalytic Domain_8	4568.92	-2.01414e-06	7.86145	20.7028	4	1	BJACESS03970_SVMP|m.6666_Zinc_metalloproteinase-disintegrin-like_ACLD_OS=Agkistrodon_contortrix_laticinctus_PE=2_SV=1_SVMP_Catalytic Domain	SVMP
R2	gF2.1	INVTSAGGVTLSSFRK	Fuc:1; Hex:5; HexNAc:4; Neu5Ac:4	B11	INVTSAGGVTLSSFRK:B11		Fucosylated and Sialylated	IN(N-Glycosylation)VTSAGGVTLSSFRK{Fuc:1; Hex:5; HexNAc:4; Neu5Ac:4}	SVMP/Catalytic Domain_8	4568.92	-6.26655e-07	-4.74879	18.6356	4	1	BJACESS03970_SVMP|m.6666_Zinc_metalloproteinase-disintegrin-like_ACLD_OS=Agkistrodon_contortrix_laticinctus_PE=2_SV=1_SVMP_Catalytic Domain	SVMP
R2	gF2.1	INVTSAGGVTLSSFRK	Fuc:1; Hex:6; HexNAc:5; Neu5Ac:5	B44	INVTSAGGVTLSSFRK:B44	Yes	Fucosylated and Sialylated	IN(N-Glycosylation)VTSAGGVTLSSFRK{@acetyl:1; Fuc:1; Hex:6; HexNAc:5; Neu5Ac:5}	SVMP/Catalytic Domain_8	5286.14	-0.00359148	0	8.99834	4	1	BJACESS03970_SVMP|m.6666_Zinc_metalloproteinase-disintegrin-like_ACLD_OS=Agkistrodon_contortrix_laticinctus_PE=2_SV=1_SVMP_Catalytic Domain	SVMP
R2	gF2.1	NVTNKDEQTR	Fuc:1; Hex:5; HexNAc:4; Neu5Ac:4	B11	NVTNKDEQTR:B11		Fucosylated and Sialylated	N(N-Glycosylation)VTNKDEQTR{Fuc:1; Hex:5; HexNAc:4; Neu5Ac:4}	SVSP_5	4136.6	1.71919e-06	13.431	95.1108	3	2	BJAR454SVSP04_Snake_venom_serine_protease_homolog_OS=Bothrops_jararacussu_PE=1|Q7T229|VSPH_BOTJR_SVSP_	SVSP
R2	gF2.1	NVTNKDEQTR	Fuc:1; Hex:5; HexNAc:4; Neu5Ac:3	B9	NVTNKDEQTR:B9		Fucosylated and Sialylated	N(N-Glycosylation)VTNKDEQTR{Fuc:1; Hex:5; HexNAc:4; Neu5Ac:3}	SVSP_5	3845.51	9.66683e-07	-4.18176	77.4244	3	1	BJAR454SVSP04_Snake_venom_serine_protease_homolog_OS=Bothrops_jararacussu_PE=1|Q7T229|VSPH_BOTJR_SVSP_	SVSP
R2	gF2.1	NVTNKDEQTR	Fuc:1; Hex:4; HexNAc:3; Neu5Ac:2	B8	NVTNKDEQTR:B8		Fucosylated and Sialylated	N(N-Glycosylation)VTNKDEQTR{Fuc:1; Hex:4; HexNAc:3; Neu5Ac:2}	SVSP_5	3189.29	-9.14235e-07	6.42118	72.8879	3	1	BJAR454SVSP04_Snake_venom_serine_protease_homolog_OS=Bothrops_jararacussu_PE=1|Q7T229|VSPH_BOTJR_SVSP_	SVSP
R2	gF2.1	NVTNKDEQTR	Fuc:1; Hex:6; HexNAc:5; Neu5Ac:4	B12	NVTNKDEQTR:B12		Fucosylated and Sialylated	N(N-Glycosylation)VTNKDEQTR{Fuc:1; Hex:6; HexNAc:5; Neu5Ac:4}	SVSP_5	4501.73	1.67125e-06	-3.37369	72.6017	3	1	BJAR454SVSP04_Snake_venom_serine_protease_homolog_OS=Bothrops_jararacussu_PE=1|Q7T229|VSPH_BOTJR_SVSP_	SVSP
R2	gF2.1	NVTNKDEQTR	Fuc:1; Hex:4; HexNAc:4; Neu5Ac:2	B10	NVTNKDEQTR:B10		Fucosylated and Sialylated	N(N-Glycosylation)VTNKDEQTR{Fuc:1; Hex:4; HexNAc:4; Neu5Ac:2}	SVSP_5	3392.36	-1.92635e-08	-3.8178	22.0118	3	1	BJAR454SVSP04_Snake_venom_serine_protease_homolog_OS=Bothrops_jararacussu_PE=1|Q7T229|VSPH_BOTJR_SVSP_	SVSP
R2	gF2.1	NVTNKDEQTR	Fuc:1; Hex:5; HexNAc:4; Neu5Ac:3; Neu5Gc:1	B48	NVTNKDEQTR:B48	Yes	Fucosylated and Sialylated	N(N-Glycosylation)VTNKDEQTR{@acetyl:1; Fuc:1; Hex:5; HexNAc:4; Neu5Ac:3; Neu5Gc:1}	SVSP_5	4211.64	-0.00404256	0	20.168	3	1	BJAR454SVSP04_Snake_venom_serine_protease_homolog_OS=Bothrops_jararacussu_PE=1|Q7T229|VSPH_BOTJR_SVSP_	SVSP
R2	gF2.1	KYTGNSTAIR	Hex:5; HexNAc:2	A1	KYTGNSTAIR:A1		High mannose	KYTGN(N-Glycosylation)STAIR{Hex:5; HexNAc:2}	SVMP/Catalytic Domain_11	2326	9.85612e-07	-0.939591	150.546	3	2	BJACESS04003_SVMP|m.6718_Zinc_metalloproteinase-disintegrin-like_VMP-III_OS=Agkistrodon_piscivorus_leucostoma_PE=2_SV=1_SVMP_Catalytic Domain	SVMP
R2	gF2.1	KYTGNSTAIR	Fuc:1; Hex:5; HexNAc:4; Neu5Ac:3	B9	KYTGNSTAIR:B9		Fucosylated and Sialylated	KYTGN(N-Glycosylation)STAIR{Fuc:1; Hex:5; HexNAc:4; Neu5Ac:3}	SVMP/Catalytic Domain_11	3751.5	1.12941e-06	14.6184	115.747	3	1	BJACESS04003_SVMP|m.6718_Zinc_metalloproteinase-disintegrin-like_VMP-III_OS=Agkistrodon_piscivorus_leucostoma_PE=2_SV=1_SVMP_Catalytic Domain	SVMP
R2	gF2.1	KYTGNSTAIR	Fuc:1; Hex:5; HexNAc:4; Neu5Ac:4	B11	KYTGNSTAIR:B11		Fucosylated and Sialylated	KYTGN(N-Glycosylation)STAIR{Fuc:1; Hex:5; HexNAc:4; Neu5Ac:4}	SVMP/Catalytic Domain_11	4042.6	1.01673e-06	14.0903	94.9524	3;4	3	BJACESS04003_SVMP|m.6718_Zinc_metalloproteinase-disintegrin-like_VMP-III_OS=Agkistrodon_piscivorus_leucostoma_PE=2_SV=1_SVMP_Catalytic Domain	SVMP
R2	gF2.1	KYTGNSTAIR	Fuc:1; Hex:5; HexNAc:3; Neu5Ac:2	B3	KYTGNSTAIR:B3		Fucosylated and Sialylated	KYTGN(N-Glycosylation)STAIR{Fuc:1; Hex:5; HexNAc:3; Neu5Ac:2}	SVMP/Catalytic Domain_11	3257.33	1.28932e-06	-1.69017	65.0411	3	1	BJACESS04003_SVMP|m.6718_Zinc_metalloproteinase-disintegrin-like_VMP-III_OS=Agkistrodon_piscivorus_leucostoma_PE=2_SV=1_SVMP_Catalytic Domain	SVMP
R2	gF2.1	KYTGNSTAIR	Fuc:1; Hex:5; HexNAc:4; Neu5Ac:3; Neu5Gc:1	B48	KYTGNSTAIR:B48		Fucosylated and Sialylated	KYTGN(N-Glycosylation)STAIR{Fuc:1; Hex:5; HexNAc:4; Neu5Ac:3; Neu5Gc:1}	SVMP/Catalytic Domain_11	4080.55	-0.00537968	0	51.2001	3	1	BJACESS04003_SVMP|m.6718_Zinc_metalloproteinase-disintegrin-like_VMP-III_OS=Agkistrodon_piscivorus_leucostoma_PE=2_SV=1_SVMP_Catalytic Domain	SVMP
R2	gF2.1	YTGNSTAIR	Fuc:1; Hex:5; HexNAc:3; Neu5Ac:2	B3	YTGNSTAIR:B3		Fucosylated and Sialylated	YTGN(N-Glycosylation)STAIR{Fuc:1; Hex:5; HexNAc:3; Neu5Ac:2}	SVMP/Catalytic Domain_11	3129.24	2.40616e-08	0	84.6155	3	1	BJACESS04003_SVMP|m.6718_Zinc_metalloproteinase-disintegrin-like_VMP-III_OS=Agkistrodon_piscivorus_leucostoma_PE=2_SV=1_SVMP_Catalytic Domain	SVMP
R2	gF2.1	YTGNSTAIR	Fuc:1; Hex:5; HexNAc:4; Neu5Ac:4	B11	YTGNSTAIR:B11		Fucosylated and Sialylated	YTGN(N-Glycosylation)STAIR{Fuc:1; Hex:5; HexNAc:4; Neu5Ac:4}	SVMP/Catalytic Domain_11	3931.54	-0.00433083	0	80.6459	3	1	BJACESS04003_SVMP|m.6718_Zinc_metalloproteinase-disintegrin-like_VMP-III_OS=Agkistrodon_piscivorus_leucostoma_PE=2_SV=1_SVMP_Catalytic Domain	SVMP
R2	gF2.1	YTGNSTAIR	Fuc:1; Hex:6; HexNAc:3; Neu5Ac:2	B6	YTGNSTAIR:B6		Fucosylated and Sialylated	YTGN(N-Glycosylation)STAIR{Fuc:1; Hex:6; HexNAc:3; Neu5Ac:2}	SVMP/Catalytic Domain_11	3291.29	5.86433e-07	0	69.8868	3	1	BJACESS04003_SVMP|m.6718_Zinc_metalloproteinase-disintegrin-like_VMP-III_OS=Agkistrodon_piscivorus_leucostoma_PE=2_SV=1_SVMP_Catalytic Domain	SVMP
R2	gF2.1	YTGNSTAIR	Fuc:1; Hex:4; HexNAc:4; Neu5Ac:2	B10	YTGNSTAIR:B10		Fucosylated and Sialylated	YTGN(N-Glycosylation)STAIR{Fuc:1; Hex:4; HexNAc:4; Neu5Ac:2}	SVMP/Catalytic Domain_11	3187.3	-0.00534373	0	61.3157	3	1	BJACESS04003_SVMP|m.6718_Zinc_metalloproteinase-disintegrin-like_VMP-III_OS=Agkistrodon_piscivorus_leucostoma_PE=2_SV=1_SVMP_Catalytic Domain	SVMP
R2	gF2.1	YTGNSTAIR	Fuc:1; Hex:5; HexNAc:4; Neu5Ac:3	B9	YTGNSTAIR:B9		Fucosylated and Sialylated	YTGN(N-Glycosylation)STAIR{Fuc:1; Hex:5; HexNAc:4; Neu5Ac:3}	SVMP/Catalytic Domain_11	3640.44	-0.0046776	0	54.6748	3	1	BJACESS04003_SVMP|m.6718_Zinc_metalloproteinase-disintegrin-like_VMP-III_OS=Agkistrodon_piscivorus_leucostoma_PE=2_SV=1_SVMP_Catalytic Domain	SVMP
R2	gF2.1	NSTHIAPLSLPSNPASVGSVCR	Fuc:1; Hex:3; HexNAc:7; Neu5Ac:2	B40	NSTHIAPLSLPSNPASVGSVCR:B40	Yes	Fucosylated and Sialylated	N(N-Glycosylation)STHIAPLSLPSNPASVGSVC(Carbamidomethyl)R{@acetyl:1; Fuc:1; Hex:3; HexNAc:7; Neu5Ac:2}	SVSP_12	4941.07	7.98899e-06	14.7244	29.0648	3;4;5;6	4	tr|E9JG14|E9JG14_ECHCS_SVSP_	SVSP
R2	gF2.1	NSTHIAPLSLPSNPASVGSVCR	Fuc:1; Hex:5; HexNAc:4; Neu5Ac:3; Neu5Gc:1	B48	NSTHIAPLSLPSNPASVGSVCR:B48	Yes	Fucosylated and Sialylated	N(N-Glycosylation)STHIAPLSLPSNPASVGSVC(Carbamidomethyl)R{@acetyl:1; Fuc:1; Hex:5; HexNAc:4; Neu5Ac:3; Neu5Gc:1}	SVSP_12	5254.15	1.99413e-06	13.13	23.9356	3;4;5;6	14	tr|E9JG14|E9JG14_ECHCS_SVSP_	SVSP
R2	gF2.1	NSTHIAPLSLPSNPASVGSVCR	Hex:5; HexNAc:4; Neu5Ac:2	B4	NSTHIAPLSLPSNPASVGSVCR:B4	Yes	Sialylated	N(N-Glycosylation)STHIAPLSLPSNPASVGSVC(Carbamidomethyl)R{@acetyl:1; Hex:5; HexNAc:4; Neu5Ac:2}	SVSP_12	4511.92	-0.000442886	0	12.9639	5	1	tr|E9JG14|E9JG14_ECHCS_SVSP_	SVSP
R2	gF2.1	NSTHIAPLSLPSNPASVGSVCR	Fuc:1; Hex:4; HexNAc:4; Neu5Ac:2	B10	NSTHIAPLSLPSNPASVGSVCR:B10	Yes	Fucosylated and Sialylated	N(N-Glycosylation)STHIAPLSLPSNPASVGSVC(Carbamidomethyl)R{@acetyl:1; Fuc:1; Hex:4; HexNAc:4; Neu5Ac:2}	SVSP_12	4496.97	-0.000677423	0	9.89201	4	1	tr|E9JG14|E9JG14_ECHCS_SVSP_	SVSP
R2	gF2.1	NSTHIAPLSLPSNPASVGSVCR	Fuc:1; Hex:5; HexNAc:4; Neu5Ac:4	B11	NSTHIAPLSLPSNPASVGSVCR:B11	Yes	Fucosylated and Sialylated	N(N-Glycosylation)STHIAPLSLPSNPASVGSVC(Carbamidomethyl)R{@acetyl:1; Fuc:1; Hex:5; HexNAc:4; Neu5Ac:4}	SVSP_12	5238.19	-3.7263e-06	-4.05888	9.25913	4	2	tr|E9JG14|E9JG14_ECHCS_SVSP_	SVSP
R2	gF2.1	DLINVESAANVTLASFGTWR	Fuc:1; Hex:5; HexNAc:4; Neu5Ac:4	B11	DLINVESAANVTLASFGTWR:B11		Fucosylated and Sialylated	DLINVESAAN(N-Glycosylation)VTLASFGTWR{Fuc:1; Hex:5; HexNAc:4; Neu5Ac:4}	SVMP/Catalytic Domain_10	5099.15	-0.000594303	0	23.6402	4	5	BJACESS03778_SVMP|m.6318_Zinc_metalloproteinase-disintegrin-like_HF3_OS=Bothrops_jararaca_PE=1_SV=3_SVMP_Catalytic Domain	SVMP
R2	gF2.1	DLINVESAANVTLASFGTWR	Fuc:1; Hex:5; HexNAc:4; Neu5Ac:4	B11	DLINVESAANVTLASFGTWR:B11		Fucosylated and Sialylated	DLINVESAAN(N-Glycosylation)VTLASFGTWR{Fuc:1; Hex:5; HexNAc:4; Neu5Ac:4}	SVMP/Catalytic Domain_10	5096.12	-1.23723e-06	8.67498	22.5823	4	3	BJACESS03778_SVMP|m.6318_Zinc_metalloproteinase-disintegrin-like_HF3_OS=Bothrops_jararaca_PE=1_SV=3_SVMP_Catalytic Domain	SVMP
R2	gF2.1	DLINVESAANVTLASFGTWR	Fuc:1; Hex:5; HexNAc:4; Neu5Ac:4	B11	DLINVESAANVTLASFGTWR:B11		Fucosylated and Sialylated	DLINVESAAN(N-Glycosylation)VTLASFGTWR{Fuc:1; Hex:5; HexNAc:4; Neu5Ac:4}	SVMP/Catalytic Domain_10	5096.12	-1.164e-06	7.88345	12.4463	4	1	BJACESS03778_SVMP|m.6318_Zinc_metalloproteinase-disintegrin-like_HF3_OS=Bothrops_jararaca_PE=1_SV=3_SVMP_Catalytic Domain	SVMP
R2	gF2.1	DLINVESAANVTLASFGTWR	Fuc:1; Hex:5; HexNAc:4; Neu5Ac:4	B11	DLINVESAANVTLASFGTWR:B11		Fucosylated and Sialylated	DLINVESAAN(N-Glycosylation)VTLASFGTWR{Fuc:1; Hex:5; HexNAc:4; Neu5Ac:4}	SVMP/Catalytic Domain_10	5096.13	-2.59144e-06	8.50334	8.64479	3;4	4	BJACESS03778_SVMP|m.6318_Zinc_metalloproteinase-disintegrin-like_HF3_OS=Bothrops_jararaca_PE=1_SV=3_SVMP_Catalytic Domain	SVMP
R2	gF2.1	SLVAIFNSTGFF	Fuc:1; Hex:5; HexNAc:4; Neu5Ac:4	B11	SLVAIFNSTGFF:B11		Fucosylated and Sialylated	SLVAIFN(N-Glycosylation)STGFF{Fuc:1; Hex:5; HexNAc:4; Neu5Ac:4}	SVSP_6	4234.69	-1.37521e-06	10.1557	125.353	3;4	73	BJACESS05941_SVSP|m.10150_Snake_venom_serine_protease_HS114_OS=Bothrops_jararaca_PE=1_SV=1_SVSP_	SVSP
R2	gF2.1	SLVAIFNSTGFF	Fuc:1; Hex:5; HexNAc:4; Neu5Ac:4	B11	SLVAIFNSTGFF:B11		Fucosylated and Sialylated	SLVAIFN(N-Glycosylation)STGFF{Fuc:1; Hex:5; HexNAc:4; Neu5Ac:4}	SVSP_6	4253.74	-0.004478	0	14.7912	3	2	BJACESS05941_SVSP|m.10150_Snake_venom_serine_protease_HS114_OS=Bothrops_jararaca_PE=1_SV=1_SVSP_	SVSP
R2	gF2.1	SLVAIFNSTGFF	Fuc:1; Hex:5; HexNAc:4; Neu5Ac:3; Neu5Gc:1	B48	SLVAIFNSTGFF:B48	Yes	Fucosylated and Sialylated	SLVAIFN(N-Glycosylation)STGFF{@acetyl:1; Fuc:1; Hex:5; HexNAc:4; Neu5Ac:3; Neu5Gc:1}	SVSP_6	4292.7	-7.31247e-07	9.01277	10.6892	3	5	BJACESS05941_SVSP|m.10150_Snake_venom_serine_protease_HS114_OS=Bothrops_jararaca_PE=1_SV=1_SVSP_	SVSP
R2	gF2.1	SLVAIFNSTGFF	Fuc:1; Hex:5; HexNAc:4; Neu5Ac:4	B11	SLVAIFNSTGFF:B11	Yes	Fucosylated and Sialylated	SLVAIFN(N-Glycosylation)STGFF{@acetyl:1; Fuc:1; Hex:5; HexNAc:4; Neu5Ac:4}	SVSP_6	4294.71	-0.00419347	0	8.9764	3	4	BJACESS05941_SVSP|m.10150_Snake_venom_serine_protease_HS114_OS=Bothrops_jararaca_PE=1_SV=1_SVSP_	SVSP
R2	gF2.1	RTNCSYMLNK	Fuc:1; Hex:5; HexNAc:4; Neu5Ac:4	B11	RTNCSYMLNK:B11		Fucosylated and Sialylated	RTN(N-Glycosylation)C(Carbamidomethyl)SYMLNK{Fuc:1; Hex:5; HexNAc:4; Neu5Ac:4}	LAAO_1	4218.62	-7.90918e-07	-3.367	120.145	3	2	sp|B5AR80|OXLA_BOTPA_LAAO_	LAAO
R2	gF2.1	RTNCSYMLNK	Fuc:1; Hex:5; HexNAc:4; Neu5Ac:3	B9	RTNCSYMLNK:B9		Fucosylated and Sialylated	RTN(N-Glycosylation)C(Carbamidomethyl)SYMLNK{Fuc:1; Hex:5; HexNAc:4; Neu5Ac:3}	LAAO_1	3927.52	-1.3975e-06	-3.86835	90.7058	3	1	sp|B5AR80|OXLA_BOTPA_LAAO_	LAAO
R2	gF2.1	RTNCSYMLNK	Hex:5; HexNAc:4; Neu5Ac:2	B4	RTNCSYMLNK:B4		Sialylated	RTN(N-Glycosylation)C(Carbamidomethyl)SYM(Oxidation)LNK{Hex:5; HexNAc:4; Neu5Ac:2}	LAAO_1	3506.34	5.0513e-06	-1.61751	14.4424	3	2	sp|B5AR80|OXLA_BOTPA_LAAO_	LAAO
R2	gF2.1	RTNCSYMLNK	Hex:5; HexNAc:3; Neu5Ac:2	B2	RTNCSYMLNK:B2		Sialylated	RTN(N-Glycosylation)C(Carbamidomethyl)SYM(Oxidation)LNK{Hex:5; HexNAc:3; Neu5Ac:2}	LAAO_1	3303.26	6.64586e-06	0	11.5946	3	1	sp|B5AR80|OXLA_BOTPA_LAAO_	LAAO
R2	gF2.1	INVTSASSDTLR	Fuc:1; Hex:5; HexNAc:4; Neu5Ac:4	B11	INVTSASSDTLR:B11		Fucosylated and Sialylated	IN(N-Glycosylation)VTSASSDTLR{Fuc:1; Hex:5; HexNAc:4; Neu5Ac:4}	SVMP/Catalytic Domain_9	4195.67	-5.2671e-07	-3.91765	113.931	3	1	BJACESS04728_SVMP|m.7903_Zinc_metalloproteinase-disintegrin-like_ACLD_OS=Agkistrodon_contortrix_laticinctus_PE=2_SV=1_SVMP_Catalytic Domain	SVMP
R2	gF2.1	INVTSASSDTLR	Fuc:1; Hex:5; HexNAc:4; Neu5Ac:4	B11	INVTSASSDTLR:B11		Fucosylated and Sialylated	IN(N-Glycosylation)VTSASSDTLR{Fuc:1; Hex:5; HexNAc:4; Neu5Ac:4}	SVMP/Catalytic Domain_9	4213.71	-0.0042817	0	102.419	4	2	BJACESS04728_SVMP|m.7903_Zinc_metalloproteinase-disintegrin-like_ACLD_OS=Agkistrodon_contortrix_laticinctus_PE=2_SV=1_SVMP_Catalytic Domain	SVMP
R2	gF2.1	INVTSASSDTLR	Fuc:1; Hex:5; HexNAc:4; Neu5Ac:3; Neu5Gc:1	B48	INVTSASSDTLR:B48	Yes	Fucosylated and Sialylated	IN(N-Glycosylation)VTSASSDTLR{@acetyl:1; Fuc:1; Hex:5; HexNAc:4; Neu5Ac:3; Neu5Gc:1}	SVMP/Catalytic Domain_9	4253.67	9.49029e-09	0	76.3431	3	1	BJACESS04728_SVMP|m.7903_Zinc_metalloproteinase-disintegrin-like_ACLD_OS=Agkistrodon_contortrix_laticinctus_PE=2_SV=1_SVMP_Catalytic Domain	SVMP
R2	gF2.1	NMHIYLGVHNESVQYDDEQGRV	Fuc:1; Hex:5; HexNAc:4; Neu5Ac:4	B11	NMHIYLGVHNESVQYDDEQGRV:B11		Fucosylated and Sialylated	NMHIYLGVHN(N-Glycosylation)ESVQYDDEQGRV{Fuc:1; Hex:5; HexNAc:4; Neu5Ac:4}	SVSP_11	5535.22	-2.17047e-06	11.5747	65.7735	4;5	2	tr|A0A2I7YS88|A0A2I7YS88_9SAUR_SVSP_	SVSP
R2	gF2.1	NMHIYLGVHNESVQYDDEQGRV	Fuc:1; Hex:4; HexNAc:3; Neu5Ac:2	B8	NMHIYLGVHNESVQYDDEQGRV:B8		Fucosylated and Sialylated	NMHIYLGVHN(N-Glycosylation)ESVQYDDEQGRV{Fuc:1; Hex:4; HexNAc:3; Neu5Ac:2}	SVSP_11	4587.9	-4.00734e-06	0	32.838	4	1	tr|A0A2I7YS88|A0A2I7YS88_9SAUR_SVSP_	SVSP
R2	gF2.1	NMHIYLGVHNESVQYDDEQGRV	Fuc:1; Hex:5; HexNAc:4; Neu5Ac:4	B11	NMHIYLGVHNESVQYDDEQGRV:B11		Fucosylated and Sialylated	NMHIYLGVHN(N-Glycosylation)ESVQYDDEQGRV{Fuc:1; Hex:5; HexNAc:4; Neu5Ac:4}	SVSP_11	5537.27	-0.000372148	0	26.9619	5	2	tr|A0A2I7YS88|A0A2I7YS88_9SAUR_SVSP_	SVSP
R2	gF2.1	TVNISTVADHFDHIK	Fuc:1; Hex:5; HexNAc:4; Neu5Ac:4	B11	TVNISTVADHFDHIK:B11		Fucosylated and Sialylated	TVN(N-Glycosylation)ISTVADHFDHIK{Fuc:1; Hex:5; HexNAc:4; Neu5Ac:4}	Dpase_2	4628.89	-1.66323e-06	-4.50426	91.9002	4	2	BJARGLA00898|m.21260_Dipeptidase_2_OS=Mus_musculus_GN=Dpep2_PE=1|Q8C255|DPEP2_MOUSE_DPase_	DPase
R2	gF2.1	TVNISTVADHFDHIK	Fuc:1; Hex:6; HexNAc:5; Neu5Ac:4	B12	TVNISTVADHFDHIK:B12		Fucosylated and Sialylated	TVN(N-Glycosylation)ISTVADHFDHIK{Fuc:1; Hex:6; HexNAc:5; Neu5Ac:4}	Dpase_2	4994.01	6.88764e-07	0	40.234	4	1	BJARGLA00898|m.21260_Dipeptidase_2_OS=Mus_musculus_GN=Dpep2_PE=1|Q8C255|DPEP2_MOUSE_DPase_	DPase
R2	gF2.1	TVNISTVADHFDHIK	Hex:5; HexNAc:4; Neu5Ac:4	B7	TVNISTVADHFDHIK:B7		Sialylated	TVN(N-Glycosylation)ISTVADHFDHIK{Hex:5; HexNAc:4; Neu5Ac:4}	Dpase_2	4482.82	3.79429e-07	0	23.7681	4	1	BJARGLA00898|m.21260_Dipeptidase_2_OS=Mus_musculus_GN=Dpep2_PE=1|Q8C255|DPEP2_MOUSE_DPase_	DPase
R2	gF2.1	YGSNLTAVR	Hex:5; HexNAc:2	A1	YGSNLTAVR:A1		High mannose	YGSN(N-Glycosylation)LTAVR{Hex:5; HexNAc:2}	SVMP/Catalytic Domain_4	2195.93	-3.58404e-07	-0.696518	155.123	2	1	BJAR454SVMPPIII03_Zinc_metalloproteinase-disintegrin-like_halysase_OS=Gloydius_halys_PE=1|Q8AWI5|VM3HA_GLOHA_SVMP_Catalytic Domain	SVMP
R2	gF2.1	YGSNLTAVR	Fuc:1; Hex:6; HexNAc:3; Neu5Ac:2	B6	YGSNLTAVR:B6		Fucosylated and Sialylated	YGSN(N-Glycosylation)LTAVR{Fuc:1; Hex:6; HexNAc:3; Neu5Ac:2}	SVMP/Catalytic Domain_4	3289.31	-2.16456e-07	-1.86952	122.465	3	1	BJAR454SVMPPIII03_Zinc_metalloproteinase-disintegrin-like_halysase_OS=Gloydius_halys_PE=1|Q8AWI5|VM3HA_GLOHA_SVMP_Catalytic Domain	SVMP
R2	gF2.1	YGSNLTAVR	Hex:3; HexNAc:6; Neu5Ac:2	B33	YGSNLTAVR:B33		Sialylated	YGSN(N-Glycosylation)LTAVR{Hex:3; HexNAc:6; Neu5Ac:2}	SVMP/Catalytic Domain_4	3266.35	-4.66897e-06	-3.847	116.692	3	1	BJAR454SVMPPIII03_Zinc_metalloproteinase-disintegrin-like_halysase_OS=Gloydius_halys_PE=1|Q8AWI5|VM3HA_GLOHA_SVMP_Catalytic Domain	SVMP
R2	gF2.1	IYLGVHNLSVQYDDEQAR	Fuc:1; Hex:5; HexNAc:5; Neu5Ac:4	B22	IYLGVHNLSVQYDDEQAR:B22		Fucosylated and Sialylated	IYLGVHN(N-Glycosylation)LSVQYDDEQAR{Fuc:1; Hex:5; HexNAc:5; Neu5Ac:4}	SVSP_2	5255.15	-2.23225e-06	12.9258	17.5031	3;4;5;6	8	BJACESS09309_SVSP|m.16855_Snake_venom_serine_protease_BPA_OS=Bothrops_jararaca_PE=1_SV=1_SVSP_	SVSP
R2	gF2.1	IYLGVHNLSVQYDDEQAR	Fuc:1; Hex:4; HexNAc:5; Neu5Ac:2	B21	IYLGVHNLSVQYDDEQAR:B21		Fucosylated and Sialylated	IYLGVHN(N-Glycosylation)LSVQYDDEQAR{Fuc:1; Hex:4; HexNAc:5; Neu5Ac:2}	SVSP_2	4510.9	-1.40901e-06	-4.12582	13.2748	4	2	BJACESS09309_SVSP|m.16855_Snake_venom_serine_protease_BPA_OS=Bothrops_jararaca_PE=1_SV=1_SVSP_	SVSP
R2	gF2.1	IYLGVHNLSVQYDDEQAR	Fuc:1; Hex:6; HexNAc:6; Neu5Ac:4	B23	IYLGVHNLSVQYDDEQAR:B23		Fucosylated and Sialylated	IYLGVHN(N-Glycosylation)LSVQYDDEQAR{Fuc:1; Hex:6; HexNAc:6; Neu5Ac:4}	SVSP_2	5620.29	-3.93243e-06	0	9.21109	4	1	BJACESS09309_SVSP|m.16855_Snake_venom_serine_protease_BPA_OS=Bothrops_jararaca_PE=1_SV=1_SVSP_	SVSP
R2	gF2.1	ATVLSNDTSK	Fuc:1; Hex:6; HexNAc:3; Neu5Ac:2	B6	ATVLSNDTSK:B6		Fucosylated and Sialylated	ATVLSN(N-Glycosylation)DTSK{Fuc:1; Hex:6; HexNAc:3; Neu5Ac:2}	SVMP/Catalytic Domain_12	3361.34	-0.00506146	0	45.0468	3	1	BJACESS04728_SVMP|m.7903_Zinc_metalloproteinase-disintegrin-like_ACLD_OS=Agkistrodon_contortrix_laticinctus_PE=2_SV=1_SVMP_Catalytic Domain	SVMP
R2	gF2.1	ATVLSNDTSK	Hex:6; HexNAc:2	A2	ATVLSNDTSK:A2		High mannose	ATVLSN(N-Glycosylation)DTSK{Hex:6; HexNAc:2}	SVMP/Catalytic Domain_12	2412.99	6.03706e-06	0	11.2338	2	1	BJACESS04728_SVMP|m.7903_Zinc_metalloproteinase-disintegrin-like_ACLD_OS=Agkistrodon_contortrix_laticinctus_PE=2_SV=1_SVMP_Catalytic Domain	SVMP
R2	gF2.1	ATVLSNDTSK	Fuc:1; Hex:5; HexNAc:4; Neu5Ac:2	B43	ATVLSNDTSK:B43		Fucosylated and Sialylated	ATVLSN(N-Glycosylation)DTSK{Fuc:1; Hex:5; HexNAc:4; Neu5Ac:2}	SVMP/Catalytic Domain_12	3402.36	-0.00499859	0	9.24569	3	1	BJACESS04728_SVMP|m.7903_Zinc_metalloproteinase-disintegrin-like_ACLD_OS=Agkistrodon_contortrix_laticinctus_PE=2_SV=1_SVMP_Catalytic Domain	SVMP
R2	gF2.1	GPIASNISGYILPYK	Fuc:1; Hex:5; HexNAc:4; Neu5Ac:4	B11	GPIASNISGYILPYK:B11		Fucosylated and Sialylated	GPIASN(N-Glycosylation)ISGYILPYK{Fuc:1; Hex:5; HexNAc:4; Neu5Ac:4}	5'-Nase_4	4524.89	-1.51515e-06	-3.79138	92.9958	3	2	BJACESS07965_5NUCL|m.14184_Snake_venom_5'-nucleotidase_OS=Gloydius_brevicaudus_PE=2_SV=1_5'-Nase_	5'-Nase
R2	gF2.1	GPIASNISGYILPYK	Fuc:1; Hex:5; HexNAc:4; Neu5Ac:4	B11	GPIASNISGYILPYK:B11		Fucosylated and Sialylated	GPIASN(N-Glycosylation)ISGYILPYK{Fuc:1; Hex:5; HexNAc:4; Neu5Ac:4}	5'-Nase_4	4541.93	-0.00375372	0	11.0222	3	1	BJACESS07965_5NUCL|m.14184_Snake_venom_5'-nucleotidase_OS=Gloydius_brevicaudus_PE=2_SV=1_5'-Nase_	5'-Nase
R2	gF2.1	INVTSAVEPTLASFGTWR	Fuc:1; Hex:5; HexNAc:4; Neu5Ac:4	B11	INVTSAVEPTLASFGTWR:B11		Fucosylated and Sialylated	IN(N-Glycosylation)VTSAVEPTLASFGTWR{Fuc:1; Hex:5; HexNAc:4; Neu5Ac:4}	SVMP/Catalytic Domain_5	4881.05	-5.1016e-06	0	29.7241	4	1	sp|C5H5D4|VM33_BOTAT_SVMP_Catalytic Domain	SVMP
R2	gF2.1	INVTSAVEPTLASFGTWR	Fuc:1; Hex:5; HexNAc:5; Neu5Ac:3; Neu5Gc:1	B50	INVTSAVEPTLASFGTWR:B50		Fucosylated and Sialylated	IN(N-Glycosylation)VTSAVEPTLASFGTWR{Fuc:1; Hex:5; HexNAc:5; Neu5Ac:3; Neu5Gc:1}	SVMP/Catalytic Domain_5	5102.07	-0.000386711	0	8.77682	4	1	sp|C5H5D4|VM33_BOTAT_SVMP_Catalytic Domain	SVMP
R2	gF2.1	LFSNCSQEDQR	Hex:5; HexNAc:2	A1	LFSNCSQEDQR:A1		High mannose	LFSN(N-Glycosylation)C(Carbamidomethyl)SQEDQR{Hex:5; HexNAc:2}	SVMP/Catalytic Domain_2	2599.01	-6.65357e-07	0	23.2693	2	1	BJACESS04728_SVMP|m.7903_Zinc_metalloproteinase-disintegrin-like_ACLD_OS=Agkistrodon_contortrix_laticinctus_PE=2_SV=1_SVMP_Catalytic Domain	SVMP
R2	gF2.1	LFSNCSQEDQR	Hex:6; HexNAc:2	A2	LFSNCSQEDQR:A2		High mannose	LFSN(N-Glycosylation)C(Carbamidomethyl)SQEDQR{Hex:6; HexNAc:2}	SVMP/Catalytic Domain_2	2761.05	6.24725e-06	-4.59293	11.078	3	2	BJACESS04728_SVMP|m.7903_Zinc_metalloproteinase-disintegrin-like_ACLD_OS=Agkistrodon_contortrix_laticinctus_PE=2_SV=1_SVMP_Catalytic Domain	SVMP
R2	gF2.1	LFSNCSQEDQRK	Hex:5; HexNAc:2	A1	LFSNCSQEDQRK:A1		High mannose	LFSN(N-Glycosylation)C(Carbamidomethyl)SQEDQRK{Hex:5; HexNAc:2}	SVMP/Catalytic Domain_2	2727.1	1.22891e-06	0	108.289	3	1	BJACESS04728_SVMP|m.7903_Zinc_metalloproteinase-disintegrin-like_ACLD_OS=Agkistrodon_contortrix_laticinctus_PE=2_SV=1_SVMP_Catalytic Domain	SVMP
R2	gF2.1	LFSNCSQEDQRK	Fuc:1; Hex:3; HexNAc:6; Neu5Ac:1	B34	LFSNCSQEDQRK:B34		Fucosylated and Sialylated	LFSN(N-Glycosylation)C(Carbamidomethyl)SQEDQRK{Fuc:1; Hex:3; HexNAc:6; Neu5Ac:1}	SVMP/Catalytic Domain_2	3652.45	6.30689e-06	12.8473	24.7522	3	1	BJACESS04728_SVMP|m.7903_Zinc_metalloproteinase-disintegrin-like_ACLD_OS=Agkistrodon_contortrix_laticinctus_PE=2_SV=1_SVMP_Catalytic Domain	SVMP
R2	gF2.1	LFSNCSQEYQR	Fuc:1; Hex:5; HexNAc:4; Neu5Ac:3	B9	LFSNCSQEYQR:B9		Fucosylated and Sialylated	LFSN(N-Glycosylation)C(Carbamidomethyl)SQEYQR{Fuc:1; Hex:5; HexNAc:4; Neu5Ac:3}	SVMP/Catalytic Domain_1	4072.56	-1.13003e-06	0	95.4942	3	1	BJACESS05210_SVMP|m.8696_Zinc_metalloproteinase-disintegrin-like_ACLD_OS=Agkistrodon_contortrix_laticinctus_PE=2_SV=1_SVMP_Catalytic Domain	SVMP
R2	gF2.1	LFSNCSQEYQR	Fuc:1; Hex:4; HexNAc:3; Neu5Ac:2	B8	LFSNCSQEYQR:B8		Fucosylated and Sialylated	LFSN(N-Glycosylation)C(Carbamidomethyl)SQEYQR{Fuc:1; Hex:4; HexNAc:3; Neu5Ac:2}	SVMP/Catalytic Domain_1	3433.34	-0.00495771	0	82.1538	3	1	BJACESS05210_SVMP|m.8696_Zinc_metalloproteinase-disintegrin-like_ACLD_OS=Agkistrodon_contortrix_laticinctus_PE=2_SV=1_SVMP_Catalytic Domain	SVMP
R2	gF2.1	IMATVLSNDTSK	Fuc:1; Hex:6; HexNAc:5; Neu5Ac:6	B13	IMATVLSNDTSK:B13	Yes	Fucosylated and Sialylated	IMATVLSN(N-Glycosylation)DTSK{@acetyl:1; Fuc:1; Hex:6; HexNAc:5; Neu5Ac:6}	SVMP/Catalytic Domain_15	5223.02	-0.00421432	0	19.8222	3	1	BJACESS04728_SVMP|m.7903_Zinc_metalloproteinase-disintegrin-like_ACLD_OS=Agkistrodon_contortrix_laticinctus_PE=2_SV=1_SVMP_Catalytic Domain	SVMP
R2	gF2.1	IMATVLSNDTSK	Fuc:1; Hex:6; HexNAc:5; Neu5Ac:6	B13	IMATVLSNDTSK:B13	Yes	Fucosylated and Sialylated	IM(Oxidation)ATVLSN(N-Glycosylation)DTSK{@acetyl:1; Fuc:1; Hex:6; HexNAc:5; Neu5Ac:6}	SVMP/Catalytic Domain_15	5241.99	-0.00476724	0	13.1551	4	1	BJACESS04728_SVMP|m.7903_Zinc_metalloproteinase-disintegrin-like_ACLD_OS=Agkistrodon_contortrix_laticinctus_PE=2_SV=1_SVMP_Catalytic Domain	SVMP
R2	gF2.1	FSNCSQEYQR	Fuc:1; Hex:5; HexNAc:4; Neu5Ac:4	B11	FSNCSQEYQR:B11		Fucosylated and Sialylated	FSN(N-Glycosylation)C(Carbamidomethyl)SQEYQR{Fuc:1; Hex:5; HexNAc:4; Neu5Ac:4}	SVMP/Catalytic Domain_1	4250.58	-4.90538e-06	-2.9774	19.9301	3	1	BJACESS05210_SVMP|m.8696_Zinc_metalloproteinase-disintegrin-like_ACLD_OS=Agkistrodon_contortrix_laticinctus_PE=2_SV=1_SVMP_Catalytic Domain	SVMP
R2	gF2.1	FSNCSQEYQR	Fuc:1; Hex:6; HexNAc:3; Neu5Ac:2	B6	FSNCSQEYQR:B6		Fucosylated and Sialylated	FSN(N-Glycosylation)C(Carbamidomethyl)SQEYQR{Fuc:1; Hex:6; HexNAc:3; Neu5Ac:2}	SVMP/Catalytic Domain_1	3627.37	-6.59116e-06	0	16.8654	3	1	BJACESS05210_SVMP|m.8696_Zinc_metalloproteinase-disintegrin-like_ACLD_OS=Agkistrodon_contortrix_laticinctus_PE=2_SV=1_SVMP_Catalytic Domain	SVMP
R2	gF2.1	ASQSNLTPEQQAYLDAK	Fuc:1; Hex:6; HexNAc:6; Neu5Ac:4	B23	ASQSNLTPEQQAYLDAK:B23		Fucosylated and Sialylated	ASQSN(N-Glycosylation)LTPEQQAYLDAK{Fuc:1; Hex:6; HexNAc:6; Neu5Ac:4}	SVMP/Prodomain/Catalytic Domain_4	5364.14	-1.76444e-06	12.3751	8.83211	4;5	2	BJACESS03970_SVMP|m.6666_Zinc_metalloproteinase-disintegrin-like_ACLD_OS=Agkistrodon_contortrix_laticinctus_PE=2_SV=1_SVMP_Prodomain/Catalytic Domain	SVMP
R2	gF2.1	DLPALLNASEGK	Fuc:1; Hex:5; HexNAc:5; Neu5Ac:4	B22	DLPALLNASEGK:B22		Fucosylated and Sialylated	DLPALLN(N-Glycosylation)ASEGK{Fuc:1; Hex:5; HexNAc:5; Neu5Ac:4}	DNAse_2	4362.79	-8.56229e-06	0	9.55844	3	1	tr|J3RZ14|J3RZ14_CROAD_DNAse_	DNAse
R2	gF2.1	HVQEEPWNSSVTLTSK	Fuc:1; Hex:6; HexNAc:6; Neu5Ac:4	B23	HVQEEPWNSSVTLTSK:B23		Fucosylated and Sialylated	HVQEEPWN(N-Glycosylation)SSVTLTSK{Fuc:1; Hex:6; HexNAc:6; Neu5Ac:4}	DNAse_4	5342.15	-4.93895e-06	12.8346	19.4572	3;4;5;6	8	tr|J3RZ14|J3RZ14_CROAD_DNAse_	DNAse
R2	gF2.1	IMVHGNATEK	Fuc:1; Hex:5; HexNAc:4; Neu5Ac:3; Neu5Gc:1	B48	IMVHGNATEK:B48	Yes	Fucosylated and Sialylated	IMVHGN(N-Glycosylation)ATEK{@acetyl:1; Fuc:1; Hex:5; HexNAc:4; Neu5Ac:3; Neu5Gc:1}	HYA_2	4089.58	1.4661e-07	0	102.649	3	1	BJARGLA00940|m.21297_Hyaluronidase_OS=Crotalus_adamanteus_PE=1|J3S820|HYAL_CROAD_HYA_	HYA
R2	gF2.1	INVTSAGGVTLSSF	Fuc:1; Hex:6; HexNAc:5; Neu5Ac:5	B44	INVTSAGGVTLSSF:B44		Fucosylated and Sialylated	IN(N-Glycosylation)VTSAGGVTLSSF{Fuc:1; Hex:6; HexNAc:5; Neu5Ac:5}	SVMP/Catalytic Domain_8	4974.97	-0.00683856	0	10.4372	4	1	BJACESS03970_SVMP|m.6666_Zinc_metalloproteinase-disintegrin-like_ACLD_OS=Agkistrodon_contortrix_laticinctus_PE=2_SV=1_SVMP_Catalytic Domain	SVMP
R2	gF2.1	LNSPVDNSTHIAPLR	Fuc:1; Hex:4; HexNAc:4; Neu5Ac:2	B10	LNSPVDNSTHIAPLR:B10		Fucosylated and Sialylated	LNSPVDN(N-Glycosylation)STHIAPLR{Fuc:1; Hex:4; HexNAc:4; Neu5Ac:2}	SVSP_1	3823.65	-0.000525868	0	85.351	3	1	BJACESS09309_SVSP|m.16855_Snake_venom_serine_protease_BPA_OS=Bothrops_jararaca_PE=1_SV=1_SVSP_	SVSP
R2	gF2.1	NMDIYLGLHNESVQYDDEQR	Fuc:1; Hex:5; HexNAc:4; Neu5Ac:4	B11	NMDIYLGLHNESVQYDDEQR:B11		Fucosylated and Sialylated	NMDIYLGLHN(N-Glycosylation)ESVQYDDEQR{Fuc:1; Hex:5; HexNAc:4; Neu5Ac:4}	SVSP_4	5393.05	-0.00407017	0	14.0795	4	1	BJAR454SVSP09_Snake_venom_serine_protease_CL5_OS=Trimeresurus_stejnegeri_PE=2|Q71QI3|VSP5_TRIST_SVSP_	SVSP
R2	gF2.1	RYVELVIVADHGMVTKHNETLR	Fuc:1; Hex:5; HexNAc:4; Neu5Ac:4	B11	RYVELVIVADHGMVTKHNETLR:B11		Fucosylated and Sialylated	RYVELVIVADHGMVTKHN(N-Glycosylation)ETLR{Fuc:1; Hex:5; HexNAc:4; Neu5Ac:4}	SVMP/Catalytic Domain_19	5512.39	-9.86392e-07	-3.2106	102.503	5	2	BJACESS03575_SVMP|m.5974_Zinc_metalloproteinase-disintegrin-like_HF3_OS=Bothrops_jararaca_PE=1_SV=3_SVMP_Catalytic Domain	SVMP
R2	gF2.1	SHGVLASNCSGQYR	Fuc:1; Hex:5; HexNAc:4; Neu5Ac:4	B11	SHGVLASNCSGQYR:B11		Fucosylated and Sialylated	SHGVLASN(N-Glycosylation)C(Carbamidomethyl)SGQYR{Fuc:1; Hex:5; HexNAc:4; Neu5Ac:4}	DNAse_3	4467.73	-3.96843e-06	-3.37536	16.6445	3	1	tr|J3RZ14|J3RZ14_CROAD_DNAse_	DNAse
R2	gF2.1	TVNISTVADHFDHIKK	Fuc:1; Hex:5; HexNAc:4; Neu5Ac:4	B11	TVNISTVADHFDHIKK:B11		Fucosylated and Sialylated	TVN(N-Glycosylation)ISTVADHFDHIKK{Fuc:1; Hex:5; HexNAc:4; Neu5Ac:4}	Dpase_2	4759.02	-0.000429927	0	89.5637	4	1	BJARGLA00898|m.21260_Dipeptidase_2_OS=Mus_musculus_GN=Dpep2_PE=1|Q8C255|DPEP2_MOUSE_DPase_	DPase
R2	gF2.1	VIYNVSGYGEYVQR	Hex:5; HexNAc:2	A1	VIYNVSGYGEYVQR:A1		High mannose	VIYN(N-Glycosylation)VSGYGEYVQR{Hex:5; HexNAc:2}	PLB_2	2862.24	-1.6141e-06	0	186.66	3	1	BJACESS00827|m.1309_Phospholipase_B_OS=Crotalus_adamanteus_PE=1_SV=1_PLB_	PLB
R2	gF2.1	VPLTGLEIWSDRDKINVTSSAGF	Fuc:1; Hex:5; HexNAc:4; Neu5Ac:4	B11	VPLTGLEIWSDRDKINVTSSAGF:B11		Fucosylated and Sialylated	VPLTGLEIWSDRDKIN(N-Glycosylation)VTSSAGF{Fuc:1; Hex:5; HexNAc:4; Neu5Ac:4}	SVMP/Catalytic Domain_21	5437.32	-9.77706e-07	10.5657	47.4577	4	1	BJACESS20586_SVMP|m.35647_Zinc_metalloproteinase-disintegrin-like_ACLD_OS=Agkistrodon_contortrix_laticinctus_PE=2_SV=1_SVMP_Catalytic Domain	SVMP
R2	gF2.1	HNAGNSSFR	Fuc:1; Hex:5; HexNAc:5; Neu5Ac:4	B22	HNAGNSSFR:B22		Fucosylated and Sialylated	HNAGN(N-Glycosylation)SSFR{Fuc:1; Hex:5; HexNAc:5; Neu5Ac:4}	Unknown_6	4124.54	1.57853e-06	-3.06223	13.7846	3	1	tr|A0A2D4G8H2|A0A2D4G8H2_MICCO_Unknown_	Unknown
R2	gF2.1	LFSNCSYIQCR	Fuc:1; Hex:5; HexNAc:4; Neu5Ac:4	B11	LFSNCSYIQCR:B11		Fucosylated and Sialylated	LFSN(N-Glycosylation)C(Carbamidomethyl)SYIQC(Carbamidomethyl)R{Fuc:1; Hex:5; HexNAc:4; Neu5Ac:4}	SVMP/Catalytic Domain_13	4379.69	-6.13121e-06	-2.67932	13.1769	3	1	BJAR454SVMPPIII08_Zinc_metalloproteinase-disintegrin-like_HF3_OS=Bothrops_jararaca_PE=1|Q98UF9|VM3H3_BOTJA_SVMP_Catalytic Domain	SVMP
R2	gF2.1	YADALNLTR	Fuc:1; Hex:5; HexNAc:5; Neu5Ac:4	B22	YADALNLTR:B22		Fucosylated and Sialylated	YADALN(N-Glycosylation)LTR{Fuc:1; Hex:5; HexNAc:5; Neu5Ac:4}	APase_7	4193.61	-0.0052402	0	11.1118	3	1	BJACESS13101|m.23580_Glutamyl_aminopeptidase_OS=Sus_scrofa_GN=ENPEP_PE=1_SV=1_APase_	APase
R2	gF2.1	ASSCIMATVLSNDTSK	Hex:5; HexNAc:4; Neu5Ac:4	B7	ASSCIMATVLSNDTSK:B7		Sialylated	ASSC(Carbamidomethyl)IMATVLSN(N-Glycosylation)DTSK{Hex:5; HexNAc:4; Neu5Ac:4}	SVMP/Catalytic Domain_15	4470.75	-7.46879e-07	-6.43939	11.0773	3;4	1	BJACESS04728_SVMP|m.7903_Zinc_metalloproteinase-disintegrin-like_ACLD_OS=Agkistrodon_contortrix_laticinctus_PE=2_SV=1_SVMP_Catalytic Domain	SVMP
R2	gF2.1	HAQLLTGMIFNGTIEGR	Fuc:1; Hex:6; HexNAc:6; Neu5Ac:4	B23	HAQLLTGMIFNGTIEGR:B23		Fucosylated and Sialylated	HAQLLTGM(Oxidation)IFN(N-Glycosylation)GTIEGR{Fuc:1; Hex:6; HexNAc:6; Neu5Ac:4}	SVMP/Catalytic Domain_7	5374.17	2.05785e-06	-4.52587	8.54096	4	1	tr|A0A1L8D649|A0A1L8D649_BOTAT_SVMP_Catalytic Domain	SVMP
R2	gF2.1	TCTCNASSCVMAAAISNDTSK	Fuc:1; Hex:6; HexNAc:5; Neu5Ac:4	B12	TCTCNASSCVMAAAISNDTSK:B12	Yes	Fucosylated and Sialylated	TC(Carbamidomethyl)TC(Carbamidomethyl)NASSC(Carbamidomethyl)VMAAAISN(N-Glycosylation)DTSK{@acetyl:1; Fuc:1; Hex:6; HexNAc:5; Neu5Ac:4}	SVMP/Catalytic Domain_18	5590.07	-0.000354865	0	12.1121	4	1	tr|A0A1L8D656|A0A1L8D656_BOTAT_SVMP_Catalytic Domain	SVMP
R2	gF2.1	TGLEIWSDRDKINVTSASSDTLR	Fuc:1; Hex:6; HexNAc:4; Neu5Ac:4	B5	TGLEIWSDRDKINVTSASSDTLR:B5		Fucosylated and Sialylated	TGLEIWSDRDKIN(N-Glycosylation)VTSASSDTLR{Fuc:1; Hex:6; HexNAc:4; Neu5Ac:4}	SVMP/Catalytic Domain_9	5680.37	-0.00387397	0	22.1836	4	1	BJACESS04728_SVMP|m.7903_Zinc_metalloproteinase-disintegrin-like_ACLD_OS=Agkistrodon_contortrix_laticinctus_PE=2_SV=1_SVMP_Catalytic Domain	SVMP
R2	gF2.1	KLFSNCSQEYQR	Hex:5; HexNAc:4; Neu5Ac:2	B4	KLFSNCSQEYQR:B4		Sialylated	KLFSN(N-Glycosylation)C(Carbamidomethyl)SQEYQR{Hex:5; HexNAc:4; Neu5Ac:2}	SVMP/Catalytic Domain_1	3780.49	-0.0044953	0	14.2404	3	1	BJACESS05210_SVMP|m.8696_Zinc_metalloproteinase-disintegrin-like_ACLD_OS=Agkistrodon_contortrix_laticinctus_PE=2_SV=1_SVMP_Catalytic Domain	SVMP
R2	gF2.2	HDHAQLLTGMIFNGTIEGR	Fuc:1; Hex:3; HexNAc:8; Neu5Ac:2	B35	HDHAQLLTGMIFNGTIEGR:B35		Fucosylated and Sialylated	HDHAQLLTGMIFN(N-Glycosylation)GTIEGR{Fuc:1; Hex:3; HexNAc:8; Neu5Ac:2}	SVMP/Catalytic Domain_7	4948.05	7.3152e-06	12.8868	159.829	4	1	tr|A0A1L8D649|A0A1L8D649_BOTAT_SVMP_Catalytic Domain	SVMP
R2	gF2.2	HDHAQLLTGMIFNGTIEGR	Fuc:1; Hex:5; HexNAc:4; Neu5Ac:4	B11	HDHAQLLTGMIFNGTIEGR:B11		Fucosylated and Sialylated	HDHAQLLTGMIFN(N-Glycosylation)GTIEGR{Fuc:1; Hex:5; HexNAc:4; Neu5Ac:4}	SVMP/Catalytic Domain_7	5042.07	-3.8403e-07	10.8111	155.154	3;4;5	11	tr|A0A1L8D649|A0A1L8D649_BOTAT_SVMP_Catalytic Domain	SVMP
R2	gF2.2	HDHAQLLTGMIFNGTIEGR	Fuc:1; Hex:5; HexNAc:4; Neu5Ac:3	B9	HDHAQLLTGMIFNGTIEGR:B9		Fucosylated and Sialylated	HDHAQLLTGMIFN(N-Glycosylation)GTIEGR{Fuc:1; Hex:5; HexNAc:4; Neu5Ac:3}	SVMP/Catalytic Domain_7	4750.97	-9.72591e-09	12.1507	141.683	4	3	tr|A0A1L8D649|A0A1L8D649_BOTAT_SVMP_Catalytic Domain	SVMP
R2	gF2.2	HDHAQLLTGMIFNGTIEGR	Hex:5; HexNAc:4; Neu5Ac:4	B7	HDHAQLLTGMIFNGTIEGR:B7		Sialylated	HDHAQLLTGMIFN(N-Glycosylation)GTIEGR{Hex:5; HexNAc:4; Neu5Ac:4}	SVMP/Catalytic Domain_7	4896.01	-6.3016e-07	-3.79405	128.202	4	1	tr|A0A1L8D649|A0A1L8D649_BOTAT_SVMP_Catalytic Domain	SVMP
R2	gF2.2	HDHAQLLTGMIFNGTIEGR	Fuc:1; Hex:4; HexNAc:4; Neu5Ac:2	B10	HDHAQLLTGMIFNGTIEGR:B10		Fucosylated and Sialylated	HDHAQLLTGMIFN(N-Glycosylation)GTIEGR{Fuc:1; Hex:4; HexNAc:4; Neu5Ac:2}	SVMP/Catalytic Domain_7	4319.81	-0.00509062	0	125.708	4	1	tr|A0A1L8D649|A0A1L8D649_BOTAT_SVMP_Catalytic Domain	SVMP
R2	gF2.2	HDHAQLLTGMIFNGTIEGR	Fuc:1; Hex:5; HexNAc:4; Neu5Ac:3; Neu5Gc:1	B48	HDHAQLLTGMIFNGTIEGR:B48	Yes	Fucosylated and Sialylated	HDHAQLLTGMIFN(N-Glycosylation)GTIEGR{@acetyl:1; Fuc:1; Hex:5; HexNAc:4; Neu5Ac:3; Neu5Gc:1}	SVMP/Catalytic Domain_7	5100.07	-1.08312e-07	10.6664	119.354	4	2	tr|A0A1L8D649|A0A1L8D649_BOTAT_SVMP_Catalytic Domain	SVMP
R2	gF2.2	HDHAQLLTGMIFNGTIEGR	Fuc:1; Hex:4; HexNAc:4; Neu5Ac:2	B10	HDHAQLLTGMIFNGTIEGR:B10		Fucosylated and Sialylated	HDHAQLLTGMIFN(N-Glycosylation)GTIEGR{Fuc:1; Hex:4; HexNAc:4; Neu5Ac:2}	SVMP/Catalytic Domain_7	4297.82	-7.39361e-08	11.0532	114.051	4	1	tr|A0A1L8D649|A0A1L8D649_BOTAT_SVMP_Catalytic Domain	SVMP
R2	gF2.2	HDHAQLLTGMIFNGTIEGR	Fuc:1; Hex:5; HexNAc:4; Neu5Ac:4	B11	HDHAQLLTGMIFNGTIEGR:B11		Fucosylated and Sialylated	HDHAQLLTGM(Oxidation)IFN(N-Glycosylation)GTIEGR{Fuc:1; Hex:5; HexNAc:4; Neu5Ac:4}	SVMP/Catalytic Domain_7	5058.06	-8.21684e-07	13.5256	110.786	4	2	tr|A0A1L8D649|A0A1L8D649_BOTAT_SVMP_Catalytic Domain	SVMP
R2	gF2.2	HDHAQLLTGMIFNGTIEGR	Fuc:1; Hex:5; HexNAc:4; Neu5Ac:3	B9	HDHAQLLTGMIFNGTIEGR:B9		Fucosylated and Sialylated	HDHAQLLTGM(Oxidation)IFN(N-Glycosylation)GTIEGR{Fuc:1; Hex:5; HexNAc:4; Neu5Ac:3}	SVMP/Catalytic Domain_7	4766.97	-9.27395e-07	-3.01834	107.373	4	1	tr|A0A1L8D649|A0A1L8D649_BOTAT_SVMP_Catalytic Domain	SVMP
R2	gF2.2	HDHAQLLTGMIFNGTIEGR	Fuc:1; Hex:5; HexNAc:4; Neu5Ac:4	B11	HDHAQLLTGMIFNGTIEGR:B11		Fucosylated and Sialylated	HDHAQLLTGMIFN(N-Glycosylation)GTIEGR{Fuc:1; Hex:5; HexNAc:4; Neu5Ac:4}	SVMP/Catalytic Domain_7	5042.08	-2.33675e-06	-5.06563	87.6817	4	2	tr|A0A1L8D649|A0A1L8D649_BOTAT_SVMP_Catalytic Domain	SVMP
R2	gF2.2	HDHAQLLTGMIFNGTIEGR	Fuc:1; Hex:5; HexNAc:4; Neu5Ac:4	B11	HDHAQLLTGMIFNGTIEGR:B11		Fucosylated and Sialylated	HDHAQLLTGMIFN(N-Glycosylation)GTIEGR{Fuc:1; Hex:5; HexNAc:4; Neu5Ac:4}	SVMP/Catalytic Domain_7	5042.08	-2.97055e-06	8.51576	83.3119	4;5	25	tr|A0A1L8D649|A0A1L8D649_BOTAT_SVMP_Catalytic Domain	SVMP
R2	gF2.2	HDHAQLLTGMIFNGTIEGR	Fuc:1; Hex:5; HexNAc:4; Neu5Ac:2	B43	HDHAQLLTGMIFNGTIEGR:B43		Fucosylated and Sialylated	HDHAQLLTGMIFN(N-Glycosylation)GTIEGR{Fuc:1; Hex:5; HexNAc:4; Neu5Ac:2}	SVMP/Catalytic Domain_7	4459.88	-7.50186e-07	-4.01529	80.4318	4	2	tr|A0A1L8D649|A0A1L8D649_BOTAT_SVMP_Catalytic Domain	SVMP
R2	gF2.2	HDHAQLLTGMIFNGTIEGR	Fuc:1; Hex:5; HexNAc:4; Neu5Ac:3; Neu5Gc:1	B48	HDHAQLLTGMIFNGTIEGR:B48	Yes	Fucosylated and Sialylated	HDHAQLLTGM(Oxidation)IFN(N-Glycosylation)GTIEGR{@acetyl:1; Fuc:1; Hex:5; HexNAc:4; Neu5Ac:3; Neu5Gc:1}	SVMP/Catalytic Domain_7	5116.06	-1.12767e-07	0	67.3348	4	1	tr|A0A1L8D649|A0A1L8D649_BOTAT_SVMP_Catalytic Domain	SVMP
R2	gF2.2	HDHAQLLTGMIFNGTIEGR	Fuc:1; Hex:3; HexNAc:8; Neu5Ac:2	B35	HDHAQLLTGMIFNGTIEGR:B35	Yes	Fucosylated and Sialylated	HDHAQLLTGM(Oxidation)IFN(N-Glycosylation)GTIEGR{@acetyl:1; Fuc:1; Hex:3; HexNAc:8; Neu5Ac:2}	SVMP/Catalytic Domain_7	5028.03	-0.00436332	0	49.0154	4	2	tr|A0A1L8D649|A0A1L8D649_BOTAT_SVMP_Catalytic Domain	SVMP
R2	gF2.2	HDHAQLLTGMIFNGTIEGR	Fuc:1; Hex:3; HexNAc:8; Neu5Ac:2	B35	HDHAQLLTGMIFNGTIEGR:B35	Yes	Fucosylated and Sialylated	HDHAQLLTGM(Oxidation)IFN(N-Glycosylation)GTIEGR{@acetyl:1; Fuc:1; Hex:3; HexNAc:8; Neu5Ac:2}	SVMP/Catalytic Domain_7	5006.04	9.298e-06	-1.87428	46.5712	4	1	tr|A0A1L8D649|A0A1L8D649_BOTAT_SVMP_Catalytic Domain	SVMP
R2	gF2.2	HDHAQLLTGMIFNGTIEGR	Fuc:1; Hex:5; HexNAc:4; Neu5Ac:4	B11	HDHAQLLTGMIFNGTIEGR:B11		Fucosylated and Sialylated	HDHAQLLTGMIFN(N-Glycosylation)GTIEGR{Fuc:1; Hex:5; HexNAc:4; Neu5Ac:4}	SVMP/Catalytic Domain_7	5045.1	-0.000601687	0	43.4205	4	10	tr|A0A1L8D649|A0A1L8D649_BOTAT_SVMP_Catalytic Domain	SVMP
R2	gF2.2	HDHAQLLTGMIFNGTIEGR	Fuc:1; Hex:5; HexNAc:4; Neu5Ac:3	B9	HDHAQLLTGMIFNGTIEGR:B9		Fucosylated and Sialylated	HDHAQLLTGMIFN(N-Glycosylation)GTIEGR{Fuc:1; Hex:5; HexNAc:4; Neu5Ac:3}	SVMP/Catalytic Domain_7	4753.98	-0.000634158	0	41.4348	4	2	tr|A0A1L8D649|A0A1L8D649_BOTAT_SVMP_Catalytic Domain	SVMP
R2	gF2.2	HDHAQLLTGMIFNGTIEGR	Fuc:1; Hex:4; HexNAc:4; Neu5Ac:2	B10	HDHAQLLTGMIFNGTIEGR:B10		Fucosylated and Sialylated	HDHAQLLTGM(Oxidation)IFN(N-Glycosylation)GTIEGR{Fuc:1; Hex:4; HexNAc:4; Neu5Ac:2}	SVMP/Catalytic Domain_7	4313.82	-7.63748e-07	0	37.1929	3	1	tr|A0A1L8D649|A0A1L8D649_BOTAT_SVMP_Catalytic Domain	SVMP
R2	gF2.2	HDHAQLLTGMIFNGTIEGR	Hex:5; HexNAc:4; Neu5Ac:4	B7	HDHAQLLTGMIFNGTIEGR:B7	Yes	Sialylated	HDHAQLLTGMIFN(N-Glycosylation)GTIEGR{@acetyl:1; Hex:5; HexNAc:4; Neu5Ac:4}	SVMP/Catalytic Domain_7	4955.01	-0.00342926	0	36.9313	4	1	tr|A0A1L8D649|A0A1L8D649_BOTAT_SVMP_Catalytic Domain	SVMP
R2	gF2.2	HDHAQLLTGMIFNGTIEGR	Fuc:1; Hex:5; HexNAc:4; Neu5Ac:4	B11	HDHAQLLTGMIFNGTIEGR:B11		Fucosylated and Sialylated	HDHAQLLTGM(Oxidation)IFN(N-Glycosylation)GTIEGR{Fuc:1; Hex:5; HexNAc:4; Neu5Ac:4}	SVMP/Catalytic Domain_7	5075.09	-0.0033552	0	34.3073	4	1	tr|A0A1L8D649|A0A1L8D649_BOTAT_SVMP_Catalytic Domain	SVMP
R2	gF2.2	HDHAQLLTGMIFNGTIEGR	Hex:5; HexNAc:4; Neu5Ac:4	B7	HDHAQLLTGMIFNGTIEGR:B7		Sialylated	HDHAQLLTGM(Oxidation)IFN(N-Glycosylation)GTIEGR{Hex:5; HexNAc:4; Neu5Ac:4}	SVMP/Catalytic Domain_7	4912	3.03722e-08	0	30.839	4	1	tr|A0A1L8D649|A0A1L8D649_BOTAT_SVMP_Catalytic Domain	SVMP
R2	gF2.2	HDHAQLLTGMIFNGTIEGR	Fuc:1; Hex:5; HexNAc:5; Neu5Ac:1; Neu5Gc:1	B42	HDHAQLLTGMIFNGTIEGR:B42		Fucosylated and Sialylated	HDHAQLLTGM(Oxidation)IFN(N-Glycosylation)GTIEGR{Fuc:1; Hex:5; HexNAc:5; Neu5Ac:1; Neu5Gc:1}	SVMP/Catalytic Domain_7	4694.97	-6.60967e-06	-3.96678	30.6261	3;4	1	tr|A0A1L8D649|A0A1L8D649_BOTAT_SVMP_Catalytic Domain	SVMP
R2	gF2.2	HDHAQLLTGMIFNGTIEGR	Fuc:1; Hex:4; HexNAc:4; Neu5Ac:1	B31	HDHAQLLTGMIFNGTIEGR:B31		Fucosylated and Sialylated	HDHAQLLTGM(Oxidation)IFN(N-Glycosylation)GTIEGR{Fuc:1; Hex:4; HexNAc:4; Neu5Ac:1}	SVMP/Catalytic Domain_7	4022.72	5.6001e-07	0	28.4666	4	1	tr|A0A1L8D649|A0A1L8D649_BOTAT_SVMP_Catalytic Domain	SVMP
R2	gF2.2	HDHAQLLTGMIFNGTIEGR	Hex:5; HexNAc:4; Neu5Ac:4	B7	HDHAQLLTGMIFNGTIEGR:B7		Sialylated	HDHAQLLTGMIFN(N-Glycosylation)GTIEGR{Hex:5; HexNAc:4; Neu5Ac:4}	SVMP/Catalytic Domain_7	4898.02	-0.000410467	0	26.5612	4	1	tr|A0A1L8D649|A0A1L8D649_BOTAT_SVMP_Catalytic Domain	SVMP
R2	gF2.2	HDHAQLLTGMIFNGTIEGR	Hex:5; HexNAc:4; Neu5Ac:4	B7	HDHAQLLTGMIFNGTIEGR:B7	Yes	Sialylated	HDHAQLLTGM(Oxidation)IFN(N-Glycosylation)GTIEGR{@acetyl:1; Hex:5; HexNAc:4; Neu5Ac:4}	SVMP/Catalytic Domain_7	4953.98	5.39869e-06	-2.50278	23.7558	4	1	tr|A0A1L8D649|A0A1L8D649_BOTAT_SVMP_Catalytic Domain	SVMP
R2	gF2.2	HDHAQLLTGMIFNGTIEGR	Fuc:1; Hex:5; HexNAc:4; Neu5Ac:4	B11	HDHAQLLTGMIFNGTIEGR:B11	Yes	Fucosylated and Sialylated	HDHAQLLTGMIFN(N-Glycosylation)GTIEGR{@acetyl:1; Fuc:1; Hex:5; HexNAc:4; Neu5Ac:4}	SVMP/Catalytic Domain_7	5102.09	-0.00353124	0	17.2208	4	1	tr|A0A1L8D649|A0A1L8D649_BOTAT_SVMP_Catalytic Domain	SVMP
R2	gF2.2	HDHAQLLTGMIFNGTIEGR	Hex:5; HexNAc:4; Neu5Ac:2	B4	HDHAQLLTGMIFNGTIEGR:B4	Yes	Sialylated	HDHAQLLTGMIFN(N-Glycosylation)GTIEGR{@acetyl:1; Hex:5; HexNAc:4; Neu5Ac:2}	SVMP/Catalytic Domain_7	4355.85	-4.91521e-06	-2.43976	13.7263	4;5	2	tr|A0A1L8D649|A0A1L8D649_BOTAT_SVMP_Catalytic Domain	SVMP
R2	gF2.2	KHDHAQLLTGMIFNGTIEGR	Fuc:1; Hex:5; HexNAc:4; Neu5Ac:4	B11	KHDHAQLLTGMIFNGTIEGR:B11		Fucosylated and Sialylated	KHDHAQLLTGMIFN(N-Glycosylation)GTIEGR{Fuc:1; Hex:5; HexNAc:4; Neu5Ac:4}	SVMP/Catalytic Domain_7	5170.16	1.63082e-07	11.7065	143.441	4;5	4	tr|A0A1L8D649|A0A1L8D649_BOTAT_SVMP_Catalytic Domain	SVMP
R2	gF2.2	KHDHAQLLTGMIFNGTIEGR	Fuc:1; Hex:3; HexNAc:8; Neu5Ac:2	B35	KHDHAQLLTGMIFNGTIEGR:B35		Fucosylated and Sialylated	KHDHAQLLTGMIFN(N-Glycosylation)GTIEGR{Fuc:1; Hex:3; HexNAc:8; Neu5Ac:2}	SVMP/Catalytic Domain_7	5076.14	6.98012e-06	12.9502	143.284	4;5	2	tr|A0A1L8D649|A0A1L8D649_BOTAT_SVMP_Catalytic Domain	SVMP
R2	gF2.2	KHDHAQLLTGMIFNGTIEGR	Fuc:1; Hex:5; HexNAc:4; Neu5Ac:3	B9	KHDHAQLLTGMIFNGTIEGR:B9		Fucosylated and Sialylated	KHDHAQLLTGMIFN(N-Glycosylation)GTIEGR{Fuc:1; Hex:5; HexNAc:4; Neu5Ac:3}	SVMP/Catalytic Domain_7	4879.06	-1.76036e-07	-2.64237	112.364	4	2	tr|A0A1L8D649|A0A1L8D649_BOTAT_SVMP_Catalytic Domain	SVMP
R2	gF2.2	KHDHAQLLTGMIFNGTIEGR	Fuc:1; Hex:5; HexNAc:4; Neu5Ac:2	B43	KHDHAQLLTGMIFNGTIEGR:B43		Fucosylated and Sialylated	KHDHAQLLTGMIFN(N-Glycosylation)GTIEGR{Fuc:1; Hex:5; HexNAc:4; Neu5Ac:2}	SVMP/Catalytic Domain_7	4587.97	6.10405e-07	-4.82136	111.073	4	1	tr|A0A1L8D649|A0A1L8D649_BOTAT_SVMP_Catalytic Domain	SVMP
R2	gF2.2	KHDHAQLLTGMIFNGTIEGR	Fuc:1; Hex:5; HexNAc:4; Neu5Ac:4	B11	KHDHAQLLTGMIFNGTIEGR:B11		Fucosylated and Sialylated	KHDHAQLLTGM(Oxidation)IFN(N-Glycosylation)GTIEGR{Fuc:1; Hex:5; HexNAc:4; Neu5Ac:4}	SVMP/Catalytic Domain_7	5186.16	-1.8823e-06	-3.90218	103.262	5	1	tr|A0A1L8D649|A0A1L8D649_BOTAT_SVMP_Catalytic Domain	SVMP
R2	gF2.2	KHDHAQLLTGMIFNGTIEGR	Fuc:1; Hex:5; HexNAc:4; Neu5Ac:3	B9	KHDHAQLLTGMIFNGTIEGR:B9		Fucosylated and Sialylated	KHDHAQLLTGM(Oxidation)IFN(N-Glycosylation)GTIEGR{Fuc:1; Hex:5; HexNAc:4; Neu5Ac:3}	SVMP/Catalytic Domain_7	4895.07	-1.44364e-06	-4.24002	97.2072	4	2	tr|A0A1L8D649|A0A1L8D649_BOTAT_SVMP_Catalytic Domain	SVMP
R2	gF2.2	KHDHAQLLTGMIFNGTIEGR	Hex:5; HexNAc:4; Neu5Ac:4	B7	KHDHAQLLTGMIFNGTIEGR:B7		Sialylated	KHDHAQLLTGMIFN(N-Glycosylation)GTIEGR{Hex:5; HexNAc:4; Neu5Ac:4}	SVMP/Catalytic Domain_7	5024.06	8.28511e-06	12.6226	75.9824	3;4;5	5	tr|A0A1L8D649|A0A1L8D649_BOTAT_SVMP_Catalytic Domain	SVMP
R2	gF2.2	KHDHAQLLTGMIFNGTIEGR	Fuc:1; Hex:3; HexNAc:8; Neu5Ac:2	B35	KHDHAQLLTGMIFNGTIEGR:B35	Yes	Fucosylated and Sialylated	KHDHAQLLTGM(Oxidation)IFN(N-Glycosylation)GTIEGR{@acetyl:1; Fuc:1; Hex:3; HexNAc:8; Neu5Ac:2}	SVMP/Catalytic Domain_7	5134.15	6.87821e-06	13.8193	66.018	4;5	2	tr|A0A1L8D649|A0A1L8D649_BOTAT_SVMP_Catalytic Domain	SVMP
R2	gF2.2	KHDHAQLLTGMIFNGTIEGR	Fuc:1; Hex:5; HexNAc:4; Neu5Ac:4	B11	KHDHAQLLTGMIFNGTIEGR:B11		Fucosylated and Sialylated	KHDHAQLLTGMIFN(N-Glycosylation)GTIEGR{Fuc:1; Hex:5; HexNAc:4; Neu5Ac:4}	SVMP/Catalytic Domain_7	5173.18	-0.000584951	0	53.5972	4	6	tr|A0A1L8D649|A0A1L8D649_BOTAT_SVMP_Catalytic Domain	SVMP
R2	gF2.2	KHDHAQLLTGMIFNGTIEGR	Hex:5; HexNAc:4; Neu5Ac:4	B7	KHDHAQLLTGMIFNGTIEGR:B7		Sialylated	KHDHAQLLTGM(Oxidation)IFN(N-Glycosylation)GTIEGR{Hex:5; HexNAc:4; Neu5Ac:4}	SVMP/Catalytic Domain_7	5040.06	7.72729e-06	11.6838	49.8731	4;5	2	tr|A0A1L8D649|A0A1L8D649_BOTAT_SVMP_Catalytic Domain	SVMP
R2	gF2.2	KHDHAQLLTGMIFNGTIEGR	Fuc:1; Hex:4; HexNAc:4; Neu5Ac:2	B10	KHDHAQLLTGMIFNGTIEGR:B10		Fucosylated and Sialylated	KHDHAQLLTGMIFN(N-Glycosylation)GTIEGR{Fuc:1; Hex:4; HexNAc:4; Neu5Ac:2}	SVMP/Catalytic Domain_7	4425.92	-3.87568e-07	-3.37944	48.5737	4	1	tr|A0A1L8D649|A0A1L8D649_BOTAT_SVMP_Catalytic Domain	SVMP
R2	gF2.2	KHDHAQLLTGMIFNGTIEGR	Hex:5; HexNAc:4; Neu5Ac:4	B7	KHDHAQLLTGMIFNGTIEGR:B7		Sialylated	KHDHAQLLTGMIFN(N-Glycosylation)GTIEGR{Hex:5; HexNAc:4; Neu5Ac:4}	SVMP/Catalytic Domain_7	5024.06	7.84497e-06	-3.49846	37.7467	4	1	tr|A0A1L8D649|A0A1L8D649_BOTAT_SVMP_Catalytic Domain	SVMP
R2	gF2.2	KHDHAQLLTGMIFNGTIEGR	Hex:5; HexNAc:4; Neu5Ac:4	B7	KHDHAQLLTGMIFNGTIEGR:B7	Yes	Sialylated	KHDHAQLLTGM(Oxidation)IFN(N-Glycosylation)GTIEGR{@acetyl:1; Hex:5; HexNAc:4; Neu5Ac:4}	SVMP/Catalytic Domain_7	5116.14	-0.00665146	0	23.9051	4	2	tr|A0A1L8D649|A0A1L8D649_BOTAT_SVMP_Catalytic Domain	SVMP
R2	gF2.2	KHDHAQLLTGMIFNGTIEGR	Fuc:1; Hex:3; HexNAc:8; Neu5Ac:2	B35	KHDHAQLLTGMIFNGTIEGR:B35	Yes	Fucosylated and Sialylated	KHDHAQLLTGM(Oxidation)IFN(N-Glycosylation)GTIEGR{@acetyl:1; Fuc:1; Hex:3; HexNAc:8; Neu5Ac:2}	SVMP/Catalytic Domain_7	5168.2	-0.00658234	0	23.8247	5	1	tr|A0A1L8D649|A0A1L8D649_BOTAT_SVMP_Catalytic Domain	SVMP
R2	gF2.2	KHDHAQLLTGMIFNGTIEGR	Fuc:1; Hex:5; HexNAc:4; Neu5Ac:4	B11	KHDHAQLLTGMIFNGTIEGR:B11		Fucosylated and Sialylated	KHDHAQLLTGM(Oxidation)IFN(N-Glycosylation)GTIEGR{Fuc:1; Hex:5; HexNAc:4; Neu5Ac:4}	SVMP/Catalytic Domain_7	5206.19	-0.00384766	0	19.8854	4	1	tr|A0A1L8D649|A0A1L8D649_BOTAT_SVMP_Catalytic Domain	SVMP
R2	gF2.2	KHDHAQLLTGMIFNGTIEGR	Hex:4; HexNAc:6; Neu5Ac:2	B39	KHDHAQLLTGMIFNGTIEGR:B39	Yes	Sialylated	KHDHAQLLTGMIFN(N-Glycosylation)GTIEGR{@acetyl:1; Hex:4; HexNAc:6; Neu5Ac:2}	SVMP/Catalytic Domain_7	4728	6.07029e-06	-4.07087	11.5268	4	1	tr|A0A1L8D649|A0A1L8D649_BOTAT_SVMP_Catalytic Domain	SVMP
R2	gF2.2	INVTSAGGVTLSSFRK	Fuc:1; Hex:5; HexNAc:4; Neu5Ac:4	B11	INVTSAGGVTLSSFRK:B11		Fucosylated and Sialylated	IN(N-Glycosylation)VTSAGGVTLSSFRK{Fuc:1; Hex:5; HexNAc:4; Neu5Ac:4}	SVMP/Catalytic Domain_8	4568.92	-7.25897e-07	13.4735	100.066	3;4;5	6	BJACESS03970_SVMP|m.6666_Zinc_metalloproteinase-disintegrin-like_ACLD_OS=Agkistrodon_contortrix_laticinctus_PE=2_SV=1_SVMP_Catalytic Domain	SVMP
R2	gF2.2	INVTSAGGVTLSSFRK	Fuc:1; Hex:5; HexNAc:4; Neu5Ac:3; Neu5Gc:1	B48	INVTSAGGVTLSSFRK:B48	Yes	Fucosylated and Sialylated	IN(N-Glycosylation)VTSAGGVTLSSFRK{@acetyl:1; Fuc:1; Hex:5; HexNAc:4; Neu5Ac:3; Neu5Gc:1}	SVMP/Catalytic Domain_8	4626.92	-7.06431e-07	14.2319	99.0795	4	2	BJACESS03970_SVMP|m.6666_Zinc_metalloproteinase-disintegrin-like_ACLD_OS=Agkistrodon_contortrix_laticinctus_PE=2_SV=1_SVMP_Catalytic Domain	SVMP
R2	gF2.2	INVTSAGGVTLSSFRK	Fuc:1; Hex:5; HexNAc:4; Neu5Ac:2	B43	INVTSAGGVTLSSFRK:B43		Fucosylated and Sialylated	IN(N-Glycosylation)VTSAGGVTLSSFRK{Fuc:1; Hex:5; HexNAc:4; Neu5Ac:2}	SVMP/Catalytic Domain_8	3986.73	-1.68298e-06	-3.81762	86.1435	4	2	BJACESS03970_SVMP|m.6666_Zinc_metalloproteinase-disintegrin-like_ACLD_OS=Agkistrodon_contortrix_laticinctus_PE=2_SV=1_SVMP_Catalytic Domain	SVMP
R2	gF2.2	INVTSAGGVTLSSFRK	Fuc:1; Hex:6; HexNAc:5; Neu5Ac:4	B12	INVTSAGGVTLSSFRK:B12		Fucosylated and Sialylated	IN(N-Glycosylation)VTSAGGVTLSSFRK{Fuc:1; Hex:6; HexNAc:5; Neu5Ac:4}	SVMP/Catalytic Domain_8	4934.05	-1.41119e-06	14.0893	86.0655	3;4;5	4	BJACESS03970_SVMP|m.6666_Zinc_metalloproteinase-disintegrin-like_ACLD_OS=Agkistrodon_contortrix_laticinctus_PE=2_SV=1_SVMP_Catalytic Domain	SVMP
R2	gF2.2	INVTSAGGVTLSSFRK	Fuc:1; Hex:5; HexNAc:4; Neu5Ac:3; Neu5Gc:1	B48	INVTSAGGVTLSSFRK:B48	Yes	Fucosylated and Sialylated	IN(N-Glycosylation)VTSAGGVTLSSFRK{@acetyl:1; Fuc:1; Hex:5; HexNAc:4; Neu5Ac:3; Neu5Gc:1}	SVMP/Catalytic Domain_8	4643.95	-0.00366623	0	72.1696	4	1	BJACESS03970_SVMP|m.6666_Zinc_metalloproteinase-disintegrin-like_ACLD_OS=Agkistrodon_contortrix_laticinctus_PE=2_SV=1_SVMP_Catalytic Domain	SVMP
R2	gF2.2	INVTSAGGVTLSSFRK	Fuc:1; Hex:5; HexNAc:4; Neu5Ac:3	B9	INVTSAGGVTLSSFRK:B9		Fucosylated and Sialylated	IN(N-Glycosylation)VTSAGGVTLSSFRK{Fuc:1; Hex:5; HexNAc:4; Neu5Ac:3}	SVMP/Catalytic Domain_8	4277.82	-2.91071e-07	-5.30479	66.0765	3;4	3	BJACESS03970_SVMP|m.6666_Zinc_metalloproteinase-disintegrin-like_ACLD_OS=Agkistrodon_contortrix_laticinctus_PE=2_SV=1_SVMP_Catalytic Domain	SVMP
R2	gF2.2	INVTSAGGVTLSSFRK	Fuc:1; Hex:5; HexNAc:4; Neu5Ac:3; Neu5Gc:1	B48	INVTSAGGVTLSSFRK:B48		Fucosylated and Sialylated	IN(N-Glycosylation)VTSAGGVTLSSFRK{Fuc:1; Hex:5; HexNAc:4; Neu5Ac:3; Neu5Gc:1}	SVMP/Catalytic Domain_8	4606.86	-0.00476431	0	59.9778	4	1	BJACESS03970_SVMP|m.6666_Zinc_metalloproteinase-disintegrin-like_ACLD_OS=Agkistrodon_contortrix_laticinctus_PE=2_SV=1_SVMP_Catalytic Domain	SVMP
R2	gF2.2	INVTSAGGVTLSSFRK	Fuc:1; Hex:5; HexNAc:4; Neu5Ac:4	B11	INVTSAGGVTLSSFRK:B11		Fucosylated and Sialylated	IN(N-Glycosylation)VTSAGGVTLSSFRK{Fuc:1; Hex:5; HexNAc:4; Neu5Ac:4}	SVMP/Catalytic Domain_8	4590.91	-0.00479172	0	44.6451	4	1	BJACESS03970_SVMP|m.6666_Zinc_metalloproteinase-disintegrin-like_ACLD_OS=Agkistrodon_contortrix_laticinctus_PE=2_SV=1_SVMP_Catalytic Domain	SVMP
R2	gF2.2	INVTSAGGVTLSSFRK	Fuc:1; Hex:7; HexNAc:6; Neu5Ac:6	B45	INVTSAGGVTLSSFRK:B45		Fucosylated and Sialylated	IN(N-Glycosylation)VTSAGGVTLSSFRK{Fuc:1; Hex:7; HexNAc:6; Neu5Ac:6}	SVMP/Catalytic Domain_8	5898.44	-0.00289324	0	38.1903	4	2	BJACESS03970_SVMP|m.6666_Zinc_metalloproteinase-disintegrin-like_ACLD_OS=Agkistrodon_contortrix_laticinctus_PE=2_SV=1_SVMP_Catalytic Domain	SVMP
R2	gF2.2	INVTSAGGVTLSSFRK	Fuc:1; Hex:4; HexNAc:3; Neu5Ac:2	B8	INVTSAGGVTLSSFRK:B8		Fucosylated and Sialylated	IN(N-Glycosylation)VTSAGGVTLSSFRK{Fuc:1; Hex:4; HexNAc:3; Neu5Ac:2}	SVMP/Catalytic Domain_8	3621.6	-1.67769e-06	0	25.0648	3	1	BJACESS03970_SVMP|m.6666_Zinc_metalloproteinase-disintegrin-like_ACLD_OS=Agkistrodon_contortrix_laticinctus_PE=2_SV=1_SVMP_Catalytic Domain	SVMP
R2	gF2.2	INVTSAGGVTLSSFR	Fuc:1; Hex:5; HexNAc:4; Neu5Ac:4	B11	INVTSAGGVTLSSFR:B11		Fucosylated and Sialylated	IN(N-Glycosylation)VTSAGGVTLSSFR{Fuc:1; Hex:5; HexNAc:4; Neu5Ac:4}	SVMP/Catalytic Domain_8	4440.82	-5.51071e-07	11.1816	140.198	3;4	15	BJACESS03970_SVMP|m.6666_Zinc_metalloproteinase-disintegrin-like_ACLD_OS=Agkistrodon_contortrix_laticinctus_PE=2_SV=1_SVMP_Catalytic Domain	SVMP
R2	gF2.2	INVTSAGGVTLSSFR	Fuc:1; Hex:6; HexNAc:5; Neu5Ac:4	B12	INVTSAGGVTLSSFR:B12		Fucosylated and Sialylated	IN(N-Glycosylation)VTSAGGVTLSSFR{Fuc:1; Hex:6; HexNAc:5; Neu5Ac:4}	SVMP/Catalytic Domain_8	4805.96	-1.37262e-06	13.2714	129.847	3;4	4	BJACESS03970_SVMP|m.6666_Zinc_metalloproteinase-disintegrin-like_ACLD_OS=Agkistrodon_contortrix_laticinctus_PE=2_SV=1_SVMP_Catalytic Domain	SVMP
R2	gF2.2	INVTSAGGVTLSSFR	Fuc:1; Hex:5; HexNAc:4; Neu5Ac:3; Neu5Gc:1	B48	INVTSAGGVTLSSFR:B48	Yes	Fucosylated and Sialylated	IN(N-Glycosylation)VTSAGGVTLSSFR{@acetyl:1; Fuc:1; Hex:5; HexNAc:4; Neu5Ac:3; Neu5Gc:1}	SVMP/Catalytic Domain_8	4498.83	-1.34365e-07	13.4685	99.2856	3;4	2	BJACESS03970_SVMP|m.6666_Zinc_metalloproteinase-disintegrin-like_ACLD_OS=Agkistrodon_contortrix_laticinctus_PE=2_SV=1_SVMP_Catalytic Domain	SVMP
R2	gF2.2	INVTSAGGVTLSSFR	Fuc:1; Hex:5; HexNAc:4; Neu5Ac:4	B11	INVTSAGGVTLSSFR:B11		Fucosylated and Sialylated	IN(N-Glycosylation)VTSAGGVTLSSFR{Fuc:1; Hex:5; HexNAc:4; Neu5Ac:4}	SVMP/Catalytic Domain_8	4440.84	-3.28396e-06	7.88178	98.1538	4	3	BJACESS03970_SVMP|m.6666_Zinc_metalloproteinase-disintegrin-like_ACLD_OS=Agkistrodon_contortrix_laticinctus_PE=2_SV=1_SVMP_Catalytic Domain	SVMP
R2	gF2.2	INVTSAGGVTLSSFR	Fuc:1; Hex:5; HexNAc:4; Neu5Ac:4	B11	INVTSAGGVTLSSFR:B11		Fucosylated and Sialylated	IN(N-Glycosylation)VTSAGGVTLSSFR{Fuc:1; Hex:5; HexNAc:4; Neu5Ac:4}	SVMP/Catalytic Domain_8	4440.83	-2.73198e-06	4.91592	85.3599	3;4	15	BJACESS03970_SVMP|m.6666_Zinc_metalloproteinase-disintegrin-like_ACLD_OS=Agkistrodon_contortrix_laticinctus_PE=2_SV=1_SVMP_Catalytic Domain	SVMP
R2	gF2.2	INVTSAGGVTLSSFR	Fuc:1; Hex:5; HexNAc:4; Neu5Ac:4	B11	INVTSAGGVTLSSFR:B11		Fucosylated and Sialylated	IN(N-Glycosylation)VTSAGGVTLSSFR{Fuc:1; Hex:5; HexNAc:4; Neu5Ac:4}	SVMP/Catalytic Domain_8	4460.86	-0.00449206	0	83.2656	4	26	BJACESS03970_SVMP|m.6666_Zinc_metalloproteinase-disintegrin-like_ACLD_OS=Agkistrodon_contortrix_laticinctus_PE=2_SV=1_SVMP_Catalytic Domain	SVMP
R2	gF2.2	INVTSAGGVTLSSFR	Fuc:1; Hex:6; HexNAc:5; Neu5Ac:5	B44	INVTSAGGVTLSSFR:B44		Fucosylated and Sialylated	IN(N-Glycosylation)VTSAGGVTLSSFR{Fuc:1; Hex:6; HexNAc:5; Neu5Ac:5}	SVMP/Catalytic Domain_8	5115.1	-0.0035287	0	36.2661	4	1	BJACESS03970_SVMP|m.6666_Zinc_metalloproteinase-disintegrin-like_ACLD_OS=Agkistrodon_contortrix_laticinctus_PE=2_SV=1_SVMP_Catalytic Domain	SVMP
R2	gF2.2	INVTSAGGVTLSSFR	Fuc:1; Hex:6; HexNAc:5; Neu5Ac:4	B12	INVTSAGGVTLSSFR:B12		Fucosylated and Sialylated	IN(N-Glycosylation)VTSAGGVTLSSFR{Fuc:1; Hex:6; HexNAc:5; Neu5Ac:4}	SVMP/Catalytic Domain_8	4807.94	-0.000413235	0	35.5733	4	1	BJACESS03970_SVMP|m.6666_Zinc_metalloproteinase-disintegrin-like_ACLD_OS=Agkistrodon_contortrix_laticinctus_PE=2_SV=1_SVMP_Catalytic Domain	SVMP
R2	gF2.2	INVTSAGGVTLSSFR	Fuc:1; Hex:6; HexNAc:6; Neu5Ac:4	B23	INVTSAGGVTLSSFR:B23		Fucosylated and Sialylated	IN(N-Glycosylation)VTSAGGVTLSSFR{Fuc:1; Hex:6; HexNAc:6; Neu5Ac:4}	SVMP/Catalytic Domain_8	5012.06	-0.000604833	0	17.9523	4	1	BJACESS03970_SVMP|m.6666_Zinc_metalloproteinase-disintegrin-like_ACLD_OS=Agkistrodon_contortrix_laticinctus_PE=2_SV=1_SVMP_Catalytic Domain	SVMP
R2	gF2.2	SLVAIFNSTGFF	Fuc:1; Hex:5; HexNAc:4; Neu5Ac:4	B11	SLVAIFNSTGFF:B11		Fucosylated and Sialylated	SLVAIFN(N-Glycosylation)STGFF{Fuc:1; Hex:5; HexNAc:4; Neu5Ac:4}	SVSP_6	4234.69	-1.84524e-06	9.67884	153.104	3;4	107	BJACESS05941_SVSP|m.10150_Snake_venom_serine_protease_HS114_OS=Bothrops_jararaca_PE=1_SV=1_SVSP_	SVSP
R2	gF2.2	SLVAIFNSTGFF	Fuc:1; Hex:5; HexNAc:4; Neu5Ac:4	B11	SLVAIFNSTGFF:B11	Yes	Fucosylated and Sialylated	SLVAIFN(N-Glycosylation)STGFF{@acetyl:1; Fuc:1; Hex:5; HexNAc:4; Neu5Ac:4}	SVSP_6	4312.73	-0.00835465	0	35.4044	3	9	BJACESS05941_SVSP|m.10150_Snake_venom_serine_protease_HS114_OS=Bothrops_jararaca_PE=1_SV=1_SVSP_	SVSP
R2	gF2.2	SLVAIFNSTGFF	Fuc:1; Hex:5; HexNAc:4; Neu5Ac:3; Neu5Gc:1	B48	SLVAIFNSTGFF:B48	Yes	Fucosylated and Sialylated	SLVAIFN(N-Glycosylation)STGFF{@acetyl:1; Fuc:1; Hex:5; HexNAc:4; Neu5Ac:3; Neu5Gc:1}	SVSP_6	4292.7	-1.89608e-06	6.94727	31.636	3	5	BJACESS05941_SVSP|m.10150_Snake_venom_serine_protease_HS114_OS=Bothrops_jararaca_PE=1_SV=1_SVSP_	SVSP
R2	gF2.2	SLVAIFNSTGFF	Fuc:1; Hex:5; HexNAc:4; Neu5Ac:4	B11	SLVAIFNSTGFF:B11		Fucosylated and Sialylated	SLVAIFN(N-Glycosylation)STGFF{Fuc:1; Hex:5; HexNAc:4; Neu5Ac:4}	SVSP_6	4270.78	-0.00845051	0	25.858	3	10	BJACESS05941_SVSP|m.10150_Snake_venom_serine_protease_HS114_OS=Bothrops_jararaca_PE=1_SV=1_SVSP_	SVSP
R2	gF2.2	SLVAIFNSTGFF	Fuc:1; Hex:5; HexNAc:4; Neu5Ac:3	B9	SLVAIFNSTGFF:B9		Fucosylated and Sialylated	SLVAIFN(N-Glycosylation)STGFF{Fuc:1; Hex:5; HexNAc:4; Neu5Ac:3}	SVSP_6	3946.6	-0.000762647	0	21.5994	3	2	BJACESS05941_SVSP|m.10150_Snake_venom_serine_protease_HS114_OS=Bothrops_jararaca_PE=1_SV=1_SVSP_	SVSP
R2	gF2.2	SLVAIFNSTGFF	Fuc:1; Hex:5; HexNAc:4; Neu5Ac:3	B9	SLVAIFNSTGFF:B9		Fucosylated and Sialylated	SLVAIFN(N-Glycosylation)STGFF{Fuc:1; Hex:5; HexNAc:4; Neu5Ac:3}	SVSP_6	3943.6	-1.93133e-06	4.52804	20.0203	3	1	BJACESS05941_SVSP|m.10150_Snake_venom_serine_protease_HS114_OS=Bothrops_jararaca_PE=1_SV=1_SVSP_	SVSP
R2	gF2.2	SLVAIFNSTGFF	Fuc:1; Hex:5; HexNAc:4; Neu5Ac:3; Neu5Gc:1	B48	SLVAIFNSTGFF:B48	Yes	Fucosylated and Sialylated	SLVAIFN(N-Glycosylation)STGFF{@acetyl:1; Fuc:1; Hex:5; HexNAc:4; Neu5Ac:3; Neu5Gc:1}	SVSP_6	4292.7	-2.27178e-06	0.974007	18.0204	3;4	1	BJACESS05941_SVSP|m.10150_Snake_venom_serine_protease_HS114_OS=Bothrops_jararaca_PE=1_SV=1_SVSP_	SVSP
R2	gF2.2	SLVAIFNSTGFF	Fuc:1; Hex:6; HexNAc:5; Neu5Ac:4	B12	SLVAIFNSTGFF:B12		Fucosylated and Sialylated	SLVAIFN(N-Glycosylation)STGFF{Fuc:1; Hex:6; HexNAc:5; Neu5Ac:4}	SVSP_6	4600.84	-0.000221125	0	11.74	3	1	BJACESS05941_SVSP|m.10150_Snake_venom_serine_protease_HS114_OS=Bothrops_jararaca_PE=1_SV=1_SVSP_	SVSP
R2	gF2.2	LGMMVDLSHTSNETAK	Hex:5; HexNAc:2	A1	LGMMVDLSHTSNETAK:A1		High mannose	LGMMVDLSHTSN(N-Glycosylation)ETAK{Hex:5; HexNAc:2}	Dpase_1	2949.24	-3.21431e-07	14.7403	187.004	3	2	BJARGLA00898|m.21260_Dipeptidase_2_OS=Mus_musculus_GN=Dpep2_PE=1|Q8C255|DPEP2_MOUSE_DPase_	DPase
R2	gF2.2	LGMMVDLSHTSNETAK	Hex:6; HexNAc:2	A2	LGMMVDLSHTSNETAK:A2		High mannose	LGMMVDLSHTSN(N-Glycosylation)ETAK{Hex:6; HexNAc:2}	Dpase_1	3111.29	-5.15631e-07	14.5877	184.79	3	3	BJARGLA00898|m.21260_Dipeptidase_2_OS=Mus_musculus_GN=Dpep2_PE=1|Q8C255|DPEP2_MOUSE_DPase_	DPase
R2	gF2.2	LGMMVDLSHTSNETAK	Hex:5; HexNAc:2	A1	LGMMVDLSHTSNETAK:A1		High mannose	LGMM(Oxidation)VDLSHTSN(N-Glycosylation)ETAK{Hex:5; HexNAc:2}	Dpase_1	2965.23	-2.67374e-08	0	113.798	3	1	BJARGLA00898|m.21260_Dipeptidase_2_OS=Mus_musculus_GN=Dpep2_PE=1|Q8C255|DPEP2_MOUSE_DPase_	DPase
R2	gF2.2	LGMMVDLSHTSNETAK	Fuc:1; Hex:5; HexNAc:5; Neu5Ac:3	B20	LGMMVDLSHTSNETAK:B20		Fucosylated and Sialylated	LGMMVDLSHTSN(N-Glycosylation)ETAK{Fuc:1; Hex:5; HexNAc:5; Neu5Ac:3}	Dpase_1	4577.83	-3.54992e-06	15.499	87.0182	3;4	2	BJARGLA00898|m.21260_Dipeptidase_2_OS=Mus_musculus_GN=Dpep2_PE=1|Q8C255|DPEP2_MOUSE_DPase_	DPase
R2	gF2.2	LGMMVDLSHTSNETAK	Hex:5; HexNAc:2	A1	LGMMVDLSHTSNETAK:A1		High mannose	LGM(Oxidation)MVDLSHTSN(N-Glycosylation)ETAK{Hex:5; HexNAc:2}	Dpase_1	2965.21	7.87951e-06	0	27.5402	3	1	BJARGLA00898|m.21260_Dipeptidase_2_OS=Mus_musculus_GN=Dpep2_PE=1|Q8C255|DPEP2_MOUSE_DPase_	DPase
R2	gF2.2	LGMMVDLSHTSNETAK	Hex:5; HexNAc:2	A1	LGMMVDLSHTSNETAK:A1		High mannose	LGM(Oxidation)M(Oxidation)VDLSHTSN(N-Glycosylation)ETAK{Hex:5; HexNAc:2}	Dpase_1	2981.22	1.31185e-06	0	24.8007	3	1	BJARGLA00898|m.21260_Dipeptidase_2_OS=Mus_musculus_GN=Dpep2_PE=1|Q8C255|DPEP2_MOUSE_DPase_	DPase
R2	gF2.2	LGMMVDLSHTSNETAK	Hex:6; HexNAc:2	A2	LGMMVDLSHTSNETAK:A2		High mannose	LGMM(Oxidation)VDLSHTSN(N-Glycosylation)ETAK{Hex:6; HexNAc:2}	Dpase_1	3127.28	-4.80881e-07	0	23.5015	3	1	BJARGLA00898|m.21260_Dipeptidase_2_OS=Mus_musculus_GN=Dpep2_PE=1|Q8C255|DPEP2_MOUSE_DPase_	DPase
R2	gF2.2	DLINVESAANVTLASFGTWR	Fuc:1; Hex:5; HexNAc:5; Neu5Ac:3	B20	DLINVESAANVTLASFGTWR:B20		Fucosylated and Sialylated	DLINVESAAN(N-Glycosylation)VTLASFGTWR{Fuc:1; Hex:5; HexNAc:5; Neu5Ac:3}	SVMP/Catalytic Domain_10	5028.09	-0.00397505	0	124.977	4	1	BJACESS03778_SVMP|m.6318_Zinc_metalloproteinase-disintegrin-like_HF3_OS=Bothrops_jararaca_PE=1_SV=3_SVMP_Catalytic Domain	SVMP
R2	gF2.2	DLINVESAANVTLASFGTWR	Fuc:1; Hex:5; HexNAc:4; Neu5Ac:4	B11	DLINVESAANVTLASFGTWR:B11		Fucosylated and Sialylated	DLINVESAAN(N-Glycosylation)VTLASFGTWR{Fuc:1; Hex:5; HexNAc:4; Neu5Ac:4}	SVMP/Catalytic Domain_10	5096.13	-2.97302e-06	6.95361	48.549	4	8	BJACESS03778_SVMP|m.6318_Zinc_metalloproteinase-disintegrin-like_HF3_OS=Bothrops_jararaca_PE=1_SV=3_SVMP_Catalytic Domain	SVMP
R2	gF2.2	DLINVESAANVTLASFGTWR	Fuc:1; Hex:5; HexNAc:4; Neu5Ac:4	B11	DLINVESAANVTLASFGTWR:B11		Fucosylated and Sialylated	DLINVESAAN(N-Glycosylation)VTLASFGTWR{Fuc:1; Hex:5; HexNAc:4; Neu5Ac:4}	SVMP/Catalytic Domain_10	5115.16	-0.00372241	0	46.5769	4	14	BJACESS03778_SVMP|m.6318_Zinc_metalloproteinase-disintegrin-like_HF3_OS=Bothrops_jararaca_PE=1_SV=3_SVMP_Catalytic Domain	SVMP
R2	gF2.2	DLINVESAANVTLASFGTWR	Fuc:1; Hex:5; HexNAc:4; Neu5Ac:4	B11	DLINVESAANVTLASFGTWR:B11		Fucosylated and Sialylated	DLINVESAAN(N-Glycosylation)VTLASFGTWR{Fuc:1; Hex:5; HexNAc:4; Neu5Ac:4}	SVMP/Catalytic Domain_10	5096.14	-3.60825e-06	11.3598	40.7831	4	2	BJACESS03778_SVMP|m.6318_Zinc_metalloproteinase-disintegrin-like_HF3_OS=Bothrops_jararaca_PE=1_SV=3_SVMP_Catalytic Domain	SVMP
R2	gF2.2	DLINVESAANVTLASFGTWR	Fuc:1; Hex:5; HexNAc:4; Neu5Ac:4	B11	DLINVESAANVTLASFGTWR:B11		Fucosylated and Sialylated	DLINVESAAN(N-Glycosylation)VTLASFGTWR{Fuc:1; Hex:5; HexNAc:4; Neu5Ac:4}	SVMP/Catalytic Domain_10	5096.13	-3.37236e-06	-6.07079	20.436	4	1	BJACESS03778_SVMP|m.6318_Zinc_metalloproteinase-disintegrin-like_HF3_OS=Bothrops_jararaca_PE=1_SV=3_SVMP_Catalytic Domain	SVMP
R2	gF2.2	INVTSASSDTLR	Fuc:1; Hex:5; HexNAc:4; Neu5Ac:2	B43	INVTSASSDTLR:B43		Fucosylated and Sialylated	IN(N-Glycosylation)VTSASSDTLR{Fuc:1; Hex:5; HexNAc:4; Neu5Ac:2}	SVMP/Catalytic Domain_9	3613.48	-1.09749e-06	0	102.545	3	1	BJACESS04728_SVMP|m.7903_Zinc_metalloproteinase-disintegrin-like_ACLD_OS=Agkistrodon_contortrix_laticinctus_PE=2_SV=1_SVMP_Catalytic Domain	SVMP
R2	gF2.2	INVTSASSDTLR	Fuc:1; Hex:6; HexNAc:5; Neu5Ac:4	B12	INVTSASSDTLR:B12		Fucosylated and Sialylated	IN(N-Glycosylation)VTSASSDTLR{Fuc:1; Hex:6; HexNAc:5; Neu5Ac:4}	SVMP/Catalytic Domain_9	4560.81	-1.67074e-06	14.8839	91.3645	3;4	2	BJACESS04728_SVMP|m.7903_Zinc_metalloproteinase-disintegrin-like_ACLD_OS=Agkistrodon_contortrix_laticinctus_PE=2_SV=1_SVMP_Catalytic Domain	SVMP
R2	gF2.2	INVTSASSDTLR	Fuc:1; Hex:6; HexNAc:5; Neu5Ac:6	B13	INVTSASSDTLR:B13		Fucosylated and Sialylated	IN(N-Glycosylation)VTSASSDTLR{Fuc:1; Hex:6; HexNAc:5; Neu5Ac:6}	SVMP/Catalytic Domain_9	5143	-1.76488e-06	14.5434	87.1081	4	2	BJACESS04728_SVMP|m.7903_Zinc_metalloproteinase-disintegrin-like_ACLD_OS=Agkistrodon_contortrix_laticinctus_PE=2_SV=1_SVMP_Catalytic Domain	SVMP
R2	gF2.2	LSVQQPYQFSNCSQNQYQR	Fuc:1; Hex:5; HexNAc:4; Neu5Ac:4	B11	LSVQQPYQFSNCSQNQYQR:B11		Fucosylated and Sialylated	LSVQQPYQFSN(N-Glycosylation)C(Carbamidomethyl)SQNQYQR{Fuc:1; Hex:5; HexNAc:4; Neu5Ac:4}	SVMP/Catalytic Domain_6	5307.11	-3.01347e-06	-2.46283	84.2807	4	1	BJACESS04378_SVMP|m.7317_Zinc_metalloproteinase-disintegrin-like_HF3_OS=Bothrops_jararaca_PE=1_SV=3_SVMP_Catalytic Domain	SVMP
R2	gF2.2	LSVQQPYQFSNCSQNQYQR	Fuc:1; Hex:5; HexNAc:4; Neu5Ac:4	B11	LSVQQPYQFSNCSQNQYQR:B11		Fucosylated and Sialylated	LSVQQPYQFSN(N-Glycosylation)C(Carbamidomethyl)SQNQYQR{Fuc:1; Hex:5; HexNAc:4; Neu5Ac:4}	SVMP/Catalytic Domain_6	5324.14	-0.00320062	0	58.9144	4	1	BJACESS04378_SVMP|m.7317_Zinc_metalloproteinase-disintegrin-like_HF3_OS=Bothrops_jararaca_PE=1_SV=3_SVMP_Catalytic Domain	SVMP
R2	gF2.2	LSVQQPYQFSNCSQNQYQR	Fuc:1; Hex:5; HexNAc:4; Neu5Ac:4	B11	LSVQQPYQFSNCSQNQYQR:B11		Fucosylated and Sialylated	LSVQQPYQFSN(N-Glycosylation)C(Carbamidomethyl)SQNQYQR{Fuc:1; Hex:5; HexNAc:4; Neu5Ac:4}	SVMP/Catalytic Domain_6	5307.12	-3.50446e-06	-4.45122	20.5444	4	2	BJACESS04378_SVMP|m.7317_Zinc_metalloproteinase-disintegrin-like_HF3_OS=Bothrops_jararaca_PE=1_SV=3_SVMP_Catalytic Domain	SVMP
R2	gF2.2	NMHIYLGVHNESVQYDDEQGRV	Fuc:1; Hex:5; HexNAc:4; Neu5Ac:2	B43	NMHIYLGVHNESVQYDDEQGRV:B43		Fucosylated and Sialylated	NMHIYLGVHN(N-Glycosylation)ESVQYDDEQGRV{Fuc:1; Hex:5; HexNAc:4; Neu5Ac:2}	SVSP_11	4953.03	-3.05428e-06	-2.88695	60.14	5	1	tr|A0A2I7YS88|A0A2I7YS88_9SAUR_SVSP_	SVSP
R2	gF2.2	NMHIYLGVHNESVQYDDEQGRV	Fuc:1; Hex:5; HexNAc:4; Neu5Ac:3; Neu5Gc:1	B48	NMHIYLGVHNESVQYDDEQGRV:B48	Yes	Fucosylated and Sialylated	NMHIYLGVHN(N-Glycosylation)ESVQYDDEQGRV{@acetyl:1; Fuc:1; Hex:5; HexNAc:4; Neu5Ac:3; Neu5Gc:1}	SVSP_11	5593.23	-2.17456e-06	9.10664	47.9572	5	1	tr|A0A2I7YS88|A0A2I7YS88_9SAUR_SVSP_	SVSP
R2	gF2.2	NMHIYLGVHNESVQYDDEQGRV	Fuc:1; Hex:5; HexNAc:4; Neu5Ac:4	B11	NMHIYLGVHNESVQYDDEQGRV:B11		Fucosylated and Sialylated	NMHIYLGVHN(N-Glycosylation)ESVQYDDEQGRV{Fuc:1; Hex:5; HexNAc:4; Neu5Ac:4}	SVSP_11	5535.23	-3.3017e-06	13.8416	32.8982	4;5	4	tr|A0A2I7YS88|A0A2I7YS88_9SAUR_SVSP_	SVSP
R2	gF2.2	RYVELVIVADHGMVTKHNETLR	Fuc:1; Hex:5; HexNAc:4; Neu5Ac:4	B11	RYVELVIVADHGMVTKHNETLR:B11		Fucosylated and Sialylated	RYVELVIVADHGMVTKHN(N-Glycosylation)ETLR{Fuc:1; Hex:5; HexNAc:4; Neu5Ac:4}	SVMP/Catalytic Domain_19	5512.39	-1.42383e-06	14.3829	119.71	4;5;6	3	BJACESS03575_SVMP|m.5974_Zinc_metalloproteinase-disintegrin-like_HF3_OS=Bothrops_jararaca_PE=1_SV=3_SVMP_Catalytic Domain	SVMP
R2	gF2.2	RYVELVIVADHGMVTKHNETLR	Fuc:1; Hex:5; HexNAc:4; Neu5Ac:2	B43	RYVELVIVADHGMVTKHNETLR:B43		Fucosylated and Sialylated	RYVELVIVADHGMVTKHN(N-Glycosylation)ETLR{Fuc:1; Hex:5; HexNAc:4; Neu5Ac:2}	SVMP/Catalytic Domain_19	4930.21	-2.16848e-06	0	34.4725	5	1	BJACESS03575_SVMP|m.5974_Zinc_metalloproteinase-disintegrin-like_HF3_OS=Bothrops_jararaca_PE=1_SV=3_SVMP_Catalytic Domain	SVMP
R2	gF2.2	RYVELVIVADHGMVTKHNETLR	Fuc:1; Hex:6; HexNAc:5; Neu5Ac:6	B13	RYVELVIVADHGMVTKHNETLR:B13		Fucosylated and Sialylated	RYVELVIVADHGMVTKHN(N-Glycosylation)ETLR{Fuc:1; Hex:6; HexNAc:5; Neu5Ac:6}	SVMP/Catalytic Domain_19	6459.73	-3.56636e-06	0	24.5016	5	1	BJACESS03575_SVMP|m.5974_Zinc_metalloproteinase-disintegrin-like_HF3_OS=Bothrops_jararaca_PE=1_SV=3_SVMP_Catalytic Domain	SVMP
R2	gF2.2	YGSNLTAVR	Fuc:1; Hex:6; HexNAc:3; Neu5Ac:2	B6	YGSNLTAVR:B6		Fucosylated and Sialylated	YGSN(N-Glycosylation)LTAVR{Fuc:1; Hex:6; HexNAc:3; Neu5Ac:2}	SVMP/Catalytic Domain_4	3289.31	-7.07838e-07	0	86.6647	3	1	BJAR454SVMPPIII03_Zinc_metalloproteinase-disintegrin-like_halysase_OS=Gloydius_halys_PE=1|Q8AWI5|VM3HA_GLOHA_SVMP_Catalytic Domain	SVMP
R2	gF2.2	YGSNLTAVR	Fuc:1; Hex:3; HexNAc:6; Neu5Ac:1	B34	YGSNLTAVR:B34		Fucosylated and Sialylated	YGSN(N-Glycosylation)LTAVR{Fuc:1; Hex:3; HexNAc:6; Neu5Ac:1}	SVMP/Catalytic Domain_4	3143.25	-0.00698546	0	71.0571	3	1	BJAR454SVMPPIII03_Zinc_metalloproteinase-disintegrin-like_halysase_OS=Gloydius_halys_PE=1|Q8AWI5|VM3HA_GLOHA_SVMP_Catalytic Domain	SVMP
R2	gF2.2	YGSNLTAVR	Fuc:1; Hex:5; HexNAc:4; Neu5Ac:4	B11	YGSNLTAVR:B11		Fucosylated and Sialylated	YGSN(N-Glycosylation)LTAVR{Fuc:1; Hex:5; HexNAc:4; Neu5Ac:4}	SVMP/Catalytic Domain_4	3912.53	-9.01319e-07	0	67.7384	3	1	BJAR454SVMPPIII03_Zinc_metalloproteinase-disintegrin-like_halysase_OS=Gloydius_halys_PE=1|Q8AWI5|VM3HA_GLOHA_SVMP_Catalytic Domain	SVMP
R2	gF2.2	GDSSNHSSGNLDISIVGDYIK	Hex:6; HexNAc:2	A2	GDSSNHSSGNLDISIVGDYIK:A2		High mannose	GDSSN(N-Glycosylation)HSSGNLDISIVGDYIK{Hex:6; HexNAc:2}	5'-Nase_1	3555.5	-4.35181e-07	-2.38009	157.272	3	1	BJACESS07965_5NUCL|m.14184_Snake_venom_5'-nucleotidase_OS=Gloydius_brevicaudus_PE=2_SV=1_5'-Nase_	5'-Nase
R2	gF2.2	GDSSNHSSGNLDISIVGDYIK	Hex:5; HexNAc:2	A1	GDSSNHSSGNLDISIVGDYIK:A1		High mannose	GDSSN(N-Glycosylation)HSSGNLDISIVGDYIK{Hex:5; HexNAc:2}	5'-Nase_1	3393.45	-5.69881e-07	0	10.5937	4	1	BJACESS07965_5NUCL|m.14184_Snake_venom_5'-nucleotidase_OS=Gloydius_brevicaudus_PE=2_SV=1_5'-Nase_	5'-Nase
R2	gF2.2	INVTSAGGVTLSSF	Hex:6; HexNAc:5; Neu5Ac:2	B14	INVTSAGGVTLSSF:B14	Yes	Sialylated	IN(N-Glycosylation)VTSAGGVTLSSF{@acetyl:1; Hex:6; HexNAc:5; Neu5Ac:2}	SVMP/Catalytic Domain_8	3963.59	5.83518e-06	10.2062	21.1327	3	3	BJACESS03970_SVMP|m.6666_Zinc_metalloproteinase-disintegrin-like_ACLD_OS=Agkistrodon_contortrix_laticinctus_PE=2_SV=1_SVMP_Catalytic Domain	SVMP
R2	gF2.2	INVTSAGGVTLSSF	Hex:6; HexNAc:5; Neu5Ac:2	B14	INVTSAGGVTLSSF:B14	Yes	Sialylated	IN(N-Glycosylation)VTSAGGVTLSSF{@acetyl:1; Hex:6; HexNAc:5; Neu5Ac:2}	SVMP/Catalytic Domain_8	3964.58	-0.000243489	0	14.4895	3	1	BJACESS03970_SVMP|m.6666_Zinc_metalloproteinase-disintegrin-like_ACLD_OS=Agkistrodon_contortrix_laticinctus_PE=2_SV=1_SVMP_Catalytic Domain	SVMP
R2	gF2.2	LFSNCSQEYQR	Fuc:1; Hex:5; HexNAc:4; Neu5Ac:4	B11	LFSNCSQEYQR:B11		Fucosylated and Sialylated	LFSN(N-Glycosylation)C(Carbamidomethyl)SQEYQR{Fuc:1; Hex:5; HexNAc:4; Neu5Ac:4}	SVMP/Catalytic Domain_1	4363.65	-4.28636e-07	14.0356	86.8036	3;4	2	BJACESS05210_SVMP|m.8696_Zinc_metalloproteinase-disintegrin-like_ACLD_OS=Agkistrodon_contortrix_laticinctus_PE=2_SV=1_SVMP_Catalytic Domain	SVMP
R2	gF2.2	LFSNCSQEYQR	Fuc:1; Hex:5; HexNAc:4; Neu5Ac:4	B11	LFSNCSQEYQR:B11		Fucosylated and Sialylated	LFSN(N-Glycosylation)C(Carbamidomethyl)SQEYQR{Fuc:1; Hex:5; HexNAc:4; Neu5Ac:4}	SVMP/Catalytic Domain_1	4380.67	-0.00388553	0	16.6563	3	1	BJACESS05210_SVMP|m.8696_Zinc_metalloproteinase-disintegrin-like_ACLD_OS=Agkistrodon_contortrix_laticinctus_PE=2_SV=1_SVMP_Catalytic Domain	SVMP
R2	gF2.2	VIYNVSGYGEYVQR	Hex:5; HexNAc:2	A1	VIYNVSGYGEYVQR:A1		High mannose	VIYN(N-Glycosylation)VSGYGEYVQR{Hex:5; HexNAc:2}	PLB_2	2879.26	-0.00591411	0	202.444	3	2	BJACESS00827|m.1309_Phospholipase_B_OS=Crotalus_adamanteus_PE=1_SV=1_PLB_	PLB
R2	gF2.2	VIYNVSGYGEYVQR	Hex:6; HexNAc:2	A2	VIYNVSGYGEYVQR:A2		High mannose	VIYN(N-Glycosylation)VSGYGEYVQR{Hex:6; HexNAc:2}	PLB_2	3041.31	-0.00559885	0	109.639	3	1	BJACESS00827|m.1309_Phospholipase_B_OS=Crotalus_adamanteus_PE=1_SV=1_PLB_	PLB
R2	gF2.2	RTNCSYMLNK	Fuc:1; Hex:5; HexNAc:4; Neu5Ac:4	B11	RTNCSYMLNK:B11		Fucosylated and Sialylated	RTN(N-Glycosylation)C(Carbamidomethyl)SYMLNK{Fuc:1; Hex:5; HexNAc:4; Neu5Ac:4}	LAAO_1	4218.6	2.62316e-06	0	75.9877	3	1	sp|B5AR80|OXLA_BOTPA_LAAO_	LAAO
R2	gF2.2	RTNCSYMLNK	Fuc:1; Hex:5; HexNAc:4; Neu5Ac:3	B9	RTNCSYMLNK:B9		Fucosylated and Sialylated	RTN(N-Glycosylation)C(Carbamidomethyl)SYMLNK{Fuc:1; Hex:5; HexNAc:4; Neu5Ac:3}	LAAO_1	3927.52	-1.26088e-06	0	19.0774	3	1	sp|B5AR80|OXLA_BOTPA_LAAO_	LAAO
R2	gF2.2	HAQLLTGMIFNGTIEGR	Fuc:1; Hex:6; HexNAc:5; Neu5Ac:4	B12	HAQLLTGMIFNGTIEGR:B12	Yes	Fucosylated and Sialylated	HAQLLTGM(Oxidation)IFN(N-Glycosylation)GTIEGR{@acetyl:1; Fuc:1; Hex:6; HexNAc:5; Neu5Ac:4}	SVMP/Catalytic Domain_7	5213.16	-9.41947e-06	0	13.134	4	1	tr|A0A1L8D649|A0A1L8D649_BOTAT_SVMP_Catalytic Domain	SVMP
R2	gF2.2	HAQLLTGMIFNGTIEGR	Fuc:1; Hex:3; HexNAc:7; Neu5Ac:2	B40	HAQLLTGMIFNGTIEGR:B40	Yes	Fucosylated and Sialylated	HAQLLTGM(Oxidation)IFN(N-Glycosylation)GTIEGR{@acetyl:1; Fuc:1; Hex:3; HexNAc:7; Neu5Ac:2}	SVMP/Catalytic Domain_7	4550.92	1.72053e-06	12.569	10.874	3;4	1	tr|A0A1L8D649|A0A1L8D649_BOTAT_SVMP_Catalytic Domain	SVMP
R2	gF2.2	DKINVTSAGGVTLSSFR	Fuc:1; Hex:5; HexNAc:4; Neu5Ac:3	B9	DKINVTSAGGVTLSSFR:B9	Yes	Fucosylated and Sialylated	DKIN(N-Glycosylation)VTSAGGVTLSSFR{@acetyl:1; Fuc:1; Hex:5; HexNAc:4; Neu5Ac:3}	SVMP/Catalytic Domain_8	4434.88	-5.32141e-06	10.1155	10.8737	3	1	BJACESS03970_SVMP|m.6666_Zinc_metalloproteinase-disintegrin-like_ACLD_OS=Agkistrodon_contortrix_laticinctus_PE=2_SV=1_SVMP_Catalytic Domain	SVMP
R2	gF2.2	DLPALLNASEGK	Fuc:1; Hex:5; HexNAc:5; Neu5Ac:4	B22	DLPALLNASEGK:B22		Fucosylated and Sialylated	DLPALLN(N-Glycosylation)ASEGK{Fuc:1; Hex:5; HexNAc:5; Neu5Ac:4}	DNAse_2	4362.76	-2.82482e-06	0	11.6678	3	1	tr|J3RZ14|J3RZ14_CROAD_DNAse_	DNAse
R2	gF2.2	HVQEEPWNSSVTLTSK	Fuc:1; Hex:6; HexNAc:6; Neu5Ac:4	B23	HVQEEPWNSSVTLTSK:B23		Fucosylated and Sialylated	HVQEEPWN(N-Glycosylation)SSVTLTSK{Fuc:1; Hex:6; HexNAc:6; Neu5Ac:4}	DNAse_4	5342.15	-3.68955e-06	12.5772	17.0241	4	3	tr|J3RZ14|J3RZ14_CROAD_DNAse_	DNAse
R2	gF2.2	IESEAHNLPYGRPQVLQNHSK	Hex:5; HexNAc:2	A1	IESEAHNLPYGRPQVLQNHSK:A1		High mannose	IESEAHNLPYGRPQVLQN(N-Glycosylation)HSK{Hex:5; HexNAc:2}	PDE_3	3632.65	-4.13037e-07	0	11.0124	5	1	GFWW01032370.1.p1_PDE_	PDE
R2	gF2.2	INVTSAVEPTLASFGTWR	Fuc:1; Hex:6; HexNAc:4; Neu5Ac:4	B5	INVTSAVEPTLASFGTWR:B5		Fucosylated and Sialylated	IN(N-Glycosylation)VTSAVEPTLASFGTWR{Fuc:1; Hex:6; HexNAc:4; Neu5Ac:4}	SVMP/Catalytic Domain_5	5046.05	-0.000589368	0	18.3419	4	1	sp|C5H5D4|VM33_BOTAT_SVMP_Catalytic Domain	SVMP
R2	gF2.2	KHPCDYDYSEDPDYGMVDNGTK	Fuc:1; Hex:3; HexNAc:6; Neu5Ac:1	B34	KHPCDYDYSEDPDYGMVDNGTK:B34		Fucosylated and Sialylated	KHPC(Carbamidomethyl)DYDYSEDPDYGMVDN(N-Glycosylation)GTK{Fuc:1; Hex:3; HexNAc:6; Neu5Ac:1}	SVMP/Cys Rich_3	4768.78	-0.0046042	0	13.547	4	1	BJACESS04382_SVMP|m.7325_Zinc_metalloproteinase-disintegrin-like_HF3_OS=Bothrops_jararaca_PE=1_SV=3_SVMP_Cys rich	SVMP
R2	gF2.2	LNSPVDNSTHIAPLR	Fuc:1; Hex:5; HexNAc:4; Neu5Ac:4	B11	LNSPVDNSTHIAPLR:B11		Fucosylated and Sialylated	LNSPVDN(N-Glycosylation)STHIAPLR{Fuc:1; Hex:5; HexNAc:4; Neu5Ac:4}	SVSP_1	4565.89	-1.42892e-06	0	65.241	4	1	BJACESS09309_SVSP|m.16855_Snake_venom_serine_protease_BPA_OS=Bothrops_jararaca_PE=1_SV=1_SVSP_	SVSP
R2	gF2.2	VNLLAANTHNISLR	Hex:6; HexNAc:2	A2	VNLLAANTHNISLR:A2		High mannose	VNLLAANTHN(N-Glycosylation)ISLR{Hex:6; HexNAc:2}	Pantetheinase_1	2913.33	1.45755e-07	0	45.8954	3	1	BJACESS04134|m.6935_Vascularn-inflammatory_molecule_2_OS=Homo_sapiens_GN=VNN2_PE=1_SV=3_Pantetheinase_	Pantetheinase
R2	gF2.2	VNVLTANTHNISLR	Hex:6; HexNAc:2	A2	VNVLTANTHNISLR:A2		High mannose	VNVLTANTHN(N-Glycosylation)ISLR{Hex:6; HexNAc:2}	Pantetheinase_2	2929.33	-6.33383e-07	0	112.064	3	1	BJACESS04146|m.6963_Vascularn-inflammatory_molecule_2_OS=Homo_sapiens_GN=VNN2_PE=1_SV=3_Pantetheinase_	Pantetheinase
R2	gF2.2	VPLTGLEIWSDRDKINVTSSAGF	Fuc:1; Hex:5; HexNAc:4; Neu5Ac:4	B11	VPLTGLEIWSDRDKINVTSSAGF:B11		Fucosylated and Sialylated	VPLTGLEIWSDRDKIN(N-Glycosylation)VTSSAGF{Fuc:1; Hex:5; HexNAc:4; Neu5Ac:4}	SVMP/Catalytic Domain_21	5440.31	-0.000551783	0	39.8926	4	2	BJACESS20586_SVMP|m.35647_Zinc_metalloproteinase-disintegrin-like_ACLD_OS=Agkistrodon_contortrix_laticinctus_PE=2_SV=1_SVMP_Catalytic Domain	SVMP
R2	gF2.2	DKINVTSAGGVTLSSFRK	Fuc:1; Hex:5; HexNAc:4; Neu5Ac:4	B11	DKINVTSAGGVTLSSFRK:B11		Fucosylated and Sialylated	DKIN(N-Glycosylation)VTSAGGVTLSSFRK{Fuc:1; Hex:5; HexNAc:4; Neu5Ac:4}	SVMP/Catalytic Domain_8	4812.05	-1.80315e-06	0	78.6785	4	1	BJACESS03970_SVMP|m.6666_Zinc_metalloproteinase-disintegrin-like_ACLD_OS=Agkistrodon_contortrix_laticinctus_PE=2_SV=1_SVMP_Catalytic Domain	SVMP
R2	gF2.2	IYLGVHNLSVQYDDEQAR	Fuc:1; Hex:5; HexNAc:5; Neu5Ac:4	B22	IYLGVHNLSVQYDDEQAR:B22		Fucosylated and Sialylated	IYLGVHN(N-Glycosylation)LSVQYDDEQAR{Fuc:1; Hex:5; HexNAc:5; Neu5Ac:4}	SVSP_2	5255.15	-3.9781e-06	12.8522	10.9829	3;4	2	BJACESS09309_SVSP|m.16855_Snake_venom_serine_protease_BPA_OS=Bothrops_jararaca_PE=1_SV=1_SVSP_	SVSP
R2	gF2.2	LGVHNESVQYDDEQRR	Fuc:1; Hex:5; HexNAc:4; Neu5Ac:4	B11	LGVHNESVQYDDEQRR:B11		Fucosylated and Sialylated	LGVHN(N-Glycosylation)ESVQYDDEQRR{Fuc:1; Hex:5; HexNAc:4; Neu5Ac:4}	SVSP_3	4876.92	1.91329e-06	0	50.9341	4	1	tr|A0A1L8D5U8|A0A1L8D5U8_BOTAT_SVSP_	SVSP
R2	gF2.2	LLTGMIFNGTIEGR	Fuc:1; Hex:3; HexNAc:8; Neu5Ac:2	B35	LLTGMIFNGTIEGR:B35	Yes	Fucosylated and Sialylated	LLTGMIFN(N-Glycosylation)GTIEGR{@acetyl:1; Fuc:1; Hex:3; HexNAc:8; Neu5Ac:2}	SVMP/Catalytic Domain_7	4423.85	-0.00497302	0	40.2192	4	1	tr|A0A1L8D649|A0A1L8D649_BOTAT_SVMP_Catalytic Domain	SVMP
R2	gF2.2	NSTHIAPLSLPSNPASVGSVCR	Fuc:1; Hex:3; HexNAc:7; Neu5Ac:2	B40	NSTHIAPLSLPSNPASVGSVCR:B40	Yes	Fucosylated and Sialylated	N(N-Glycosylation)STHIAPLSLPSNPASVGSVC(Carbamidomethyl)R{@acetyl:1; Fuc:1; Hex:3; HexNAc:7; Neu5Ac:2}	SVSP_12	4941.08	7.19601e-06	12.7787	11.3102	4	1	tr|E9JG14|E9JG14_ECHCS_SVSP_	SVSP
R2	gF2.2	TGLEIWSDRDKINVTSASSDTLR	Fuc:1; Hex:6; HexNAc:4; Neu5Ac:4	B5	TGLEIWSDRDKINVTSASSDTLR:B5		Fucosylated and Sialylated	TGLEIWSDRDKIN(N-Glycosylation)VTSASSDTLR{Fuc:1; Hex:6; HexNAc:4; Neu5Ac:4}	SVMP/Catalytic Domain_9	5682.4	-0.00423056	0	19.6946	4	1	BJACESS04728_SVMP|m.7903_Zinc_metalloproteinase-disintegrin-like_ACLD_OS=Agkistrodon_contortrix_laticinctus_PE=2_SV=1_SVMP_Catalytic Domain	SVMP
R2	gF2.2	YSEDPDYGMVDNGTK	Fuc:1; Hex:3; HexNAc:6; Neu5Ac:1	B34	YSEDPDYGMVDNGTK:B34		Fucosylated and Sialylated	YSEDPDYGMVDN(N-Glycosylation)GTK{Fuc:1; Hex:3; HexNAc:6; Neu5Ac:1}	SVMP/Cys Rich_3	3853.43	-0.00569815	0	64.5219	4	1	BJACESS04382_SVMP|m.7325_Zinc_metalloproteinase-disintegrin-like_HF3_OS=Bothrops_jararaca_PE=1_SV=3_SVMP_Cys rich	SVMP
R2	gF2.2	ATVLSNDTSK	Fuc:1; Hex:6; HexNAc:3; Neu5Ac:2	B6	ATVLSNDTSK:B6		Fucosylated and Sialylated	ATVLSN(N-Glycosylation)DTSK{Fuc:1; Hex:6; HexNAc:3; Neu5Ac:2}	SVMP/Catalytic Domain_12	3344.32	3.19438e-06	0	11.3967	3	1	BJACESS04728_SVMP|m.7903_Zinc_metalloproteinase-disintegrin-like_ACLD_OS=Agkistrodon_contortrix_laticinctus_PE=2_SV=1_SVMP_Catalytic Domain	SVMP
R2	gF2.2	KINVTSASSDTLR	Hex:5; HexNAc:4; Neu5Ac:4	B7	KINVTSASSDTLR:B7		Sialylated	KIN(N-Glycosylation)VTSASSDTLR{Hex:5; HexNAc:4; Neu5Ac:4}	SVMP/Catalytic Domain_9	4177.66	1.02376e-05	12.2367	14.1984	3;4	2	BJACESS04728_SVMP|m.7903_Zinc_metalloproteinase-disintegrin-like_ACLD_OS=Agkistrodon_contortrix_laticinctus_PE=2_SV=1_SVMP_Catalytic Domain	SVMP
R2	gF2.3	HDHAQLLTGMIFNGTIEGR	Fuc:1; Hex:3; HexNAc:8; Neu5Ac:2	B35	HDHAQLLTGMIFNGTIEGR:B35		Fucosylated and Sialylated	HDHAQLLTGMIFN(N-Glycosylation)GTIEGR{Fuc:1; Hex:3; HexNAc:8; Neu5Ac:2}	SVMP/Catalytic Domain_7	4970.03	-0.00441639	0	152.161	4	1	tr|A0A1L8D649|A0A1L8D649_BOTAT_SVMP_Catalytic Domain	SVMP
R2	gF2.3	HDHAQLLTGMIFNGTIEGR	Fuc:1; Hex:5; HexNAc:4; Neu5Ac:3	B9	HDHAQLLTGMIFNGTIEGR:B9		Fucosylated and Sialylated	HDHAQLLTGMIFN(N-Glycosylation)GTIEGR{Fuc:1; Hex:5; HexNAc:4; Neu5Ac:3}	SVMP/Catalytic Domain_7	4750.97	1.54256e-07	0	127.826	4	2	tr|A0A1L8D649|A0A1L8D649_BOTAT_SVMP_Catalytic Domain	SVMP
R2	gF2.3	HDHAQLLTGMIFNGTIEGR	Fuc:1; Hex:5; HexNAc:4; Neu5Ac:4	B11	HDHAQLLTGMIFNGTIEGR:B11		Fucosylated and Sialylated	HDHAQLLTGMIFN(N-Glycosylation)GTIEGR{Fuc:1; Hex:5; HexNAc:4; Neu5Ac:4}	SVMP/Catalytic Domain_7	5042.07	-3.25188e-07	-3.6637	125.755	4	3	tr|A0A1L8D649|A0A1L8D649_BOTAT_SVMP_Catalytic Domain	SVMP
R2	gF2.3	HDHAQLLTGMIFNGTIEGR	Fuc:1; Hex:4; HexNAc:4; Neu5Ac:2	B10	HDHAQLLTGMIFNGTIEGR:B10		Fucosylated and Sialylated	HDHAQLLTGMIFN(N-Glycosylation)GTIEGR{Fuc:1; Hex:4; HexNAc:4; Neu5Ac:2}	SVMP/Catalytic Domain_7	4297.82	5.69456e-07	0	112.747	3	2	tr|A0A1L8D649|A0A1L8D649_BOTAT_SVMP_Catalytic Domain	SVMP
R2	gF2.3	HDHAQLLTGMIFNGTIEGR	Fuc:1; Hex:5; HexNAc:4; Neu5Ac:2	B43	HDHAQLLTGMIFNGTIEGR:B43		Fucosylated and Sialylated	HDHAQLLTGMIFN(N-Glycosylation)GTIEGR{Fuc:1; Hex:5; HexNAc:4; Neu5Ac:2}	SVMP/Catalytic Domain_7	4459.87	1.03424e-06	0	108.26	4	1	tr|A0A1L8D649|A0A1L8D649_BOTAT_SVMP_Catalytic Domain	SVMP
R2	gF2.3	HDHAQLLTGMIFNGTIEGR	Fuc:1; Hex:5; HexNAc:4; Neu5Ac:4	B11	HDHAQLLTGMIFNGTIEGR:B11		Fucosylated and Sialylated	HDHAQLLTGM(Oxidation)IFN(N-Glycosylation)GTIEGR{Fuc:1; Hex:5; HexNAc:4; Neu5Ac:4}	SVMP/Catalytic Domain_7	5058.06	-8.96621e-07	0	93.878	4	1	tr|A0A1L8D649|A0A1L8D649_BOTAT_SVMP_Catalytic Domain	SVMP
R2	gF2.3	HDHAQLLTGMIFNGTIEGR	Fuc:1; Hex:5; HexNAc:4; Neu5Ac:4	B11	HDHAQLLTGMIFNGTIEGR:B11	Yes	Fucosylated and Sialylated	HDHAQLLTGMIFN(N-Glycosylation)GTIEGR{@acetyl:1; Fuc:1; Hex:5; HexNAc:4; Neu5Ac:4}	SVMP/Catalytic Domain_7	5103.07	-0.00372212	0	90.8095	4	1	tr|A0A1L8D649|A0A1L8D649_BOTAT_SVMP_Catalytic Domain	SVMP
R2	gF2.3	HDHAQLLTGMIFNGTIEGR	Fuc:1; Hex:5; HexNAc:4; Neu5Ac:3	B9	HDHAQLLTGMIFNGTIEGR:B9		Fucosylated and Sialylated	HDHAQLLTGM(Oxidation)IFN(N-Glycosylation)GTIEGR{Fuc:1; Hex:5; HexNAc:4; Neu5Ac:3}	SVMP/Catalytic Domain_7	4766.98	-4.02881e-06	0	89.0143	4	1	tr|A0A1L8D649|A0A1L8D649_BOTAT_SVMP_Catalytic Domain	SVMP
R2	gF2.3	HDHAQLLTGMIFNGTIEGR	Fuc:1; Hex:5; HexNAc:4; Neu5Ac:4	B11	HDHAQLLTGMIFNGTIEGR:B11		Fucosylated and Sialylated	HDHAQLLTGMIFN(N-Glycosylation)GTIEGR{Fuc:1; Hex:5; HexNAc:4; Neu5Ac:4}	SVMP/Catalytic Domain_7	5064.05	-0.00434096	0	78.3504	4	3	tr|A0A1L8D649|A0A1L8D649_BOTAT_SVMP_Catalytic Domain	SVMP
R2	gF2.3	HDHAQLLTGMIFNGTIEGR	Fuc:1; Hex:4; HexNAc:4; Neu5Ac:2	B10	HDHAQLLTGMIFNGTIEGR:B10		Fucosylated and Sialylated	HDHAQLLTGM(Oxidation)IFN(N-Glycosylation)GTIEGR{Fuc:1; Hex:4; HexNAc:4; Neu5Ac:2}	SVMP/Catalytic Domain_7	4313.82	-6.37997e-07	0	77.763	4	1	tr|A0A1L8D649|A0A1L8D649_BOTAT_SVMP_Catalytic Domain	SVMP
R2	gF2.3	HDHAQLLTGMIFNGTIEGR	Fuc:1; Hex:3; HexNAc:8; Neu5Ac:2	B35	HDHAQLLTGMIFNGTIEGR:B35	Yes	Fucosylated and Sialylated	HDHAQLLTGM(Oxidation)IFN(N-Glycosylation)GTIEGR{@acetyl:1; Fuc:1; Hex:3; HexNAc:8; Neu5Ac:2}	SVMP/Catalytic Domain_7	5028.06	-0.00436929	0	50.4587	4	1	tr|A0A1L8D649|A0A1L8D649_BOTAT_SVMP_Catalytic Domain	SVMP
R2	gF2.3	HDHAQLLTGMIFNGTIEGR	Hex:5; HexNAc:4; Neu5Ac:4	B7	HDHAQLLTGMIFNGTIEGR:B7	Yes	Sialylated	HDHAQLLTGM(Oxidation)IFN(N-Glycosylation)GTIEGR{@acetyl:1; Hex:5; HexNAc:4; Neu5Ac:4}	SVMP/Catalytic Domain_7	4988.03	-0.0068209	0	24.454	4	1	tr|A0A1L8D649|A0A1L8D649_BOTAT_SVMP_Catalytic Domain	SVMP
R2	gF2.3	HDHAQLLTGMIFNGTIEGR	Hex:6; HexNAc:5; Neu5Ac:2	B14	HDHAQLLTGMIFNGTIEGR:B14		Sialylated	HDHAQLLTGM(Oxidation)IFN(N-Glycosylation)GTIEGR{Hex:6; HexNAc:5; Neu5Ac:2}	SVMP/Catalytic Domain_7	4694.97	-5.42817e-06	-3.93983	20.7384	4	2	tr|A0A1L8D649|A0A1L8D649_BOTAT_SVMP_Catalytic Domain	SVMP
R2	gF2.3	HDHAQLLTGMIFNGTIEGR	Hex:6; HexNAc:5; Neu5Ac:4	B49	HDHAQLLTGMIFNGTIEGR:B49		Sialylated	HDHAQLLTGM(Oxidation)IFN(N-Glycosylation)GTIEGR{Hex:6; HexNAc:5; Neu5Ac:4}	SVMP/Catalytic Domain_7	5277.17	-6.5095e-06	9.69284	11.6976	3;4	2	tr|A0A1L8D649|A0A1L8D649_BOTAT_SVMP_Catalytic Domain	SVMP
R2	gF2.3	HDHAQLLTGMIFNGTIEGR	Fuc:1; Hex:5; HexNAc:5; Neu5Ac:4	B22	HDHAQLLTGMIFNGTIEGR:B22		Fucosylated and Sialylated	HDHAQLLTGM(Oxidation)IFN(N-Glycosylation)GTIEGR{Fuc:1; Hex:5; HexNAc:5; Neu5Ac:4}	SVMP/Catalytic Domain_7	5284.15	-0.00435548	0	10.5497	4	1	tr|A0A1L8D649|A0A1L8D649_BOTAT_SVMP_Catalytic Domain	SVMP
R2	gF2.3	KYTGNSTAIR	Hex:5; HexNAc:2	A1	KYTGNSTAIR:A1		High mannose	KYTGN(N-Glycosylation)STAIR{Hex:5; HexNAc:2}	SVMP/Catalytic Domain_11	2326	1.61873e-06	13.7687	143.643	3	2	BJACESS04003_SVMP|m.6718_Zinc_metalloproteinase-disintegrin-like_VMP-III_OS=Agkistrodon_piscivorus_leucostoma_PE=2_SV=1_SVMP_Catalytic Domain	SVMP
R2	gF2.3	KYTGNSTAIR	Fuc:1; Hex:5; HexNAc:4; Neu5Ac:3	B9	KYTGNSTAIR:B9		Fucosylated and Sialylated	KYTGN(N-Glycosylation)STAIR{Fuc:1; Hex:5; HexNAc:4; Neu5Ac:3}	SVMP/Catalytic Domain_11	3751.5	1.74834e-06	-1.04159	105.809	3	2	BJACESS04003_SVMP|m.6718_Zinc_metalloproteinase-disintegrin-like_VMP-III_OS=Agkistrodon_piscivorus_leucostoma_PE=2_SV=1_SVMP_Catalytic Domain	SVMP
R2	gF2.3	KYTGNSTAIR	Fuc:1; Hex:5; HexNAc:4; Neu5Ac:4	B11	KYTGNSTAIR:B11		Fucosylated and Sialylated	KYTGN(N-Glycosylation)STAIR{Fuc:1; Hex:5; HexNAc:4; Neu5Ac:4}	SVMP/Catalytic Domain_11	4042.6	8.51326e-07	16.1883	104.653	3;4	2	BJACESS04003_SVMP|m.6718_Zinc_metalloproteinase-disintegrin-like_VMP-III_OS=Agkistrodon_piscivorus_leucostoma_PE=2_SV=1_SVMP_Catalytic Domain	SVMP
R2	gF2.3	KYTGNSTAIR	Fuc:1; Hex:4; HexNAc:4; Neu5Ac:2	B10	KYTGNSTAIR:B10		Fucosylated and Sialylated	KYTGN(N-Glycosylation)STAIR{Fuc:1; Hex:4; HexNAc:4; Neu5Ac:2}	SVMP/Catalytic Domain_11	3298.36	6.33722e-07	-3.08556	97.84	3	1	BJACESS04003_SVMP|m.6718_Zinc_metalloproteinase-disintegrin-like_VMP-III_OS=Agkistrodon_piscivorus_leucostoma_PE=2_SV=1_SVMP_Catalytic Domain	SVMP
R2	gF2.3	KYTGNSTAIR	Fuc:1; Hex:5; HexNAc:3; Neu5Ac:2	B3	KYTGNSTAIR:B3		Fucosylated and Sialylated	KYTGN(N-Glycosylation)STAIR{Fuc:1; Hex:5; HexNAc:3; Neu5Ac:2}	SVMP/Catalytic Domain_11	3257.33	6.5578e-07	0	92.9257	3	1	BJACESS04003_SVMP|m.6718_Zinc_metalloproteinase-disintegrin-like_VMP-III_OS=Agkistrodon_piscivorus_leucostoma_PE=2_SV=1_SVMP_Catalytic Domain	SVMP
R2	gF2.3	KYTGNSTAIR	Fuc:1; Hex:5; HexNAc:4; Neu5Ac:3; Neu5Gc:1	B48	KYTGNSTAIR:B48	Yes	Fucosylated and Sialylated	KYTGN(N-Glycosylation)STAIR{@acetyl:1; Fuc:1; Hex:5; HexNAc:4; Neu5Ac:3; Neu5Gc:1}	SVMP/Catalytic Domain_11	4100.62	-1.56661e-06	12.6813	85.8459	3;4	2	BJACESS04003_SVMP|m.6718_Zinc_metalloproteinase-disintegrin-like_VMP-III_OS=Agkistrodon_piscivorus_leucostoma_PE=2_SV=1_SVMP_Catalytic Domain	SVMP
R2	gF2.3	KYTGNSTAIR	Fuc:1; Hex:5; HexNAc:4	B16	KYTGNSTAIR:B16		Fucosylated	KYTGN(N-Glycosylation)STAIR{Fuc:1; Hex:5; HexNAc:4}	SVMP/Catalytic Domain_11	2878.22	6.26154e-07	0	78.2291	3	1	BJACESS04003_SVMP|m.6718_Zinc_metalloproteinase-disintegrin-like_VMP-III_OS=Agkistrodon_piscivorus_leucostoma_PE=2_SV=1_SVMP_Catalytic Domain	SVMP
R2	gF2.3	KYTGNSTAIR	Fuc:1; Hex:4; HexNAc:3; Neu5Ac:2	B8	KYTGNSTAIR:B8		Fucosylated and Sialylated	KYTGN(N-Glycosylation)STAIR{Fuc:1; Hex:4; HexNAc:3; Neu5Ac:2}	SVMP/Catalytic Domain_11	3095.28	1.23827e-06	0	65.0885	3	1	BJACESS04003_SVMP|m.6718_Zinc_metalloproteinase-disintegrin-like_VMP-III_OS=Agkistrodon_piscivorus_leucostoma_PE=2_SV=1_SVMP_Catalytic Domain	SVMP
R2	gF2.3	KYTGNSTAIR	Fuc:1; Hex:5; HexNAc:4; Neu5Ac:2	B43	KYTGNSTAIR:B43		Fucosylated and Sialylated	KYTGN(N-Glycosylation)STAIR{Fuc:1; Hex:5; HexNAc:4; Neu5Ac:2}	SVMP/Catalytic Domain_11	3460.41	2.01919e-07	-3.10377	56.3538	3	2	BJACESS04003_SVMP|m.6718_Zinc_metalloproteinase-disintegrin-like_VMP-III_OS=Agkistrodon_piscivorus_leucostoma_PE=2_SV=1_SVMP_Catalytic Domain	SVMP
R2	gF2.3	KYTGNSTAIR	Fuc:1; Hex:5; HexNAc:4; Neu5Ac:4	B11	KYTGNSTAIR:B11		Fucosylated and Sialylated	KYTGN(N-Glycosylation)STAIR{Fuc:1; Hex:5; HexNAc:4; Neu5Ac:4}	SVMP/Catalytic Domain_11	4042.62	-3.31529e-06	8.39997	23.0087	3	1	BJACESS04003_SVMP|m.6718_Zinc_metalloproteinase-disintegrin-like_VMP-III_OS=Agkistrodon_piscivorus_leucostoma_PE=2_SV=1_SVMP_Catalytic Domain	SVMP
R2	gF2.3	KYTGNSTAIR	Fuc:1; Hex:3; HexNAc:7; Neu5Ac:2	B40	KYTGNSTAIR:B40	Yes	Fucosylated and Sialylated	KYTGN(N-Glycosylation)STAIR{@acetyl:1; Fuc:1; Hex:3; HexNAc:7; Neu5Ac:2}	SVMP/Catalytic Domain_11	3809.51	-0.00576377	0	18.1424	3	1	BJACESS04003_SVMP|m.6718_Zinc_metalloproteinase-disintegrin-like_VMP-III_OS=Agkistrodon_piscivorus_leucostoma_PE=2_SV=1_SVMP_Catalytic Domain	SVMP
R2	gF2.3	KYTGNSTAIR	Fuc:1; Hex:3; HexNAc:6; Neu5Ac:1	B34	KYTGNSTAIR:B34		Fucosylated and Sialylated	KYTGN(N-Glycosylation)STAIR{Fuc:1; Hex:3; HexNAc:6; Neu5Ac:1}	SVMP/Catalytic Domain_11	3251.36	3.58974e-06	13.6209	15.4683	3	2	BJACESS04003_SVMP|m.6718_Zinc_metalloproteinase-disintegrin-like_VMP-III_OS=Agkistrodon_piscivorus_leucostoma_PE=2_SV=1_SVMP_Catalytic Domain	SVMP
R2	gF2.3	KYTGNSTAIR	Fuc:1; Hex:4; HexNAc:5; Neu5Ac:2	B21	KYTGNSTAIR:B21		Fucosylated and Sialylated	KYTGN(N-Glycosylation)STAIR{Fuc:1; Hex:4; HexNAc:5; Neu5Ac:2}	SVMP/Catalytic Domain_11	3519.45	-0.00511604	0	10.211	3	1	BJACESS04003_SVMP|m.6718_Zinc_metalloproteinase-disintegrin-like_VMP-III_OS=Agkistrodon_piscivorus_leucostoma_PE=2_SV=1_SVMP_Catalytic Domain	SVMP
R2	gF2.3	KHDHAQLLTGMIFNGTIEGR	Fuc:1; Hex:5; HexNAc:4; Neu5Ac:4	B11	KHDHAQLLTGMIFNGTIEGR:B11		Fucosylated and Sialylated	KHDHAQLLTGMIFN(N-Glycosylation)GTIEGR{Fuc:1; Hex:5; HexNAc:4; Neu5Ac:4}	SVMP/Catalytic Domain_7	5170.15	1.46401e-06	0	131.366	4	2	tr|A0A1L8D649|A0A1L8D649_BOTAT_SVMP_Catalytic Domain	SVMP
R2	gF2.3	KHDHAQLLTGMIFNGTIEGR	Fuc:1; Hex:5; HexNAc:4; Neu5Ac:3	B9	KHDHAQLLTGMIFNGTIEGR:B9		Fucosylated and Sialylated	KHDHAQLLTGMIFN(N-Glycosylation)GTIEGR{Fuc:1; Hex:5; HexNAc:4; Neu5Ac:3}	SVMP/Catalytic Domain_7	4879.06	-1.32196e-07	0	125.261	5	2	tr|A0A1L8D649|A0A1L8D649_BOTAT_SVMP_Catalytic Domain	SVMP
R2	gF2.3	KHDHAQLLTGMIFNGTIEGR	Fuc:1; Hex:5; HexNAc:4; Neu5Ac:2	B43	KHDHAQLLTGMIFNGTIEGR:B43		Fucosylated and Sialylated	KHDHAQLLTGMIFN(N-Glycosylation)GTIEGR{Fuc:1; Hex:5; HexNAc:4; Neu5Ac:2}	SVMP/Catalytic Domain_7	4587.98	-1.88378e-06	0	94.889	5	2	tr|A0A1L8D649|A0A1L8D649_BOTAT_SVMP_Catalytic Domain	SVMP
R2	gF2.3	KHDHAQLLTGMIFNGTIEGR	Fuc:1; Hex:5; HexNAc:4; Neu5Ac:4	B11	KHDHAQLLTGMIFNGTIEGR:B11		Fucosylated and Sialylated	KHDHAQLLTGM(Oxidation)IFN(N-Glycosylation)GTIEGR{Fuc:1; Hex:5; HexNAc:4; Neu5Ac:4}	SVMP/Catalytic Domain_7	5186.18	-4.42004e-06	0	93.7695	4	1	tr|A0A1L8D649|A0A1L8D649_BOTAT_SVMP_Catalytic Domain	SVMP
R2	gF2.3	KHDHAQLLTGMIFNGTIEGR	Fuc:1; Hex:5; HexNAc:5; Neu5Ac:3	B20	KHDHAQLLTGMIFNGTIEGR:B20		Fucosylated and Sialylated	KHDHAQLLTGMIFN(N-Glycosylation)GTIEGR{Fuc:1; Hex:5; HexNAc:5; Neu5Ac:3}	SVMP/Catalytic Domain_7	5116.15	-0.00664629	0	62.814	4	1	tr|A0A1L8D649|A0A1L8D649_BOTAT_SVMP_Catalytic Domain	SVMP
R2	gF2.3	KHDHAQLLTGMIFNGTIEGR	Fuc:1; Hex:3; HexNAc:8; Neu5Ac:2	B35	KHDHAQLLTGMIFNGTIEGR:B35	Yes	Fucosylated and Sialylated	KHDHAQLLTGM(Oxidation)IFN(N-Glycosylation)GTIEGR{@acetyl:1; Fuc:1; Hex:3; HexNAc:8; Neu5Ac:2}	SVMP/Catalytic Domain_7	5134.14	8.43534e-06	-5.6585	55.4086	5	2	tr|A0A1L8D649|A0A1L8D649_BOTAT_SVMP_Catalytic Domain	SVMP
R2	gF2.3	KHDHAQLLTGMIFNGTIEGR	Hex:5; HexNAc:4; Neu5Ac:4	B7	KHDHAQLLTGMIFNGTIEGR:B7		Sialylated	KHDHAQLLTGMIFN(N-Glycosylation)GTIEGR{Hex:5; HexNAc:4; Neu5Ac:4}	SVMP/Catalytic Domain_7	5046.04	-0.00434868	0	37.7587	4	3	tr|A0A1L8D649|A0A1L8D649_BOTAT_SVMP_Catalytic Domain	SVMP
R2	gF2.3	KHDHAQLLTGMIFNGTIEGR	Fuc:1; Hex:5; HexNAc:4; Neu5Ac:4	B11	KHDHAQLLTGMIFNGTIEGR:B11	Yes	Fucosylated and Sialylated	KHDHAQLLTGMIFN(N-Glycosylation)GTIEGR{@acetyl:1; Fuc:1; Hex:5; HexNAc:4; Neu5Ac:4}	SVMP/Catalytic Domain_7	5231.16	-0.00362954	0	34.8498	4	1	tr|A0A1L8D649|A0A1L8D649_BOTAT_SVMP_Catalytic Domain	SVMP
R2	gF2.3	KHDHAQLLTGMIFNGTIEGR	Hex:5; HexNAc:4; Neu5Ac:4	B7	KHDHAQLLTGMIFNGTIEGR:B7	Yes	Sialylated	KHDHAQLLTGM(Oxidation)IFN(N-Glycosylation)GTIEGR{@acetyl:1; Hex:5; HexNAc:4; Neu5Ac:4}	SVMP/Catalytic Domain_7	5116.14	-0.0066528	0	11.6041	5	1	tr|A0A1L8D649|A0A1L8D649_BOTAT_SVMP_Catalytic Domain	SVMP
R2	gF2.3	INVTSAGGVTLSSFRK	Fuc:1; Hex:5; HexNAc:4; Neu5Ac:4	B11	INVTSAGGVTLSSFRK:B11		Fucosylated and Sialylated	IN(N-Glycosylation)VTSAGGVTLSSFRK{Fuc:1; Hex:5; HexNAc:4; Neu5Ac:4}	SVMP/Catalytic Domain_8	4568.92	-1.95614e-06	-3.28763	90.3929	4	2	BJACESS03970_SVMP|m.6666_Zinc_metalloproteinase-disintegrin-like_ACLD_OS=Agkistrodon_contortrix_laticinctus_PE=2_SV=1_SVMP_Catalytic Domain	SVMP
R2	gF2.3	INVTSAGGVTLSSFRK	Fuc:1; Hex:6; HexNAc:5; Neu5Ac:4	B12	INVTSAGGVTLSSFRK:B12		Fucosylated and Sialylated	IN(N-Glycosylation)VTSAGGVTLSSFRK{Fuc:1; Hex:6; HexNAc:5; Neu5Ac:4}	SVMP/Catalytic Domain_8	4934.08	-5.7684e-06	0	64.154	3	2	BJACESS03970_SVMP|m.6666_Zinc_metalloproteinase-disintegrin-like_ACLD_OS=Agkistrodon_contortrix_laticinctus_PE=2_SV=1_SVMP_Catalytic Domain	SVMP
R2	gF2.3	INVTSAGGVTLSSFRK	Fuc:1; Hex:5; HexNAc:4; Neu5Ac:3	B9	INVTSAGGVTLSSFRK:B9		Fucosylated and Sialylated	IN(N-Glycosylation)VTSAGGVTLSSFRK{Fuc:1; Hex:5; HexNAc:4; Neu5Ac:3}	SVMP/Catalytic Domain_8	4279.85	-0.000475099	0	32.4928	3	2	BJACESS03970_SVMP|m.6666_Zinc_metalloproteinase-disintegrin-like_ACLD_OS=Agkistrodon_contortrix_laticinctus_PE=2_SV=1_SVMP_Catalytic Domain	SVMP
R2	gF2.3	INVTSAGGVTLSSFRK	Fuc:1; Hex:5; HexNAc:4; Neu5Ac:3; Neu5Gc:1	B48	INVTSAGGVTLSSFRK:B48	Yes	Fucosylated and Sialylated	IN(N-Glycosylation)VTSAGGVTLSSFRK{@acetyl:1; Fuc:1; Hex:5; HexNAc:4; Neu5Ac:3; Neu5Gc:1}	SVMP/Catalytic Domain_8	4626.92	1.81168e-07	0	11.3399	4	1	BJACESS03970_SVMP|m.6666_Zinc_metalloproteinase-disintegrin-like_ACLD_OS=Agkistrodon_contortrix_laticinctus_PE=2_SV=1_SVMP_Catalytic Domain	SVMP
R2	gF2.3	INVTSAGGVTLSSFRK	Fuc:1; Hex:5; HexNAc:5; Neu5Ac:1	B18	INVTSAGGVTLSSFRK:B18		Fucosylated and Sialylated	IN(N-Glycosylation)VTSAGGVTLSSFRK{Fuc:1; Hex:5; HexNAc:5; Neu5Ac:1}	SVMP/Catalytic Domain_8	3916.74	-0.00460468	0	10.1688	4	1	BJACESS03970_SVMP|m.6666_Zinc_metalloproteinase-disintegrin-like_ACLD_OS=Agkistrodon_contortrix_laticinctus_PE=2_SV=1_SVMP_Catalytic Domain	SVMP
R2	gF2.3	YTGNSTAIR	Fuc:1; Hex:5; HexNAc:4; Neu5Ac:4	B11	YTGNSTAIR:B11		Fucosylated and Sialylated	YTGN(N-Glycosylation)STAIR{Fuc:1; Hex:5; HexNAc:4; Neu5Ac:4}	SVMP/Catalytic Domain_11	3914.51	-1.46169e-06	0	45.3534	3	1	BJACESS04003_SVMP|m.6718_Zinc_metalloproteinase-disintegrin-like_VMP-III_OS=Agkistrodon_piscivorus_leucostoma_PE=2_SV=1_SVMP_Catalytic Domain	SVMP
R2	gF2.3	YTGNSTAIR	Fuc:1; Hex:5; HexNAc:4; Neu5Ac:2	B43	YTGNSTAIR:B43		Fucosylated and Sialylated	YTGN(N-Glycosylation)STAIR{Fuc:1; Hex:5; HexNAc:4; Neu5Ac:2}	SVMP/Catalytic Domain_11	3332.31	1.82696e-06	-3.43755	43.779	3	1	BJACESS04003_SVMP|m.6718_Zinc_metalloproteinase-disintegrin-like_VMP-III_OS=Agkistrodon_piscivorus_leucostoma_PE=2_SV=1_SVMP_Catalytic Domain	SVMP
R2	gF2.3	YTGNSTAIR	Fuc:1; Hex:4; HexNAc:4; Neu5Ac:2	B10	YTGNSTAIR:B10		Fucosylated and Sialylated	YTGN(N-Glycosylation)STAIR{Fuc:1; Hex:4; HexNAc:4; Neu5Ac:2}	SVMP/Catalytic Domain_11	3170.26	2.39471e-06	-3.31637	10.7912	3	1	BJACESS04003_SVMP|m.6718_Zinc_metalloproteinase-disintegrin-like_VMP-III_OS=Agkistrodon_piscivorus_leucostoma_PE=2_SV=1_SVMP_Catalytic Domain	SVMP
R2	gF2.3	YTGNSTAIR	Fuc:1; Hex:5; HexNAc:4; Neu5Ac:3; Neu5Gc:1	B48	YTGNSTAIR:B48	Yes	Fucosylated and Sialylated	YTGN(N-Glycosylation)STAIR{@acetyl:1; Fuc:1; Hex:5; HexNAc:4; Neu5Ac:3; Neu5Gc:1}	SVMP/Catalytic Domain_11	3972.52	-1.80425e-06	11.4853	10.6036	3	1	BJACESS04003_SVMP|m.6718_Zinc_metalloproteinase-disintegrin-like_VMP-III_OS=Agkistrodon_piscivorus_leucostoma_PE=2_SV=1_SVMP_Catalytic Domain	SVMP
R2	gF2.3	YTGNSTAIR	Fuc:1; Hex:5; HexNAc:4; Neu5Ac:2	B43	YTGNSTAIR:B43		Fucosylated and Sialylated	YTGN(N-Glycosylation)STAIR{Fuc:1; Hex:5; HexNAc:4; Neu5Ac:2}	SVMP/Catalytic Domain_11	3349.34	-0.0050811	0	8.94234	3	1	BJACESS04003_SVMP|m.6718_Zinc_metalloproteinase-disintegrin-like_VMP-III_OS=Agkistrodon_piscivorus_leucostoma_PE=2_SV=1_SVMP_Catalytic Domain	SVMP
R2	gF2.3	NVTNKDEQTR	Fuc:1; Hex:5; HexNAc:4; Neu5Ac:2	B43	NVTNKDEQTR:B43		Fucosylated and Sialylated	N(N-Glycosylation)VTNKDEQTR{Fuc:1; Hex:5; HexNAc:4; Neu5Ac:2}	SVSP_5	3554.42	-2.37762e-06	15.7578	75.7685	3;4	2	BJAR454SVSP04_Snake_venom_serine_protease_homolog_OS=Bothrops_jararacussu_PE=1|Q7T229|VSPH_BOTJR_SVSP_	SVSP
R2	gF2.3	NVTNKDEQTR	Fuc:1; Hex:5; HexNAc:4; Neu5Ac:4	B11	NVTNKDEQTR:B11		Fucosylated and Sialylated	N(N-Glycosylation)VTNKDEQTR{Fuc:1; Hex:5; HexNAc:4; Neu5Ac:4}	SVSP_5	4136.6	7.20934e-07	16.1719	73.3662	3;4	3	BJAR454SVSP04_Snake_venom_serine_protease_homolog_OS=Bothrops_jararacussu_PE=1|Q7T229|VSPH_BOTJR_SVSP_	SVSP
R2	gF2.3	NVTNKDEQTR	Fuc:1; Hex:5; HexNAc:4; Neu5Ac:4	B11	NVTNKDEQTR:B11		Fucosylated and Sialylated	N(N-Glycosylation)VTNKDEQTR{Fuc:1; Hex:5; HexNAc:4; Neu5Ac:4}	SVSP_5	4153.63	-0.00409767	0	63.2751	4	1	BJAR454SVSP04_Snake_venom_serine_protease_homolog_OS=Bothrops_jararacussu_PE=1|Q7T229|VSPH_BOTJR_SVSP_	SVSP
R2	gF2.3	NVTNKDEQTR	Fuc:1; Hex:4; HexNAc:3; Neu5Ac:2	B8	NVTNKDEQTR:B8		Fucosylated and Sialylated	N(N-Glycosylation)VTNKDEQTR{Fuc:1; Hex:4; HexNAc:3; Neu5Ac:2}	SVSP_5	3189.29	-3.24912e-06	12.9426	62.258	3	1	BJAR454SVSP04_Snake_venom_serine_protease_homolog_OS=Bothrops_jararacussu_PE=1|Q7T229|VSPH_BOTJR_SVSP_	SVSP
R2	gF2.3	NVTNKDEQTR	Fuc:1; Hex:5; HexNAc:4; Neu5Ac:3; Neu5Gc:1	B48	NVTNKDEQTR:B48	Yes	Fucosylated and Sialylated	N(N-Glycosylation)VTNKDEQTR{@acetyl:1; Fuc:1; Hex:5; HexNAc:4; Neu5Ac:3; Neu5Gc:1}	SVSP_5	4194.61	4.35795e-07	13.0853	9.16383	3;4	1	BJAR454SVSP04_Snake_venom_serine_protease_homolog_OS=Bothrops_jararacussu_PE=1|Q7T229|VSPH_BOTJR_SVSP_	SVSP
R2	gF2.3	SLVAIFNSTGFF	Fuc:1; Hex:5; HexNAc:4; Neu5Ac:4	B11	SLVAIFNSTGFF:B11		Fucosylated and Sialylated	SLVAIFN(N-Glycosylation)STGFF{Fuc:1; Hex:5; HexNAc:4; Neu5Ac:4}	SVSP_6	4234.7	-2.29042e-06	10.3414	95.2776	3;4	8	BJACESS05941_SVSP|m.10150_Snake_venom_serine_protease_HS114_OS=Bothrops_jararaca_PE=1_SV=1_SVSP_	SVSP
R2	gF2.3	SLVAIFNSTGFF	Fuc:1; Hex:5; HexNAc:4; Neu5Ac:4	B11	SLVAIFNSTGFF:B11		Fucosylated and Sialylated	SLVAIFN(N-Glycosylation)STGFF{Fuc:1; Hex:5; HexNAc:4; Neu5Ac:4}	SVSP_6	4234.7	-3.18693e-06	5.23686	95.04	3	4	BJACESS05941_SVSP|m.10150_Snake_venom_serine_protease_HS114_OS=Bothrops_jararaca_PE=1_SV=1_SVSP_	SVSP
R2	gF2.3	SLVAIFNSTGFF	Fuc:1; Hex:5; HexNAc:4; Neu5Ac:4	B11	SLVAIFNSTGFF:B11		Fucosylated and Sialylated	SLVAIFN(N-Glycosylation)STGFF{Fuc:1; Hex:5; HexNAc:4; Neu5Ac:4}	SVSP_6	4237.72	-0.00071522	0	42.3695	3	8	BJACESS05941_SVSP|m.10150_Snake_venom_serine_protease_HS114_OS=Bothrops_jararaca_PE=1_SV=1_SVSP_	SVSP
R2	gF2.3	SLVAIFNSTGFF	Fuc:1; Hex:5; HexNAc:4; Neu5Ac:4	B11	SLVAIFNSTGFF:B11		Fucosylated and Sialylated	SLVAIFN(N-Glycosylation)STGFF{Fuc:1; Hex:5; HexNAc:4; Neu5Ac:4}	SVSP_6	4234.7	-2.43908e-06	11.0146	21.0523	3;4	5	BJACESS05941_SVSP|m.10150_Snake_venom_serine_protease_HS114_OS=Bothrops_jararaca_PE=1_SV=1_SVSP_	SVSP
R2	gF2.3	YGSNLTAVR	Hex:5; HexNAc:2	A1	YGSNLTAVR:A1		High mannose	YGSN(N-Glycosylation)LTAVR{Hex:5; HexNAc:2}	SVMP/Catalytic Domain_4	2195.93	5.54664e-07	0	158.804	2	1	BJAR454SVMPPIII03_Zinc_metalloproteinase-disintegrin-like_halysase_OS=Gloydius_halys_PE=1|Q8AWI5|VM3HA_GLOHA_SVMP_Catalytic Domain	SVMP
R2	gF2.3	YGSNLTAVR	Hex:3; HexNAc:6; Neu5Ac:2	B33	YGSNLTAVR:B33		Sialylated	YGSN(N-Glycosylation)LTAVR{Hex:3; HexNAc:6; Neu5Ac:2}	SVMP/Catalytic Domain_4	3288.33	-0.00668886	0	83.6031	3	1	BJAR454SVMPPIII03_Zinc_metalloproteinase-disintegrin-like_halysase_OS=Gloydius_halys_PE=1|Q8AWI5|VM3HA_GLOHA_SVMP_Catalytic Domain	SVMP
R2	gF2.3	YGSNLTAVR	Fuc:1; Hex:3; HexNAc:6; Neu5Ac:1	B34	YGSNLTAVR:B34		Fucosylated and Sialylated	YGSN(N-Glycosylation)LTAVR{Fuc:1; Hex:3; HexNAc:6; Neu5Ac:1}	SVMP/Catalytic Domain_4	3143.26	-0.00698611	0	79.8788	3	1	BJAR454SVMPPIII03_Zinc_metalloproteinase-disintegrin-like_halysase_OS=Gloydius_halys_PE=1|Q8AWI5|VM3HA_GLOHA_SVMP_Catalytic Domain	SVMP
R2	gF2.3	YGSNLTAVR	Fuc:1; Hex:6; HexNAc:3; Neu5Ac:2	B6	YGSNLTAVR:B6		Fucosylated and Sialylated	YGSN(N-Glycosylation)LTAVR{Fuc:1; Hex:6; HexNAc:3; Neu5Ac:2}	SVMP/Catalytic Domain_4	3289.31	-4.38888e-07	0	69.2807	3	1	BJAR454SVMPPIII03_Zinc_metalloproteinase-disintegrin-like_halysase_OS=Gloydius_halys_PE=1|Q8AWI5|VM3HA_GLOHA_SVMP_Catalytic Domain	SVMP
R2	gF2.3	INVTSAGGVTLSSFR	Fuc:1; Hex:5; HexNAc:4; Neu5Ac:2	B43	INVTSAGGVTLSSFR:B43		Fucosylated and Sialylated	IN(N-Glycosylation)VTSAGGVTLSSFR{Fuc:1; Hex:5; HexNAc:4; Neu5Ac:2}	SVMP/Catalytic Domain_8	3858.64	-1.94185e-06	0	115.493	3	1	BJACESS03970_SVMP|m.6666_Zinc_metalloproteinase-disintegrin-like_ACLD_OS=Agkistrodon_contortrix_laticinctus_PE=2_SV=1_SVMP_Catalytic Domain	SVMP
R2	gF2.3	INVTSAGGVTLSSFR	Fuc:1; Hex:5; HexNAc:4; Neu5Ac:4	B11	INVTSAGGVTLSSFR:B11		Fucosylated and Sialylated	IN(N-Glycosylation)VTSAGGVTLSSFR{Fuc:1; Hex:5; HexNAc:4; Neu5Ac:4}	SVMP/Catalytic Domain_8	4441.83	-0.00022807	0	114.659	4	4	BJACESS03970_SVMP|m.6666_Zinc_metalloproteinase-disintegrin-like_ACLD_OS=Agkistrodon_contortrix_laticinctus_PE=2_SV=1_SVMP_Catalytic Domain	SVMP
R2	gF2.3	INVTSAGGVTLSSFR	Fuc:1; Hex:6; HexNAc:5; Neu5Ac:4	B12	INVTSAGGVTLSSFR:B12		Fucosylated and Sialylated	IN(N-Glycosylation)VTSAGGVTLSSFR{Fuc:1; Hex:6; HexNAc:5; Neu5Ac:4}	SVMP/Catalytic Domain_8	4805.95	-2.99346e-09	-5.39661	74.7004	3	2	BJACESS03970_SVMP|m.6666_Zinc_metalloproteinase-disintegrin-like_ACLD_OS=Agkistrodon_contortrix_laticinctus_PE=2_SV=1_SVMP_Catalytic Domain	SVMP
R2	gF2.3	LGMMVDLSHTSNETAK	Hex:5; HexNAc:2	A1	LGMMVDLSHTSNETAK:A1		High mannose	LGMMVDLSHTSN(N-Glycosylation)ETAK{Hex:5; HexNAc:2}	Dpase_1	2949.24	3.80748e-08	11.3114	179.024	3	1	BJARGLA00898|m.21260_Dipeptidase_2_OS=Mus_musculus_GN=Dpep2_PE=1|Q8C255|DPEP2_MOUSE_DPase_	DPase
R2	gF2.3	LGMMVDLSHTSNETAK	Hex:6; HexNAc:2	A2	LGMMVDLSHTSNETAK:A2		High mannose	LGMMVDLSHTSN(N-Glycosylation)ETAK{Hex:6; HexNAc:2}	Dpase_1	3111.29	-1.70471e-07	-1.41785	165.992	3	1	BJARGLA00898|m.21260_Dipeptidase_2_OS=Mus_musculus_GN=Dpep2_PE=1|Q8C255|DPEP2_MOUSE_DPase_	DPase
R2	gF2.3	LGMMVDLSHTSNETAK	Hex:6; HexNAc:2	A2	LGMMVDLSHTSNETAK:A2		High mannose	LGMM(Oxidation)VDLSHTSN(N-Glycosylation)ETAK{Hex:6; HexNAc:2}	Dpase_1	3127.29	-1.6306e-06	0	93.2257	3	1	BJARGLA00898|m.21260_Dipeptidase_2_OS=Mus_musculus_GN=Dpep2_PE=1|Q8C255|DPEP2_MOUSE_DPase_	DPase
R2	gF2.3	DLPALLNASEGK	Fuc:1; Hex:5; HexNAc:5; Neu5Ac:4	B22	DLPALLNASEGK:B22		Fucosylated and Sialylated	DLPALLN(N-Glycosylation)ASEGK{Fuc:1; Hex:5; HexNAc:5; Neu5Ac:4}	DNAse_2	4362.78	-5.63375e-06	-4.67641	12.9616	3	2	tr|J3RZ14|J3RZ14_CROAD_DNAse_	DNAse
R2	gF2.3	DLPALLNASEGK	Fuc:1; Hex:5; HexNAc:5; Neu5Ac:2	B19	DLPALLNASEGK:B19		Fucosylated and Sialylated	DLPALLN(N-Glycosylation)ASEGK{Fuc:1; Hex:5; HexNAc:5; Neu5Ac:2}	DNAse_2	3782.58	-0.000533564	0	12.4629	3	1	tr|J3RZ14|J3RZ14_CROAD_DNAse_	DNAse
R2	gF2.3	LFSNCSQEDQRK	Hex:5; HexNAc:2	A1	LFSNCSQEDQRK:A1		High mannose	LFSN(N-Glycosylation)C(Carbamidomethyl)SQEDQRK{Hex:5; HexNAc:2}	SVMP/Catalytic Domain_2	2727.1	1.21523e-06	-2.4116	92.2894	3	1	BJACESS04728_SVMP|m.7903_Zinc_metalloproteinase-disintegrin-like_ACLD_OS=Agkistrodon_contortrix_laticinctus_PE=2_SV=1_SVMP_Catalytic Domain	SVMP
R2	gF2.3	LFSNCSQEDQRK	Fuc:1; Hex:3; HexNAc:6; Neu5Ac:1	B34	LFSNCSQEDQRK:B34		Fucosylated and Sialylated	LFSN(N-Glycosylation)C(Carbamidomethyl)SQEDQRK{Fuc:1; Hex:3; HexNAc:6; Neu5Ac:1}	SVMP/Catalytic Domain_2	3674.43	-0.00597527	0	19.1927	3	1	BJACESS04728_SVMP|m.7903_Zinc_metalloproteinase-disintegrin-like_ACLD_OS=Agkistrodon_contortrix_laticinctus_PE=2_SV=1_SVMP_Catalytic Domain	SVMP
R2	gF2.3	NMHIYLGVHNESVQYDDEQGRV	Fuc:1; Hex:5; HexNAc:4; Neu5Ac:2	B43	NMHIYLGVHNESVQYDDEQGRV:B43		Fucosylated and Sialylated	NMHIYLGVHN(N-Glycosylation)ESVQYDDEQGRV{Fuc:1; Hex:5; HexNAc:4; Neu5Ac:2}	SVSP_11	4953.02	-1.19122e-06	0	37.4522	4	1	tr|A0A2I7YS88|A0A2I7YS88_9SAUR_SVSP_	SVSP
R2	gF2.3	NMHIYLGVHNESVQYDDEQGRV	Fuc:1; Hex:5; HexNAc:4; Neu5Ac:4	B11	NMHIYLGVHNESVQYDDEQGRV:B11		Fucosylated and Sialylated	NM(Oxidation)HIYLGVHN(N-Glycosylation)ESVQYDDEQGRV{Fuc:1; Hex:5; HexNAc:4; Neu5Ac:4}	SVSP_11	5551.22	-2.3782e-06	0	11.395	5	1	tr|A0A2I7YS88|A0A2I7YS88_9SAUR_SVSP_	SVSP
R2	gF2.3	TGNSTAIR	Fuc:1; Hex:6; HexNAc:5; Neu5Ac:6	B13	TGNSTAIR:B13		Fucosylated and Sialylated	TGN(N-Glycosylation)STAIR{Fuc:1; Hex:6; HexNAc:5; Neu5Ac:6}	SVMP/Catalytic Domain_11	4733.87	-0.00741455	0	14.5021	4	2	BJACESS04003_SVMP|m.6718_Zinc_metalloproteinase-disintegrin-like_VMP-III_OS=Agkistrodon_piscivorus_leucostoma_PE=2_SV=1_SVMP_Catalytic Domain	SVMP
R2	gF2.3	TGNSTAIR	Fuc:1; Hex:3; HexNAc:8; Neu5Ac:3	B36	TGNSTAIR:B36	Yes	Fucosylated and Sialylated	TGN(N-Glycosylation)STAIR{@acetyl:1; Fuc:1; Hex:3; HexNAc:8; Neu5Ac:3}	SVMP/Catalytic Domain_11	3990.54	9.23798e-06	13.1536	8.11273	3;4	1	BJACESS04003_SVMP|m.6718_Zinc_metalloproteinase-disintegrin-like_VMP-III_OS=Agkistrodon_piscivorus_leucostoma_PE=2_SV=1_SVMP_Catalytic Domain	SVMP
R2	gF2.3	DKINVTSAGG	Fuc:1; Hex:5; HexNAc:4; Neu5Ac:4	B11	DKINVTSAGG:B11		Fucosylated and Sialylated	DKIN(N-Glycosylation)VTSAGG{Fuc:1; Hex:5; HexNAc:4; Neu5Ac:4}	SVMP/Catalytic Domain_8	3893.51	-6.55354e-08	0	20.7231	3	1	BJACESS03970_SVMP|m.6666_Zinc_metalloproteinase-disintegrin-like_ACLD_OS=Agkistrodon_contortrix_laticinctus_PE=2_SV=1_SVMP_Catalytic Domain	SVMP
R2	gF2.3	HVQEEPWNSSVTLTSK	Fuc:1; Hex:6; HexNAc:6; Neu5Ac:4	B23	HVQEEPWNSSVTLTSK:B23		Fucosylated and Sialylated	HVQEEPWN(N-Glycosylation)SSVTLTSK{Fuc:1; Hex:6; HexNAc:6; Neu5Ac:4}	DNAse_4	5342.15	-4.08154e-06	-4.9743	22.0825	3;4	2	tr|J3RZ14|J3RZ14_CROAD_DNAse_	DNAse
R2	gF2.3	IESEAHNLPYGRPQVLQNHSK	Hex:5; HexNAc:2	A1	IESEAHNLPYGRPQVLQNHSK:A1		High mannose	IESEAHNLPYGRPQVLQN(N-Glycosylation)HSK{Hex:5; HexNAc:2}	PDE_3	3632.65	3.45242e-07	0	90.9685	5	1	GFWW01032370.1.p1_PDE_	PDE
R2	gF2.3	IMVHGNATEK	Fuc:1; Hex:5; HexNAc:4; Neu5Ac:4	B11	IMVHGNATEK:B11		Fucosylated and Sialylated	IMVHGN(N-Glycosylation)ATEK{Fuc:1; Hex:5; HexNAc:4; Neu5Ac:4}	HYA_2	4031.57	1.75521e-07	0	115.893	3	1	BJARGLA00940|m.21297_Hyaluronidase_OS=Crotalus_adamanteus_PE=1|J3S820|HYAL_CROAD_HYA_	HYA
R2	gF2.3	LFSNCSQEDQR	Hex:5; HexNAc:2	A1	LFSNCSQEDQR:A1		High mannose	LFSN(N-Glycosylation)C(Carbamidomethyl)SQEDQR{Hex:5; HexNAc:2}	SVMP/Catalytic Domain_2	2616.04	-0.00650857	0	145.325	3	2	BJACESS04728_SVMP|m.7903_Zinc_metalloproteinase-disintegrin-like_ACLD_OS=Agkistrodon_contortrix_laticinctus_PE=2_SV=1_SVMP_Catalytic Domain	SVMP
R2	gF2.3	LFSNCSQEYQR	Fuc:1; Hex:5; HexNAc:4; Neu5Ac:2	B43	LFSNCSQEYQR:B43		Fucosylated and Sialylated	LFSN(N-Glycosylation)C(Carbamidomethyl)SQEYQR{Fuc:1; Hex:5; HexNAc:4; Neu5Ac:2}	SVMP/Catalytic Domain_1	3781.46	-4.97623e-07	0	81.2265	3	1	BJACESS05210_SVMP|m.8696_Zinc_metalloproteinase-disintegrin-like_ACLD_OS=Agkistrodon_contortrix_laticinctus_PE=2_SV=1_SVMP_Catalytic Domain	SVMP
R2	gF2.3	LNSPVDNSTHIAPLR	Fuc:1; Hex:6; HexNAc:5; Neu5Ac:5	B44	LNSPVDNSTHIAPLR:B44		Fucosylated and Sialylated	LNSPVDN(N-Glycosylation)STHIAPLR{Fuc:1; Hex:6; HexNAc:5; Neu5Ac:5}	SVSP_1	5257.14	-0.00666346	0	13.3906	4	1	BJACESS09309_SVSP|m.16855_Snake_venom_serine_protease_BPA_OS=Bothrops_jararaca_PE=1_SV=1_SVSP_	SVSP
R2	gF2.3	SHGVLASNCSGQYR	Fuc:1; Hex:4; HexNAc:3; Neu5Ac:2	B8	SHGVLASNCSGQYR:B8		Fucosylated and Sialylated	SHGVLASN(N-Glycosylation)C(Carbamidomethyl)SGQYR{Fuc:1; Hex:4; HexNAc:3; Neu5Ac:2}	DNAse_3	3520.41	-5.63012e-06	-3.11454	9.49219	3	1	tr|J3RZ14|J3RZ14_CROAD_DNAse_	DNAse
R2	gF2.3	VIYNVSGYGEYVQR	Hex:5; HexNAc:2	A1	VIYNVSGYGEYVQR:A1		High mannose	VIYN(N-Glycosylation)VSGYGEYVQR{Hex:5; HexNAc:2}	PLB_2	2879.26	-0.00591468	0	144.205	3	1	BJACESS00827|m.1309_Phospholipase_B_OS=Crotalus_adamanteus_PE=1_SV=1_PLB_	PLB
R2	gF2.3	VPLTGLEIWSDRDKINVTSSAGF	Fuc:1; Hex:5; HexNAc:4; Neu5Ac:4	B11	VPLTGLEIWSDRDKINVTSSAGF:B11		Fucosylated and Sialylated	VPLTGLEIWSDRDKIN(N-Glycosylation)VTSSAGF{Fuc:1; Hex:5; HexNAc:4; Neu5Ac:4}	SVMP/Catalytic Domain_21	5438.34	-0.000189162	0	13.9481	4	1	BJACESS20586_SVMP|m.35647_Zinc_metalloproteinase-disintegrin-like_ACLD_OS=Agkistrodon_contortrix_laticinctus_PE=2_SV=1_SVMP_Catalytic Domain	SVMP
R2	gF2.3	RTNCSYMLNK	Fuc:1; Hex:4; HexNAc:4; Neu5Ac:2	B10	RTNCSYMLNK:B10		Fucosylated and Sialylated	RTN(N-Glycosylation)C(Carbamidomethyl)SYMLNK{Fuc:1; Hex:4; HexNAc:4; Neu5Ac:2}	LAAO_1	3474.37	-1.59105e-06	0	44.3195	3	1	sp|B5AR80|OXLA_BOTPA_LAAO_	LAAO
R2	gF2.3	HAQLLTGMIFNGTIEGR	Fuc:1; Hex:3; HexNAc:8; Neu5Ac:2; Neu5Gc:1	B41	HAQLLTGMIFNGTIEGR:B41		Fucosylated and Sialylated	HAQLLTGM(Oxidation)IFN(N-Glycosylation)GTIEGR{Fuc:1; Hex:3; HexNAc:8; Neu5Ac:2; Neu5Gc:1}	SVMP/Catalytic Domain_7	5019.1	-2.41571e-06	-3.59887	11.7753	4	2	tr|A0A1L8D649|A0A1L8D649_BOTAT_SVMP_Catalytic Domain	SVMP
R2	gF2.3	NSTHIAPLSLPSNPASVGSVCR	Fuc:1; Hex:3; HexNAc:7; Neu5Ac:2	B40	NSTHIAPLSLPSNPASVGSVCR:B40	Yes	Fucosylated and Sialylated	N(N-Glycosylation)STHIAPLSLPSNPASVGSVC(Carbamidomethyl)R{@acetyl:1; Fuc:1; Hex:3; HexNAc:7; Neu5Ac:2}	SVSP_12	4963.06	-0.00442148	0	10.2592	4	1	tr|E9JG14|E9JG14_ECHCS_SVSP_	SVSP
R2	gF2.3	KINVTSASSDTLR	Hex:5; HexNAc:4; Neu5Ac:4	B7	KINVTSASSDTLR:B7		Sialylated	KIN(N-Glycosylation)VTSASSDTLR{Hex:5; HexNAc:4; Neu5Ac:4}	SVMP/Catalytic Domain_9	4211.72	-0.0080761	0	12.2529	3	1	BJACESS04728_SVMP|m.7903_Zinc_metalloproteinase-disintegrin-like_ACLD_OS=Agkistrodon_contortrix_laticinctus_PE=2_SV=1_SVMP_Catalytic Domain	SVMP
R3	gF3	SLVAIFNSTGFF	Hex:5; HexNAc:4; Neu5Ac:4	B7	SLVAIFNSTGFF:B7	Yes	Sialylated	SLVAIFN(N-Glycosylation)STGFF{@acetyl:1; Hex:5; HexNAc:4; Neu5Ac:4}	SVSP_6	4164.65	-0.00816679	0	136.416	3	1	BJACESS05941_SVSP|m.10150_Snake_venom_serine_protease_HS114_OS=Bothrops_jararaca_PE=1_SV=1_SVSP_	SVSP
R3	gF3	SLVAIFNSTGFF	Fuc:1; Hex:6; HexNAc:3; Neu5Ac:2	B6	SLVAIFNSTGFF:B6		Fucosylated and Sialylated	SLVAIFN(N-Glycosylation)STGFF{Fuc:1; Hex:6; HexNAc:3; Neu5Ac:2}	SVSP_6	3635.49	-0.00660626	0	128.496	3	1	BJACESS05941_SVSP|m.10150_Snake_venom_serine_protease_HS114_OS=Bothrops_jararaca_PE=1_SV=1_SVSP_	SVSP
R3	gF3	SLVAIFNSTGFF	Fuc:1; Hex:3; HexNAc:8; Neu5Ac:2	B35	SLVAIFNSTGFF:B35	Yes	Fucosylated and Sialylated	SLVAIFN(N-Glycosylation)STGFF{@acetyl:1; Fuc:1; Hex:3; HexNAc:8; Neu5Ac:2}	SVSP_6	4217.74	-0.00830233	0	96.9736	3	2	BJACESS05941_SVSP|m.10150_Snake_venom_serine_protease_HS114_OS=Bothrops_jararaca_PE=1_SV=1_SVSP_	SVSP
R3	gF3	SLVAIFNSTGFF	Fuc:1; Hex:5; HexNAc:4; Neu5Ac:4	B11	SLVAIFNSTGFF:B11		Fucosylated and Sialylated	SLVAIFN(N-Glycosylation)STGFF{Fuc:1; Hex:5; HexNAc:4; Neu5Ac:4}	SVSP_6	4256.65	-0.00516081	0	33.0895	3	2	BJACESS05941_SVSP|m.10150_Snake_venom_serine_protease_HS114_OS=Bothrops_jararaca_PE=1_SV=1_SVSP_	SVSP
R3	gF3	SLVAIFNSTGFF	Fuc:1; Hex:3; HexNAc:8; Neu5Ac:2	B35	SLVAIFNSTGFF:B35		Fucosylated and Sialylated	SLVAIFN(N-Glycosylation)STGFF{Fuc:1; Hex:3; HexNAc:8; Neu5Ac:2}	SVSP_6	4165.69	-0.00599754	0	30.7805	3	2	BJACESS05941_SVSP|m.10150_Snake_venom_serine_protease_HS114_OS=Bothrops_jararaca_PE=1_SV=1_SVSP_	SVSP
R3	gF3	SLVAIFNSTGFF	Fuc:1; Hex:3; HexNAc:8; Neu5Ac:2	B35	SLVAIFNSTGFF:B35		Fucosylated and Sialylated	SLVAIFN(N-Glycosylation)STGFF{Fuc:1; Hex:3; HexNAc:8; Neu5Ac:2}	SVSP_6	4140.67	9.82639e-06	9.75885	28.25	3	7	BJACESS05941_SVSP|m.10150_Snake_venom_serine_protease_HS114_OS=Bothrops_jararaca_PE=1_SV=1_SVSP_	SVSP
R3	gF3	SLVAIFNSTGFF	Fuc:1; Hex:5; HexNAc:5; Neu5Ac:3	B20	SLVAIFNSTGFF:B20		Fucosylated and Sialylated	SLVAIFN(N-Glycosylation)STGFF{Fuc:1; Hex:5; HexNAc:5; Neu5Ac:3}	SVSP_6	4182.69	-0.00861188	0	27.1932	3	1	BJACESS05941_SVSP|m.10150_Snake_venom_serine_protease_HS114_OS=Bothrops_jararaca_PE=1_SV=1_SVSP_	SVSP
R3	gF3	HDHAQLLTGMIFNGTIEGR	Fuc:1; Hex:3; HexNAc:8; Neu5Ac:2	B35	HDHAQLLTGMIFNGTIEGR:B35		Fucosylated and Sialylated	HDHAQLLTGMIFN(N-Glycosylation)GTIEGR{Fuc:1; Hex:3; HexNAc:8; Neu5Ac:2}	SVMP/Catalytic Domain_7	4948.06	5.31448e-06	-3.83826	149.787	4	2	tr|A0A1L8D649|A0A1L8D649_BOTAT_SVMP_Catalytic Domain	SVMP
R3	gF3	HDHAQLLTGMIFNGTIEGR	Fuc:1; Hex:3; HexNAc:8; Neu5Ac:2	B35	HDHAQLLTGMIFNGTIEGR:B35	Yes	Fucosylated and Sialylated	HDHAQLLTGMIFN(N-Glycosylation)GTIEGR{@acetyl:1; Fuc:1; Hex:3; HexNAc:8; Neu5Ac:2}	SVMP/Catalytic Domain_7	5008.08	-0.00359119	0	101.135	4	1	tr|A0A1L8D649|A0A1L8D649_BOTAT_SVMP_Catalytic Domain	SVMP
R3	gF3	HDHAQLLTGMIFNGTIEGR	Fuc:1; Hex:3; HexNAc:8; Neu5Ac:2	B35	HDHAQLLTGMIFNGTIEGR:B35		Fucosylated and Sialylated	HDHAQLLTGMIFN(N-Glycosylation)GTIEGR{Fuc:1; Hex:3; HexNAc:8; Neu5Ac:2}	SVMP/Catalytic Domain_7	4972.05	-0.0048199	0	43.2435	4	3	tr|A0A1L8D649|A0A1L8D649_BOTAT_SVMP_Catalytic Domain	SVMP
R3	gF3	HDHAQLLTGMIFNGTIEGR	Fuc:1; Hex:5; HexNAc:5; Neu5Ac:3	B20	HDHAQLLTGMIFNGTIEGR:B20		Fucosylated and Sialylated	HDHAQLLTGMIFN(N-Glycosylation)GTIEGR{Fuc:1; Hex:5; HexNAc:5; Neu5Ac:3}	SVMP/Catalytic Domain_7	4990.07	-0.00721948	0	32.1536	4	1	tr|A0A1L8D649|A0A1L8D649_BOTAT_SVMP_Catalytic Domain	SVMP
R3	gF3	HDHAQLLTGMIFNGTIEGR	Hex:5; HexNAc:4; Neu5Ac:4	B7	HDHAQLLTGMIFNGTIEGR:B7	Yes	Sialylated	HDHAQLLTGM(Oxidation)IFN(N-Glycosylation)GTIEGR{@acetyl:1; Hex:5; HexNAc:4; Neu5Ac:4}	SVMP/Catalytic Domain_7	4988.04	-0.0068215	0	25.3202	4	1	tr|A0A1L8D649|A0A1L8D649_BOTAT_SVMP_Catalytic Domain	SVMP
R3	gF3	DLINVESAANVTLASFGTWR	Fuc:1; Hex:3; HexNAc:8; Neu5Ac:2	B35	DLINVESAANVTLASFGTWR:B35		Fucosylated and Sialylated	DLINVESAAN(N-Glycosylation)VTLASFGTWR{Fuc:1; Hex:3; HexNAc:8; Neu5Ac:2}	SVMP/Catalytic Domain_10	5026.12	-0.00477072	0	44.6628	4	2	BJACESS03778_SVMP|m.6318_Zinc_metalloproteinase-disintegrin-like_HF3_OS=Bothrops_jararaca_PE=1_SV=3_SVMP_Catalytic Domain	SVMP
R3	gF3	DLINVESAANVTLASFGTWR	Fuc:1; Hex:6; HexNAc:6; Neu5Ac:6	B24	DLINVESAANVTLASFGTWR:B24		Fucosylated and Sialylated	DLINVESAAN(N-Glycosylation)VTLASFGTWR{Fuc:1; Hex:6; HexNAc:6; Neu5Ac:6}	SVMP/Catalytic Domain_10	6282.63	-0.00574769	0	33.8884	5	1	BJACESS03778_SVMP|m.6318_Zinc_metalloproteinase-disintegrin-like_HF3_OS=Bothrops_jararaca_PE=1_SV=3_SVMP_Catalytic Domain	SVMP
R3	gF3	DLINVESAANVTLASFGTWR	Fuc:1; Hex:3; HexNAc:8; Neu5Ac:2	B35	DLINVESAANVTLASFGTWR:B35	Yes	Fucosylated and Sialylated	DLINVESAAN(N-Glycosylation)VTLASFGTWR{@acetyl:1; Fuc:1; Hex:3; HexNAc:8; Neu5Ac:2}	SVMP/Catalytic Domain_10	5046.14	-0.000394376	0	27.4352	4	1	BJACESS03778_SVMP|m.6318_Zinc_metalloproteinase-disintegrin-like_HF3_OS=Bothrops_jararaca_PE=1_SV=3_SVMP_Catalytic Domain	SVMP
R3	gF3	INVTSAGGVTLSSFRK	Fuc:1; Hex:5; HexNAc:4; Neu5Ac:4	B11	INVTSAGGVTLSSFRK:B11		Fucosylated and Sialylated	IN(N-Glycosylation)VTSAGGVTLSSFRK{Fuc:1; Hex:5; HexNAc:4; Neu5Ac:4}	SVMP/Catalytic Domain_8	4590.9	-0.00478864	0	84.3746	4	1	BJACESS03970_SVMP|m.6666_Zinc_metalloproteinase-disintegrin-like_ACLD_OS=Agkistrodon_contortrix_laticinctus_PE=2_SV=1_SVMP_Catalytic Domain	SVMP
R3	gF3	INVTSAGGVTLSSFRK	Fuc:1; Hex:3; HexNAc:8; Neu5Ac:2	B35	INVTSAGGVTLSSFRK:B35		Fucosylated and Sialylated	IN(N-Glycosylation)VTSAGGVTLSSFRK{Fuc:1; Hex:3; HexNAc:8; Neu5Ac:2}	SVMP/Catalytic Domain_8	4496.88	-0.00488008	0	38.5423	3	1	BJACESS03970_SVMP|m.6666_Zinc_metalloproteinase-disintegrin-like_ACLD_OS=Agkistrodon_contortrix_laticinctus_PE=2_SV=1_SVMP_Catalytic Domain	SVMP
R3	gF3	INVTSAGGVTLSSFRK	Fuc:1; Hex:5; HexNAc:4; Neu5Ac:3; Neu5Gc:1	B48	INVTSAGGVTLSSFRK:B48		Fucosylated and Sialylated	IN(N-Glycosylation)VTSAGGVTLSSFRK{Fuc:1; Hex:5; HexNAc:4; Neu5Ac:3; Neu5Gc:1}	SVMP/Catalytic Domain_8	4609.92	-0.00542591	0	33.3582	4	1	BJACESS03970_SVMP|m.6666_Zinc_metalloproteinase-disintegrin-like_ACLD_OS=Agkistrodon_contortrix_laticinctus_PE=2_SV=1_SVMP_Catalytic Domain	SVMP
R3	gF3	KYTGNSTAIR	Hex:5; HexNAc:2	A1	KYTGNSTAIR:A1		High mannose	KYTGN(N-Glycosylation)STAIR{Hex:5; HexNAc:2}	SVMP/Catalytic Domain_11	2326	1.33348e-06	16.0468	185.852	2;3	4	BJACESS04003_SVMP|m.6718_Zinc_metalloproteinase-disintegrin-like_VMP-III_OS=Agkistrodon_piscivorus_leucostoma_PE=2_SV=1_SVMP_Catalytic Domain	SVMP
R3	gF3	KYTGNSTAIR	Fuc:1; Hex:5; HexNAc:3; Neu5Ac:2	B3	KYTGNSTAIR:B3		Fucosylated and Sialylated	KYTGN(N-Glycosylation)STAIR{Fuc:1; Hex:5; HexNAc:3; Neu5Ac:2}	SVMP/Catalytic Domain_11	3257.33	-2.88908e-07	-3.75642	127.371	3	1	BJACESS04003_SVMP|m.6718_Zinc_metalloproteinase-disintegrin-like_VMP-III_OS=Agkistrodon_piscivorus_leucostoma_PE=2_SV=1_SVMP_Catalytic Domain	SVMP
R3	gF3	KYTGNSTAIR	Hex:5; HexNAc:2	A1	KYTGNSTAIR:A1		High mannose	KYTGN(N-Glycosylation)STAIR{Hex:5; HexNAc:2}	SVMP/Catalytic Domain_11	2326	1.28406e-06	-3.02551	83.4918	3	1	BJACESS04003_SVMP|m.6718_Zinc_metalloproteinase-disintegrin-like_VMP-III_OS=Agkistrodon_piscivorus_leucostoma_PE=2_SV=1_SVMP_Catalytic Domain	SVMP
R3	gF3	YGSNLTAVR	Hex:5; HexNAc:2	A1	YGSNLTAVR:A1		High mannose	YGSN(N-Glycosylation)LTAVR{Hex:5; HexNAc:2}	SVMP/Catalytic Domain_4	2195.93	1.82672e-06	17.4532	171.931	2;3	4	BJAR454SVMPPIII03_Zinc_metalloproteinase-disintegrin-like_halysase_OS=Gloydius_halys_PE=1|Q8AWI5|VM3HA_GLOHA_SVMP_Catalytic Domain	SVMP
R3	gF3	YGSNLTAVR	Hex:6; HexNAc:2	A2	YGSNLTAVR:A2		High mannose	YGSN(N-Glycosylation)LTAVR{Hex:6; HexNAc:2}	SVMP/Catalytic Domain_4	2357.98	1.20916e-06	-2.66453	158.462	2	2	BJAR454SVMPPIII03_Zinc_metalloproteinase-disintegrin-like_halysase_OS=Gloydius_halys_PE=1|Q8AWI5|VM3HA_GLOHA_SVMP_Catalytic Domain	SVMP
R3	gF3	YGSNLTAVR	Hex:5; HexNAc:2	A1	YGSNLTAVR:A1		High mannose	YGSN(N-Glycosylation)LTAVR{Hex:5; HexNAc:2}	SVMP/Catalytic Domain_4	2195.93	4.34663e-07	-1.83694	143.152	2;3	2	BJAR454SVMPPIII03_Zinc_metalloproteinase-disintegrin-like_halysase_OS=Gloydius_halys_PE=1|Q8AWI5|VM3HA_GLOHA_SVMP_Catalytic Domain	SVMP
R3	gF3	NSTHIAPLSLPSNPASVGSVCR	Fuc:1; Hex:5; HexNAc:3; Neu5Ac:2	B3	NSTHIAPLSLPSNPASVGSVCR:B3		Fucosylated and Sialylated	N(N-Glycosylation)STHIAPLSLPSNPASVGSVC(Carbamidomethyl)R{Fuc:1; Hex:5; HexNAc:3; Neu5Ac:2}	SVSP_12	4432.85	-0.00495528	0	37.4766	4	1	tr|E9JG14|E9JG14_ECHCS_SVSP_	SVSP
R3	gF3	NSTHIAPLSLPSNPASVGSVCR	Fuc:1; Hex:5; HexNAc:3; Neu5Ac:2	B3	NSTHIAPLSLPSNPASVGSVCR:B3	Yes	Fucosylated and Sialylated	N(N-Glycosylation)STHIAPLSLPSNPASVGSVC(Carbamidomethyl)R{@acetyl:1; Fuc:1; Hex:5; HexNAc:3; Neu5Ac:2}	SVSP_12	4452.91	-1.31649e-06	-4.26125	37.35	3;4;5	2	tr|E9JG14|E9JG14_ECHCS_SVSP_	SVSP
R3	gF3	NSTHIAPLSLPSNPASVGSVCR	Fuc:1; Hex:5; HexNAc:5; Neu5Ac:3	B20	NSTHIAPLSLPSNPASVGSVCR:B20	Yes	Fucosylated and Sialylated	N(N-Glycosylation)STHIAPLSLPSNPASVGSVC(Carbamidomethyl)R{@acetyl:1; Fuc:1; Hex:5; HexNAc:5; Neu5Ac:3}	SVSP_12	5150.14	1.96426e-06	0	36.3107	4	1	tr|E9JG14|E9JG14_ECHCS_SVSP_	SVSP
R3	gF3	GDSSNHSSGNLDISIVGDYIK	Hex:5; HexNAc:2	A1	GDSSNHSSGNLDISIVGDYIK:A1		High mannose	GDSSN(N-Glycosylation)HSSGNLDISIVGDYIK{Hex:5; HexNAc:2}	5'-Nase_1	3393.45	-1.1552e-06	0	177.485	3	1	BJACESS07965_5NUCL|m.14184_Snake_venom_5'-nucleotidase_OS=Gloydius_brevicaudus_PE=2_SV=1_5'-Nase_	5'-Nase
R3	gF3	GDSSNHSSGNLDISIVGDYIK	Hex:6; HexNAc:2	A2	GDSSNHSSGNLDISIVGDYIK:A2		High mannose	GDSSN(N-Glycosylation)HSSGNLDISIVGDYIK{Hex:6; HexNAc:2}	5'-Nase_1	3555.5	5.13193e-07	0	144.747	3	1	BJACESS07965_5NUCL|m.14184_Snake_venom_5'-nucleotidase_OS=Gloydius_brevicaudus_PE=2_SV=1_5'-Nase_	5'-Nase
R3	gF3	GHFFNGIIPQNESLVK	Hex:5; HexNAc:2	A1	GHFFNGIIPQNESLVK:A1		High mannose	GHFFNGIIPQN(N-Glycosylation)ESLVK{Hex:5; HexNAc:2}	HYA_1	3015.36	-7.43789e-07	0	191.503	3	1	BJARGLA00940|m.21297_Hyaluronidase_OS=Crotalus_adamanteus_PE=1|J3S820|HYAL_CROAD_HYA_	HYA
R3	gF3	GHFFNGIIPQNESLVK	Hex:6; HexNAc:2	A2	GHFFNGIIPQNESLVK:A2		High mannose	GHFFNGIIPQN(N-Glycosylation)ESLVK{Hex:6; HexNAc:2}	HYA_1	3179.41	-0.000627228	0	186.347	3	3	BJARGLA00940|m.21297_Hyaluronidase_OS=Crotalus_adamanteus_PE=1|J3S820|HYAL_CROAD_HYA_	HYA
R3	gF3	INGSYPTIFK	Hex:6; HexNAc:2	A2	INGSYPTIFK:A2		High mannose	IN(N-Glycosylation)GSYPTIFK{Hex:6; HexNAc:2}	PDE_2	2517.08	-2.21425e-06	-2.3996	185.435	2;3	2	GFWW01032370.1.p1_PDE_	PDE
R3	gF3	INGSYPTIFK	Hex:5; HexNAc:2	A1	INGSYPTIFK:A1		High mannose	IN(N-Glycosylation)GSYPTIFK{Hex:5; HexNAc:2}	PDE_2	2355.03	-2.89104e-07	0	163.764	2	1	GFWW01032370.1.p1_PDE_	PDE
R3	gF3	INVTSAGGVTLSSFR	Fuc:1; Hex:3; HexNAc:8; Neu5Ac:2	B35	INVTSAGGVTLSSFR:B35		Fucosylated and Sialylated	IN(N-Glycosylation)VTSAGGVTLSSFR{Fuc:1; Hex:3; HexNAc:8; Neu5Ac:2}	SVMP/Catalytic Domain_8	4346.8	9.70206e-06	-3.26316	158.928	3	2	BJACESS03970_SVMP|m.6666_Zinc_metalloproteinase-disintegrin-like_ACLD_OS=Agkistrodon_contortrix_laticinctus_PE=2_SV=1_SVMP_Catalytic Domain	SVMP
R3	gF3	INVTSAGGVTLSSFR	Fuc:1; Hex:6; HexNAc:3; Neu5Ac:2	B6	INVTSAGGVTLSSFR:B6		Fucosylated and Sialylated	IN(N-Glycosylation)VTSAGGVTLSSFR{Fuc:1; Hex:6; HexNAc:3; Neu5Ac:2}	SVMP/Catalytic Domain_8	3841.61	-0.00624902	0	31.5882	4	1	BJACESS03970_SVMP|m.6666_Zinc_metalloproteinase-disintegrin-like_ACLD_OS=Agkistrodon_contortrix_laticinctus_PE=2_SV=1_SVMP_Catalytic Domain	SVMP
R3	gF3	LFSNCSQEDQRK	Hex:5; HexNAc:2	A1	LFSNCSQEDQRK:A1		High mannose	LFSN(N-Glycosylation)C(Carbamidomethyl)SQEDQRK{Hex:5; HexNAc:2}	SVMP/Catalytic Domain_2	2727.1	1.58954e-06	12.3121	146.685	3	3	BJACESS04728_SVMP|m.7903_Zinc_metalloproteinase-disintegrin-like_ACLD_OS=Agkistrodon_contortrix_laticinctus_PE=2_SV=1_SVMP_Catalytic Domain	SVMP
R3	gF3	LFSNCSQEDQRK	Hex:6; HexNAc:2	A2	LFSNCSQEDQRK:A2		High mannose	LFSN(N-Glycosylation)C(Carbamidomethyl)SQEDQRK{Hex:6; HexNAc:2}	SVMP/Catalytic Domain_2	2889.16	8.21722e-07	0	101.913	3	1	BJACESS04728_SVMP|m.7903_Zinc_metalloproteinase-disintegrin-like_ACLD_OS=Agkistrodon_contortrix_laticinctus_PE=2_SV=1_SVMP_Catalytic Domain	SVMP
R3	gF3	TVNISTVADHFDHIK	Hex:5; HexNAc:2	A1	TVNISTVADHFDHIK:A1		High mannose	TVN(N-Glycosylation)ISTVADHFDHIK{Hex:5; HexNAc:2}	Dpase_2	2912.28	-9.96356e-07	0	151.957	4	1	BJARGLA00898|m.21260_Dipeptidase_2_OS=Mus_musculus_GN=Dpep2_PE=1|Q8C255|DPEP2_MOUSE_DPase_	DPase
R3	gF3	TVNISTVADHFDHIK	Fuc:1; Hex:5; HexNAc:3; Neu5Ac:2	B3	TVNISTVADHFDHIK:B3		Fucosylated and Sialylated	TVN(N-Glycosylation)ISTVADHFDHIK{Fuc:1; Hex:5; HexNAc:3; Neu5Ac:2}	Dpase_2	3865.59	-0.00568599	0	33.8064	4	1	BJARGLA00898|m.21260_Dipeptidase_2_OS=Mus_musculus_GN=Dpep2_PE=1|Q8C255|DPEP2_MOUSE_DPase_	DPase
R3	gF3	TVNISTVADHFDHIKK	Fuc:1; Hex:3; HexNAc:8; Neu5Ac:2	B35	TVNISTVADHFDHIKK:B35		Fucosylated and Sialylated	TVN(N-Glycosylation)ISTVADHFDHIKK{Fuc:1; Hex:3; HexNAc:8; Neu5Ac:2}	Dpase_2	4684.93	-0.00468252	0	109.948	4	1	BJARGLA00898|m.21260_Dipeptidase_2_OS=Mus_musculus_GN=Dpep2_PE=1|Q8C255|DPEP2_MOUSE_DPase_	DPase
R3	gF3	TVNISTVADHFDHIKK	Fuc:1; Hex:5; HexNAc:5; Neu5Ac:3	B20	TVNISTVADHFDHIKK:B20		Fucosylated and Sialylated	TVN(N-Glycosylation)ISTVADHFDHIKK{Fuc:1; Hex:5; HexNAc:5; Neu5Ac:3}	Dpase_2	4685.95	-0.0036251	0	80.8866	5	1	BJARGLA00898|m.21260_Dipeptidase_2_OS=Mus_musculus_GN=Dpep2_PE=1|Q8C255|DPEP2_MOUSE_DPase_	DPase
R3	gF3	RTNCSYMLNK	Fuc:1; Hex:5; HexNAc:3; Neu5Ac:2	B3	RTNCSYMLNK:B3		Fucosylated and Sialylated	RTN(N-Glycosylation)C(Carbamidomethyl)SYMLNK{Fuc:1; Hex:5; HexNAc:3; Neu5Ac:2}	LAAO_1	3433.33	2.64186e-06	10.1156	125.253	3	2	sp|B5AR80|OXLA_BOTPA_LAAO_	LAAO
R3	gF3	RTNCSYMLNK	Fuc:1; Hex:4; HexNAc:4; Neu5Ac:2	B10	RTNCSYMLNK:B10		Fucosylated and Sialylated	RTN(N-Glycosylation)C(Carbamidomethyl)SYMLNK{Fuc:1; Hex:4; HexNAc:4; Neu5Ac:2}	LAAO_1	3496.34	-0.0062849	0	111.948	3	1	sp|B5AR80|OXLA_BOTPA_LAAO_	LAAO
R3	gF3	YSEDPDYGMVDNGTK	Fuc:1; Hex:3; HexNAc:6; Neu5Ac:1	B34	YSEDPDYGMVDNGTK:B34		Fucosylated and Sialylated	YSEDPDYGMVDN(N-Glycosylation)GTK{Fuc:1; Hex:3; HexNAc:6; Neu5Ac:1}	SVMP/Cys Rich_3	3853.43	-0.00569875	0	129.42	3	2	BJACESS04382_SVMP|m.7325_Zinc_metalloproteinase-disintegrin-like_HF3_OS=Bothrops_jararaca_PE=1_SV=3_SVMP_Cys rich	SVMP
R3	gF3	YSEDPDYGMVDNGTK	Fuc:1; Hex:5; HexNAc:3; Neu5Ac:2	B3	YSEDPDYGMVDNGTK:B3	Yes	Fucosylated and Sialylated	YSEDPDYGMVDN(N-Glycosylation)GTK{@acetyl:1; Fuc:1; Hex:5; HexNAc:3; Neu5Ac:2}	SVMP/Cys Rich_3	3879.41	9.26418e-06	-3.42151	109.113	4	2	BJACESS04382_SVMP|m.7325_Zinc_metalloproteinase-disintegrin-like_HF3_OS=Bothrops_jararaca_PE=1_SV=3_SVMP_Cys rich	SVMP
R3	gF3	GPIASNISGYILPYK	Hex:5; HexNAc:2	A1	GPIASNISGYILPYK:A1		High mannose	GPIASN(N-Glycosylation)ISGYILPYK{Hex:5; HexNAc:2}	5'-Nase_4	2808.28	-2.15447e-07	0	160.312	3	2	BJACESS07965_5NUCL|m.14184_Snake_venom_5'-nucleotidase_OS=Gloydius_brevicaudus_PE=2_SV=1_5'-Nase_	5'-Nase
R3	gF3	IESEAHNLPYGRPQVLQNHSK	Hex:5; HexNAc:2	A1	IESEAHNLPYGRPQVLQNHSK:A1		High mannose	IESEAHNLPYGRPQVLQN(N-Glycosylation)HSK{Hex:5; HexNAc:2}	PDE_3	3632.64	9.5951e-07	14.2901	169.309	3;4;5	3	GFWW01032370.1.p1_PDE_	PDE
R3	gF3	KHDHAQLLTGMIFNGTIEGR	Fuc:1; Hex:3; HexNAc:8; Neu5Ac:2	B35	KHDHAQLLTGMIFNGTIEGR:B35		Fucosylated and Sialylated	KHDHAQLLTGMIFN(N-Glycosylation)GTIEGR{Fuc:1; Hex:3; HexNAc:8; Neu5Ac:2}	SVMP/Catalytic Domain_7	5098.13	-0.00430483	0	76.0188	4	1	tr|A0A1L8D649|A0A1L8D649_BOTAT_SVMP_Catalytic Domain	SVMP
R3	gF3	LFSNCSLEDQRK	Hex:5; HexNAc:2	A1	LFSNCSLEDQRK:A1		High mannose	LFSN(N-Glycosylation)C(Carbamidomethyl)SLEDQRK{Hex:5; HexNAc:2}	SVMP/Catalytic Domain_3	2712.13	3.53363e-07	15.9471	129.424	3	1	BJACESS20586_SVMP|m.35647_Zinc_metalloproteinase-disintegrin-like_ACLD_OS=Agkistrodon_contortrix_laticinctus_PE=2_SV=1_SVMP_Catalytic Domain	SVMP
R3	gF3	LGMMVDLSHTSNETAK	Hex:5; HexNAc:2	A1	LGMMVDLSHTSNETAK:A1		High mannose	LGMMVDLSHTSN(N-Glycosylation)ETAK{Hex:5; HexNAc:2}	Dpase_1	2949.23	4.6669e-07	0	184.111	3	1	BJARGLA00898|m.21260_Dipeptidase_2_OS=Mus_musculus_GN=Dpep2_PE=1|Q8C255|DPEP2_MOUSE_DPase_	DPase
R3	gF3	NGDAYGYYNDTIQSTGWGILEIK	Hex:4; HexNAc:6; Neu5Ac:2	B39	NGDAYGYYNDTIQSTGWGILEIK:B39		Sialylated	NGDAYGYYN(N-Glycosylation)DTIQSTGWGILEIK{Hex:4; HexNAc:6; Neu5Ac:2}	PLB_3	5062.13	-0.00712052	0	23.4583	4	1	tr|A0A1W7RER1|A0A1W7RER1_AGKCO_PLB_	PLB
R3	gF3	PAPNNGTHGSLNHLLK	Fuc:1; Hex:4; HexNAc:4; Neu5Ac:1; Neu5Gc:1	B47	PAPNNGTHGSLNHLLK:B47		Fucosylated and Sialylated	PAPNN(N-Glycosylation)GTHGSLNHLLK{Fuc:1; Hex:4; HexNAc:4; Neu5Ac:1; Neu5Gc:1}	PDE_1	3890.69	-0.00438079	0	121.995	4	1	GFWW01032370.1.p1_PDE_	PDE
R3	gF3	VIYNVSGYGEYVQR	Hex:5; HexNAc:2	A1	VIYNVSGYGEYVQR:A1		High mannose	VIYN(N-Glycosylation)VSGYGEYVQR{Hex:5; HexNAc:2}	PLB_2	2862.24	-2.60068e-06	0	208.261	3	1	BJACESS00827|m.1309_Phospholipase_B_OS=Crotalus_adamanteus_PE=1_SV=1_PLB_	PLB
R3	gF3	VPLTGLEIWSDRDKINVTSSAGF	Fuc:1; Hex:3; HexNAc:8; Neu5Ac:2	B35	VPLTGLEIWSDRDKINVTSSAGF:B35	Yes	Fucosylated and Sialylated	VPLTGLEIWSDRDKIN(N-Glycosylation)VTSSAGF{@acetyl:1; Fuc:1; Hex:3; HexNAc:8; Neu5Ac:2}	SVMP/Catalytic Domain_21	5385.29	9.50525e-06	0	33.4584	4	1	BJACESS20586_SVMP|m.35647_Zinc_metalloproteinase-disintegrin-like_ACLD_OS=Agkistrodon_contortrix_laticinctus_PE=2_SV=1_SVMP_Catalytic Domain	SVMP
R3	gF3	YTGNSTAIR	Hex:5; HexNAc:2	A1	YTGNSTAIR:A1		High mannose	YTGN(N-Glycosylation)STAIR{Hex:5; HexNAc:2}	SVMP/Catalytic Domain_11	2197.91	1.41586e-06	0	107.519	2	1	BJACESS04003_SVMP|m.6718_Zinc_metalloproteinase-disintegrin-like_VMP-III_OS=Agkistrodon_piscivorus_leucostoma_PE=2_SV=1_SVMP_Catalytic Domain	SVMP
R3	gF1	HDHAQLLTGMIFNGTIEGR	Fuc:1; Hex:4; HexNAc:4; Neu5Ac:2	B10	HDHAQLLTGMIFNGTIEGR:B10		Fucosylated and Sialylated	HDHAQLLTGMIFN(N-Glycosylation)GTIEGR{Fuc:1; Hex:4; HexNAc:4; Neu5Ac:2}	SVMP/Catalytic Domain_7	4319.8	-0.00508792	0	126.762	4	2	tr|A0A1L8D649|A0A1L8D649_BOTAT_SVMP_Catalytic Domain	SVMP
R3	gF1	HDHAQLLTGMIFNGTIEGR	Fuc:1; Hex:5; HexNAc:4; Neu5Ac:2	B43	HDHAQLLTGMIFNGTIEGR:B43		Fucosylated and Sialylated	HDHAQLLTGMIFN(N-Glycosylation)GTIEGR{Fuc:1; Hex:5; HexNAc:4; Neu5Ac:2}	SVMP/Catalytic Domain_7	4481.87	-0.0049077	0	126.58	4	1	tr|A0A1L8D649|A0A1L8D649_BOTAT_SVMP_Catalytic Domain	SVMP
R3	gF1	HDHAQLLTGMIFNGTIEGR	Fuc:1; Hex:5; HexNAc:4; Neu5Ac:3	B9	HDHAQLLTGMIFNGTIEGR:B9		Fucosylated and Sialylated	HDHAQLLTGMIFN(N-Glycosylation)GTIEGR{Fuc:1; Hex:5; HexNAc:4; Neu5Ac:3}	SVMP/Catalytic Domain_7	4750.98	-2.38132e-06	14.7512	122.418	4;5	3	tr|A0A1L8D649|A0A1L8D649_BOTAT_SVMP_Catalytic Domain	SVMP
R3	gF1	HDHAQLLTGMIFNGTIEGR	Fuc:1; Hex:3; HexNAc:8; Neu5Ac:2	B35	HDHAQLLTGMIFNGTIEGR:B35	Yes	Fucosylated and Sialylated	HDHAQLLTGMIFN(N-Glycosylation)GTIEGR{@acetyl:1; Fuc:1; Hex:3; HexNAc:8; Neu5Ac:2}	SVMP/Catalytic Domain_7	4990.05	8.20107e-06	0	120.677	4	2	tr|A0A1L8D649|A0A1L8D649_BOTAT_SVMP_Catalytic Domain	SVMP
R3	gF1	HDHAQLLTGMIFNGTIEGR	Hex:5; HexNAc:4; Neu5Ac:4	B7	HDHAQLLTGMIFNGTIEGR:B7	Yes	Sialylated	HDHAQLLTGMIFN(N-Glycosylation)GTIEGR{@acetyl:1; Hex:5; HexNAc:4; Neu5Ac:4}	SVMP/Catalytic Domain_7	4973.03	-0.00703991	0	107.394	4	1	tr|A0A1L8D649|A0A1L8D649_BOTAT_SVMP_Catalytic Domain	SVMP
R3	gF1	HDHAQLLTGMIFNGTIEGR	Fuc:1; Hex:5; HexNAc:5; Neu5Ac:3	B20	HDHAQLLTGMIFNGTIEGR:B20		Fucosylated and Sialylated	HDHAQLLTGMIFN(N-Glycosylation)GTIEGR{Fuc:1; Hex:5; HexNAc:5; Neu5Ac:3}	SVMP/Catalytic Domain_7	4991.08	-0.00741995	0	106.595	4	3	tr|A0A1L8D649|A0A1L8D649_BOTAT_SVMP_Catalytic Domain	SVMP
R3	gF1	HDHAQLLTGMIFNGTIEGR	Fuc:1; Hex:5; HexNAc:4; Neu5Ac:4	B11	HDHAQLLTGMIFNGTIEGR:B11		Fucosylated and Sialylated	HDHAQLLTGMIFN(N-Glycosylation)GTIEGR{Fuc:1; Hex:5; HexNAc:4; Neu5Ac:4}	SVMP/Catalytic Domain_7	5066.05	-0.00473519	0	100.057	4	1	tr|A0A1L8D649|A0A1L8D649_BOTAT_SVMP_Catalytic Domain	SVMP
R3	gF1	HDHAQLLTGMIFNGTIEGR	Fuc:1; Hex:3; HexNAc:8; Neu5Ac:2	B35	HDHAQLLTGMIFNGTIEGR:B35	Yes	Fucosylated and Sialylated	HDHAQLLTGM(Oxidation)IFN(N-Glycosylation)GTIEGR{@acetyl:1; Fuc:1; Hex:3; HexNAc:8; Neu5Ac:2}	SVMP/Catalytic Domain_7	5030.06	-0.00476555	0	48.7188	4	1	tr|A0A1L8D649|A0A1L8D649_BOTAT_SVMP_Catalytic Domain	SVMP
R3	gF1	HDHAQLLTGMIFNGTIEGR	Fuc:1; Hex:3; HexNAc:8; Neu5Ac:2	B35	HDHAQLLTGMIFNGTIEGR:B35	Yes	Fucosylated and Sialylated	HDHAQLLTGM(Oxidation)IFN(N-Glycosylation)GTIEGR{@acetyl:1; Fuc:1; Hex:3; HexNAc:8; Neu5Ac:2}	SVMP/Catalytic Domain_7	5006.05	7.97967e-06	-4.03838	48.2496	4	4	tr|A0A1L8D649|A0A1L8D649_BOTAT_SVMP_Catalytic Domain	SVMP
R3	gF1	HDHAQLLTGMIFNGTIEGR	Fuc:1; Hex:3; HexNAc:7; Neu5Ac:2	B40	HDHAQLLTGMIFNGTIEGR:B40	Yes	Fucosylated and Sialylated	HDHAQLLTGM(Oxidation)IFN(N-Glycosylation)GTIEGR{@acetyl:1; Fuc:1; Hex:3; HexNAc:7; Neu5Ac:2}	SVMP/Catalytic Domain_7	4825.97	-0.0047582	0	44.7772	4	1	tr|A0A1L8D649|A0A1L8D649_BOTAT_SVMP_Catalytic Domain	SVMP
R3	gF1	HDHAQLLTGMIFNGTIEGR	Fuc:1; Hex:5; HexNAc:4; Neu5Ac:3	B9	HDHAQLLTGMIFNGTIEGR:B9	Yes	Fucosylated and Sialylated	HDHAQLLTGM(Oxidation)IFN(N-Glycosylation)GTIEGR{@acetyl:1; Fuc:1; Hex:5; HexNAc:4; Neu5Ac:3}	SVMP/Catalytic Domain_7	4844.04	-0.00723826	0	34.4257	5	1	tr|A0A1L8D649|A0A1L8D649_BOTAT_SVMP_Catalytic Domain	SVMP
R3	gF1	HDHAQLLTGMIFNGTIEGR	Fuc:1; Hex:3; HexNAc:8; Neu5Ac:2	B35	HDHAQLLTGMIFNGTIEGR:B35		Fucosylated and Sialylated	HDHAQLLTGMIFN(N-Glycosylation)GTIEGR{Fuc:1; Hex:3; HexNAc:8; Neu5Ac:2}	SVMP/Catalytic Domain_7	4948.05	7.67183e-06	-3.32019	29.686	4	1	tr|A0A1L8D649|A0A1L8D649_BOTAT_SVMP_Catalytic Domain	SVMP
R3	gF1	HDHAQLLTGMIFNGTIEGR	Fuc:1; Hex:3; HexNAc:8; Neu5Ac:2	B35	HDHAQLLTGMIFNGTIEGR:B35		Fucosylated and Sialylated	HDHAQLLTGMIFN(N-Glycosylation)GTIEGR{Fuc:1; Hex:3; HexNAc:8; Neu5Ac:2}	SVMP/Catalytic Domain_7	4973.07	-0.00502338	0	24.7868	5	2	tr|A0A1L8D649|A0A1L8D649_BOTAT_SVMP_Catalytic Domain	SVMP
R3	gF1	HDHAQLLTGMIFNGTIEGR	Fuc:1; Hex:5; HexNAc:5; Neu5Ac:4	B22	HDHAQLLTGMIFNGTIEGR:B22		Fucosylated and Sialylated	HDHAQLLTGMIFN(N-Glycosylation)GTIEGR{Fuc:1; Hex:5; HexNAc:5; Neu5Ac:4}	SVMP/Catalytic Domain_7	5245.16	-2.43402e-06	0	24.6691	5	1	tr|A0A1L8D649|A0A1L8D649_BOTAT_SVMP_Catalytic Domain	SVMP
R3	gF1	KYTGNSTAIR	Hex:5; HexNAc:2	A1	KYTGNSTAIR:A1		High mannose	KYTGN(N-Glycosylation)STAIR{Hex:5; HexNAc:2}	SVMP/Catalytic Domain_11	2326	8.89504e-07	15.9723	185.701	2;3	4	BJACESS04003_SVMP|m.6718_Zinc_metalloproteinase-disintegrin-like_VMP-III_OS=Agkistrodon_piscivorus_leucostoma_PE=2_SV=1_SVMP_Catalytic Domain	SVMP
R3	gF1	KYTGNSTAIR	Fuc:1; Hex:5; HexNAc:3; Neu5Ac:2	B3	KYTGNSTAIR:B3		Fucosylated and Sialylated	KYTGN(N-Glycosylation)STAIR{Fuc:1; Hex:5; HexNAc:3; Neu5Ac:2}	SVMP/Catalytic Domain_11	3257.33	3.72655e-07	14.8594	158.912	3	1	BJACESS04003_SVMP|m.6718_Zinc_metalloproteinase-disintegrin-like_VMP-III_OS=Agkistrodon_piscivorus_leucostoma_PE=2_SV=1_SVMP_Catalytic Domain	SVMP
R3	gF1	KYTGNSTAIR	Hex:5; HexNAc:2	A1	KYTGNSTAIR:A1		High mannose	KYTGN(N-Glycosylation)STAIR{Hex:5; HexNAc:2}	SVMP/Catalytic Domain_11	2326	5.32634e-07	12.1229	151.51	3	2	BJACESS04003_SVMP|m.6718_Zinc_metalloproteinase-disintegrin-like_VMP-III_OS=Agkistrodon_piscivorus_leucostoma_PE=2_SV=1_SVMP_Catalytic Domain	SVMP
R3	gF1	KYTGNSTAIR	Fuc:1; Hex:4; HexNAc:4; Neu5Ac:2	B10	KYTGNSTAIR:B10		Fucosylated and Sialylated	KYTGN(N-Glycosylation)STAIR{Fuc:1; Hex:4; HexNAc:4; Neu5Ac:2}	SVMP/Catalytic Domain_11	3298.36	2.29449e-07	15.3555	146.292	3	1	BJACESS04003_SVMP|m.6718_Zinc_metalloproteinase-disintegrin-like_VMP-III_OS=Agkistrodon_piscivorus_leucostoma_PE=2_SV=1_SVMP_Catalytic Domain	SVMP
R3	gF1	KYTGNSTAIR	Fuc:1; Hex:6; HexNAc:3; Neu5Ac:2	B6	KYTGNSTAIR:B6		Fucosylated and Sialylated	KYTGN(N-Glycosylation)STAIR{Fuc:1; Hex:6; HexNAc:3; Neu5Ac:2}	SVMP/Catalytic Domain_11	3419.39	3.18658e-07	11.6235	146.226	3	1	BJACESS04003_SVMP|m.6718_Zinc_metalloproteinase-disintegrin-like_VMP-III_OS=Agkistrodon_piscivorus_leucostoma_PE=2_SV=1_SVMP_Catalytic Domain	SVMP
R3	gF1	KYTGNSTAIR	Fuc:1; Hex:5; HexNAc:4	B16	KYTGNSTAIR:B16		Fucosylated	KYTGN(N-Glycosylation)STAIR{Fuc:1; Hex:5; HexNAc:4}	SVMP/Catalytic Domain_11	2878.22	7.67566e-07	0	141.823	3	1	BJACESS04003_SVMP|m.6718_Zinc_metalloproteinase-disintegrin-like_VMP-III_OS=Agkistrodon_piscivorus_leucostoma_PE=2_SV=1_SVMP_Catalytic Domain	SVMP
R3	gF1	KYTGNSTAIR	Fuc:1; Hex:5; HexNAc:4; Neu5Ac:2	B43	KYTGNSTAIR:B43		Fucosylated and Sialylated	KYTGN(N-Glycosylation)STAIR{Fuc:1; Hex:5; HexNAc:4; Neu5Ac:2}	SVMP/Catalytic Domain_11	3460.41	1.03066e-07	8.14532	129.851	3	1	BJACESS04003_SVMP|m.6718_Zinc_metalloproteinase-disintegrin-like_VMP-III_OS=Agkistrodon_piscivorus_leucostoma_PE=2_SV=1_SVMP_Catalytic Domain	SVMP
R3	gF1	KYTGNSTAIR	Hex:5; HexNAc:4; Neu5Ac:2	B4	KYTGNSTAIR:B4	Yes	Sialylated	KYTGN(N-Glycosylation)STAIR{@acetyl:1; Hex:5; HexNAc:4; Neu5Ac:2}	SVMP/Catalytic Domain_11	3356.37	-5.08327e-07	12.4575	114.854	3	1	BJACESS04003_SVMP|m.6718_Zinc_metalloproteinase-disintegrin-like_VMP-III_OS=Agkistrodon_piscivorus_leucostoma_PE=2_SV=1_SVMP_Catalytic Domain	SVMP
R3	gF1	KYTGNSTAIR	Fuc:1; Hex:5; HexNAc:4; Neu5Ac:3; Neu5Gc:1	B48	KYTGNSTAIR:B48	Yes	Fucosylated and Sialylated	KYTGN(N-Glycosylation)STAIR{@acetyl:1; Fuc:1; Hex:5; HexNAc:4; Neu5Ac:3; Neu5Gc:1}	SVMP/Catalytic Domain_11	4100.61	-1.31588e-06	12.4009	104.974	3	1	BJACESS04003_SVMP|m.6718_Zinc_metalloproteinase-disintegrin-like_VMP-III_OS=Agkistrodon_piscivorus_leucostoma_PE=2_SV=1_SVMP_Catalytic Domain	SVMP
R3	gF1	KYTGNSTAIR	Fuc:1; Hex:5; HexNAc:3; Neu5Ac:2	B3	KYTGNSTAIR:B3		Fucosylated and Sialylated	KYTGN(N-Glycosylation)STAIR{Fuc:1; Hex:5; HexNAc:3; Neu5Ac:2}	SVMP/Catalytic Domain_11	3258.34	-0.000307313	0	102.114	3	1	BJACESS04003_SVMP|m.6718_Zinc_metalloproteinase-disintegrin-like_VMP-III_OS=Agkistrodon_piscivorus_leucostoma_PE=2_SV=1_SVMP_Catalytic Domain	SVMP
R3	gF1	KHDHAQLLTGMIFNGTIEGR	Fuc:1; Hex:3; HexNAc:8; Neu5Ac:2	B35	KHDHAQLLTGMIFNGTIEGR:B35		Fucosylated and Sialylated	KHDHAQLLTGMIFN(N-Glycosylation)GTIEGR{Fuc:1; Hex:3; HexNAc:8; Neu5Ac:2}	SVMP/Catalytic Domain_7	5098.13	-0.00430463	0	171.424	4	2	tr|A0A1L8D649|A0A1L8D649_BOTAT_SVMP_Catalytic Domain	SVMP
R3	gF1	KHDHAQLLTGMIFNGTIEGR	Fuc:1; Hex:5; HexNAc:4; Neu5Ac:4	B11	KHDHAQLLTGMIFNGTIEGR:B11		Fucosylated and Sialylated	KHDHAQLLTGMIFN(N-Glycosylation)GTIEGR{Fuc:1; Hex:5; HexNAc:4; Neu5Ac:4}	SVMP/Catalytic Domain_7	5195.14	-0.00480903	0	96.8478	4	3	tr|A0A1L8D649|A0A1L8D649_BOTAT_SVMP_Catalytic Domain	SVMP
R3	gF1	KHDHAQLLTGMIFNGTIEGR	Fuc:1; Hex:3; HexNAc:8; Neu5Ac:2	B35	KHDHAQLLTGMIFNGTIEGR:B35	Yes	Fucosylated and Sialylated	KHDHAQLLTGM(Oxidation)IFN(N-Glycosylation)GTIEGR{@acetyl:1; Fuc:1; Hex:3; HexNAc:8; Neu5Ac:2}	SVMP/Catalytic Domain_7	5134.15	6.70255e-06	-4.83372	53.0458	4	2	tr|A0A1L8D649|A0A1L8D649_BOTAT_SVMP_Catalytic Domain	SVMP
R3	gF1	KHDHAQLLTGMIFNGTIEGR	Hex:5; HexNAc:4; Neu5Ac:4	B7	KHDHAQLLTGMIFNGTIEGR:B7		Sialylated	KHDHAQLLTGMIFN(N-Glycosylation)GTIEGR{Hex:5; HexNAc:4; Neu5Ac:4}	SVMP/Catalytic Domain_7	5024.06	8.33186e-06	-4.67999	44.2301	4	1	tr|A0A1L8D649|A0A1L8D649_BOTAT_SVMP_Catalytic Domain	SVMP
R3	gF1	KHDHAQLLTGMIFNGTIEGR	Fuc:1; Hex:4; HexNAc:4; Neu5Ac:2	B10	KHDHAQLLTGMIFNGTIEGR:B10		Fucosylated and Sialylated	KHDHAQLLTGMIFN(N-Glycosylation)GTIEGR{Fuc:1; Hex:4; HexNAc:4; Neu5Ac:2}	SVMP/Catalytic Domain_7	4426.91	-0.000225491	0	39.4664	4	1	tr|A0A1L8D649|A0A1L8D649_BOTAT_SVMP_Catalytic Domain	SVMP
R3	gF1	KHDHAQLLTGMIFNGTIEGR	Hex:5; HexNAc:4; Neu5Ac:4	B7	KHDHAQLLTGMIFNGTIEGR:B7	Yes	Sialylated	KHDHAQLLTGM(Oxidation)IFN(N-Glycosylation)GTIEGR{@acetyl:1; Hex:5; HexNAc:4; Neu5Ac:4}	SVMP/Catalytic Domain_7	5116.14	-0.00665221	0	29.9651	4	2	tr|A0A1L8D649|A0A1L8D649_BOTAT_SVMP_Catalytic Domain	SVMP
R3	gF1	PAPNNGTHGSLNHLLK	Fuc:1; Hex:4; HexNAc:4; Neu5Ac:1; Neu5Gc:1	B47	PAPNNGTHGSLNHLLK:B47		Fucosylated and Sialylated	PAPNN(N-Glycosylation)GTHGSLNHLLK{Fuc:1; Hex:4; HexNAc:4; Neu5Ac:1; Neu5Gc:1}	PDE_1	3873.67	-6.17174e-06	16.323	144.7	3;4;5	4	GFWW01032370.1.p1_PDE_	PDE
R3	gF1	PAPNNGTHGSLNHLLK	Fuc:1; Hex:5; HexNAc:4; Neu5Ac:2	B43	PAPNNGTHGSLNHLLK:B43	Yes	Fucosylated and Sialylated	PAPNN(N-Glycosylation)GTHGSLNHLLK{@acetyl:1; Fuc:1; Hex:5; HexNAc:4; Neu5Ac:2}	PDE_1	4095.76	-0.00831343	0	130.921	4	1	GFWW01032370.1.p1_PDE_	PDE
R3	gF1	PAPNNGTHGSLNHLLK	Fuc:1; Hex:4; HexNAc:4; Neu5Ac:2	B10	PAPNNGTHGSLNHLLK:B10		Fucosylated and Sialylated	PAPNN(N-Glycosylation)GTHGSLNHLLK{Fuc:1; Hex:4; HexNAc:4; Neu5Ac:2}	PDE_1	3876.71	-0.00491663	0	122.176	4	1	GFWW01032370.1.p1_PDE_	PDE
R3	gF1	PAPNNGTHGSLNHLLK	Fuc:1; Hex:4; HexNAc:4; Neu5Ac:1; Neu5Gc:1	B47	PAPNNGTHGSLNHLLK:B47	Yes	Fucosylated and Sialylated	PAPNN(N-Glycosylation)GTHGSLNHLLK{@acetyl:1; Fuc:1; Hex:4; HexNAc:4; Neu5Ac:1; Neu5Gc:1}	PDE_1	3949.7	-0.0086197	0	121.886	5	1	GFWW01032370.1.p1_PDE_	PDE
R3	gF1	PAPNNGTHGSLNHLLK	Fuc:1; Hex:5; HexNAc:5; Neu5Ac:1	B18	PAPNNGTHGSLNHLLK:B18		Fucosylated and Sialylated	PAPNN(N-Glycosylation)GTHGSLNHLLK{Fuc:1; Hex:5; HexNAc:5; Neu5Ac:1}	PDE_1	3931.67	3.57241e-06	15.4341	115.811	4;5	2	GFWW01032370.1.p1_PDE_	PDE
R3	gF1	PAPNNGTHGSLNHLLK	Fuc:1; Hex:5; HexNAc:3; Neu5Ac:2	B3	PAPNNGTHGSLNHLLK:B3		Fucosylated and Sialylated	PAPNN(N-Glycosylation)GTHGSLNHLLK{Fuc:1; Hex:5; HexNAc:3; Neu5Ac:2}	PDE_1	3816.66	-9.51998e-06	-5.82931	39.0693	4;5	2	GFWW01032370.1.p1_PDE_	PDE
R3	gF1	NMHIYLGVHNESVQYDDEQGRV	Fuc:1; Hex:3; HexNAc:8; Neu5Ac:2	B35	NMHIYLGVHNESVQYDDEQGRV:B35		Fucosylated and Sialylated	NMHIYLGVHN(N-Glycosylation)ESVQYDDEQGRV{Fuc:1; Hex:3; HexNAc:8; Neu5Ac:2}	SVSP_11	5463.19	-0.00401911	0	97.5777	5	1	tr|A0A2I7YS88|A0A2I7YS88_9SAUR_SVSP_	SVSP
R3	gF1	NMHIYLGVHNESVQYDDEQGRV	Fuc:1; Hex:5; HexNAc:5; Neu5Ac:3	B20	NMHIYLGVHNESVQYDDEQGRV:B20		Fucosylated and Sialylated	NMHIYLGVHN(N-Glycosylation)ESVQYDDEQGRV{Fuc:1; Hex:5; HexNAc:5; Neu5Ac:3}	SVSP_11	5481.19	-0.00620328	0	83.4457	5	1	tr|A0A2I7YS88|A0A2I7YS88_9SAUR_SVSP_	SVSP
R3	gF1	NMHIYLGVHNESVQYDDEQGRV	Fuc:1; Hex:5; HexNAc:4; Neu5Ac:2	B43	NMHIYLGVHNESVQYDDEQGRV:B43		Fucosylated and Sialylated	NMHIYLGVHN(N-Glycosylation)ESVQYDDEQGRV{Fuc:1; Hex:5; HexNAc:4; Neu5Ac:2}	SVSP_11	4975.02	-0.0044228	0	42.9549	5	1	tr|A0A2I7YS88|A0A2I7YS88_9SAUR_SVSP_	SVSP
R3	gF1	NMHIYLGVHNESVQYDDEQGRV	Fuc:1; Hex:5; HexNAc:4; Neu5Ac:4	B11	NMHIYLGVHNESVQYDDEQGRV:B11		Fucosylated and Sialylated	NMHIYLGVHN(N-Glycosylation)ESVQYDDEQGRV{Fuc:1; Hex:5; HexNAc:4; Neu5Ac:4}	SVSP_11	5559.2	-0.00431493	0	37.2425	5	1	tr|A0A2I7YS88|A0A2I7YS88_9SAUR_SVSP_	SVSP
R3	gF1	NMHIYLGVHNESVQYDDEQGRV	Fuc:1; Hex:4; HexNAc:5; Neu5Ac:2	B21	NMHIYLGVHNESVQYDDEQGRV:B21		Fucosylated and Sialylated	NMHIYLGVHN(N-Glycosylation)ESVQYDDEQGRV{Fuc:1; Hex:4; HexNAc:5; Neu5Ac:2}	SVSP_11	4995.03	-0.000197864	0	36.5931	5	1	tr|A0A2I7YS88|A0A2I7YS88_9SAUR_SVSP_	SVSP
R3	gF1	YGSNLTAVR	Hex:5; HexNAc:2	A1	YGSNLTAVR:A1		High mannose	YGSN(N-Glycosylation)LTAVR{Hex:5; HexNAc:2}	SVMP/Catalytic Domain_4	2195.93	8.64062e-07	21.8995	176.344	2	3	BJAR454SVMPPIII03_Zinc_metalloproteinase-disintegrin-like_halysase_OS=Gloydius_halys_PE=1|Q8AWI5|VM3HA_GLOHA_SVMP_Catalytic Domain	SVMP
R3	gF1	YGSNLTAVR	Hex:5; HexNAc:2	A1	YGSNLTAVR:A1		High mannose	YGSN(N-Glycosylation)LTAVR{Hex:5; HexNAc:2}	SVMP/Catalytic Domain_4	2195.93	-1.27494e-06	-2.09777	168.689	3	2	BJAR454SVMPPIII03_Zinc_metalloproteinase-disintegrin-like_halysase_OS=Gloydius_halys_PE=1|Q8AWI5|VM3HA_GLOHA_SVMP_Catalytic Domain	SVMP
R3	gF1	YGSNLTAVR	Hex:6; HexNAc:2	A2	YGSNLTAVR:A2		High mannose	YGSN(N-Glycosylation)LTAVR{Hex:6; HexNAc:2}	SVMP/Catalytic Domain_4	2357.98	8.99108e-07	0	152.82	2	1	BJAR454SVMPPIII03_Zinc_metalloproteinase-disintegrin-like_halysase_OS=Gloydius_halys_PE=1|Q8AWI5|VM3HA_GLOHA_SVMP_Catalytic Domain	SVMP
R3	gF1	YGSNLTAVR	Fuc:1; Hex:6; HexNAc:3; Neu5Ac:2	B6	YGSNLTAVR:B6	Yes	Fucosylated and Sialylated	YGSN(N-Glycosylation)LTAVR{@acetyl:1; Fuc:1; Hex:6; HexNAc:3; Neu5Ac:2}	SVMP/Catalytic Domain_4	3331.31	2.64513e-06	0	73.0683	3	1	BJAR454SVMPPIII03_Zinc_metalloproteinase-disintegrin-like_halysase_OS=Gloydius_halys_PE=1|Q8AWI5|VM3HA_GLOHA_SVMP_Catalytic Domain	SVMP
R3	gF1	INVTSAGGVTLSSFR	Fuc:1; Hex:3; HexNAc:8; Neu5Ac:2	B35	INVTSAGGVTLSSFR:B35		Fucosylated and Sialylated	IN(N-Glycosylation)VTSAGGVTLSSFR{Fuc:1; Hex:3; HexNAc:8; Neu5Ac:2}	SVMP/Catalytic Domain_8	4368.8	-0.00502599	0	136.592	3	1	BJACESS03970_SVMP|m.6666_Zinc_metalloproteinase-disintegrin-like_ACLD_OS=Agkistrodon_contortrix_laticinctus_PE=2_SV=1_SVMP_Catalytic Domain	SVMP
R3	gF1	INVTSAGGVTLSSFR	Fuc:1; Hex:5; HexNAc:4; Neu5Ac:2	B43	INVTSAGGVTLSSFR:B43		Fucosylated and Sialylated	IN(N-Glycosylation)VTSAGGVTLSSFR{Fuc:1; Hex:5; HexNAc:4; Neu5Ac:2}	SVMP/Catalytic Domain_8	3882.63	-0.00618256	0	121.434	3	1	BJACESS03970_SVMP|m.6666_Zinc_metalloproteinase-disintegrin-like_ACLD_OS=Agkistrodon_contortrix_laticinctus_PE=2_SV=1_SVMP_Catalytic Domain	SVMP
R3	gF1	INVTSAGGVTLSSFR	Fuc:1; Hex:5; HexNAc:4; Neu5Ac:4	B11	INVTSAGGVTLSSFR:B11		Fucosylated and Sialylated	IN(N-Glycosylation)VTSAGGVTLSSFR{Fuc:1; Hex:5; HexNAc:4; Neu5Ac:4}	SVMP/Catalytic Domain_8	4464.8	-0.0053714	0	97.9252	3	1	BJACESS03970_SVMP|m.6666_Zinc_metalloproteinase-disintegrin-like_ACLD_OS=Agkistrodon_contortrix_laticinctus_PE=2_SV=1_SVMP_Catalytic Domain	SVMP
R3	gF1	TVNISTVADHFDHIK	Fuc:1; Hex:5; HexNAc:4; Neu5Ac:4	B11	TVNISTVADHFDHIK:B11		Fucosylated and Sialylated	TVN(N-Glycosylation)ISTVADHFDHIK{Fuc:1; Hex:5; HexNAc:4; Neu5Ac:4}	Dpase_2	4652.9	-0.00516193	0	43.4297	4	1	BJARGLA00898|m.21260_Dipeptidase_2_OS=Mus_musculus_GN=Dpep2_PE=1|Q8C255|DPEP2_MOUSE_DPase_	DPase
R3	gF1	TVNISTVADHFDHIK	Fuc:1; Hex:3; HexNAc:8; Neu5Ac:2	B35	TVNISTVADHFDHIK:B35	Yes	Fucosylated and Sialylated	TVN(N-Glycosylation)ISTVADHFDHIK{@acetyl:1; Fuc:1; Hex:3; HexNAc:8; Neu5Ac:2}	Dpase_2	4594.9	-0.00391569	0	35.193	4	1	BJARGLA00898|m.21260_Dipeptidase_2_OS=Mus_musculus_GN=Dpep2_PE=1|Q8C255|DPEP2_MOUSE_DPase_	DPase
R3	gF1	TVNISTVADHFDHIK	Fuc:1; Hex:5; HexNAc:5; Neu5Ac:3	B20	TVNISTVADHFDHIK:B20		Fucosylated and Sialylated	TVN(N-Glycosylation)ISTVADHFDHIK{Fuc:1; Hex:5; HexNAc:5; Neu5Ac:3}	Dpase_2	4577.92	-0.00809376	0	32.2284	4	1	BJARGLA00898|m.21260_Dipeptidase_2_OS=Mus_musculus_GN=Dpep2_PE=1|Q8C255|DPEP2_MOUSE_DPase_	DPase
R3	gF1	YTGNSTAIR	Hex:5; HexNAc:2	A1	YTGNSTAIR:A1		High mannose	YTGN(N-Glycosylation)STAIR{Hex:5; HexNAc:2}	SVMP/Catalytic Domain_11	2197.91	4.14959e-07	0	174.778	3	2	BJACESS04003_SVMP|m.6718_Zinc_metalloproteinase-disintegrin-like_VMP-III_OS=Agkistrodon_piscivorus_leucostoma_PE=2_SV=1_SVMP_Catalytic Domain	SVMP
R3	gF1	YTGNSTAIR	Fuc:1; Hex:4; HexNAc:4; Neu5Ac:1; Neu5Gc:1	B47	YTGNSTAIR:B47	Yes	Fucosylated and Sialylated	YTGN(N-Glycosylation)STAIR{@acetyl:1; Fuc:1; Hex:4; HexNAc:4; Neu5Ac:1; Neu5Gc:1}	SVMP/Catalytic Domain_11	3228.28	-3.43433e-06	-2.54987	105.415	3	1	BJACESS04003_SVMP|m.6718_Zinc_metalloproteinase-disintegrin-like_VMP-III_OS=Agkistrodon_piscivorus_leucostoma_PE=2_SV=1_SVMP_Catalytic Domain	SVMP
R3	gF1	YTGNSTAIR	Fuc:1; Hex:5; HexNAc:5; Neu5Ac:2	B19	YTGNSTAIR:B19		Fucosylated and Sialylated	YTGN(N-Glycosylation)STAIR{Fuc:1; Hex:5; HexNAc:5; Neu5Ac:2}	SVMP/Catalytic Domain_11	3535.41	-2.798e-06	-4.84206	99.3935	3	1	BJACESS04003_SVMP|m.6718_Zinc_metalloproteinase-disintegrin-like_VMP-III_OS=Agkistrodon_piscivorus_leucostoma_PE=2_SV=1_SVMP_Catalytic Domain	SVMP
R3	gF1	HNAGNSSFR	Fuc:1; Hex:4; HexNAc:4; Neu5Ac:2	B10	HNAGNSSFR:B10		Fucosylated and Sialylated	HNAGN(N-Glycosylation)SSFR{Fuc:1; Hex:4; HexNAc:4; Neu5Ac:2}	Unknown_6	3201.22	-0.00749406	0	55.711	3	1	tr|A0A2D4G8H2|A0A2D4G8H2_MICCO_Unknown_	Unknown
R3	gF1	HNAGNSSFR	Fuc:1; Hex:3; HexNAc:4	B26	HNAGNSSFR:B26		Fucosylated	HNAGN(N-Glycosylation)SSFR{Fuc:1; Hex:3; HexNAc:4}	Unknown_6	2432.98	8.8512e-07	8.14865	55.3939	3	1	tr|A0A2D4G8H2|A0A2D4G8H2_MICCO_Unknown_	Unknown
R3	gF1	HNAGNSSFR	Fuc:1; Hex:4; HexNAc:4; Neu5Ac:1	B31	HNAGNSSFR:B31		Fucosylated and Sialylated	HNAGN(N-Glycosylation)SSFR{Fuc:1; Hex:4; HexNAc:4; Neu5Ac:1}	Unknown_6	2886.12	2.00794e-06	9.06558	55.1268	3	1	tr|A0A2D4G8H2|A0A2D4G8H2_MICCO_Unknown_	Unknown
R3	gF1	TGNSTAIR	Fuc:1; Hex:4; HexNAc:4; Neu5Ac:1	B31	TGNSTAIR:B31		Fucosylated and Sialylated	TGN(N-Glycosylation)STAIR{Fuc:1; Hex:4; HexNAc:4; Neu5Ac:1}	SVMP/Catalytic Domain_11	2716.12	-5.19692e-06	13.3928	105.821	3	1	BJACESS04003_SVMP|m.6718_Zinc_metalloproteinase-disintegrin-like_VMP-III_OS=Agkistrodon_piscivorus_leucostoma_PE=2_SV=1_SVMP_Catalytic Domain	SVMP
R3	gF1	TGNSTAIR	Fuc:1; Hex:5; HexNAc:5; Neu5Ac:4	B22	TGNSTAIR:B22		Fucosylated and Sialylated	TGN(N-Glycosylation)STAIR{Fuc:1; Hex:5; HexNAc:5; Neu5Ac:4}	SVMP/Catalytic Domain_11	3954.51	2.654e-06	-3.40323	30.1791	3	1	BJACESS04003_SVMP|m.6718_Zinc_metalloproteinase-disintegrin-like_VMP-III_OS=Agkistrodon_piscivorus_leucostoma_PE=2_SV=1_SVMP_Catalytic Domain	SVMP
R3	gF1	TGNSTAIR	Fuc:1; Hex:3; HexNAc:5; Neu5Ac:1	B30	TGNSTAIR:B30		Fucosylated and Sialylated	TGN(N-Glycosylation)STAIR{Fuc:1; Hex:3; HexNAc:5; Neu5Ac:1}	SVMP/Catalytic Domain_11	2757.15	-4.71325e-06	-3.41964	21.2653	3	1	BJACESS04003_SVMP|m.6718_Zinc_metalloproteinase-disintegrin-like_VMP-III_OS=Agkistrodon_piscivorus_leucostoma_PE=2_SV=1_SVMP_Catalytic Domain	SVMP
R3	gF1	GDSSNHSSGNLDISIVGDYIK	Hex:6; HexNAc:2	A2	GDSSNHSSGNLDISIVGDYIK:A2		High mannose	GDSSN(N-Glycosylation)HSSGNLDISIVGDYIK{Hex:6; HexNAc:2}	5'-Nase_1	3555.5	3.60737e-07	0	175.088	3	1	BJACESS07965_5NUCL|m.14184_Snake_venom_5'-nucleotidase_OS=Gloydius_brevicaudus_PE=2_SV=1_5'-Nase_	5'-Nase
R3	gF1	GDSSNHSSGNLDISIVGDYIK	Hex:5; HexNAc:2	A1	GDSSNHSSGNLDISIVGDYIK:A1		High mannose	GDSSN(N-Glycosylation)HSSGNLDISIVGDYIK{Hex:5; HexNAc:2}	5'-Nase_1	3393.45	-7.0661e-07	-2.84739	170.529	3	1	BJACESS07965_5NUCL|m.14184_Snake_venom_5'-nucleotidase_OS=Gloydius_brevicaudus_PE=2_SV=1_5'-Nase_	5'-Nase
R3	gF1	GPIASNISGYILPYK	Hex:5; HexNAc:2	A1	GPIASNISGYILPYK:A1		High mannose	GPIASN(N-Glycosylation)ISGYILPYK{Hex:5; HexNAc:2}	5'-Nase_4	2808.29	-4.36358e-07	0	141.48	3	1	BJACESS07965_5NUCL|m.14184_Snake_venom_5'-nucleotidase_OS=Gloydius_brevicaudus_PE=2_SV=1_5'-Nase_	5'-Nase
R3	gF1	GPIASNISGYILPYK	Fuc:1; Hex:5; HexNAc:3; Neu5Ac:2	B3	GPIASNISGYILPYK:B3		Fucosylated and Sialylated	GPIASN(N-Glycosylation)ISGYILPYK{Fuc:1; Hex:5; HexNAc:3; Neu5Ac:2}	5'-Nase_4	3761.58	-0.00584125	0	93.1177	3	1	BJACESS07965_5NUCL|m.14184_Snake_venom_5'-nucleotidase_OS=Gloydius_brevicaudus_PE=2_SV=1_5'-Nase_	5'-Nase
R3	gF1	INVTSAGGVTLSSFRK	Fuc:1; Hex:5; HexNAc:4; Neu5Ac:4	B11	INVTSAGGVTLSSFRK:B11		Fucosylated and Sialylated	IN(N-Glycosylation)VTSAGGVTLSSFRK{Fuc:1; Hex:5; HexNAc:4; Neu5Ac:4}	SVMP/Catalytic Domain_8	4593.94	-0.00544687	0	94.6329	4	2	BJACESS03970_SVMP|m.6666_Zinc_metalloproteinase-disintegrin-like_ACLD_OS=Agkistrodon_contortrix_laticinctus_PE=2_SV=1_SVMP_Catalytic Domain	SVMP
R3	gF1	INVTSAGGVTLSSFRK	Fuc:1; Hex:5; HexNAc:4; Neu5Ac:4	B11	INVTSAGGVTLSSFRK:B11	Yes	Fucosylated and Sialylated	IN(N-Glycosylation)VTSAGGVTLSSFRK{@acetyl:1; Fuc:1; Hex:5; HexNAc:4; Neu5Ac:4}	SVMP/Catalytic Domain_8	4611.91	-0.000212624	-5.93594	86.471	4;5	2	BJACESS03970_SVMP|m.6666_Zinc_metalloproteinase-disintegrin-like_ACLD_OS=Agkistrodon_contortrix_laticinctus_PE=2_SV=1_SVMP_Catalytic Domain	SVMP
R3	gF1	NVTNKDEQTR	Fuc:1; Hex:5; HexNAc:4; Neu5Ac:2	B43	NVTNKDEQTR:B43		Fucosylated and Sialylated	N(N-Glycosylation)VTNKDEQTR{Fuc:1; Hex:5; HexNAc:4; Neu5Ac:2}	SVSP_5	3554.4	2.84164e-06	-1.89391	108.724	3	1	BJAR454SVSP04_Snake_venom_serine_protease_homolog_OS=Bothrops_jararacussu_PE=1|Q7T229|VSPH_BOTJR_SVSP_	SVSP
R3	gF1	NVTNKDEQTR	Fuc:1; Hex:5; HexNAc:4; Neu5Ac:2	B43	NVTNKDEQTR:B43		Fucosylated and Sialylated	N(N-Glycosylation)VTNKDEQTR{Fuc:1; Hex:5; HexNAc:4; Neu5Ac:2}	SVSP_5	3554.41	6.87893e-07	0	103.771	3	1	BJAR454SVSP04_Snake_venom_serine_protease_homolog_OS=Bothrops_jararacussu_PE=1|Q7T229|VSPH_BOTJR_SVSP_	SVSP
R3	gF1	RTNCSYMLNK	Hex:5; HexNAc:2	A1	RTNCSYMLNK:A1		High mannose	RTN(N-Glycosylation)C(Carbamidomethyl)SYMLNK{Hex:5; HexNAc:2}	LAAO_1	2502.01	8.55258e-09	-3.20474	170.595	3	2	sp|B5AR80|OXLA_BOTPA_LAAO_	LAAO
R3	gF1	RTNCSYMLNK	Fuc:1; Hex:4; HexNAc:4; Neu5Ac:2	B10	RTNCSYMLNK:B10		Fucosylated and Sialylated	RTN(N-Glycosylation)C(Carbamidomethyl)SYMLNK{Fuc:1; Hex:4; HexNAc:4; Neu5Ac:2}	LAAO_1	3474.37	1.4269e-07	0	121.754	3	1	sp|B5AR80|OXLA_BOTPA_LAAO_	LAAO
R3	gF1	FRENGTECR	Fuc:1; Hex:5; HexNAc:5; Neu5Ac:4	B22	FRENGTECR:B22	Yes	Fucosylated and Sialylated	FREN(N-Glycosylation)GTEC(Carbamidomethyl)R{@acetyl:1; Fuc:1; Hex:5; HexNAc:5; Neu5Ac:4}	SVMP/Disintegrin_1	4362.61	-0.00389458	0	51.7318	3	1	BJACESS04728_SVMP|m.7903_Zinc_metalloproteinase-disintegrin-like_ACLD_OS=Agkistrodon_contortrix_laticinctus_PE=2_SV=1_SVMP_Disintegrin	SVMP
R3	gF1	GDSSNHSSGNLDIS	Fuc:1; Hex:4; HexNAc:4; Neu5Ac:2	B10	GDSSNHSSGNLDIS:B10		Fucosylated and Sialylated	GDSSN(N-Glycosylation)HSSGNLDIS{Fuc:1; Hex:4; HexNAc:4; Neu5Ac:2}	5'-Nase_1	3577.33	8.85841e-06	-2.71598	21.7442	4	2	BJACESS07965_5NUCL|m.14184_Snake_venom_5'-nucleotidase_OS=Gloydius_brevicaudus_PE=2_SV=1_5'-Nase_	5'-Nase
R3	gF1	IESEAHNLPYGRPQVLQNHSK	Hex:5; HexNAc:2	A1	IESEAHNLPYGRPQVLQNHSK:A1		High mannose	IESEAHNLPYGRPQVLQN(N-Glycosylation)HSK{Hex:5; HexNAc:2}	PDE_3	3632.65	-1.88835e-06	-2.67467	171.893	5	2	GFWW01032370.1.p1_PDE_	PDE
R3	gF1	LFSNCSLEDQRK	Hex:5; HexNAc:2	A1	LFSNCSLEDQRK:A1		High mannose	LFSN(N-Glycosylation)C(Carbamidomethyl)SLEDQRK{Hex:5; HexNAc:2}	SVMP/Catalytic Domain_3	2712.13	1.22537e-07	-1.83902	156.96	3	1	BJACESS20586_SVMP|m.35647_Zinc_metalloproteinase-disintegrin-like_ACLD_OS=Agkistrodon_contortrix_laticinctus_PE=2_SV=1_SVMP_Catalytic Domain	SVMP
R3	gF1	LFSNCSQEDQR	Fuc:1; Hex:4; HexNAc:4; Neu5Ac:2	B10	LFSNCSQEDQR:B10	Yes	Fucosylated and Sialylated	LFSN(N-Glycosylation)C(Carbamidomethyl)SQEDQR{@acetyl:1; Fuc:1; Hex:4; HexNAc:4; Neu5Ac:2}	SVMP/Catalytic Domain_2	3636.38	-0.00632467	0	25.6328	4	1	BJACESS04728_SVMP|m.7903_Zinc_metalloproteinase-disintegrin-like_ACLD_OS=Agkistrodon_contortrix_laticinctus_PE=2_SV=1_SVMP_Catalytic Domain	SVMP
R3	gF1	LFSNCSQEDQRK	Hex:5; HexNAc:2	A1	LFSNCSQEDQRK:A1		High mannose	LFSN(N-Glycosylation)C(Carbamidomethyl)SQEDQRK{Hex:5; HexNAc:2}	SVMP/Catalytic Domain_2	2727.1	6.43949e-07	15.2194	125.527	3	2	BJACESS04728_SVMP|m.7903_Zinc_metalloproteinase-disintegrin-like_ACLD_OS=Agkistrodon_contortrix_laticinctus_PE=2_SV=1_SVMP_Catalytic Domain	SVMP
R3	gF1	NNDTMEEIDEYFNK	Fuc:1; Hex:6; HexNAc:5; Neu5Ac:5	B44	NNDTMEEIDEYFNK:B44		Fucosylated and Sialylated	NN(N-Glycosylation)DTMEEIDEYFNK{Fuc:1; Hex:6; HexNAc:5; Neu5Ac:5}	Unknown_5	5371.97	-0.00409508	0	26.8355	5	1	tr|T2HS00|T2HS00_PROFL_Unknown_	Unknown
R3	gF1	RYVELVIVADHGMVTKHNETLR	Fuc:1; Hex:3; HexNAc:8; Neu5Ac:2	B35	RYVELVIVADHGMVTKHNETLR:B35		Fucosylated and Sialylated	RYVELVIVADHGMVTKHN(N-Glycosylation)ETLR{Fuc:1; Hex:3; HexNAc:8; Neu5Ac:2}	SVMP/Catalytic Domain_19	5443.37	-0.00458639	0	63.2225	5	1	BJACESS03575_SVMP|m.5974_Zinc_metalloproteinase-disintegrin-like_HF3_OS=Bothrops_jararaca_PE=1_SV=3_SVMP_Catalytic Domain	SVMP
R3	gF1	SLVAIFNSTGFF	Fuc:1; Hex:5; HexNAc:4; Neu5Ac:2	B43	SLVAIFNSTGFF:B43		Fucosylated and Sialylated	SLVAIFN(N-Glycosylation)STGFF{Fuc:1; Hex:5; HexNAc:4; Neu5Ac:2}	SVSP_6	3675.49	-0.00625569	0	117.144	3	1	BJACESS05941_SVSP|m.10150_Snake_venom_serine_protease_HS114_OS=Bothrops_jararaca_PE=1_SV=1_SVSP_	SVSP
R3	gF1	KPAPNNGTHGSLNHLLK	Fuc:1; Hex:4; HexNAc:3; Neu5Ac:1; Neu5Gc:1	B46	KPAPNNGTHGSLNHLLK:B46		Fucosylated and Sialylated	KPAPNN(N-Glycosylation)GTHGSLNHLLK{Fuc:1; Hex:4; HexNAc:3; Neu5Ac:1; Neu5Gc:1}	PDE_1	3798.63	6.67407e-06	17.6185	113.935	3;4;5	4	GFWW01032370.1.p1_PDE_	PDE
R3	gF1	LGVHNESVQYDDEQRR	Fuc:1; Hex:6; HexNAc:6; Neu5Ac:4	B23	LGVHNESVQYDDEQRR:B23	Yes	Fucosylated and Sialylated	LGVHN(N-Glycosylation)ESVQYDDEQRR{@acetyl:1; Fuc:1; Hex:6; HexNAc:6; Neu5Ac:4}	SVSP_3	5521.19	-0.00616462	0	44.6976	5	1	tr|A0A1L8D5U8|A0A1L8D5U8_BOTAT_SVSP_	SVSP
R3	gF1	LLTGMIFNGTIEGR	Fuc:1; Hex:3; HexNAc:8; Neu5Ac:2	B35	LLTGMIFNGTIEGR:B35	Yes	Fucosylated and Sialylated	LLTGMIFN(N-Glycosylation)GTIEGR{@acetyl:1; Fuc:1; Hex:3; HexNAc:8; Neu5Ac:2}	SVMP/Catalytic Domain_7	4401.88	-5.60248e-06	-4.21392	26.0309	4	3	tr|A0A1L8D649|A0A1L8D649_BOTAT_SVMP_Catalytic Domain	SVMP
R3	gF1	YSEDPDYGMVDNGTK	Fuc:1; Hex:5; HexNAc:3; Neu5Ac:2	B3	YSEDPDYGMVDNGTK:B3	Yes	Fucosylated and Sialylated	YSEDPDYGMVDN(N-Glycosylation)GTK{@acetyl:1; Fuc:1; Hex:5; HexNAc:3; Neu5Ac:2}	SVMP/Cys Rich_3	3879.41	9.58477e-06	-4.4068	124.153	3	1	BJACESS04382_SVMP|m.7325_Zinc_metalloproteinase-disintegrin-like_HF3_OS=Bothrops_jararaca_PE=1_SV=3_SVMP_Cys rich	SVMP
R3	gF2.1	NMHIYLGVHNESVQYDDEQGRV	Fuc:1; Hex:4; HexNAc:3; Neu5Ac:2	B8	NMHIYLGVHNESVQYDDEQGRV:B8		Fucosylated and Sialylated	NMHIYLGVHN(N-Glycosylation)ESVQYDDEQGRV{Fuc:1; Hex:4; HexNAc:3; Neu5Ac:2}	SVSP_11	4587.9	-3.17953e-06	0	95.3918	5	1	tr|A0A2I7YS88|A0A2I7YS88_9SAUR_SVSP_	SVSP
R3	gF2.1	NMHIYLGVHNESVQYDDEQGRV	Fuc:1; Hex:5; HexNAc:4; Neu5Ac:2	B43	NMHIYLGVHNESVQYDDEQGRV:B43		Fucosylated and Sialylated	NMHIYLGVHN(N-Glycosylation)ESVQYDDEQGRV{Fuc:1; Hex:5; HexNAc:4; Neu5Ac:2}	SVSP_11	4953.03	-2.90011e-06	14.2334	83.3714	4;5	3	tr|A0A2I7YS88|A0A2I7YS88_9SAUR_SVSP_	SVSP
R3	gF2.1	NMHIYLGVHNESVQYDDEQGRV	Fuc:1; Hex:5; HexNAc:5; Neu5Ac:4	B22	NMHIYLGVHNESVQYDDEQGRV:B22		Fucosylated and Sialylated	NMHIYLGVHN(N-Glycosylation)ESVQYDDEQGRV{Fuc:1; Hex:5; HexNAc:5; Neu5Ac:4}	SVSP_11	5738.31	-4.10094e-06	0	81.9447	5	1	tr|A0A2I7YS88|A0A2I7YS88_9SAUR_SVSP_	SVSP
R3	gF2.1	NMHIYLGVHNESVQYDDEQGRV	Fuc:1; Hex:5; HexNAc:4; Neu5Ac:4	B11	NMHIYLGVHNESVQYDDEQGRV:B11		Fucosylated and Sialylated	NM(Oxidation)HIYLGVHN(N-Glycosylation)ESVQYDDEQGRV{Fuc:1; Hex:5; HexNAc:4; Neu5Ac:4}	SVSP_11	5551.22	-2.32616e-06	-2.50276	78.4582	5	3	tr|A0A2I7YS88|A0A2I7YS88_9SAUR_SVSP_	SVSP
R3	gF2.1	NMHIYLGVHNESVQYDDEQGRV	Fuc:1; Hex:5; HexNAc:4; Neu5Ac:4	B11	NMHIYLGVHNESVQYDDEQGRV:B11		Fucosylated and Sialylated	NMHIYLGVHN(N-Glycosylation)ESVQYDDEQGRV{Fuc:1; Hex:5; HexNAc:4; Neu5Ac:4}	SVSP_11	5535.22	-2.42092e-06	14.4618	78.4094	4;5	5	tr|A0A2I7YS88|A0A2I7YS88_9SAUR_SVSP_	SVSP
R3	gF2.1	NMHIYLGVHNESVQYDDEQGRV	Fuc:1; Hex:5; HexNAc:4; Neu5Ac:2	B43	NMHIYLGVHNESVQYDDEQGRV:B43		Fucosylated and Sialylated	NM(Oxidation)HIYLGVHN(N-Glycosylation)ESVQYDDEQGRV{Fuc:1; Hex:5; HexNAc:4; Neu5Ac:2}	SVSP_11	4969.03	-3.19203e-06	-3.34286	75.6045	4;5	2	tr|A0A2I7YS88|A0A2I7YS88_9SAUR_SVSP_	SVSP
R3	gF2.1	NMHIYLGVHNESVQYDDEQGRV	Fuc:1; Hex:4; HexNAc:4; Neu5Ac:2	B10	NMHIYLGVHNESVQYDDEQGRV:B10		Fucosylated and Sialylated	NMHIYLGVHN(N-Glycosylation)ESVQYDDEQGRV{Fuc:1; Hex:4; HexNAc:4; Neu5Ac:2}	SVSP_11	4790.98	-2.72529e-06	0	71.2816	5	1	tr|A0A2I7YS88|A0A2I7YS88_9SAUR_SVSP_	SVSP
R3	gF2.1	NMHIYLGVHNESVQYDDEQGRV	Fuc:1; Hex:6; HexNAc:5; Neu5Ac:4	B12	NMHIYLGVHNESVQYDDEQGRV:B12		Fucosylated and Sialylated	NMHIYLGVHN(N-Glycosylation)ESVQYDDEQGRV{Fuc:1; Hex:6; HexNAc:5; Neu5Ac:4}	SVSP_11	5900.35	-2.18843e-06	12.707	68.2895	4;5	2	tr|A0A2I7YS88|A0A2I7YS88_9SAUR_SVSP_	SVSP
R3	gF2.1	NMHIYLGVHNESVQYDDEQGRV	Fuc:1; Hex:6; HexNAc:5; Neu5Ac:6	B13	NMHIYLGVHNESVQYDDEQGRV:B13		Fucosylated and Sialylated	NMHIYLGVHN(N-Glycosylation)ESVQYDDEQGRV{Fuc:1; Hex:6; HexNAc:5; Neu5Ac:6}	SVSP_11	6482.55	-3.41785e-06	-1.89023	63.6697	5	4	tr|A0A2I7YS88|A0A2I7YS88_9SAUR_SVSP_	SVSP
R3	gF2.1	NMHIYLGVHNESVQYDDEQGRV	Fuc:1; Hex:6; HexNAc:5; Neu5Ac:4	B12	NMHIYLGVHNESVQYDDEQGRV:B12		Fucosylated and Sialylated	NM(Oxidation)HIYLGVHN(N-Glycosylation)ESVQYDDEQGRV{Fuc:1; Hex:6; HexNAc:5; Neu5Ac:4}	SVSP_11	5916.35	-2.65427e-06	-2.73127	60.8418	5	2	tr|A0A2I7YS88|A0A2I7YS88_9SAUR_SVSP_	SVSP
R3	gF2.1	NMHIYLGVHNESVQYDDEQGRV	Fuc:1; Hex:6; HexNAc:5; Neu5Ac:5	B44	NMHIYLGVHNESVQYDDEQGRV:B44		Fucosylated and Sialylated	NMHIYLGVHN(N-Glycosylation)ESVQYDDEQGRV{Fuc:1; Hex:6; HexNAc:5; Neu5Ac:5}	SVSP_11	6191.47	-5.35461e-06	0	60.4448	5	2	tr|A0A2I7YS88|A0A2I7YS88_9SAUR_SVSP_	SVSP
R3	gF2.1	NMHIYLGVHNESVQYDDEQGRV	Fuc:1; Hex:7; HexNAc:6; Neu5Ac:6	B45	NMHIYLGVHNESVQYDDEQGRV:B45		Fucosylated and Sialylated	NMHIYLGVHN(N-Glycosylation)ESVQYDDEQGRV{Fuc:1; Hex:7; HexNAc:6; Neu5Ac:6}	SVSP_11	6847.69	-4.24899e-06	-3.17238	58.1968	5;6	3	tr|A0A2I7YS88|A0A2I7YS88_9SAUR_SVSP_	SVSP
R3	gF2.1	NMHIYLGVHNESVQYDDEQGRV	Fuc:1; Hex:5; HexNAc:4; Neu5Ac:4	B11	NMHIYLGVHNESVQYDDEQGRV:B11		Fucosylated and Sialylated	NMHIYLGVHN(N-Glycosylation)ESVQYDDEQGRV{Fuc:1; Hex:5; HexNAc:4; Neu5Ac:4}	SVSP_11	5535.23	-3.11247e-06	9.51584	51.3876	5	2	tr|A0A2I7YS88|A0A2I7YS88_9SAUR_SVSP_	SVSP
R3	gF2.1	NMHIYLGVHNESVQYDDEQGRV	Fuc:1; Hex:5; HexNAc:4; Neu5Ac:3	B9	NMHIYLGVHNESVQYDDEQGRV:B9		Fucosylated and Sialylated	NMHIYLGVHN(N-Glycosylation)ESVQYDDEQGRV{Fuc:1; Hex:5; HexNAc:4; Neu5Ac:3}	SVSP_11	5244.14	-4.92931e-06	0	46.0868	4	1	tr|A0A2I7YS88|A0A2I7YS88_9SAUR_SVSP_	SVSP
R3	gF2.1	NMHIYLGVHNESVQYDDEQGRV	Fuc:1; Hex:6; HexNAc:5; Neu5Ac:6	B13	NMHIYLGVHNESVQYDDEQGRV:B13		Fucosylated and Sialylated	NM(Oxidation)HIYLGVHN(N-Glycosylation)ESVQYDDEQGRV{Fuc:1; Hex:6; HexNAc:5; Neu5Ac:6}	SVSP_11	6498.54	-2.28003e-06	0	42.0548	5	1	tr|A0A2I7YS88|A0A2I7YS88_9SAUR_SVSP_	SVSP
R3	gF2.1	NMHIYLGVHNESVQYDDEQGRV	Fuc:1; Hex:7; HexNAc:6; Neu5Ac:6	B45	NMHIYLGVHNESVQYDDEQGRV:B45		Fucosylated and Sialylated	NMHIYLGVHN(N-Glycosylation)ESVQYDDEQGRV{Fuc:1; Hex:7; HexNAc:6; Neu5Ac:6}	SVSP_11	6850.71	-0.000444941	0	25.9351	4	1	tr|A0A2I7YS88|A0A2I7YS88_9SAUR_SVSP_	SVSP
R3	gF2.1	NMHIYLGVHNESVQYDDEQGRV	Fuc:1; Hex:5; HexNAc:4; Neu5Ac:3	B9	NMHIYLGVHNESVQYDDEQGRV:B9		Fucosylated and Sialylated	NM(Oxidation)HIYLGVHN(N-Glycosylation)ESVQYDDEQGRV{Fuc:1; Hex:5; HexNAc:4; Neu5Ac:3}	SVSP_11	5260.13	-3.41032e-06	0	24.609	5	1	tr|A0A2I7YS88|A0A2I7YS88_9SAUR_SVSP_	SVSP
R3	gF2.1	NMHIYLGVHNESVQYDDEQGRV	Fuc:1; Hex:7; HexNAc:6; Neu5Ac:6	B45	NMHIYLGVHNESVQYDDEQGRV:B45		Fucosylated and Sialylated	NM(Oxidation)HIYLGVHN(N-Glycosylation)ESVQYDDEQGRV{Fuc:1; Hex:7; HexNAc:6; Neu5Ac:6}	SVSP_11	6863.68	-2.85521e-06	0	24.1241	5	1	tr|A0A2I7YS88|A0A2I7YS88_9SAUR_SVSP_	SVSP
R3	gF2.1	NMHIYLGVHNESVQYDDEQGRV	Fuc:1; Hex:5; HexNAc:4; Neu5Ac:4	B11	NMHIYLGVHNESVQYDDEQGRV:B11	Yes	Fucosylated and Sialylated	NMHIYLGVHN(N-Glycosylation)ESVQYDDEQGRV{@acetyl:1; Fuc:1; Hex:5; HexNAc:4; Neu5Ac:4}	SVSP_11	5613.27	-0.00642258	0	14.2611	5	1	tr|A0A2I7YS88|A0A2I7YS88_9SAUR_SVSP_	SVSP
R3	gF2.1	INVTSASSDTLR	Fuc:1; Hex:5; HexNAc:4; Neu5Ac:2	B43	INVTSASSDTLR:B43		Fucosylated and Sialylated	IN(N-Glycosylation)VTSASSDTLR{Fuc:1; Hex:5; HexNAc:4; Neu5Ac:2}	SVMP/Catalytic Domain_9	3613.48	-3.38862e-07	-2.83057	126.155	3	1	BJACESS04728_SVMP|m.7903_Zinc_metalloproteinase-disintegrin-like_ACLD_OS=Agkistrodon_contortrix_laticinctus_PE=2_SV=1_SVMP_Catalytic Domain	SVMP
R3	gF2.1	INVTSASSDTLR	Fuc:1; Hex:6; HexNAc:5; Neu5Ac:4	B12	INVTSASSDTLR:B12		Fucosylated and Sialylated	IN(N-Glycosylation)VTSASSDTLR{Fuc:1; Hex:6; HexNAc:5; Neu5Ac:4}	SVMP/Catalytic Domain_9	4560.81	-1.67381e-06	-2.45707	119.416	3;4	6	BJACESS04728_SVMP|m.7903_Zinc_metalloproteinase-disintegrin-like_ACLD_OS=Agkistrodon_contortrix_laticinctus_PE=2_SV=1_SVMP_Catalytic Domain	SVMP
R3	gF2.1	INVTSASSDTLR	Fuc:1; Hex:5; HexNAc:4; Neu5Ac:4	B11	INVTSASSDTLR:B11		Fucosylated and Sialylated	IN(N-Glycosylation)VTSASSDTLR{Fuc:1; Hex:5; HexNAc:4; Neu5Ac:4}	SVMP/Catalytic Domain_9	4195.67	-4.82269e-07	13.9713	114.4	3;4	5	BJACESS04728_SVMP|m.7903_Zinc_metalloproteinase-disintegrin-like_ACLD_OS=Agkistrodon_contortrix_laticinctus_PE=2_SV=1_SVMP_Catalytic Domain	SVMP
R3	gF2.1	INVTSASSDTLR	Fuc:1; Hex:5; HexNAc:4; Neu5Ac:2	B43	INVTSASSDTLR:B43		Fucosylated and Sialylated	IN(N-Glycosylation)VTSASSDTLR{Fuc:1; Hex:5; HexNAc:4; Neu5Ac:2}	SVMP/Catalytic Domain_9	3630.51	-0.00469056	0	110.959	3	1	BJACESS04728_SVMP|m.7903_Zinc_metalloproteinase-disintegrin-like_ACLD_OS=Agkistrodon_contortrix_laticinctus_PE=2_SV=1_SVMP_Catalytic Domain	SVMP
R3	gF2.1	INVTSASSDTLR	Fuc:1; Hex:7; HexNAc:6; Neu5Ac:6	B45	INVTSASSDTLR:B45		Fucosylated and Sialylated	IN(N-Glycosylation)VTSASSDTLR{Fuc:1; Hex:7; HexNAc:6; Neu5Ac:6}	SVMP/Catalytic Domain_9	5508.13	-1.83157e-06	-3.14804	99.4872	4	4	BJACESS04728_SVMP|m.7903_Zinc_metalloproteinase-disintegrin-like_ACLD_OS=Agkistrodon_contortrix_laticinctus_PE=2_SV=1_SVMP_Catalytic Domain	SVMP
R3	gF2.1	INVTSASSDTLR	Fuc:1; Hex:4; HexNAc:4; Neu5Ac:2	B10	INVTSASSDTLR:B10		Fucosylated and Sialylated	IN(N-Glycosylation)VTSASSDTLR{Fuc:1; Hex:4; HexNAc:4; Neu5Ac:2}	SVMP/Catalytic Domain_9	3451.43	-2.1793e-06	0	95.4285	3	1	BJACESS04728_SVMP|m.7903_Zinc_metalloproteinase-disintegrin-like_ACLD_OS=Agkistrodon_contortrix_laticinctus_PE=2_SV=1_SVMP_Catalytic Domain	SVMP
R3	gF2.1	INVTSASSDTLR	Fuc:1; Hex:6; HexNAc:5; Neu5Ac:6	B13	INVTSASSDTLR:B13		Fucosylated and Sialylated	IN(N-Glycosylation)VTSASSDTLR{Fuc:1; Hex:6; HexNAc:5; Neu5Ac:6}	SVMP/Catalytic Domain_9	5143	-1.31173e-06	13.5423	90.9552	4	3	BJACESS04728_SVMP|m.7903_Zinc_metalloproteinase-disintegrin-like_ACLD_OS=Agkistrodon_contortrix_laticinctus_PE=2_SV=1_SVMP_Catalytic Domain	SVMP
R3	gF2.1	INVTSASSDTLR	Fuc:1; Hex:5; HexNAc:4; Neu5Ac:4	B11	INVTSASSDTLR:B11		Fucosylated and Sialylated	IN(N-Glycosylation)VTSASSDTLR{Fuc:1; Hex:5; HexNAc:4; Neu5Ac:4}	SVMP/Catalytic Domain_9	4197.69	-0.000481883	0	89.9325	4	1	BJACESS04728_SVMP|m.7903_Zinc_metalloproteinase-disintegrin-like_ACLD_OS=Agkistrodon_contortrix_laticinctus_PE=2_SV=1_SVMP_Catalytic Domain	SVMP
R3	gF2.1	INVTSASSDTLR	Fuc:1; Hex:5; HexNAc:4; Neu5Ac:3	B9	INVTSASSDTLR:B9		Fucosylated and Sialylated	IN(N-Glycosylation)VTSASSDTLR{Fuc:1; Hex:5; HexNAc:4; Neu5Ac:3}	SVMP/Catalytic Domain_9	3921.6	-0.00434306	0	85.0981	3	2	BJACESS04728_SVMP|m.7903_Zinc_metalloproteinase-disintegrin-like_ACLD_OS=Agkistrodon_contortrix_laticinctus_PE=2_SV=1_SVMP_Catalytic Domain	SVMP
R3	gF2.1	INVTSASSDTLR	Fuc:1; Hex:6; HexNAc:4; Neu5Ac:4	B5	INVTSASSDTLR:B5		Fucosylated and Sialylated	IN(N-Glycosylation)VTSASSDTLR{Fuc:1; Hex:6; HexNAc:4; Neu5Ac:4}	SVMP/Catalytic Domain_9	4357.73	-1.24567e-06	0	35.9049	3	1	BJACESS04728_SVMP|m.7903_Zinc_metalloproteinase-disintegrin-like_ACLD_OS=Agkistrodon_contortrix_laticinctus_PE=2_SV=1_SVMP_Catalytic Domain	SVMP
R3	gF2.1	INVTSASSDTLR	Fuc:1; Hex:6; HexNAc:5; Neu5Ac:4	B12	INVTSASSDTLR:B12		Fucosylated and Sialylated	IN(N-Glycosylation)VTSASSDTLR{Fuc:1; Hex:6; HexNAc:5; Neu5Ac:4}	SVMP/Catalytic Domain_9	4561.8	-0.000218821	0	23.8555	3	1	BJACESS04728_SVMP|m.7903_Zinc_metalloproteinase-disintegrin-like_ACLD_OS=Agkistrodon_contortrix_laticinctus_PE=2_SV=1_SVMP_Catalytic Domain	SVMP
R3	gF2.1	KHDHAQLLTGMIFNGTIEGR	Fuc:1; Hex:5; HexNAc:4; Neu5Ac:4	B11	KHDHAQLLTGMIFNGTIEGR:B11		Fucosylated and Sialylated	KHDHAQLLTGMIFN(N-Glycosylation)GTIEGR{Fuc:1; Hex:5; HexNAc:4; Neu5Ac:4}	SVMP/Catalytic Domain_7	5170.16	-6.84284e-07	10.4456	148.18	4;5	7	tr|A0A1L8D649|A0A1L8D649_BOTAT_SVMP_Catalytic Domain	SVMP
R3	gF2.1	KHDHAQLLTGMIFNGTIEGR	Fuc:1; Hex:5; HexNAc:4; Neu5Ac:3	B9	KHDHAQLLTGMIFNGTIEGR:B9		Fucosylated and Sialylated	KHDHAQLLTGM(Oxidation)IFN(N-Glycosylation)GTIEGR{Fuc:1; Hex:5; HexNAc:4; Neu5Ac:3}	SVMP/Catalytic Domain_7	4895.06	-1.38085e-06	0	95.9474	4	1	tr|A0A1L8D649|A0A1L8D649_BOTAT_SVMP_Catalytic Domain	SVMP
R3	gF2.1	KHDHAQLLTGMIFNGTIEGR	Fuc:1; Hex:5; HexNAc:4; Neu5Ac:3	B9	KHDHAQLLTGMIFNGTIEGR:B9		Fucosylated and Sialylated	KHDHAQLLTGMIFN(N-Glycosylation)GTIEGR{Fuc:1; Hex:5; HexNAc:4; Neu5Ac:3}	SVMP/Catalytic Domain_7	4879.07	-9.23142e-07	-2.9975	94.4896	4;5	1	tr|A0A1L8D649|A0A1L8D649_BOTAT_SVMP_Catalytic Domain	SVMP
R3	gF2.1	KHDHAQLLTGMIFNGTIEGR	Fuc:1; Hex:5; HexNAc:4; Neu5Ac:2	B43	KHDHAQLLTGMIFNGTIEGR:B43		Fucosylated and Sialylated	KHDHAQLLTGM(Oxidation)IFN(N-Glycosylation)GTIEGR{Fuc:1; Hex:5; HexNAc:4; Neu5Ac:2}	SVMP/Catalytic Domain_7	4603.97	-9.393e-07	0	78.2987	4	1	tr|A0A1L8D649|A0A1L8D649_BOTAT_SVMP_Catalytic Domain	SVMP
R3	gF2.1	KHDHAQLLTGMIFNGTIEGR	Fuc:1; Hex:5; HexNAc:4; Neu5Ac:4	B11	KHDHAQLLTGMIFNGTIEGR:B11		Fucosylated and Sialylated	KHDHAQLLTGM(Oxidation)IFN(N-Glycosylation)GTIEGR{Fuc:1; Hex:5; HexNAc:4; Neu5Ac:4}	SVMP/Catalytic Domain_7	5186.16	-8.97591e-07	0	71.032	4	2	tr|A0A1L8D649|A0A1L8D649_BOTAT_SVMP_Catalytic Domain	SVMP
R3	gF2.1	KHDHAQLLTGMIFNGTIEGR	Hex:5; HexNAc:4; Neu5Ac:4	B7	KHDHAQLLTGMIFNGTIEGR:B7		Sialylated	KHDHAQLLTGMIFN(N-Glycosylation)GTIEGR{Hex:5; HexNAc:4; Neu5Ac:4}	SVMP/Catalytic Domain_7	5024.08	3.68239e-06	-4.48781	53.1533	4	1	tr|A0A1L8D649|A0A1L8D649_BOTAT_SVMP_Catalytic Domain	SVMP
R3	gF2.1	KHDHAQLLTGMIFNGTIEGR	Fuc:1; Hex:5; HexNAc:4; Neu5Ac:4	B11	KHDHAQLLTGMIFNGTIEGR:B11		Fucosylated and Sialylated	KHDHAQLLTGMIFN(N-Glycosylation)GTIEGR{Fuc:1; Hex:5; HexNAc:4; Neu5Ac:4}	SVMP/Catalytic Domain_7	5173.17	-0.000582498	0	32.1661	4	8	tr|A0A1L8D649|A0A1L8D649_BOTAT_SVMP_Catalytic Domain	SVMP
R3	gF2.1	KHDHAQLLTGMIFNGTIEGR	Fuc:1; Hex:5; HexNAc:4; Neu5Ac:4	B11	KHDHAQLLTGMIFNGTIEGR:B11		Fucosylated and Sialylated	KHDHAQLLTGMIFN(N-Glycosylation)GTIEGR{Fuc:1; Hex:5; HexNAc:4; Neu5Ac:4}	SVMP/Catalytic Domain_7	5170.15	2.64729e-06	-6.52462	27.5463	4	1	tr|A0A1L8D649|A0A1L8D649_BOTAT_SVMP_Catalytic Domain	SVMP
R3	gF2.1	KHDHAQLLTGMIFNGTIEGR	Fuc:1; Hex:5; HexNAc:4; Neu5Ac:4	B11	KHDHAQLLTGMIFNGTIEGR:B11		Fucosylated and Sialylated	KHDHAQLLTGMIFN(N-Glycosylation)GTIEGR{Fuc:1; Hex:5; HexNAc:4; Neu5Ac:4}	SVMP/Catalytic Domain_7	5170.15	8.61312e-07	7.32106	15.6104	4;5	1	tr|A0A1L8D649|A0A1L8D649_BOTAT_SVMP_Catalytic Domain	SVMP
R3	gF2.1	KHDHAQLLTGMIFNGTIEGR	Fuc:1; Hex:5; HexNAc:5; Neu5Ac:3	B20	KHDHAQLLTGMIFNGTIEGR:B20	Yes	Fucosylated and Sialylated	KHDHAQLLTGM(Oxidation)IFN(N-Glycosylation)GTIEGR{@acetyl:1; Fuc:1; Hex:5; HexNAc:5; Neu5Ac:3}	SVMP/Catalytic Domain_7	5174.18	-0.00657647	0	10.0893	4	1	tr|A0A1L8D649|A0A1L8D649_BOTAT_SVMP_Catalytic Domain	SVMP
R3	gF2.1	YGSNLTAVR	Hex:5; HexNAc:2	A1	YGSNLTAVR:A1		High mannose	YGSN(N-Glycosylation)LTAVR{Hex:5; HexNAc:2}	SVMP/Catalytic Domain_4	2195.93	5.33129e-07	0	160.427	2	2	BJAR454SVMPPIII03_Zinc_metalloproteinase-disintegrin-like_halysase_OS=Gloydius_halys_PE=1|Q8AWI5|VM3HA_GLOHA_SVMP_Catalytic Domain	SVMP
R3	gF2.1	YGSNLTAVR	Fuc:1; Hex:5; HexNAc:3; Neu5Ac:2	B3	YGSNLTAVR:B3		Fucosylated and Sialylated	YGSN(N-Glycosylation)LTAVR{Fuc:1; Hex:5; HexNAc:3; Neu5Ac:2}	SVMP/Catalytic Domain_4	3127.27	-2.01534e-06	0	139.846	3	1	BJAR454SVMPPIII03_Zinc_metalloproteinase-disintegrin-like_halysase_OS=Gloydius_halys_PE=1|Q8AWI5|VM3HA_GLOHA_SVMP_Catalytic Domain	SVMP
R3	gF2.1	YGSNLTAVR	Fuc:1; Hex:6; HexNAc:3; Neu5Ac:2	B6	YGSNLTAVR:B6		Fucosylated and Sialylated	YGSN(N-Glycosylation)LTAVR{Fuc:1; Hex:6; HexNAc:3; Neu5Ac:2}	SVMP/Catalytic Domain_4	3289.31	-7.50039e-07	0	135.307	3	1	BJAR454SVMPPIII03_Zinc_metalloproteinase-disintegrin-like_halysase_OS=Gloydius_halys_PE=1|Q8AWI5|VM3HA_GLOHA_SVMP_Catalytic Domain	SVMP
R3	gF2.1	YGSNLTAVR	Fuc:1; Hex:3; HexNAc:6; Neu5Ac:1	B34	YGSNLTAVR:B34		Fucosylated and Sialylated	YGSN(N-Glycosylation)LTAVR{Fuc:1; Hex:3; HexNAc:6; Neu5Ac:1}	SVMP/Catalytic Domain_4	3143.26	-0.0069879	0	130.028	3	1	BJAR454SVMPPIII03_Zinc_metalloproteinase-disintegrin-like_halysase_OS=Gloydius_halys_PE=1|Q8AWI5|VM3HA_GLOHA_SVMP_Catalytic Domain	SVMP
R3	gF2.1	YGSNLTAVR	Fuc:1; Hex:5; HexNAc:4; Neu5Ac:4	B11	YGSNLTAVR:B11		Fucosylated and Sialylated	YGSN(N-Glycosylation)LTAVR{Fuc:1; Hex:5; HexNAc:4; Neu5Ac:4}	SVMP/Catalytic Domain_4	3912.54	-1.4033e-06	0	81.6525	3	1	BJAR454SVMPPIII03_Zinc_metalloproteinase-disintegrin-like_halysase_OS=Gloydius_halys_PE=1|Q8AWI5|VM3HA_GLOHA_SVMP_Catalytic Domain	SVMP
R3	gF2.1	YGSNLTAVR	Fuc:1; Hex:4; HexNAc:4; Neu5Ac:2	B10	YGSNLTAVR:B10		Fucosylated and Sialylated	YGSN(N-Glycosylation)LTAVR{Fuc:1; Hex:4; HexNAc:4; Neu5Ac:2}	SVMP/Catalytic Domain_4	3168.25	1.01243e-05	12.8125	60.1945	3;4	2	BJAR454SVMPPIII03_Zinc_metalloproteinase-disintegrin-like_halysase_OS=Gloydius_halys_PE=1|Q8AWI5|VM3HA_GLOHA_SVMP_Catalytic Domain	SVMP
R3	gF2.1	YGSNLTAVR	Fuc:1; Hex:5; HexNAc:5; Neu5Ac:4	B22	YGSNLTAVR:B22		Fucosylated and Sialylated	YGSN(N-Glycosylation)LTAVR{Fuc:1; Hex:5; HexNAc:5; Neu5Ac:4}	SVMP/Catalytic Domain_4	4115.57	8.6845e-06	13.5467	59.9297	3;4	2	BJAR454SVMPPIII03_Zinc_metalloproteinase-disintegrin-like_halysase_OS=Gloydius_halys_PE=1|Q8AWI5|VM3HA_GLOHA_SVMP_Catalytic Domain	SVMP
R3	gF2.1	YGSNLTAVR	Fuc:1; Hex:5; HexNAc:5; Neu5Ac:2	B19	YGSNLTAVR:B19		Fucosylated and Sialylated	YGSN(N-Glycosylation)LTAVR{Fuc:1; Hex:5; HexNAc:5; Neu5Ac:2}	SVMP/Catalytic Domain_4	3533.38	9.48796e-06	12.554	54.4485	3;4	3	BJAR454SVMPPIII03_Zinc_metalloproteinase-disintegrin-like_halysase_OS=Gloydius_halys_PE=1|Q8AWI5|VM3HA_GLOHA_SVMP_Catalytic Domain	SVMP
R3	gF2.1	YGSNLTAVR	Fuc:1; Hex:4; HexNAc:5; Neu5Ac:2	B21	YGSNLTAVR:B21		Fucosylated and Sialylated	YGSN(N-Glycosylation)LTAVR{Fuc:1; Hex:4; HexNAc:5; Neu5Ac:2}	SVMP/Catalytic Domain_4	3371.33	9.33236e-06	-3.3071	16.061	3	1	BJAR454SVMPPIII03_Zinc_metalloproteinase-disintegrin-like_halysase_OS=Gloydius_halys_PE=1|Q8AWI5|VM3HA_GLOHA_SVMP_Catalytic Domain	SVMP
R3	gF2.1	YGSNLTAVR	Fuc:1; Hex:5; HexNAc:5; Neu5Ac:4	B22	YGSNLTAVR:B22		Fucosylated and Sialylated	YGSN(N-Glycosylation)LTAVR{Fuc:1; Hex:5; HexNAc:5; Neu5Ac:4}	SVMP/Catalytic Domain_4	4115.6	1.05682e-06	-3.72008	13.7146	3;4	1	BJAR454SVMPPIII03_Zinc_metalloproteinase-disintegrin-like_halysase_OS=Gloydius_halys_PE=1|Q8AWI5|VM3HA_GLOHA_SVMP_Catalytic Domain	SVMP
R3	gF2.1	NVTNKDEQTR	Fuc:1; Hex:5; HexNAc:4; Neu5Ac:2	B43	NVTNKDEQTR:B43		Fucosylated and Sialylated	N(N-Glycosylation)VTNKDEQTR{Fuc:1; Hex:5; HexNAc:4; Neu5Ac:2}	SVSP_5	3554.41	2.17516e-06	-1.0221	105.671	3;4	3	BJAR454SVSP04_Snake_venom_serine_protease_homolog_OS=Bothrops_jararacussu_PE=1|Q7T229|VSPH_BOTJR_SVSP_	SVSP
R3	gF2.1	NVTNKDEQTR	Fuc:1; Hex:5; HexNAc:4; Neu5Ac:3	B9	NVTNKDEQTR:B9		Fucosylated and Sialylated	N(N-Glycosylation)VTNKDEQTR{Fuc:1; Hex:5; HexNAc:4; Neu5Ac:3}	SVSP_5	3845.51	7.08614e-07	-2.41961	104.123	3;4	2	BJAR454SVSP04_Snake_venom_serine_protease_homolog_OS=Bothrops_jararacussu_PE=1|Q7T229|VSPH_BOTJR_SVSP_	SVSP
R3	gF2.1	NVTNKDEQTR	Fuc:1; Hex:5; HexNAc:4; Neu5Ac:4	B11	NVTNKDEQTR:B11		Fucosylated and Sialylated	N(N-Glycosylation)VTNKDEQTR{Fuc:1; Hex:5; HexNAc:4; Neu5Ac:4}	SVSP_5	4136.6	2.48938e-06	16.5393	103.694	3;4;5	7	BJAR454SVSP04_Snake_venom_serine_protease_homolog_OS=Bothrops_jararacussu_PE=1|Q7T229|VSPH_BOTJR_SVSP_	SVSP
R3	gF2.1	NVTNKDEQTR	Fuc:1; Hex:4; HexNAc:3; Neu5Ac:2	B8	NVTNKDEQTR:B8		Fucosylated and Sialylated	N(N-Glycosylation)VTNKDEQTR{Fuc:1; Hex:4; HexNAc:3; Neu5Ac:2}	SVSP_5	3189.28	1.11579e-06	-2.65948	103.393	3	1	BJAR454SVSP04_Snake_venom_serine_protease_homolog_OS=Bothrops_jararacussu_PE=1|Q7T229|VSPH_BOTJR_SVSP_	SVSP
R3	gF2.1	NVTNKDEQTR	Fuc:1; Hex:6; HexNAc:5; Neu5Ac:4	B12	NVTNKDEQTR:B12		Fucosylated and Sialylated	N(N-Glycosylation)VTNKDEQTR{Fuc:1; Hex:6; HexNAc:5; Neu5Ac:4}	SVSP_5	4501.73	1.85232e-06	13.3001	98.3055	3;4	2	BJAR454SVSP04_Snake_venom_serine_protease_homolog_OS=Bothrops_jararacussu_PE=1|Q7T229|VSPH_BOTJR_SVSP_	SVSP
R3	gF2.1	NVTNKDEQTR	Fuc:1; Hex:6; HexNAc:5; Neu5Ac:6	B13	NVTNKDEQTR:B13		Fucosylated and Sialylated	N(N-Glycosylation)VTNKDEQTR{Fuc:1; Hex:6; HexNAc:5; Neu5Ac:6}	SVSP_5	5083.91	3.13292e-06	-3.14814	88.5905	4	1	BJAR454SVSP04_Snake_venom_serine_protease_homolog_OS=Bothrops_jararacussu_PE=1|Q7T229|VSPH_BOTJR_SVSP_	SVSP
R3	gF2.1	NVTNKDEQTR	Fuc:1; Hex:6; HexNAc:5; Neu5Ac:6	B13	NVTNKDEQTR:B13		Fucosylated and Sialylated	N(N-Glycosylation)VTNKDEQTR{Fuc:1; Hex:6; HexNAc:5; Neu5Ac:6}	SVSP_5	5100.94	-0.00333496	0	85.977	4	1	BJAR454SVSP04_Snake_venom_serine_protease_homolog_OS=Bothrops_jararacussu_PE=1|Q7T229|VSPH_BOTJR_SVSP_	SVSP
R3	gF2.1	NVTNKDEQTR	Fuc:1; Hex:5; HexNAc:4; Neu5Ac:3; Neu5Gc:1	B48	NVTNKDEQTR:B48		Fucosylated and Sialylated	N(N-Glycosylation)VTNKDEQTR{Fuc:1; Hex:5; HexNAc:4; Neu5Ac:3; Neu5Gc:1}	SVSP_5	4152.6	2.31742e-07	0	84.8734	3	1	BJAR454SVSP04_Snake_venom_serine_protease_homolog_OS=Bothrops_jararacussu_PE=1|Q7T229|VSPH_BOTJR_SVSP_	SVSP
R3	gF2.1	NVTNKDEQTR	Fuc:1; Hex:6; HexNAc:3; Neu5Ac:2	B6	NVTNKDEQTR:B6	Yes	Fucosylated and Sialylated	N(N-Glycosylation)VTNKDEQTR{@acetyl:1; Fuc:1; Hex:6; HexNAc:3; Neu5Ac:2}	SVSP_5	3555.38	5.46581e-06	-4.40225	19.8163	3;4	1	BJAR454SVSP04_Snake_venom_serine_protease_homolog_OS=Bothrops_jararacussu_PE=1|Q7T229|VSPH_BOTJR_SVSP_	SVSP
R3	gF2.1	NVTNKDEQTR	Fuc:1; Hex:6; HexNAc:6; Neu5Ac:4	B23	NVTNKDEQTR:B23	Yes	Fucosylated and Sialylated	N(N-Glycosylation)VTNKDEQTR{@acetyl:1; Fuc:1; Hex:6; HexNAc:6; Neu5Ac:4}	SVSP_5	4768.8	-0.00460658	0	15.8169	4	1	BJAR454SVSP04_Snake_venom_serine_protease_homolog_OS=Bothrops_jararacussu_PE=1|Q7T229|VSPH_BOTJR_SVSP_	SVSP
R3	gF2.1	HDHAQLLTGMIFNGTIEGR	Fuc:1; Hex:5; HexNAc:4; Neu5Ac:4	B11	HDHAQLLTGMIFNGTIEGR:B11		Fucosylated and Sialylated	HDHAQLLTGMIFN(N-Glycosylation)GTIEGR{Fuc:1; Hex:5; HexNAc:4; Neu5Ac:4}	SVMP/Catalytic Domain_7	5042.07	-1.16233e-06	9.97539	129.083	3;4;5	10	tr|A0A1L8D649|A0A1L8D649_BOTAT_SVMP_Catalytic Domain	SVMP
R3	gF2.1	HDHAQLLTGMIFNGTIEGR	Fuc:1; Hex:5; HexNAc:4; Neu5Ac:3	B9	HDHAQLLTGMIFNGTIEGR:B9		Fucosylated and Sialylated	HDHAQLLTGMIFN(N-Glycosylation)GTIEGR{Fuc:1; Hex:5; HexNAc:4; Neu5Ac:3}	SVMP/Catalytic Domain_7	4750.98	-1.82233e-06	8.63947	123.638	4	1	tr|A0A1L8D649|A0A1L8D649_BOTAT_SVMP_Catalytic Domain	SVMP
R3	gF2.1	HDHAQLLTGMIFNGTIEGR	Fuc:1; Hex:5; HexNAc:4; Neu5Ac:4	B11	HDHAQLLTGMIFNGTIEGR:B11		Fucosylated and Sialylated	HDHAQLLTGM(Oxidation)IFN(N-Glycosylation)GTIEGR{Fuc:1; Hex:5; HexNAc:4; Neu5Ac:4}	SVMP/Catalytic Domain_7	5058.07	-1.37765e-06	13.5523	110.712	4	4	tr|A0A1L8D649|A0A1L8D649_BOTAT_SVMP_Catalytic Domain	SVMP
R3	gF2.1	HDHAQLLTGMIFNGTIEGR	Fuc:1; Hex:5; HexNAc:4; Neu5Ac:4	B11	HDHAQLLTGMIFNGTIEGR:B11		Fucosylated and Sialylated	HDHAQLLTGMIFN(N-Glycosylation)GTIEGR{Fuc:1; Hex:5; HexNAc:4; Neu5Ac:4}	SVMP/Catalytic Domain_7	5045.09	-0.00060059	0	53.0297	3	9	tr|A0A1L8D649|A0A1L8D649_BOTAT_SVMP_Catalytic Domain	SVMP
R3	gF2.1	HDHAQLLTGMIFNGTIEGR	Fuc:1; Hex:5; HexNAc:4; Neu5Ac:4	B11	HDHAQLLTGMIFNGTIEGR:B11		Fucosylated and Sialylated	HDHAQLLTGMIFN(N-Glycosylation)GTIEGR{Fuc:1; Hex:5; HexNAc:4; Neu5Ac:4}	SVMP/Catalytic Domain_7	5042.07	-1.11904e-06	8.46473	49.3921	4	18	tr|A0A1L8D649|A0A1L8D649_BOTAT_SVMP_Catalytic Domain	SVMP
R3	gF2.1	HDHAQLLTGMIFNGTIEGR	Fuc:1; Hex:5; HexNAc:4; Neu5Ac:3	B9	HDHAQLLTGMIFNGTIEGR:B9		Fucosylated and Sialylated	HDHAQLLTGM(Oxidation)IFN(N-Glycosylation)GTIEGR{Fuc:1; Hex:5; HexNAc:4; Neu5Ac:3}	SVMP/Catalytic Domain_7	4766.97	-8.04917e-07	0	48.2839	4	1	tr|A0A1L8D649|A0A1L8D649_BOTAT_SVMP_Catalytic Domain	SVMP
R3	gF2.1	HDHAQLLTGMIFNGTIEGR	Hex:5; HexNAc:4; Neu5Ac:4	B7	HDHAQLLTGMIFNGTIEGR:B7		Sialylated	HDHAQLLTGMIFN(N-Glycosylation)GTIEGR{Hex:5; HexNAc:4; Neu5Ac:4}	SVMP/Catalytic Domain_7	4898.04	-0.000415589	0	28.4777	3	2	tr|A0A1L8D649|A0A1L8D649_BOTAT_SVMP_Catalytic Domain	SVMP
R3	gF2.1	HDHAQLLTGMIFNGTIEGR	Fuc:1; Hex:5; HexNAc:4; Neu5Ac:4	B11	HDHAQLLTGMIFNGTIEGR:B11		Fucosylated and Sialylated	HDHAQLLTGMIFN(N-Glycosylation)GTIEGR{Fuc:1; Hex:5; HexNAc:4; Neu5Ac:4}	SVMP/Catalytic Domain_7	5042.06	1.08988e-06	-5.59725	27.6442	4	1	tr|A0A1L8D649|A0A1L8D649_BOTAT_SVMP_Catalytic Domain	SVMP
R3	gF2.1	HDHAQLLTGMIFNGTIEGR	Fuc:1; Hex:5; HexNAc:5; Neu5Ac:3	B20	HDHAQLLTGMIFNGTIEGR:B20	Yes	Fucosylated and Sialylated	HDHAQLLTGM(Oxidation)IFN(N-Glycosylation)GTIEGR{@acetyl:1; Fuc:1; Hex:5; HexNAc:5; Neu5Ac:3}	SVMP/Catalytic Domain_7	5046.07	-0.00674097	0	18.3868	4	2	tr|A0A1L8D649|A0A1L8D649_BOTAT_SVMP_Catalytic Domain	SVMP
R3	gF2.1	INVTSAGGVTLSSFR	Fuc:1; Hex:5; HexNAc:4; Neu5Ac:4	B11	INVTSAGGVTLSSFR:B11		Fucosylated and Sialylated	IN(N-Glycosylation)VTSAGGVTLSSFR{Fuc:1; Hex:5; HexNAc:4; Neu5Ac:4}	SVMP/Catalytic Domain_8	4440.83	-1.16985e-06	10.6098	132.449	3;4	15	BJACESS03970_SVMP|m.6666_Zinc_metalloproteinase-disintegrin-like_ACLD_OS=Agkistrodon_contortrix_laticinctus_PE=2_SV=1_SVMP_Catalytic Domain	SVMP
R3	gF2.1	INVTSAGGVTLSSFR	Fuc:1; Hex:5; HexNAc:4; Neu5Ac:2	B43	INVTSAGGVTLSSFR:B43		Fucosylated and Sialylated	IN(N-Glycosylation)VTSAGGVTLSSFR{Fuc:1; Hex:5; HexNAc:4; Neu5Ac:2}	SVMP/Catalytic Domain_8	3858.64	-2.16076e-06	-3.89395	122.285	3	1	BJACESS03970_SVMP|m.6666_Zinc_metalloproteinase-disintegrin-like_ACLD_OS=Agkistrodon_contortrix_laticinctus_PE=2_SV=1_SVMP_Catalytic Domain	SVMP
R3	gF2.1	INVTSAGGVTLSSFR	Fuc:1; Hex:6; HexNAc:5; Neu5Ac:4	B12	INVTSAGGVTLSSFR:B12		Fucosylated and Sialylated	IN(N-Glycosylation)VTSAGGVTLSSFR{Fuc:1; Hex:6; HexNAc:5; Neu5Ac:4}	SVMP/Catalytic Domain_8	4805.96	-1.40572e-06	14.328	117.334	3;4	3	BJACESS03970_SVMP|m.6666_Zinc_metalloproteinase-disintegrin-like_ACLD_OS=Agkistrodon_contortrix_laticinctus_PE=2_SV=1_SVMP_Catalytic Domain	SVMP
R3	gF2.1	INVTSAGGVTLSSFR	Fuc:1; Hex:5; HexNAc:4; Neu5Ac:4	B11	INVTSAGGVTLSSFR:B11		Fucosylated and Sialylated	IN(N-Glycosylation)VTSAGGVTLSSFR{Fuc:1; Hex:5; HexNAc:4; Neu5Ac:4}	SVMP/Catalytic Domain_8	4440.82	-9.36102e-07	8.625	111.774	3;4	42	BJACESS03970_SVMP|m.6666_Zinc_metalloproteinase-disintegrin-like_ACLD_OS=Agkistrodon_contortrix_laticinctus_PE=2_SV=1_SVMP_Catalytic Domain	SVMP
R3	gF2.1	INVTSAGGVTLSSFR	Fuc:1; Hex:5; HexNAc:4; Neu5Ac:4	B11	INVTSAGGVTLSSFR:B11		Fucosylated and Sialylated	IN(N-Glycosylation)VTSAGGVTLSSFR{Fuc:1; Hex:5; HexNAc:4; Neu5Ac:4}	SVMP/Catalytic Domain_8	4458.87	-0.00404793	0	103.275	4	23	BJACESS03970_SVMP|m.6666_Zinc_metalloproteinase-disintegrin-like_ACLD_OS=Agkistrodon_contortrix_laticinctus_PE=2_SV=1_SVMP_Catalytic Domain	SVMP
R3	gF2.1	INVTSAGGVTLSSFR	Fuc:1; Hex:5; HexNAc:4; Neu5Ac:3	B9	INVTSAGGVTLSSFR:B9		Fucosylated and Sialylated	IN(N-Glycosylation)VTSAGGVTLSSFR{Fuc:1; Hex:5; HexNAc:4; Neu5Ac:3}	SVMP/Catalytic Domain_8	4149.73	-1.30842e-06	-3.43522	100.648	3	1	BJACESS03970_SVMP|m.6666_Zinc_metalloproteinase-disintegrin-like_ACLD_OS=Agkistrodon_contortrix_laticinctus_PE=2_SV=1_SVMP_Catalytic Domain	SVMP
R3	gF2.1	INVTSAGGVTLSSFR	Fuc:1; Hex:5; HexNAc:4; Neu5Ac:4	B11	INVTSAGGVTLSSFR:B11		Fucosylated and Sialylated	IN(N-Glycosylation)VTSAGGVTLSSFR{Fuc:1; Hex:5; HexNAc:4; Neu5Ac:4}	SVMP/Catalytic Domain_8	4440.82	-1.61135e-07	9.28017	91.7072	3;4	2	BJACESS03970_SVMP|m.6666_Zinc_metalloproteinase-disintegrin-like_ACLD_OS=Agkistrodon_contortrix_laticinctus_PE=2_SV=1_SVMP_Catalytic Domain	SVMP
R3	gF2.1	INVTSAGGVTLSSFR	Fuc:1; Hex:5; HexNAc:4; Neu5Ac:4	B11	INVTSAGGVTLSSFR:B11		Fucosylated and Sialylated	IN(N-Glycosylation)VTSAGGVTLSSFR{Fuc:1; Hex:5; HexNAc:4; Neu5Ac:4}	SVMP/Catalytic Domain_8	4440.81	1.66173e-06	10.7678	39.7381	4	1	BJACESS03970_SVMP|m.6666_Zinc_metalloproteinase-disintegrin-like_ACLD_OS=Agkistrodon_contortrix_laticinctus_PE=2_SV=1_SVMP_Catalytic Domain	SVMP
R3	gF2.1	INVTSAGGVTLSSFR	Fuc:1; Hex:6; HexNAc:6; Neu5Ac:4	B23	INVTSAGGVTLSSFR:B23		Fucosylated and Sialylated	IN(N-Glycosylation)VTSAGGVTLSSFR{Fuc:1; Hex:6; HexNAc:6; Neu5Ac:4}	SVMP/Catalytic Domain_8	5012.07	-0.00060532	0	14.9116	4	1	BJACESS03970_SVMP|m.6666_Zinc_metalloproteinase-disintegrin-like_ACLD_OS=Agkistrodon_contortrix_laticinctus_PE=2_SV=1_SVMP_Catalytic Domain	SVMP
R3	gF2.1	KYTGNSTAIR	Hex:5; HexNAc:2	A1	KYTGNSTAIR:A1		High mannose	KYTGN(N-Glycosylation)STAIR{Hex:5; HexNAc:2}	SVMP/Catalytic Domain_11	2326	1.02352e-06	12.184	179.552	3	1	BJACESS04003_SVMP|m.6718_Zinc_metalloproteinase-disintegrin-like_VMP-III_OS=Agkistrodon_piscivorus_leucostoma_PE=2_SV=1_SVMP_Catalytic Domain	SVMP
R3	gF2.1	KYTGNSTAIR	Fuc:1; Hex:5; HexNAc:4; Neu5Ac:3	B9	KYTGNSTAIR:B9		Fucosylated and Sialylated	KYTGN(N-Glycosylation)STAIR{Fuc:1; Hex:5; HexNAc:4; Neu5Ac:3}	SVMP/Catalytic Domain_11	3751.51	4.43935e-07	14.8827	146.381	3;4	2	BJACESS04003_SVMP|m.6718_Zinc_metalloproteinase-disintegrin-like_VMP-III_OS=Agkistrodon_piscivorus_leucostoma_PE=2_SV=1_SVMP_Catalytic Domain	SVMP
R3	gF2.1	KYTGNSTAIR	Fuc:1; Hex:5; HexNAc:4; Neu5Ac:4	B11	KYTGNSTAIR:B11		Fucosylated and Sialylated	KYTGN(N-Glycosylation)STAIR{Fuc:1; Hex:5; HexNAc:4; Neu5Ac:4}	SVMP/Catalytic Domain_11	4042.6	1.21804e-06	15.735	141.728	3;4	9	BJACESS04003_SVMP|m.6718_Zinc_metalloproteinase-disintegrin-like_VMP-III_OS=Agkistrodon_piscivorus_leucostoma_PE=2_SV=1_SVMP_Catalytic Domain	SVMP
R3	gF2.1	KYTGNSTAIR	Fuc:1; Hex:4; HexNAc:4; Neu5Ac:2	B10	KYTGNSTAIR:B10		Fucosylated and Sialylated	KYTGN(N-Glycosylation)STAIR{Fuc:1; Hex:4; HexNAc:4; Neu5Ac:2}	SVMP/Catalytic Domain_11	3298.36	7.48344e-07	15.6328	125.271	3	1	BJACESS04003_SVMP|m.6718_Zinc_metalloproteinase-disintegrin-like_VMP-III_OS=Agkistrodon_piscivorus_leucostoma_PE=2_SV=1_SVMP_Catalytic Domain	SVMP
R3	gF2.1	KYTGNSTAIR	Fuc:1; Hex:4; HexNAc:3; Neu5Ac:2	B8	KYTGNSTAIR:B8		Fucosylated and Sialylated	KYTGN(N-Glycosylation)STAIR{Fuc:1; Hex:4; HexNAc:3; Neu5Ac:2}	SVMP/Catalytic Domain_11	3095.28	1.63349e-06	0	106.026	3	1	BJACESS04003_SVMP|m.6718_Zinc_metalloproteinase-disintegrin-like_VMP-III_OS=Agkistrodon_piscivorus_leucostoma_PE=2_SV=1_SVMP_Catalytic Domain	SVMP
R3	gF2.1	KYTGNSTAIR	Fuc:1; Hex:6; HexNAc:5; Neu5Ac:4	B12	KYTGNSTAIR:B12		Fucosylated and Sialylated	KYTGN(N-Glycosylation)STAIR{Fuc:1; Hex:6; HexNAc:5; Neu5Ac:4}	SVMP/Catalytic Domain_11	4407.74	-7.84631e-07	0	105.546	3	2	BJACESS04003_SVMP|m.6718_Zinc_metalloproteinase-disintegrin-like_VMP-III_OS=Agkistrodon_piscivorus_leucostoma_PE=2_SV=1_SVMP_Catalytic Domain	SVMP
R3	gF2.1	KYTGNSTAIR	Fuc:1; Hex:5; HexNAc:4; Neu5Ac:2	B43	KYTGNSTAIR:B43		Fucosylated and Sialylated	KYTGN(N-Glycosylation)STAIR{Fuc:1; Hex:5; HexNAc:4; Neu5Ac:2}	SVMP/Catalytic Domain_11	3460.41	5.1059e-07	12.0279	101.449	3;4	1	BJACESS04003_SVMP|m.6718_Zinc_metalloproteinase-disintegrin-like_VMP-III_OS=Agkistrodon_piscivorus_leucostoma_PE=2_SV=1_SVMP_Catalytic Domain	SVMP
R3	gF2.1	KYTGNSTAIR	Fuc:1; Hex:5; HexNAc:3; Neu5Ac:2	B3	KYTGNSTAIR:B3		Fucosylated and Sialylated	KYTGN(N-Glycosylation)STAIR{Fuc:1; Hex:5; HexNAc:3; Neu5Ac:2}	SVMP/Catalytic Domain_11	3257.33	-9.39054e-08	-2.77111	86.0798	3	1	BJACESS04003_SVMP|m.6718_Zinc_metalloproteinase-disintegrin-like_VMP-III_OS=Agkistrodon_piscivorus_leucostoma_PE=2_SV=1_SVMP_Catalytic Domain	SVMP
R3	gF2.1	KYTGNSTAIR	Fuc:1; Hex:5; HexNAc:4; Neu5Ac:3; Neu5Gc:1	B48	KYTGNSTAIR:B48		Fucosylated and Sialylated	KYTGN(N-Glycosylation)STAIR{Fuc:1; Hex:5; HexNAc:4; Neu5Ac:3; Neu5Gc:1}	SVMP/Catalytic Domain_11	4080.54	-0.00537746	0	69.0421	4	1	BJACESS04003_SVMP|m.6718_Zinc_metalloproteinase-disintegrin-like_VMP-III_OS=Agkistrodon_piscivorus_leucostoma_PE=2_SV=1_SVMP_Catalytic Domain	SVMP
R3	gF2.1	LNSPVDNSTHIAPLR	Fuc:1; Hex:5; HexNAc:4; Neu5Ac:4	B11	LNSPVDNSTHIAPLR:B11		Fucosylated and Sialylated	LNSPVDN(N-Glycosylation)STHIAPLR{Fuc:1; Hex:5; HexNAc:4; Neu5Ac:4}	SVSP_1	4565.88	-9.63141e-07	-2.2877	120.055	3;4	2	BJACESS09309_SVSP|m.16855_Snake_venom_serine_protease_BPA_OS=Bothrops_jararaca_PE=1_SV=1_SVSP_	SVSP
R3	gF2.1	LNSPVDNSTHIAPLR	Fuc:1; Hex:5; HexNAc:4; Neu5Ac:4	B11	LNSPVDNSTHIAPLR:B11		Fucosylated and Sialylated	LNSPVDN(N-Glycosylation)STHIAPLR{Fuc:1; Hex:5; HexNAc:4; Neu5Ac:4}	SVSP_1	4582.9	-0.00371481	0	98.9816	4	1	BJACESS09309_SVSP|m.16855_Snake_venom_serine_protease_BPA_OS=Bothrops_jararaca_PE=1_SV=1_SVSP_	SVSP
R3	gF2.1	LNSPVDNSTHIAPLR	Fuc:1; Hex:5; HexNAc:4; Neu5Ac:2	B43	LNSPVDNSTHIAPLR:B43		Fucosylated and Sialylated	LNSPVDN(N-Glycosylation)STHIAPLR{Fuc:1; Hex:5; HexNAc:4; Neu5Ac:2}	SVSP_1	3983.69	-1.01623e-06	0	91.4836	4	1	BJACESS09309_SVSP|m.16855_Snake_venom_serine_protease_BPA_OS=Bothrops_jararaca_PE=1_SV=1_SVSP_	SVSP
R3	gF2.1	LNSPVDNSTHIAPLR	Fuc:1; Hex:4; HexNAc:4; Neu5Ac:2	B10	LNSPVDNSTHIAPLR:B10		Fucosylated and Sialylated	LNSPVDN(N-Glycosylation)STHIAPLR{Fuc:1; Hex:4; HexNAc:4; Neu5Ac:2}	SVSP_1	3821.64	-1.69677e-06	0	91.2475	3	1	BJACESS09309_SVSP|m.16855_Snake_venom_serine_protease_BPA_OS=Bothrops_jararaca_PE=1_SV=1_SVSP_	SVSP
R3	gF2.1	LNSPVDNSTHIAPLR	Fuc:1; Hex:6; HexNAc:3; Neu5Ac:2	B6	LNSPVDNSTHIAPLR:B6		Fucosylated and Sialylated	LNSPVDN(N-Glycosylation)STHIAPLR{Fuc:1; Hex:6; HexNAc:3; Neu5Ac:2}	SVSP_1	3942.67	-1.62557e-06	0	77.7769	3	1	BJACESS09309_SVSP|m.16855_Snake_venom_serine_protease_BPA_OS=Bothrops_jararaca_PE=1_SV=1_SVSP_	SVSP
R3	gF2.1	LNSPVDNSTHIAPLR	Fuc:1; Hex:5; HexNAc:4; Neu5Ac:3	B9	LNSPVDNSTHIAPLR:B9		Fucosylated and Sialylated	LNSPVDN(N-Glycosylation)STHIAPLR{Fuc:1; Hex:5; HexNAc:4; Neu5Ac:3}	SVSP_1	4274.78	1.3229e-07	0	77.5421	4	2	BJACESS09309_SVSP|m.16855_Snake_venom_serine_protease_BPA_OS=Bothrops_jararaca_PE=1_SV=1_SVSP_	SVSP
R3	gF2.1	LNSPVDNSTHIAPLR	Fuc:1; Hex:5; HexNAc:3; Neu5Ac:2	B3	LNSPVDNSTHIAPLR:B3		Fucosylated and Sialylated	LNSPVDN(N-Glycosylation)STHIAPLR{Fuc:1; Hex:5; HexNAc:3; Neu5Ac:2}	SVSP_1	3780.61	-9.09038e-07	0	74.8462	3	1	BJACESS09309_SVSP|m.16855_Snake_venom_serine_protease_BPA_OS=Bothrops_jararaca_PE=1_SV=1_SVSP_	SVSP
R3	gF2.1	LNSPVDNSTHIAPLR	Fuc:1; Hex:6; HexNAc:5; Neu5Ac:6	B13	LNSPVDNSTHIAPLR:B13		Fucosylated and Sialylated	LNSPVDN(N-Glycosylation)STHIAPLR{Fuc:1; Hex:6; HexNAc:5; Neu5Ac:6}	SVSP_1	5513.16	8.32284e-06	0	23.4786	4	1	BJACESS09309_SVSP|m.16855_Snake_venom_serine_protease_BPA_OS=Bothrops_jararaca_PE=1_SV=1_SVSP_	SVSP
R3	gF2.1	LFSNCSQEYQR	Fuc:1; Hex:5; HexNAc:4; Neu5Ac:4	B11	LFSNCSQEYQR:B11		Fucosylated and Sialylated	LFSN(N-Glycosylation)C(Carbamidomethyl)SQEYQR{Fuc:1; Hex:5; HexNAc:4; Neu5Ac:4}	SVMP/Catalytic Domain_1	4363.72	-1.75381e-05	14.5931	106.874	3;4	4	BJACESS05210_SVMP|m.8696_Zinc_metalloproteinase-disintegrin-like_ACLD_OS=Agkistrodon_contortrix_laticinctus_PE=2_SV=1_SVMP_Catalytic Domain	SVMP
R3	gF2.1	LFSNCSQEYQR	Fuc:1; Hex:5; HexNAc:4; Neu5Ac:2	B43	LFSNCSQEYQR:B43		Fucosylated and Sialylated	LFSN(N-Glycosylation)C(Carbamidomethyl)SQEYQR{Fuc:1; Hex:5; HexNAc:4; Neu5Ac:2}	SVMP/Catalytic Domain_1	3781.46	-1.26519e-06	-2.5108	103.174	3	1	BJACESS05210_SVMP|m.8696_Zinc_metalloproteinase-disintegrin-like_ACLD_OS=Agkistrodon_contortrix_laticinctus_PE=2_SV=1_SVMP_Catalytic Domain	SVMP
R3	gF2.1	LFSNCSQEYQR	Fuc:1; Hex:5; HexNAc:4; Neu5Ac:3	B9	LFSNCSQEYQR:B9		Fucosylated and Sialylated	LFSN(N-Glycosylation)C(Carbamidomethyl)SQEYQR{Fuc:1; Hex:5; HexNAc:4; Neu5Ac:3}	SVMP/Catalytic Domain_1	4072.55	-9.49682e-07	0	92.5993	3	1	BJACESS05210_SVMP|m.8696_Zinc_metalloproteinase-disintegrin-like_ACLD_OS=Agkistrodon_contortrix_laticinctus_PE=2_SV=1_SVMP_Catalytic Domain	SVMP
R3	gF2.1	LFSNCSQEYQR	Fuc:1; Hex:5; HexNAc:4; Neu5Ac:4	B11	LFSNCSQEYQR:B11		Fucosylated and Sialylated	LFSN(N-Glycosylation)C(Carbamidomethyl)SQEYQR{Fuc:1; Hex:5; HexNAc:4; Neu5Ac:4}	SVMP/Catalytic Domain_1	4380.67	-0.0038872	0	91.1575	4	3	BJACESS05210_SVMP|m.8696_Zinc_metalloproteinase-disintegrin-like_ACLD_OS=Agkistrodon_contortrix_laticinctus_PE=2_SV=1_SVMP_Catalytic Domain	SVMP
R3	gF2.1	LFSNCSQEYQR	Fuc:1; Hex:6; HexNAc:5; Neu5Ac:4	B12	LFSNCSQEYQR:B12		Fucosylated and Sialylated	LFSN(N-Glycosylation)C(Carbamidomethyl)SQEYQR{Fuc:1; Hex:6; HexNAc:5; Neu5Ac:4}	SVMP/Catalytic Domain_1	4728.78	-1.02214e-06	0	86.1213	3	1	BJACESS05210_SVMP|m.8696_Zinc_metalloproteinase-disintegrin-like_ACLD_OS=Agkistrodon_contortrix_laticinctus_PE=2_SV=1_SVMP_Catalytic Domain	SVMP
R3	gF2.1	LFSNCSQEYQR	Fuc:1; Hex:4; HexNAc:4; Neu5Ac:2	B10	LFSNCSQEYQR:B10		Fucosylated and Sialylated	LFSN(N-Glycosylation)C(Carbamidomethyl)SQEYQR{Fuc:1; Hex:4; HexNAc:4; Neu5Ac:2}	SVMP/Catalytic Domain_1	3619.42	-4.41766e-06	0	68.4735	3	1	BJACESS05210_SVMP|m.8696_Zinc_metalloproteinase-disintegrin-like_ACLD_OS=Agkistrodon_contortrix_laticinctus_PE=2_SV=1_SVMP_Catalytic Domain	SVMP
R3	gF2.1	LFSNCSQEYQR	Fuc:1; Hex:6; HexNAc:5; Neu5Ac:5	B44	LFSNCSQEYQR:B44	Yes	Fucosylated and Sialylated	LFSN(N-Glycosylation)C(Carbamidomethyl)SQEYQR{@acetyl:1; Fuc:1; Hex:6; HexNAc:5; Neu5Ac:5}	SVMP/Catalytic Domain_1	5097.92	-0.00706969	0	15.0739	4	1	BJACESS05210_SVMP|m.8696_Zinc_metalloproteinase-disintegrin-like_ACLD_OS=Agkistrodon_contortrix_laticinctus_PE=2_SV=1_SVMP_Catalytic Domain	SVMP
R3	gF2.1	SLVAIFNSTGFF	Fuc:1; Hex:5; HexNAc:4; Neu5Ac:4	B11	SLVAIFNSTGFF:B11		Fucosylated and Sialylated	SLVAIFN(N-Glycosylation)STGFF{Fuc:1; Hex:5; HexNAc:4; Neu5Ac:4}	SVSP_6	4234.69	-1.17171e-06	10.6111	151.141	3;4	58	BJACESS05941_SVSP|m.10150_Snake_venom_serine_protease_HS114_OS=Bothrops_jararaca_PE=1_SV=1_SVSP_	SVSP
R3	gF2.1	SLVAIFNSTGFF	Fuc:1; Hex:5; HexNAc:4; Neu5Ac:2	B43	SLVAIFNSTGFF:B43		Fucosylated and Sialylated	SLVAIFN(N-Glycosylation)STGFF{Fuc:1; Hex:5; HexNAc:4; Neu5Ac:2}	SVSP_6	3652.49	1.22866e-06	-4.52672	109.131	3	1	BJACESS05941_SVSP|m.10150_Snake_venom_serine_protease_HS114_OS=Bothrops_jararaca_PE=1_SV=1_SVSP_	SVSP
R3	gF2.1	SLVAIFNSTGFF	Fuc:1; Hex:5; HexNAc:4; Neu5Ac:4	B11	SLVAIFNSTGFF:B11		Fucosylated and Sialylated	SLVAIFN(N-Glycosylation)STGFF{Fuc:1; Hex:5; HexNAc:4; Neu5Ac:4}	SVSP_6	4270.75	-0.00844404	0	98.1796	3	12	BJACESS05941_SVSP|m.10150_Snake_venom_serine_protease_HS114_OS=Bothrops_jararaca_PE=1_SV=1_SVSP_	SVSP
R3	gF2.1	SLVAIFNSTGFF	Fuc:1; Hex:6; HexNAc:5; Neu5Ac:4	B12	SLVAIFNSTGFF:B12		Fucosylated and Sialylated	SLVAIFN(N-Glycosylation)STGFF{Fuc:1; Hex:6; HexNAc:5; Neu5Ac:4}	SVSP_6	4599.82	-1.1961e-06	12.0887	22.7053	3	2	BJACESS05941_SVSP|m.10150_Snake_venom_serine_protease_HS114_OS=Bothrops_jararaca_PE=1_SV=1_SVSP_	SVSP
R3	gF2.1	SLVAIFNSTGFF	Fuc:1; Hex:5; HexNAc:4; Neu5Ac:3	B9	SLVAIFNSTGFF:B9		Fucosylated and Sialylated	SLVAIFN(N-Glycosylation)STGFF{Fuc:1; Hex:5; HexNAc:4; Neu5Ac:3}	SVSP_6	3943.59	-3.83059e-07	11.5692	17.796	3	2	BJACESS05941_SVSP|m.10150_Snake_venom_serine_protease_HS114_OS=Bothrops_jararaca_PE=1_SV=1_SVSP_	SVSP
R3	gF2.1	SLVAIFNSTGFF	Hex:5; HexNAc:4; Neu5Ac:4	B7	SLVAIFNSTGFF:B7		Sialylated	SLVAIFN(N-Glycosylation)STGFF{Hex:5; HexNAc:4; Neu5Ac:4}	SVSP_6	4090.64	-0.000491295	0	11.0742	3	1	BJACESS05941_SVSP|m.10150_Snake_venom_serine_protease_HS114_OS=Bothrops_jararaca_PE=1_SV=1_SVSP_	SVSP
R3	gF2.1	SLVAIFNSTGFF	Fuc:1; Hex:6; HexNAc:5; Neu5Ac:4	B12	SLVAIFNSTGFF:B12		Fucosylated and Sialylated	SLVAIFN(N-Glycosylation)STGFF{Fuc:1; Hex:6; HexNAc:5; Neu5Ac:4}	SVSP_6	4602.84	-0.000657027	0	9.84462	3	1	BJACESS05941_SVSP|m.10150_Snake_venom_serine_protease_HS114_OS=Bothrops_jararaca_PE=1_SV=1_SVSP_	SVSP
R3	gF2.1	INVTSAGGVTLSSFRK	Fuc:1; Hex:5; HexNAc:4; Neu5Ac:4	B11	INVTSAGGVTLSSFRK:B11		Fucosylated and Sialylated	IN(N-Glycosylation)VTSAGGVTLSSFRK{Fuc:1; Hex:5; HexNAc:4; Neu5Ac:4}	SVMP/Catalytic Domain_8	4568.92	-3.99333e-07	11.4398	106.024	3;4;5	12	BJACESS03970_SVMP|m.6666_Zinc_metalloproteinase-disintegrin-like_ACLD_OS=Agkistrodon_contortrix_laticinctus_PE=2_SV=1_SVMP_Catalytic Domain	SVMP
R3	gF2.1	INVTSAGGVTLSSFRK	Fuc:1; Hex:6; HexNAc:5; Neu5Ac:4	B12	INVTSAGGVTLSSFRK:B12		Fucosylated and Sialylated	IN(N-Glycosylation)VTSAGGVTLSSFRK{Fuc:1; Hex:6; HexNAc:5; Neu5Ac:4}	SVMP/Catalytic Domain_8	4934.06	-1.61646e-06	13.8154	87.1049	4	2	BJACESS03970_SVMP|m.6666_Zinc_metalloproteinase-disintegrin-like_ACLD_OS=Agkistrodon_contortrix_laticinctus_PE=2_SV=1_SVMP_Catalytic Domain	SVMP
R3	gF2.1	INVTSAGGVTLSSFRK	Fuc:1; Hex:5; HexNAc:4; Neu5Ac:3	B9	INVTSAGGVTLSSFRK:B9		Fucosylated and Sialylated	IN(N-Glycosylation)VTSAGGVTLSSFRK{Fuc:1; Hex:5; HexNAc:4; Neu5Ac:3}	SVMP/Catalytic Domain_8	4277.83	-3.34016e-06	0	83.8078	4	1	BJACESS03970_SVMP|m.6666_Zinc_metalloproteinase-disintegrin-like_ACLD_OS=Agkistrodon_contortrix_laticinctus_PE=2_SV=1_SVMP_Catalytic Domain	SVMP
R3	gF2.1	INVTSAGGVTLSSFRK	Fuc:1; Hex:5; HexNAc:4; Neu5Ac:2	B43	INVTSAGGVTLSSFRK:B43		Fucosylated and Sialylated	IN(N-Glycosylation)VTSAGGVTLSSFRK{Fuc:1; Hex:5; HexNAc:4; Neu5Ac:2}	SVMP/Catalytic Domain_8	3986.73	-2.21052e-06	-4.38581	67.8767	4	2	BJACESS03970_SVMP|m.6666_Zinc_metalloproteinase-disintegrin-like_ACLD_OS=Agkistrodon_contortrix_laticinctus_PE=2_SV=1_SVMP_Catalytic Domain	SVMP
R3	gF2.1	INVTSAGGVTLSSFRK	Fuc:1; Hex:5; HexNAc:4; Neu5Ac:4	B11	INVTSAGGVTLSSFRK:B11		Fucosylated and Sialylated	IN(N-Glycosylation)VTSAGGVTLSSFRK{Fuc:1; Hex:5; HexNAc:4; Neu5Ac:4}	SVMP/Catalytic Domain_8	4570.93	-0.000439924	0	27.4248	4	3	BJACESS03970_SVMP|m.6666_Zinc_metalloproteinase-disintegrin-like_ACLD_OS=Agkistrodon_contortrix_laticinctus_PE=2_SV=1_SVMP_Catalytic Domain	SVMP
R3	gF2.1	INVTSAGGVTLSSFRK	Fuc:1; Hex:7; HexNAc:6; Neu5Ac:6	B45	INVTSAGGVTLSSFRK:B45		Fucosylated and Sialylated	IN(N-Glycosylation)VTSAGGVTLSSFRK{Fuc:1; Hex:7; HexNAc:6; Neu5Ac:6}	SVMP/Catalytic Domain_8	5881.41	-6.74063e-06	0	26.9582	4	1	BJACESS03970_SVMP|m.6666_Zinc_metalloproteinase-disintegrin-like_ACLD_OS=Agkistrodon_contortrix_laticinctus_PE=2_SV=1_SVMP_Catalytic Domain	SVMP
R3	gF2.1	YTGNSTAIR	Fuc:1; Hex:6; HexNAc:3; Neu5Ac:2	B6	YTGNSTAIR:B6		Fucosylated and Sialylated	YTGN(N-Glycosylation)STAIR{Fuc:1; Hex:6; HexNAc:3; Neu5Ac:2}	SVMP/Catalytic Domain_11	3291.29	8.46885e-07	14.1689	155.915	3	1	BJACESS04003_SVMP|m.6718_Zinc_metalloproteinase-disintegrin-like_VMP-III_OS=Agkistrodon_piscivorus_leucostoma_PE=2_SV=1_SVMP_Catalytic Domain	SVMP
R3	gF2.1	YTGNSTAIR	Fuc:1; Hex:5; HexNAc:3; Neu5Ac:2	B3	YTGNSTAIR:B3		Fucosylated and Sialylated	YTGN(N-Glycosylation)STAIR{Fuc:1; Hex:5; HexNAc:3; Neu5Ac:2}	SVMP/Catalytic Domain_11	3129.24	1.13466e-06	-2.16135	124.368	3	1	BJACESS04003_SVMP|m.6718_Zinc_metalloproteinase-disintegrin-like_VMP-III_OS=Agkistrodon_piscivorus_leucostoma_PE=2_SV=1_SVMP_Catalytic Domain	SVMP
R3	gF2.1	YTGNSTAIR	Fuc:1; Hex:5; HexNAc:4; Neu5Ac:4	B11	YTGNSTAIR:B11		Fucosylated and Sialylated	YTGN(N-Glycosylation)STAIR{Fuc:1; Hex:5; HexNAc:4; Neu5Ac:4}	SVMP/Catalytic Domain_11	3914.51	-1.42961e-06	-3.575	121.323	3	3	BJACESS04003_SVMP|m.6718_Zinc_metalloproteinase-disintegrin-like_VMP-III_OS=Agkistrodon_piscivorus_leucostoma_PE=2_SV=1_SVMP_Catalytic Domain	SVMP
R3	gF2.1	YTGNSTAIR	Fuc:1; Hex:5; HexNAc:4; Neu5Ac:3	B9	YTGNSTAIR:B9		Fucosylated and Sialylated	YTGN(N-Glycosylation)STAIR{Fuc:1; Hex:5; HexNAc:4; Neu5Ac:3}	SVMP/Catalytic Domain_11	3623.42	-1.26339e-06	0	110.198	3	1	BJACESS04003_SVMP|m.6718_Zinc_metalloproteinase-disintegrin-like_VMP-III_OS=Agkistrodon_piscivorus_leucostoma_PE=2_SV=1_SVMP_Catalytic Domain	SVMP
R3	gF2.1	YTGNSTAIR	Fuc:1; Hex:5; HexNAc:4; Neu5Ac:2	B43	YTGNSTAIR:B43		Fucosylated and Sialylated	YTGN(N-Glycosylation)STAIR{Fuc:1; Hex:5; HexNAc:4; Neu5Ac:2}	SVMP/Catalytic Domain_11	3332.32	9.0834e-07	-3.99958	109.935	3	1	BJACESS04003_SVMP|m.6718_Zinc_metalloproteinase-disintegrin-like_VMP-III_OS=Agkistrodon_piscivorus_leucostoma_PE=2_SV=1_SVMP_Catalytic Domain	SVMP
R3	gF2.1	YTGNSTAIR	Fuc:1; Hex:5; HexNAc:4; Neu5Ac:4	B11	YTGNSTAIR:B11		Fucosylated and Sialylated	YTGN(N-Glycosylation)STAIR{Fuc:1; Hex:5; HexNAc:4; Neu5Ac:4}	SVMP/Catalytic Domain_11	3931.54	-0.00433154	0	80.4351	3	1	BJACESS04003_SVMP|m.6718_Zinc_metalloproteinase-disintegrin-like_VMP-III_OS=Agkistrodon_piscivorus_leucostoma_PE=2_SV=1_SVMP_Catalytic Domain	SVMP
R3	gF2.1	GPIASNISGYILPYK	Fuc:1; Hex:5; HexNAc:4; Neu5Ac:4	B11	GPIASNISGYILPYK:B11		Fucosylated and Sialylated	GPIASN(N-Glycosylation)ISGYILPYK{Fuc:1; Hex:5; HexNAc:4; Neu5Ac:4}	5'-Nase_4	4524.89	-1.13366e-06	13.1211	112.972	3	2	BJACESS07965_5NUCL|m.14184_Snake_venom_5'-nucleotidase_OS=Gloydius_brevicaudus_PE=2_SV=1_5'-Nase_	5'-Nase
R3	gF2.1	GPIASNISGYILPYK	Fuc:1; Hex:5; HexNAc:4; Neu5Ac:3	B9	GPIASNISGYILPYK:B9		Fucosylated and Sialylated	GPIASN(N-Glycosylation)ISGYILPYK{Fuc:1; Hex:5; HexNAc:4; Neu5Ac:3}	5'-Nase_4	4235.81	-0.000476547	0	87.4362	3	1	BJACESS07965_5NUCL|m.14184_Snake_venom_5'-nucleotidase_OS=Gloydius_brevicaudus_PE=2_SV=1_5'-Nase_	5'-Nase
R3	gF2.1	GPIASNISGYILPYK	Fuc:1; Hex:5; HexNAc:4; Neu5Ac:4	B11	GPIASNISGYILPYK:B11		Fucosylated and Sialylated	GPIASN(N-Glycosylation)ISGYILPYK{Fuc:1; Hex:5; HexNAc:4; Neu5Ac:4}	5'-Nase_4	4541.92	-0.0037512	0	81.3051	3	1	BJACESS07965_5NUCL|m.14184_Snake_venom_5'-nucleotidase_OS=Gloydius_brevicaudus_PE=2_SV=1_5'-Nase_	5'-Nase
R3	gF2.1	GPIASNISGYILPYK	Fuc:1; Hex:6; HexNAc:5; Neu5Ac:4	B12	GPIASNISGYILPYK:B12		Fucosylated and Sialylated	GPIASN(N-Glycosylation)ISGYILPYK{Fuc:1; Hex:6; HexNAc:5; Neu5Ac:4}	5'-Nase_4	4890.02	-9.47709e-07	0	37.4508	4	1	BJACESS07965_5NUCL|m.14184_Snake_venom_5'-nucleotidase_OS=Gloydius_brevicaudus_PE=2_SV=1_5'-Nase_	5'-Nase
R3	gF2.1	GPIASNISGYILPYK	Fuc:1; Hex:6; HexNAc:5; Neu5Ac:5	B44	GPIASNISGYILPYK:B44	Yes	Fucosylated and Sialylated	GPIASN(N-Glycosylation)ISGYILPYK{@acetyl:1; Fuc:1; Hex:6; HexNAc:5; Neu5Ac:5}	5'-Nase_4	5258.16	-0.0066643	0	14.8199	4	1	BJACESS07965_5NUCL|m.14184_Snake_venom_5'-nucleotidase_OS=Gloydius_brevicaudus_PE=2_SV=1_5'-Nase_	5'-Nase
R3	gF2.1	VPLTGLEIWSDRDKINVTSSAGF	Fuc:1; Hex:5; HexNAc:4; Neu5Ac:4	B11	VPLTGLEIWSDRDKINVTSSAGF:B11		Fucosylated and Sialylated	VPLTGLEIWSDRDKIN(N-Glycosylation)VTSSAGF{Fuc:1; Hex:5; HexNAc:4; Neu5Ac:4}	SVMP/Catalytic Domain_21	5437.3	1.54676e-06	-3.65228	73.7441	4	4	BJACESS20586_SVMP|m.35647_Zinc_metalloproteinase-disintegrin-like_ACLD_OS=Agkistrodon_contortrix_laticinctus_PE=2_SV=1_SVMP_Catalytic Domain	SVMP
R3	gF2.1	VPLTGLEIWSDRDKINVTSSAGF	Fuc:1; Hex:6; HexNAc:5; Neu5Ac:4	B12	VPLTGLEIWSDRDKINVTSSAGF:B12		Fucosylated and Sialylated	VPLTGLEIWSDRDKIN(N-Glycosylation)VTSSAGF{Fuc:1; Hex:6; HexNAc:5; Neu5Ac:4}	SVMP/Catalytic Domain_21	5802.44	9.00422e-07	-3.68025	43.4406	4;5	1	BJACESS20586_SVMP|m.35647_Zinc_metalloproteinase-disintegrin-like_ACLD_OS=Agkistrodon_contortrix_laticinctus_PE=2_SV=1_SVMP_Catalytic Domain	SVMP
R3	gF2.1	VPLTGLEIWSDRDKINVTSSAGF	Fuc:1; Hex:5; HexNAc:4; Neu5Ac:2	B43	VPLTGLEIWSDRDKINVTSSAGF:B43		Fucosylated and Sialylated	VPLTGLEIWSDRDKIN(N-Glycosylation)VTSSAGF{Fuc:1; Hex:5; HexNAc:4; Neu5Ac:2}	SVMP/Catalytic Domain_21	4855.13	-1.89346e-06	-4.82448	18.4778	4	1	BJACESS20586_SVMP|m.35647_Zinc_metalloproteinase-disintegrin-like_ACLD_OS=Agkistrodon_contortrix_laticinctus_PE=2_SV=1_SVMP_Catalytic Domain	SVMP
R3	gF2.1	VPLTGLEIWSDRDKINVTSSAGF	Fuc:1; Hex:5; HexNAc:4; Neu5Ac:4	B11	VPLTGLEIWSDRDKINVTSSAGF:B11		Fucosylated and Sialylated	VPLTGLEIWSDRDKIN(N-Glycosylation)VTSSAGF{Fuc:1; Hex:5; HexNAc:4; Neu5Ac:4}	SVMP/Catalytic Domain_21	5440.32	-0.000553577	0	13.2036	4	2	BJACESS20586_SVMP|m.35647_Zinc_metalloproteinase-disintegrin-like_ACLD_OS=Agkistrodon_contortrix_laticinctus_PE=2_SV=1_SVMP_Catalytic Domain	SVMP
R3	gF2.1	VPLTGLEIWSDRDKINVTSSAGF	Fuc:1; Hex:5; HexNAc:4; Neu5Ac:3	B9	VPLTGLEIWSDRDKINVTSSAGF:B9		Fucosylated and Sialylated	VPLTGLEIWSDRDKIN(N-Glycosylation)VTSSAGF{Fuc:1; Hex:5; HexNAc:4; Neu5Ac:3}	SVMP/Catalytic Domain_21	5149.23	-0.000584531	0	10.5311	4	1	BJACESS20586_SVMP|m.35647_Zinc_metalloproteinase-disintegrin-like_ACLD_OS=Agkistrodon_contortrix_laticinctus_PE=2_SV=1_SVMP_Catalytic Domain	SVMP
R3	gF2.1	IYLGVHNLSVQYDDEQAR	Fuc:1; Hex:5; HexNAc:5; Neu5Ac:4	B22	IYLGVHNLSVQYDDEQAR:B22		Fucosylated and Sialylated	IYLGVHN(N-Glycosylation)LSVQYDDEQAR{Fuc:1; Hex:5; HexNAc:5; Neu5Ac:4}	SVSP_2	5255.14	-1.32943e-06	13.9099	17.9378	3;4;5	5	BJACESS09309_SVSP|m.16855_Snake_venom_serine_protease_BPA_OS=Bothrops_jararaca_PE=1_SV=1_SVSP_	SVSP
R3	gF2.1	IYLGVHNLSVQYDDEQAR	Fuc:1; Hex:5; HexNAc:5; Neu5Ac:4	B22	IYLGVHNLSVQYDDEQAR:B22		Fucosylated and Sialylated	IYLGVHN(N-Glycosylation)LSVQYDDEQAR{Fuc:1; Hex:5; HexNAc:5; Neu5Ac:4}	SVSP_2	5272.16	-0.00323025	0	17.342	4	1	BJACESS09309_SVSP|m.16855_Snake_venom_serine_protease_BPA_OS=Bothrops_jararaca_PE=1_SV=1_SVSP_	SVSP
R3	gF2.1	IYLGVHNLSVQYDDEQAR	Fuc:1; Hex:4; HexNAc:5; Neu5Ac:2	B21	IYLGVHNLSVQYDDEQAR:B21		Fucosylated and Sialylated	IYLGVHN(N-Glycosylation)LSVQYDDEQAR{Fuc:1; Hex:4; HexNAc:5; Neu5Ac:2}	SVSP_2	4510.89	1.80324e-07	-3.21437	13.6542	3;4	3	BJACESS09309_SVSP|m.16855_Snake_venom_serine_protease_BPA_OS=Bothrops_jararaca_PE=1_SV=1_SVSP_	SVSP
R3	gF2.1	IYLGVHNLSVQYDDEQAR	Fuc:1; Hex:5; HexNAc:5; Neu5Ac:2	B19	IYLGVHNLSVQYDDEQAR:B19		Fucosylated and Sialylated	IYLGVHN(N-Glycosylation)LSVQYDDEQAR{Fuc:1; Hex:5; HexNAc:5; Neu5Ac:2}	SVSP_2	4672.95	-5.8896e-07	14.3043	12.4472	4	2	BJACESS09309_SVSP|m.16855_Snake_venom_serine_protease_BPA_OS=Bothrops_jararaca_PE=1_SV=1_SVSP_	SVSP
R3	gF2.1	IYLGVHNLSVQYDDEQAR	Fuc:1; Hex:5; HexNAc:5; Neu5Ac:3	B20	IYLGVHNLSVQYDDEQAR:B20		Fucosylated and Sialylated	IYLGVHN(N-Glycosylation)LSVQYDDEQAR{Fuc:1; Hex:5; HexNAc:5; Neu5Ac:3}	SVSP_2	4964.04	-7.20859e-07	10.8452	10.8546	3;4	2	BJACESS09309_SVSP|m.16855_Snake_venom_serine_protease_BPA_OS=Bothrops_jararaca_PE=1_SV=1_SVSP_	SVSP
R3	gF2.1	ATVLSNDTSK	Fuc:1; Hex:5; HexNAc:4; Neu5Ac:4	B11	ATVLSNDTSK:B11		Fucosylated and Sialylated	ATVLSN(N-Glycosylation)DTSK{Fuc:1; Hex:5; HexNAc:4; Neu5Ac:4}	SVMP/Catalytic Domain_12	3984.59	-0.00427663	0	128.86	3	3	BJACESS04728_SVMP|m.7903_Zinc_metalloproteinase-disintegrin-like_ACLD_OS=Agkistrodon_contortrix_laticinctus_PE=2_SV=1_SVMP_Catalytic Domain	SVMP
R3	gF2.1	ATVLSNDTSK	Fuc:1; Hex:6; HexNAc:5; Neu5Ac:4	B12	ATVLSNDTSK:B12		Fucosylated and Sialylated	ATVLSN(N-Glycosylation)DTSK{Fuc:1; Hex:6; HexNAc:5; Neu5Ac:4}	SVMP/Catalytic Domain_12	4332.68	-6.05053e-07	-3.87695	114.67	3	2	BJACESS04728_SVMP|m.7903_Zinc_metalloproteinase-disintegrin-like_ACLD_OS=Agkistrodon_contortrix_laticinctus_PE=2_SV=1_SVMP_Catalytic Domain	SVMP
R3	gF2.1	ATVLSNDTSK	Fuc:1; Hex:6; HexNAc:5; Neu5Ac:6	B13	ATVLSNDTSK:B13		Fucosylated and Sialylated	ATVLSN(N-Glycosylation)DTSK{Fuc:1; Hex:6; HexNAc:5; Neu5Ac:6}	SVMP/Catalytic Domain_12	4917.89	-0.000613937	0	99.6689	4	2	BJACESS04728_SVMP|m.7903_Zinc_metalloproteinase-disintegrin-like_ACLD_OS=Agkistrodon_contortrix_laticinctus_PE=2_SV=1_SVMP_Catalytic Domain	SVMP
R3	gF2.1	ATVLSNDTSK	Fuc:1; Hex:6; HexNAc:5; Neu5Ac:4	B12	ATVLSNDTSK:B12		Fucosylated and Sialylated	ATVLSN(N-Glycosylation)DTSK{Fuc:1; Hex:6; HexNAc:5; Neu5Ac:4}	SVMP/Catalytic Domain_12	4349.71	-0.00391539	0	64.4873	3	1	BJACESS04728_SVMP|m.7903_Zinc_metalloproteinase-disintegrin-like_ACLD_OS=Agkistrodon_contortrix_laticinctus_PE=2_SV=1_SVMP_Catalytic Domain	SVMP
R3	gF2.1	ATVLSNDTSK	Fuc:1; Hex:6; HexNAc:4; Neu5Ac:4	B5	ATVLSNDTSK:B5		Fucosylated and Sialylated	ATVLSN(N-Glycosylation)DTSK{Fuc:1; Hex:6; HexNAc:4; Neu5Ac:4}	SVMP/Catalytic Domain_12	4129.59	1.15133e-06	0	44.5205	3	1	BJACESS04728_SVMP|m.7903_Zinc_metalloproteinase-disintegrin-like_ACLD_OS=Agkistrodon_contortrix_laticinctus_PE=2_SV=1_SVMP_Catalytic Domain	SVMP
R3	gF2.1	IMVHGNATEK	Fuc:1; Hex:5; HexNAc:4; Neu5Ac:4	B11	IMVHGNATEK:B11		Fucosylated and Sialylated	IMVHGN(N-Glycosylation)ATEK{Fuc:1; Hex:5; HexNAc:4; Neu5Ac:4}	HYA_2	4031.57	-1.53428e-07	14.6328	175.461	3;4	2	BJARGLA00940|m.21297_Hyaluronidase_OS=Crotalus_adamanteus_PE=1|J3S820|HYAL_CROAD_HYA_	HYA
R3	gF2.1	IMVHGNATEK	Fuc:1; Hex:5; HexNAc:4; Neu5Ac:4	B11	IMVHGNATEK:B11		Fucosylated and Sialylated	IM(Oxidation)VHGN(N-Glycosylation)ATEK{Fuc:1; Hex:5; HexNAc:4; Neu5Ac:4}	HYA_2	4047.56	2.53006e-07	-2.7768	155.807	3	1	BJARGLA00940|m.21297_Hyaluronidase_OS=Crotalus_adamanteus_PE=1|J3S820|HYAL_CROAD_HYA_	HYA
R3	gF2.1	IMVHGNATEK	Fuc:1; Hex:6; HexNAc:5; Neu5Ac:4	B12	IMVHGNATEK:B12		Fucosylated and Sialylated	IMVHGN(N-Glycosylation)ATEK{Fuc:1; Hex:6; HexNAc:5; Neu5Ac:4}	HYA_2	4396.7	-5.31344e-07	0	92.918	3	1	BJARGLA00940|m.21297_Hyaluronidase_OS=Crotalus_adamanteus_PE=1|J3S820|HYAL_CROAD_HYA_	HYA
R3	gF2.1	IMVHGNATEK	Fuc:1; Hex:5; HexNAc:5; Neu5Ac:2	B19	IMVHGNATEK:B19		Fucosylated and Sialylated	IM(Oxidation)VHGN(N-Glycosylation)ATEK{Fuc:1; Hex:5; HexNAc:5; Neu5Ac:2}	HYA_2	3690.46	-0.00596303	0	17.7546	3	1	BJARGLA00940|m.21297_Hyaluronidase_OS=Crotalus_adamanteus_PE=1|J3S820|HYAL_CROAD_HYA_	HYA
R3	gF2.1	LSVQQPYQFSNCSQNQYQR	Fuc:1; Hex:5; HexNAc:4; Neu5Ac:4	B11	LSVQQPYQFSNCSQNQYQR:B11		Fucosylated and Sialylated	LSVQQPYQFSN(N-Glycosylation)C(Carbamidomethyl)SQNQYQR{Fuc:1; Hex:5; HexNAc:4; Neu5Ac:4}	SVMP/Catalytic Domain_6	5307.1	-1.1227e-06	-2.12766	95.2789	3;4	2	BJACESS04378_SVMP|m.7317_Zinc_metalloproteinase-disintegrin-like_HF3_OS=Bothrops_jararaca_PE=1_SV=3_SVMP_Catalytic Domain	SVMP
R3	gF2.1	LSVQQPYQFSNCSQNQYQR	Fuc:1; Hex:5; HexNAc:4; Neu5Ac:4	B11	LSVQQPYQFSNCSQNQYQR:B11		Fucosylated and Sialylated	LSVQQPYQFSN(N-Glycosylation)C(Carbamidomethyl)SQNQYQR{Fuc:1; Hex:5; HexNAc:4; Neu5Ac:4}	SVMP/Catalytic Domain_6	5324.14	-0.0032004	0	81.9752	3	2	BJACESS04378_SVMP|m.7317_Zinc_metalloproteinase-disintegrin-like_HF3_OS=Bothrops_jararaca_PE=1_SV=3_SVMP_Catalytic Domain	SVMP
[truncated: 471 more rows]

## Sheet: BC
Supplementary Table S19. N-glycopeptides identified in the intact glycopeptide fractions of B. cotiara venom using the GlycReSoft software. Red label indicates N-glycosylated peptide identified in at least two technical replicates.
[truncated: 1,181 more rows]

[truncated: 5 more sheets: BF, BI, BJ, BU, BM]
