# Supplementary material for: N‑Glycoproteomic Portraits of Bothrops Snake Venoms Reveal Evolutionarily Conserved and Divergent Phenotypes
Source: J Proteome Res. 2025 Nov 7;24(12):5948–72. doi: 10.1021/acs.jproteome.5c00249 (PMC12687316; doi:10.1021/acs.jproteome.5c00249)
Supplement: Supplementary file 2 [file pr5c00249_si_002.zip › Supp. Tables S27-33.xlsx]

## Sheet: BA
Supplementary Table S27. Peptide identification of the non-glycosylated peptide fractions of B. alcatraz venom by LC-MS/MS. Information from evidence file.
Deamidation (NQ)	Oxidation (M)	Modifications	Missed cleavages	Type	Raw file	Experiment	Charge	Reverse	Potential contaminant	Protein group IDs	Length	MS/MS m/z	m/z	Mass	Uncalibrated - Calibrated m/z [ppm]	Uncalibrated - Calibrated m/z [Da]	Mass error [ppm]	Mass error [Da]	Uncalibrated mass error [ppm]	Uncalibrated mass error [Da]	Max intensity m/z 0	Retention time	Retention length	Calibrated retention time	Calibrated retention time start	Calibrated retention time finish	Retention time calibration	Match time difference	Match q-value	Match score	Number of data points	Number of scans	Number of isotopic peaks	PIF	Fraction of total spectrum	Base peak fraction	PEP	MS/MS count	Score	Delta score	Combinatorics	Intensity	MS/MS scan number	Sequence	Modified sequence	Deamidation (NQ) Probabilities	Oxidation (M) Probabilities	Toxin Class	Observation
0	0	Unmodified	0	MULTI-MSMS	QEHF1_10195_DAS_20181220201403 (2)	R1	2			131;50	11	519.277	519.278	1036.54	-1.9227	-0.00099839	0.46391	0.0002409	-1.4587	-0.0007575	519.278	14.67	0.50373	14.67	14.338	14.841	0	NaN	NaN	NaN	84	30	4	0.651826	0.00257949	0.0409832	0.014841	1	106.93	48.5	1	264430000	4662	AAHGGLPATSR	_AAHGGLPATSR_			SVSP
0	0	Unmodified	0	MULTI-MSMS	QEHF1_10196_DAS	R2	2			131;50	11	519.277	519.278	1036.54	-2.0708	-0.0010753	0.090337	4.691e-05	-1.9805	-0.0010284	519.278	18.314	0.97187	14.695	14.238	15.21	-3.6196	NaN	NaN	NaN	344	107	5	0.958397	0.0770714	0.271113	3.2669e-06	2	178.27	67.595	1	179550000	5696	AAHGGLPATSR	_AAHGGLPATSR_			SVSP
0	0	Unmodified	0	MULTI-MSMS	QEHF1_10197_DAS	R3	2			131;50	11	519.277	519.278	1036.54	-1.2564	-0.00065243	-0.31437	-0.00016325	-1.5708	-0.00081567	519.278	15.258	1.0387	14.531	14.103	15.141	-0.7275	NaN	NaN	NaN	396	131	5	0.766005	0.0198786	0.249909	0.0089609	2	125.47	58.923	1	100160000	4659	AAHGGLPATSR	_AAHGGLPATSR_			SVSP
0	0	Unmodified	0	MULTI-MSMS	QEHF1_10195_DAS_20181220201403 (2)	R1	2			25	9	475.75	475.751	949.487	-1.2539	-0.00059656	0.10688	5.0848e-05	-1.1471	-0.00054571	475.751	18.11	0.62469	18.11	17.83	18.455	0	NaN	NaN	NaN	139	61	3	0.484079	0.00147252	0.0165943	0.0027081	1	141.39	0	1	19109000	6958	AALSNYPSK	_AALSNYPSK_			SVMP
0	0	Unmodified	0	MULTI-MSMS	QEHF1_10196_DAS	R2	2			25	9	475.75	475.751	949.487	-2.1606	-0.0010279	0.5261	0.00025029	-1.6345	-0.00077764	475.751	22.185	0.61902	18.545	18.293	18.912	-3.6396	NaN	NaN	NaN	144	46	4	0.908607	0.0130409	0.269546	0.00015698	1	168.23	0	1	42130000	8042	AALSNYPSK	_AALSNYPSK_			SVMP
0	0	Unmodified	0	MULTI-MSMS	QEHF1_10197_DAS	R3	2			25	9	475.75	475.751	949.487	-0.8186	-0.00038945	-0.32425	-0.00015426	-1.1429	-0.00054371	475.751	19.725	0.75257	18.847	18.458	19.21	-0.87757	NaN	NaN	NaN	211	61	5	0.911453	0.0071509	0.0877307	0.00062543	2	160.88	0	1	74070000	7433	AALSNYPSK	_AALSNYPSK_			SVMP
0	0	Unmodified	0	MULTI-MSMS	QEHF1_10195_DAS_20181220201403 (2)	R1	2			1;125	14	736.889	736.891	1471.77	-1.6622	-0.0012248	-0.88627	-0.00065309	-2.5485	-0.0018779	736.89	40.444	0.46157	40.444	40.275	40.737	0	NaN	NaN	NaN	144	44	4	0.715573	0.00233328	0.0101841	2.79e-08	2	172.56	125.36	1	65687000	20932	AALVGLEIWSNGDK	_AALVGLEIWSNGDK_			SVMP
0	0	Unmodified	0	MULTI-MSMS	QEHF1_10195_DAS_20181220201403 (2)	R1	2			1;125	14	737.392	736.891	1471.77	-1.4273	-0.0010518	0.59455	0.00043812	-0.83277	-0.00061366	736.891	41.142	0.95947	41.142	40.696	41.656	0	NaN	NaN	NaN	175	71	3	0.828652	0.00272687	0.029907	1.1602e-08	2	181.87	134.68	1	13422000	21424	AALVGLEIWSNGDK	_AALVGLEIWSNGDK_			SVMP
0	0	Unmodified	0	MULTI-MSMS	QEHF1_10196_DAS	R2	2			1;125	14	736.888	736.891	1471.77	-1.7618	-0.0012983	-0.19095	-0.00014071	-1.9528	-0.001439	736.89	41.913	0.38414	40.443	40.29	40.675	-1.4695	NaN	NaN	NaN	75	28	3	0.649548	0.00105227	0.00354121	0.0010748	1	122.98	96.307	1	16827000	20544	AALVGLEIWSNGDK	_AALVGLEIWSNGDK_			SVMP
0	0	Unmodified	0	MULTI-MSMS	QEHF1_10197_DAS	R3	2			1;125	14	736.889	736.891	1471.77	-1.8712	-0.0013789	-0.88874	-0.0006549	-2.76	-0.0020338	736.89	41.024	0.5039	40.478	40.311	40.815	-0.54568	NaN	NaN	NaN	130	49	3	0.938003	0.00567821	0.0180355	2.889e-13	1	202.56	143.58	1	36483000	20933	AALVGLEIWSNGDK	_AALVGLEIWSNGDK_			SVMP
0	0	Unmodified	1	MULTI-MSMS	QEHF1_10195_DAS_20181220201403 (2)	R1	3			135;137;4;77;93;94;95;96	14	536.273	535.939	1604.79	-0.85235	-0.00045681	-0.12576	-6.74e-05	-0.97811	-0.00052421	535.939	31.268	0.31596	31.268	31.123	31.439	3.5527e-15	NaN	NaN	NaN	66	27	3	0.578456	0.000637813	0.00189408	0.014682	2	82.515	67.725	1	9362600	15127	AAPQTLDSFGEWRK	_AAPQTLDSFGEWRK_			SVMP
0	0	Unmodified	1	MULTI-MSMS	QEHF1_10196_DAS	R2	3			135;137;4;77;93;94;95;96	14	535.939	535.939	1604.79	-0.78041	-0.00041825	-0.16671	-8.9348e-05	-0.94712	-0.0005076	535.939	33.687	0.28878	31.382	31.262	31.551	-2.3047	NaN	NaN	NaN	31	12	3	0.864744	0.00108164	0.00543824	0.014164	1	83.243	63.119	1	7055000	15319	AAPQTLDSFGEWRK	_AAPQTLDSFGEWRK_			SVMP
0	0	Unmodified	0	MULTI-MSMS	QEHF1_10195_DAS_20181220201403 (2)	R1	2			123;70;99	12	678.334	678.335	1354.66	-1.2496	-0.00084766	0.42882	0.00029088	-0.8208	-0.00055678	678.335	35.693	0.40535	35.693	35.512	35.918	0	NaN	NaN	NaN	68	19	5	0.916806	0.00361806	0.026895	0.0067008	1	120.76	86.377	1	54971000	18059	AATYFWPGSEVK	_AATYFWPGSEVK_			PDE
0	0	Unmodified	0	MULTI-MSMS	QEHF1_10196_DAS	R2	2			123;70;99	12	678.334	678.335	1354.66	-1.4586	-0.00098942	0.53388	0.00036215	-0.92472	-0.00062727	678.335	37.784	0.45804	35.761	35.576	36.034	-2.0228	NaN	NaN	NaN	63	18	5	0.799304	0.00181714	0.00850073	0.0061964	1	123.29	93.621	1	43191000	17911	AATYFWPGSEVK	_AATYFWPGSEVK_			PDE
0	0	Unmodified	0	MULTI-MSMS	QEHF1_10197_DAS	R3	2			123;70;99	12	678.334	678.335	1354.66	-0.96719	-0.00065608	0.18881	0.00012808	-0.77838	-0.000528	678.335	36.407	0.51358	35.731	35.525	36.039	-0.67663	NaN	NaN	NaN	76	22	5	0.901526	0.00313107	0.0237186	0.0046326	2	131.12	101.64	1	67098000	17929	AATYFWPGSEVK	_AATYFWPGSEVK_			PDE
0	0	Unmodified	0	MULTI-MSMS	QEHF1_10195_DAS_20181220201403 (2)	R1	2			143;40;42	11	640.319	640.32	1278.62	-1.1966	-0.00076623	-0.40753	-0.00026095	-1.6042	-0.0010272	640.32	31.226	1.7551	31.226	30.555	32.31	-3.5527e-15	NaN	NaN	NaN	654	148	6	0.995764	0.248839	1	5.194e-06	6	172.23	127.07	1	2213500000	15088	AAYPELPAEYR	_AAYPELPAEYR_			SVSP
0	0	Unmodified	0	MULTI-MSMS	QEHF1_10195_DAS_20181220201403 (2)	R1	2			143;40;42	11	640.319	640.32	1278.62	-1.3032	-0.00083449	0.50458	0.00032309	-0.79867	-0.0005114	640.32	33.155	1.7245	33.155	32.245	33.969	0	NaN	NaN	NaN	318	121	3	0.771683	0.00260192	0.00989343	0.014161	2	107.9	80.16	1	15626000	16347	AAYPELPAEYR	_AAYPELPAEYR_			SVSP
0	0	Unmodified	0	MSMS	QEHF1_10195_DAS_20181220201403 (2)	R1	2			143;40;42	11	640.32	640.32	1278.62	NaN	NaN	NaN	NaN	NaN	NaN	NaN	33.867	1	33.867	33.367	34.367	0	NaN	NaN	NaN	NaN	NaN	NaN	NaN	NaN	NaN	0.0012001	1	100.02	71.618	1	NaN	16818	AAYPELPAEYR	_AAYPELPAEYR_			SVSP
0	0	Unmodified	0	MULTI-MSMS	QEHF1_10196_DAS	R2	2			143;40;42	11	640.319	640.32	1278.62	-0.88942	-0.00056952	-0.76671	-0.00049094	-1.6561	-0.0010605	640.319	33.566	1.5535	31.187	30.398	31.951	-2.3784	NaN	NaN	NaN	390	88	6	0.994794	0.216927	1	0.000926	6	156.35	111.19	1	1795800000	15229	AAYPELPAEYR	_AAYPELPAEYR_			SVSP
0	0	Unmodified	0	MULTI-MSMS	QEHF1_10196_DAS	R2	2			143;40;42	11	640.319	640.32	1278.62	-1.2785	-0.00081865	-0.071419	-4.5731e-05	-1.3499	-0.00086438	640.32	35.544	0.69001	33.364	32.952	33.642	-2.1806	NaN	NaN	NaN	82	30	3	0.706432	0.00300546	0.0594785	0.021085	1	97.965	69.239	1	13495000	16572	AAYPELPAEYR	_AAYPELPAEYR_			SVSP
0	0	Unmodified	0	MULTI-MSMS	QEHF1_10197_DAS	R3	2			143;40;42	11	640.319	640.32	1278.62	-0.64379	-0.00041223	-0.54433	-0.00034854	-1.1881	-0.00076077	640.32	32.05	1.4005	31.277	30.599	31.999	-0.77295	NaN	NaN	NaN	378	80	6	0.997396	0.253547	1	0.00076637	5	158.76	113.75	1	1868900000	15222	AAYPELPAEYR	_AAYPELPAEYR_			SVSP
0	0	Unmodified	0	MULTI-MSMS	QEHF1_10197_DAS	R3	2			143;40;42	11	640.319	640.32	1278.62	-0.82946	-0.00053112	-0.35894	-0.00022983	-1.1884	-0.00076095	640.319	33.141	1.6051	32.387	31.966	33.571	-0.75347	NaN	NaN	NaN	238	89	4	0.584489	0.00338756	0.05288	0.0089583	2	124.74	96.345	1	20852000	16248	AAYPELPAEYR	_AAYPELPAEYR_			SVSP
0	0	Unmodified	0	MULTI-MSMS	QEHF1_10197_DAS	R3	2			143;40;42	11	640.319	640.32	1278.62	-1.1406	-0.00073033	0.60147	0.00038513	-0.5391	-0.00034519	640.32	35.469	0.68506	34.774	34.401	35.086	-0.69539	NaN	NaN	NaN	92	43	3	0.924445	0.000750109	0.00171392	0.019656	2	100.02	68.645	1	9624900	17537	AAYPELPAEYR	_AAYPELPAEYR_			SVSP
0	0	Unmodified	0	MULTI-MSMS	QEHF1_10197_DAS	R3	2			143;40;42	11	640.32	640.32	1278.62	-0.77069	-0.00049349	1.0668	0.00068312	0.29616	0.00018964	640.821	35.842	0.38621	35.147	35.009	35.395	-0.69539	NaN	NaN	NaN	53	36	2	0.94886	0.000777461	0.00144573	0.048626	1	91.867	55.31	1	7898800	17692	AAYPELPAEYR	_AAYPELPAEYR_			SVSP
0	0	Unmodified	0	MULTI-MSMS	QEHF1_10197_DAS	R3	2			143;40;42	11	640.32	640.32	1278.62	-0.90352	-0.00057854	1.2441	0.00079662	0.34058	0.00021808	640.321	36.335	0.9667	35.659	35.31	36.277	-0.67663	NaN	NaN	NaN	128	49	3	0.745126	0.000851397	0.0100081	0.011686	2	111.46	72.307	1	6430500	18228	AAYPELPAEYR	_AAYPELPAEYR_			SVSP
0	0	Unmodified	0	MULTI-MSMS	QEHF1_10195_DAS_20181220201403 (2)	R1	2			84	9	480.263	480.263	958.512	-1.0399	-0.00049944	0.52074	0.00025009	-0.5192	-0.00024935	480.264	24.888	0.65891	24.888	24.494	25.153	0	NaN	NaN	NaN	161	63	4	0.882067	0.00314062	0.0166506	0.02509	1	98.523	60.39	1	38263000	11200	AAYPELPAK	_AAYPELPAK_			SVSP
0	0	Unmodified	0	MULTI-MSMS	QEHF1_10196_DAS	R2	2			112	22	1153.08	1153.09	2304.16	-1.3924	-0.0016055	0.37784	0.00043568	-1.0145	-0.0011698	1153.08	42.416	0.19278	40.947	40.831	41.024	-1.4695	NaN	NaN	NaN	15	8	3	0.951828	0.000466051	0.00799675	0.010796	1	66.285	45.904	1	2181000	20906	AAYPWQPVSSTTLCAGILQGGK	_AAYPWQPVSSTTLCAGILQGGK_			SVSP
0	0	Unmodified	0	MULTI-MSMS	QEHF1_10197_DAS	R3	2			112	22	1153.58	1153.09	2304.16	-1.9004	-0.0021913	1.3093	0.0015098	-0.59109	-0.00068158	1153.59	41.651	0.37592	41.106	40.935	41.311	-0.54568	NaN	NaN	NaN	92	27	4	0.906135	0.000679838	0.00767076	0.00075097	1	96.464	60.727	1	7410300	21249	AAYPWQPVSSTTLCAGILQGGK	_AAYPWQPVSSTTLCAGILQGGK_			SVSP
0	0	Unmodified	0	MSMS	QEHF1_10197_DAS	R3	2			112	22	1153.08	1153.09	2304.16	NaN	NaN	NaN	NaN	NaN	NaN	NaN	41.817	1	41.3	40.8	41.8	-0.51718	NaN	NaN	NaN	NaN	NaN	NaN	NaN	NaN	NaN	0.024895	1	64.394	36.097	1	NaN	21427	AAYPWQPVSSTTLCAGILQGGK	_AAYPWQPVSSTTLCAGILQGGK_			SVSP
0	0	Unmodified	0	MULTI-MSMS	QEHF1_10195_DAS_20181220201403 (2)	R1	2			114;44;71	20	1050.55	1050.05	2098.08	-1.9026	-0.0019978	0.93079	0.00097737	-0.97178	-0.0010204	1050.05	33.513	0.14565	33.513	33.407	33.553	0	NaN	NaN	NaN	11	7	2	0.745334	0.000526823	0.0215563	8.7797e-43	1	228.25	182.18	1	2801800	16600	AAYVLANAGHQVTVLEASER	_AAYVLANAGHQVTVLEASER_			LAAO
0	0	Unmodified	2	MULTI-MSMS	QEHF1_10195_DAS_20181220201403 (2)	R1	4			114;127;71;72	24	748.342	748.093	2988.34	-1.1473	-0.00085829	-0.77513	-0.00057987	-1.9224	-0.0014382	748.344	42.758	0.36845	42.758	42.541	42.91	0	NaN	NaN	NaN	81	19	6	0.707312	0.00105292	0.0273229	0.00072296	1	87.659	73.425	1	13440000	22355	ADDRNPLEECFRETDYEEFLEIAK	_ADDRNPLEECFRETDYEEFLEIAK_			LAAO
0	0	Unmodified	2	MULTI-MSMS	QEHF1_10195_DAS_20181220201403 (2)	R1	3			114;127;71;72	24	997.787	997.122	2988.34	-2.4991	-0.0024919	-0.29902	-0.00029816	-2.7981	-0.00279	997.457	42.751	0.30213	42.751	42.559	42.862	0	NaN	NaN	NaN	42	16	4	0.919588	0.00114383	0.0251648	0.00015542	1	101.5	81.74	1	5510300	22396	ADDRNPLEECFRETDYEEFLEIAK	_ADDRNPLEECFRETDYEEFLEIAK_			LAAO
0	0	Unmodified	2	MULTI-MSMS	QEHF1_10197_DAS	R3	4			114;127;71;72	24	748.338	748.093	2988.34	-1.1601	-0.00086787	-1.2724	-0.0009519	-2.4325	-0.0018198	748.343	43.139	0.29589	42.652	42.47	42.766	-0.48723	NaN	NaN	NaN	43	11	6	0.784142	0.00354236	0.0521623	0.00017369	1	99.838	85.267	1	12189000	22241	ADDRNPLEECFRETDYEEFLEIAK	_ADDRNPLEECFRETDYEEFLEIAK_			LAAO
0	0	Unmodified	2	MULTI-MSMS	QEHF1_10197_DAS	R3	3			114;127;71;72	24	998.124	997.122	2988.34	0.51312	0.00051164	-2.0353	-0.0020295	-1.5222	-0.0015178	997.454	43.149	0.17254	42.661	42.568	42.741	-0.48723	NaN	NaN	NaN	13	6	3	0.513372	0.000407902	0.0130097	0.011263	1	60.991	44.199	1	4540600	22260	ADDRNPLEECFRETDYEEFLEIAK	_ADDRNPLEECFRETDYEEFLEIAK_			LAAO
0	0	Unmodified	0	MULTI-MSMS	QEHF1_10195_DAS_20181220201403 (2)	R1	3			144;46	18	691.697	691.698	2072.07	-1.349	-0.0009331	0.13586	9.3973e-05	-1.2131	-0.00083912	692.033	39.83	0.35637	39.83	39.623	39.98	0	NaN	NaN	NaN	94	24	5	0.959877	0.0012145	0.0132116	0.011736	1	73.928	38.289	1	33676000	20530	AEPPTAVIGHYTQIVWYK	_AEPPTAVIGHYTQIVWYK_			CRISP
0	0	Unmodified	0	MULTI-MSMS	QEHF1_10196_DAS	R2	3			144;46	18	692.03	691.698	2072.07	-1.806	-0.0012492	-0.34852	-0.00024107	-2.1545	-0.0014903	692.032	41.264	0.38633	39.602	39.384	39.771	-1.662	NaN	NaN	NaN	65	20	4	0.781036	0.00327693	0.0206285	0.0039955	1	81.723	49.173	1	15262000	20170	AEPPTAVIGHYTQIVWYK	_AEPPTAVIGHYTQIVWYK_			CRISP
0	0	Unmodified	0	MULTI-MSMS	QEHF1_10195_DAS_20181220201403 (2)	R1	2			55	12	633.827	633.827	1265.64	-1.35	-0.00085566	0.2823	0.00017893	-1.0677	-0.00067674	633.828	42.779	0.38713	42.779	42.541	42.929	0	NaN	NaN	NaN	46	20	4	0.675434	0.00313818	0.0906904	0.009058	1	112.01	54.418	1	11987000	22439	AGFIDDAFALAR	_AGFIDDAFALAR_			APase
0	0	Unmodified	0	MSMS	QEHF1_10196_DAS	R2	2			55	12	633.827	633.827	1265.64	NaN	NaN	NaN	NaN	NaN	NaN	NaN	43.893	1	42.633	42.133	43.133	-1.2591	NaN	NaN	NaN	NaN	NaN	NaN	NaN	NaN	NaN	0.03439	1	75.509	31.16	1	NaN	21849	AGFIDDAFALAR	_AGFIDDAFALAR_			APase
0	0	Unmodified	0	MULTI-MSMS	QEHF1_10196_DAS	R2	2			127	13	699.354	699.355	1396.69	-1.2476	-0.00087252	0.42126	0.00029461	-0.82635	-0.00057791	699.355	25.755	0.22454	22.387	22.261	22.486	-3.3682	NaN	NaN	NaN	23	11	3	0.623287	0.00113477	0.0181868	0.0031883	1	125.22	2.7957	1	7679000	10282	AGHEVTVLEASER	_AGHEVTVLEASER_			LAAO
0	0	Unmodified	0	MULTI-MSMS	QEHF1_10195_DAS_20181220201403 (2)	R1	3			114;44;71;72	13	466.243	466.244	1395.71	-1.0898	-0.0005081	-0.24206	-0.00011286	-1.3318	-0.00062096	466.244	20.89	0.26846	20.89	20.747	21.015	0	NaN	NaN	NaN	41	15	4	0.721048	0.00114708	0.0164013	0.030678	1	84.102	27.164	1	20003000	8638	AGHQVTVLEASER	_AGHQVTVLEASER_			LAAO
0	0	Unmodified	0	MULTI-MSMS	QEHF1_10197_DAS	R3	2			114;44;71;72	13	698.862	698.863	1395.71	-1.4398	-0.0010062	-0.040701	-2.8444e-05	-1.4805	-0.0010346	698.864	22.096	0.15322	21.172	21.081	21.234	-0.92339	NaN	NaN	NaN	16	11	2	0.976671	0.000826443	0.00184775	6.5754e-05	1	158.56	88.151	1	11154000	8877	AGHQVTVLEASER	_AGHQVTVLEASER_			LAAO
0	0	Unmodified	0	MULTI-MSMS	QEHF1_10195_DAS_20181220201403 (2)	R1	2			70	16	919.944	919.443	1836.87	-1.6178	-0.0014875	-1.6145	-0.0014844	-3.2323	-0.0029719	919.442	43.862	0.51864	43.862	43.519	44.038	0	NaN	NaN	NaN	93	32	4	0.567536	0.00158978	0.00682761	0.0060539	1	83.045	54.813	1	21096000	23073	AGYLESWDSLMPNINK	_AGYLESWDSLMPNINK_			PDE
0	0	Unmodified	0	MULTI-MSMS	QEHF1_10196_DAS	R2	2			70	16	919.441	919.443	1836.87	-2.3537	-0.0021641	-1.3384	-0.0012306	-3.6922	-0.0033947	919.944	44.887	0.42877	43.682	43.368	43.797	-1.2055	NaN	NaN	NaN	72	27	4	0.97283	0.00116415	0.00462798	0.0011709	1	97.163	64.485	1	11293000	22498	AGYLESWDSLMPNINK	_AGYLESWDSLMPNINK_			PDE
0	0	Unmodified	0	MULTI-MSMS	QEHF1_10197_DAS	R3	2			70	16	919.943	919.443	1836.87	-1.9205	-0.0017658	-1.4128	-0.001299	-3.3333	-0.0030648	919.442	44.278	0.52165	43.85	43.44	43.961	-0.42807	NaN	NaN	NaN	98	39	3	0.974134	0.00142784	0.00426836	0.00010727	1	122.51	85.365	1	14300000	22971	AGYLESWDSLMPNINK	_AGYLESWDSLMPNINK_			PDE
1	0	Deamidation (NQ)	0	MULTI-MSMS	QEHF1_10196_DAS	R2	2			70	16	920.434	919.935	1837.86	-1.9487	-0.0017927	0.31285	0.0002878	-1.6359	-0.0015049	920.436	45.45	0.17727	44.283	44.157	44.334	-1.1676	NaN	NaN	NaN	25	17	2	0.621865	0.00042522	0.00207374	0.043667	1	64.64	35.834	2	4427200	22800	AGYLESWDSLMPNINK	_AGYLESWDSLMPN(Deamidation (NQ))INK_	AGYLESWDSLMPN(0.878)IN(0.122)K		PDE
0	0	Unmodified	0	MULTI-MSMS	QEHF1_10195_DAS_20181220201403 (2)	R1	2			17	11	618.31	617.809	1233.6	-1.5694	-0.0009696	-0.096834	-5.9825e-05	-1.6662	-0.0010294	617.809	17.235	0.31711	17.235	17.073	17.39	0	NaN	NaN	NaN	39	29	2	0.875318	0.000323088	0.000880554	0.0089817	2	131.06	8.5453	1	3335600	6378	AHEIGHNMGIR	_AHEIGHNMGIR_			SVMP	Catalytic Domain
0	0	Unmodified	0	MULTI-MSMS	QEHF1_10196_DAS	R2	2			17	11	617.808	617.809	1233.6	-1.4104	-0.00087134	0.17458	0.00010786	-1.2358	-0.00076348	617.81	21.548	0.19857	17.892	17.782	17.981	-3.6564	NaN	NaN	NaN	40	18	3	0.573879	0.0013094	0.0019752	0.01102	1	112.41	8.3541	1	11075000	7592	AHEIGHNMGIR	_AHEIGHNMGIR_			SVMP	Catalytic Domain
0	0	Unmodified	0	MULTI-MSMS	QEHF1_10195_DAS_20181220201403 (2)	R1	3			14;77	11	406.222	406.223	1215.65	-2.2725	-0.00092314	0.37349	0.00015172	-1.899	-0.00077142	406.223	19.891	0.76853	19.891	19.377	20.145	0	NaN	NaN	NaN	353	74	6	0.992373	0.0645985	0.678311	1.0143e-06	3	185.33	0	1	2035100000	7935	AHELGHNLGIR	_AHELGHNLGIR_			SVMP	Catalytic Domain
0	0	Unmodified	0	MULTI-MSMS	QEHF1_10195_DAS_20181220201403 (2)	R1	2			14;77	11	608.829	608.831	1215.65	-0.95476	-0.00058129	-0.70821	-0.00043118	-1.663	-0.0010125	608.831	19.897	0.71685	19.897	19.42	20.137	0	NaN	NaN	NaN	263	69	5	0.839668	0.0108545	0.140482	0.000427	3	163.88	0	1	580060000	8130	AHELGHNLGIR	_AHELGHNLGIR_			SVMP	Catalytic Domain
0	0	Unmodified	0	MULTI-MSMS	QEHF1_10195_DAS_20181220201403 (2)	R1	3			14;77	11	406.222	406.223	1215.65	-2.1544	-0.00087516	0.64635	0.00026256	-1.508	-0.0006126	406.223	20.302	0.30768	20.302	20.137	20.444	0	NaN	NaN	NaN	61	22	3	0.557171	0.0012733	0.018829	0.0048163	1	143.5	0	1	20115000	8270	AHELGHNLGIR	_AHELGHNLGIR_			SVMP	Catalytic Domain
0	0	Unmodified	0	MULTI-MSMS	QEHF1_10195_DAS_20181220201403 (2)	R1	3			14;77	11	406.222	406.223	1215.65	-2.1048	-0.00085503	0.032713	1.3289e-05	-2.0721	-0.00084174	406.223	20.7	0.48537	20.7	20.458	20.944	0	NaN	NaN	NaN	71	36	3	0.684122	0.000526164	0.00568567	0.0089287	1	116.77	0	1	8118300	8545	AHELGHNLGIR	_AHELGHNLGIR_			SVMP	Catalytic Domain
0	0	Unmodified	0	MULTI-MSMS	QEHF1_10196_DAS	R2	3			14;77	11	406.223	406.223	1215.65	-1.9358	-0.00078635	-0.8566	-0.00034797	-2.7924	-0.0011343	406.224	23.852	1.1009	20.273	20.071	21.172	-3.5786	NaN	NaN	NaN	237	70	6	0.908282	0.080932	1	0.00069527	3	159.83	0	1	4289400000	9150	AHELGHNLGIR	_AHELGHNLGIR_			SVMP	Catalytic Domain
0	0	Unmodified	0	MULTI-MSMS	QEHF1_10196_DAS	R2	2			14;77	11	608.83	608.831	1215.65	-0.4647	-0.00028292	-1.0575	-0.00064383	-1.5222	-0.00092676	608.83	23.852	0.913	20.273	20.081	20.994	-3.5786	NaN	NaN	NaN	163	54	5	0.990605	0.0302727	0.387835	2.9634e-10	2	196.52	0	1	1579600000	9151	AHELGHNLGIR	_AHELGHNLGIR_			SVMP	Catalytic Domain
0	0	Unmodified	0	MULTI-MSMS	QEHF1_10196_DAS	R2	1			14;77	11	1216.65	1216.65	1215.65	-1.5464	-0.0018814	0.35325	0.00042979	-1.1931	-0.0014516	1216.66	23.85	0.27934	20.272	20.146	20.425	-3.5786	NaN	NaN	NaN	43	16	3	0.852913	0.00157216	0.0068414	3.3097e-33	1	257.83	0	1	27428000	9056	AHELGHNLGIR	_AHELGHNLGIR_			SVMP	Catalytic Domain
0	0	Unmodified	0	MULTI-MSMS	QEHF1_10197_DAS	R3	3			14;77	11	406.222	406.223	1215.65	-2.8069	-0.0011402	0.38611	0.00015685	-2.4208	-0.0009834	406.224	21.257	1.4801	20.344	20.027	21.507	-0.91328	NaN	NaN	NaN	310	84	7	0.63916	0.0113092	0.0996497	0.00069527	4	159.83	0	1	3975200000	8261	AHELGHNLGIR	_AHELGHNLGIR_			SVMP	Catalytic Domain
0	0	Unmodified	0	MULTI-MSMS	QEHF1_10197_DAS	R3	2			14;77	11	608.83	608.831	1215.65	-1.7857	-0.0010872	0.67513	0.00041104	-1.1106	-0.00067615	608.831	21.257	0.82901	20.344	20.179	21.008	-0.91328	NaN	NaN	NaN	161	47	5	0.999096	0.0255161	0.19428	1.5267e-06	3	183.72	0	1	826520000	8437	AHELGHNLGIR	_AHELGHNLGIR_			SVMP	Catalytic Domain
0	0	Unmodified	0	MULTI-MSMS	QEHF1_10197_DAS	R3	1			14;77	11	1216.65	1216.65	1215.65	-2.1904	-0.0026649	1.4423	0.0017548	-0.7481	-0.00091018	1216.66	21.271	0.25211	20.357	20.245	20.498	-0.91328	NaN	NaN	NaN	36	14	3	0.952599	0.000186753	0.00165556	0.0089443	1	120.99	0	1	12444000	8406	AHELGHNLGIR	_AHELGHNLGIR_			SVMP	Catalytic Domain
0	0	Unmodified	0	MULTI-MSMS	QEHF1_10197_DAS	R3	3			14;77	11	406.222	406.223	1215.65	-1.8223	-0.00074024	-1.8105	-0.00073548	-3.6328	-0.0014757	406.223	23.354	0.83372	22.427	22.137	22.971	-0.92735	NaN	NaN	NaN	123	53	3	0.515914	0.00123845	0.00942205	0.04235	2	93.096	0	1	12324000	9641	AHELGHNLGIR	_AHELGHNLGIR_			SVMP	Catalytic Domain
0	0	Unmodified	0	MULTI-MSMS	QEHF1_10195_DAS_20181220201403 (2)	R1	3			19	11	412.207	412.209	1233.6	-1.8222	-0.00075113	-1.4868	-0.00061287	-3.309	-0.001364	412.208	17.952	0.33173	17.952	17.839	18.171	3.5527e-15	NaN	NaN	NaN	97	35	4	0.571849	0.000592617	0.00162671	0.015208	1	106.4	0	1	27842000	6797	AHELGHNLGMR	_AHELGHNLGMR_			SVMP	Catalytic Domain
0	0	Unmodified	0	MULTI-MSMS	QEHF1_10196_DAS	R2	3			19	11	412.207	412.209	1233.6	-2.3145	-0.00095404	-1.4965	-0.00061688	-3.811	-0.0015709	412.208	22.596	0.19094	18.981	18.873	19.064	-3.6144	NaN	NaN	NaN	28	10	3	0.508515	0.00218534	0.00586343	0.017609	1	102.95	0	1	31955000	8248	AHELGHNLGMR	_AHELGHNLGMR_			SVMP	Catalytic Domain
0	0	Unmodified	0	MULTI-MSMS	QEHF1_10196_DAS	R2	2			19	11	617.808	617.809	1233.6	-1.1955	-0.00073858	0.022269	1.3758e-05	-1.1732	-0.00072482	618.311	22.595	0.17706	18.98	18.873	19.05	-3.6144	NaN	NaN	NaN	22	9	3	0.788418	0.00157927	0.0048962	0.00037357	1	164.68	0	1	12465000	8266	AHELGHNLGMR	_AHELGHNLGMR_			SVMP	Catalytic Domain
0	0	Unmodified	0	MULTI-MSMS	QEHF1_10197_DAS	R3	3			19	11	412.208	412.209	1233.6	-2.1497	-0.00088613	0.43254	0.0001783	-1.7172	-0.00070784	412.209	20.001	0.31201	19.103	18.948	19.26	-0.89813	NaN	NaN	NaN	41	19	3	0.708348	0.00367301	0.0217679	0.040548	1	93.448	0	1	26346000	7548	AHELGHNLGMR	_AHELGHNLGMR_			SVMP	Catalytic Domain
0	0	Unmodified	0	MULTI-MSMS	QEHF1_10195_DAS_20181220201403 (2)	R1	4			81	15	415.953	415.703	1658.78	-2.4084	-0.0010012	0.42827	0.00017803	-1.9801	-0.00082313	415.954	19.357	0.32406	19.357	19.205	19.529	3.5527e-15	NaN	NaN	NaN	101	31	5	0.851234	0.00253665	0.0215094	0.0062553	1	88.78	56.505	1	23863000	7722	AHELGHTLGMDHDVK	_AHELGHTLGMDHDVK_			SVMP	Catalytic Domain
0	0	Unmodified	0	MULTI-MSMS	QEHF1_10195_DAS_20181220201403 (2)	R1	2			81	15	830.4	830.399	1658.78	-1.9474	-0.0016171	-0.066013	-5.4817e-05	-2.0134	-0.0016719	830.399	19.38	0.16757	19.38	19.286	19.454	0	NaN	NaN	NaN	22	15	2	0.910926	0.000345793	0.0048873	4.6953e-52	1	270.06	206.98	1	4304700	7736	AHELGHTLGMDHDVK	_AHELGHTLGMDHDVK_			SVMP	Catalytic Domain
0	0	Unmodified	0	MULTI-MSMS	QEHF1_10196_DAS	R2	2			81	15	830.398	830.399	1658.78	-1.3667	-0.0011349	-0.18388	-0.00015269	-1.5506	-0.0012876	830.399	23.434	0.22906	19.855	19.718	19.947	-3.5786	NaN	NaN	NaN	30	13	3	0.968209	0.000602063	0.00583176	8.2939e-16	1	202.05	152.99	1	6215700	8758	AHELGHTLGMDHDVK	_AHELGHTLGMDHDVK_			SVMP	Catalytic Domain
0	0	Unmodified	0	MSMS	QEHF1_10197_DAS	R3	2			81	15	830.398	830.399	1658.78	NaN	NaN	NaN	NaN	NaN	NaN	NaN	20.897	1	19.984	19.484	20.484	-0.91328	NaN	NaN	NaN	NaN	NaN	NaN	NaN	NaN	NaN	1.9594e-10	1	128.85	97.561	1	NaN	8096	AHELGHTLGMDHDVK	_AHELGHTLGMDHDVK_			SVMP	Catalytic Domain
0	0	Unmodified	0	MULTI-MSMS	QEHF1_10195_DAS_20181220201403 (2)	R1	3			64	15	571.269	571.27	1710.79	-1.5628	-0.00089281	0.081504	4.6561e-05	-1.4813	-0.00084625	571.27	15.17	0.1271	15.17	15.104	15.231	0	NaN	NaN	NaN	15	7	3	0.963117	0.00108511	0.00748677	0.00023591	1	127.71	84.528	1	15998000	5073	AHELGHTLGMHHDEK	_AHELGHTLGMHHDEK_			SVMP	Catalytic Domain
0	0	Unmodified	0	MULTI-MSMS	QEHF1_10195_DAS_20181220201403 (2)	R1	2			162;25	11	612.783	612.784	1223.55	-1.0218	-0.00062617	-0.94562	-0.00057946	-1.9675	-0.0012056	612.784	16.101	0.25408	16.101	15.961	16.215	0	NaN	NaN	NaN	28	15	2	0.592648	0.000496112	0.00589454	0.013446	1	108.93	70.153	1	8685700	5661	AHEMGHNLGMK	_AHEMGHNLGMK_			SVMP	Catalytic Domain
0	0	Unmodified	0	MULTI-MSMS	QEHF1_10195_DAS_20181220201403 (2)	R1	3			162;25	11	408.857	408.859	1223.55	-2.1114	-0.00086327	-0.42712	-0.00017463	-2.5385	-0.0010379	408.859	16.116	0.3423	16.116	15.93	16.273	0	NaN	NaN	NaN	53	20	3	0.808336	0.00170764	0.0208075	0.0089773	1	129.88	91.856	1	20426000	5672	AHEMGHNLGMK	_AHEMGHNLGMK_			SVMP	Catalytic Domain
0	0	Unmodified	0	MULTI-MSMS	QEHF1_10196_DAS	R2	2			162;25	11	612.782	612.784	1223.55	-1.9306	-0.0011831	-0.69754	-0.00042744	-2.6282	-0.0016105	612.784	20.392	0.21903	16.731	16.626	16.845	-3.6607	NaN	NaN	NaN	49	15	4	0.676939	0.00145083	0.0125136	0.019656	1	100.02	73.415	1	14292000	6866	AHEMGHNLGMK	_AHEMGHNLGMK_			SVMP	Catalytic Domain
0	0	Unmodified	0	MULTI-MSMS	QEHF1_10195_DAS_20181220201403 (2)	R1	3			1;125;15;9	21	771.701	771.366	2311.08	-0.85827	-0.00066204	-1.1	-0.00084847	-1.9582	-0.0015105	771.7	39.027	0.2332	39.027	38.902	39.135	0	NaN	NaN	NaN	39	11	4	0.933875	0.0022662	0.021041	0.00071472	1	99.059	75.049	1	17160000	20065	AIDFNGPTIGYAYIGSMCHPK	_AIDFNGPTIGYAYIGSMCHPK_			SVMP
0	1	Oxidation (M)	1	MULTI-MSMS	QEHF1_10195_DAS_20181220201403 (2)	R1	2			166	14	692.858	692.861	1383.71	-1.2988	-0.0008999	-1.7541	-0.0012153	-3.0529	-0.0021152	692.859	41.108	0.33347	41.108	40.963	41.296	0	NaN	NaN	NaN	58	24	3	0.79119	0.00284361	0.0273348	0.0039187	1	99.653	34.306	1	13820000	21370	AIVGGMEGAEKPPL	_AIVGGM(Oxidation (M))EGAEKPPL_		AIVGGM(1)EGAEKPPL	Unknown
0	1	Oxidation (M)	1	MULTI-MSMS	QEHF1_10196_DAS	R2	2			166	14	693.361	692.861	1383.71	-1.5619	-0.0010822	-1.8213	-0.0012619	-3.3832	-0.0023441	692.86	42.507	0.23425	41.038	40.907	41.141	-1.4695	NaN	NaN	NaN	22	10	3	0.538747	0.00107554	0.0147081	0.011761	1	86.624	39.805	1	3687100	20973	AIVGGMEGAEKPPL	_AIVGGM(Oxidation (M))EGAEKPPL_		AIVGGM(1)EGAEKPPL	Unknown
0	0	Unmodified	0	MULTI-MSMS	QEHF1_10195_DAS_20181220201403 (2)	R1	2			1;108;125;6;93;94;96;97	16	911.403	911.404	1820.79	-1.3058	-0.0011902	0.051338	4.679e-05	-1.2545	-0.0011434	911.404	38.938	0.79012	38.938	38.522	39.312	0	NaN	NaN	NaN	230	58	5	0.971348	0.0087562	0.039162	3.5763e-16	3	196.24	150.41	1	61166000	19975	ALFGADVYEAEDSCFK	_ALFGADVYEAEDSCFK_			SVMP
0	0	Unmodified	0	MULTI-MSMS	QEHF1_10195_DAS_20181220201403 (2)	R1	2			1;108;125;6;93;94;96;97	16	911.904	911.404	1820.79	-1.2809	-0.0011674	0.0082244	7.4958e-06	-1.2727	-0.0011599	911.905	39.408	1.1362	39.408	39.21	40.346	0	NaN	NaN	NaN	160	77	4	0.939201	0.00455417	0.0196985	4.0101e-16	2	194.96	147.66	1	18776000	20320	ALFGADVYEAEDSCFK	_ALFGADVYEAEDSCFK_			SVMP
0	0	Unmodified	0	MULTI-MSMS	QEHF1_10195_DAS_20181220201403 (2)	R1	2			1;108;125;6;93;94;96;97	16	912.405	911.404	1820.79	-1.4873	-0.0013555	-3.8243	-0.0034854	-5.3115	-0.0048409	912.401	41.138	0.61953	41.138	40.899	41.518	0	NaN	NaN	NaN	90	41	3	0.868925	0.00146219	0.0169298	0.0031915	2	91.313	67.327	1	10751000	21554	ALFGADVYEAEDSCFK	_ALFGADVYEAEDSCFK_			SVMP
0	0	Unmodified	0	MULTI-MSMS	QEHF1_10195_DAS_20181220201403 (2)	R1	2			1;108;125;6;93;94;96;97	16	911.901	911.404	1820.79	-1.0323	-0.00094081	-2.5289	-0.0023049	-3.5612	-0.0032457	911.902	41.534	0.88407	41.534	41.418	42.302	-7.1054e-15	NaN	NaN	NaN	91	50	3	0.809727	0.00165111	0.0100419	3.9976e-06	2	138.75	107.57	1	6526200	21724	ALFGADVYEAEDSCFK	_ALFGADVYEAEDSCFK_			SVMP
0	0	Unmodified	0	MULTI-MSMS	QEHF1_10195_DAS_20181220201403 (2)	R1	2			1;108;125;6;93;94;96;97	16	911.905	911.404	1820.79	-1.7656	-0.0016092	-1.8159	-0.0016551	-3.5815	-0.0032642	911.404	44.593	0.61697	44.593	44.391	45.008	0	NaN	NaN	NaN	89	40	3	0.311716	0.000221805	0.0109361	0.0026039	3	93.011	63.67	1	4795800	23828	ALFGADVYEAEDSCFK	_ALFGADVYEAEDSCFK_			SVMP
0	0	Unmodified	0	MULTI-MSMS	QEHF1_10195_DAS_20181220201403 (2)	R1	2			1;108;125;6;93;94;96;97	16	911.903	911.404	1820.79	-1.1336	-0.0010332	-2.4425	-0.0022261	-3.5761	-0.0032593	911.904	45.27	0.49039	45.27	44.951	45.442	0	NaN	NaN	NaN	62	27	3	0.915121	0.00139431	0.0156951	0.00066032	1	106.49	80.833	1	4574400	24001	ALFGADVYEAEDSCFK	_ALFGADVYEAEDSCFK_			SVMP
0	0	Unmodified	0	MULTI-MSMS	QEHF1_10195_DAS_20181220201403 (2)	R1	2			1;108;125;6;93;94;96;97	16	911.405	911.404	1820.79	-0.88353	-0.00080525	-0.1575	-0.00014354	-1.041	-0.00094879	911.405	47.072	0.44316	47.072	46.91	47.353	0	NaN	NaN	NaN	68	32	3	0.960637	0.000845139	0.0212609	0.013978	1	76.326	50.667	1	3149800	25181	ALFGADVYEAEDSCFK	_ALFGADVYEAEDSCFK_			SVMP
0	0	Unmodified	0	MULTI-MSMS	QEHF1_10195_DAS_20181220201403 (2)	R1	2			1;108;125;6;93;94;96;97	16	911.905	911.404	1820.79	-0.84217	-0.00076755	-1.0562	-0.00096259	-1.8983	-0.0017301	912.403	47.411	0.23836	47.411	47.342	47.581	7.1054e-15	NaN	NaN	NaN	35	15	3	0.734381	0.000982534	0.0189806	0.0054749	1	84.718	59.059	1	2182600	25344	ALFGADVYEAEDSCFK	_ALFGADVYEAEDSCFK_			SVMP
0	0	Unmodified	0	MULTI-MSMS	QEHF1_10195_DAS_20181220201403 (2)	R1	2			1;108;125;6;93;94;96;97	16	911.903	911.404	1820.79	-1.184	-0.0010791	-2.6389	-0.0024051	-3.8229	-0.0034842	911.904	49.868	0.36844	49.868	49.772	50.141	-7.1054e-15	NaN	NaN	NaN	60	25	4	0.820058	0.00155409	0.00610901	0.0046844	2	87.001	61.342	1	3786500	26866	ALFGADVYEAEDSCFK	_ALFGADVYEAEDSCFK_			SVMP
0	0	Unmodified	0	MULTI-MSMS	QEHF1_10195_DAS_20181220201403 (2)	R1	2			1;108;125;6;93;94;96;97	16	911.904	911.404	1820.79	-1.5269	-0.0013916	2.0064	0.0018287	0.47958	0.00043709	911.907	51.069	0.44104	51.069	50.855	51.296	0	NaN	NaN	NaN	54	27	3	0.947385	0.000791581	0.00255112	0.0017765	1	95.401	64.529	1	2752000	27556	ALFGADVYEAEDSCFK	_ALFGADVYEAEDSCFK_			SVMP
0	0	Unmodified	0	MULTI-MSMS	QEHF1_10195_DAS_20181220201403 (2)	R1	2			1;108;125;6;93;94;96;97	16	911.903	911.404	1820.79	-1.4078	-0.0012831	-2.5332	-0.0023087	-3.941	-0.0035918	911.402	52.237	0.78504	52.237	51.872	52.657	-7.1054e-15	NaN	NaN	NaN	108	58	3	0.918809	0.000809207	0.00628602	0.022589	2	72.937	51.064	1	5479600	28396	ALFGADVYEAEDSCFK	_ALFGADVYEAEDSCFK_			SVMP
0	0	Unmodified	0	MULTI-MSMS	QEHF1_10195_DAS_20181220201403 (2)	R1	2			1;108;125;6;93;94;96;97	16	911.899	911.404	1820.79	-1.2572	-0.0011458	-2.0915	-0.0019062	-3.3487	-0.003052	911.903	52.873	0.37803	52.873	52.589	52.967	0	NaN	NaN	NaN	43	28	2	0.614209	0.000986078	0.011628	0.01889	1	74.392	57.773	1	4135300	28585	ALFGADVYEAEDSCFK	_ALFGADVYEAEDSCFK_			SVMP
0	0	Unmodified	0	MULTI-MSMS	QEHF1_10195_DAS_20181220201403 (2)	R1	2			1;108;125;6;93;94;96;97	16	911.402	911.404	1820.79	-0.81971	-0.00074709	-2.2217	-0.0020248	-3.0414	-0.0027719	911.404	53.895	0.25134	53.895	53.772	54.024	0	NaN	NaN	NaN	41	15	4	0.969511	0.0012362	0.033352	0.0068691	1	80.69	62.554	1	3300000	29367	ALFGADVYEAEDSCFK	_ALFGADVYEAEDSCFK_			SVMP
0	0	Unmodified	0	MULTI-MSMS	QEHF1_10195_DAS_20181220201403 (2)	R1	2			1;108;125;6;93;94;96;97	16	911.401	911.404	1820.79	-0.95598	-0.00087129	-2.4235	-0.0022088	-3.3795	-0.0030801	912.403	54.296	0.64968	54.296	54.145	54.794	0	NaN	NaN	NaN	153	53	3	0.952717	0.000870677	0.00802092	0.0050846	2	85.845	62.619	1	6311200	29682	ALFGADVYEAEDSCFK	_ALFGADVYEAEDSCFK_			SVMP
0	0	Unmodified	0	MULTI-MSMS	QEHF1_10195_DAS_20181220201403 (2)	R1	2			1;108;125;6;93;94;96;97	16	911.406	911.404	1820.79	-0.85344	-0.00077782	-0.91494	-0.00083388	-1.7684	-0.0016117	911.404	56.129	0.21217	56.129	56.073	56.285	0	NaN	NaN	NaN	30	17	2	0.696151	0.00113857	0.0155698	0.020274	1	73.848	47.334	1	3156800	30695	ALFGADVYEAEDSCFK	_ALFGADVYEAEDSCFK_			SVMP
0	0	Unmodified	0	MULTI-MSMS	QEHF1_10195_DAS_20181220201403 (2)	R1	2			1;108;125;6;93;94;96;97	16	911.404	911.404	1820.79	-1.0985	-0.0010012	0.75136	0.00068479	-0.34715	-0.0003164	911.905	56.433	0.1491	56.433	56.378	56.528	7.1054e-15	NaN	NaN	NaN	21	11	2	0.911473	0.000970129	0.021015	0.018718	1	74.46	50.474	1	2404500	30871	ALFGADVYEAEDSCFK	_ALFGADVYEAEDSCFK_			SVMP
0	0	Unmodified	0	MULTI-MSMS	QEHF1_10195_DAS_20181220201403 (2)	R1	2			1;108;125;6;93;94;96;97	16	911.404	911.404	1820.79	-1.4282	-0.0013017	-2.2271	-0.0020298	-3.6553	-0.0033315	911.405	56.787	0.49254	56.787	56.538	57.03	0	NaN	NaN	NaN	129	46	4	0.938365	0.000992479	0.0117863	0.0050846	1	85.845	63.613	1	4202400	31029	ALFGADVYEAEDSCFK	_ALFGADVYEAEDSCFK_			SVMP
0	0	Unmodified	0	MULTI-MSMS	QEHF1_10195_DAS_20181220201403 (2)	R1	2			1;108;125;6;93;94;96;97	16	911.402	911.404	1820.79	-1.0519	-0.00095875	-0.14357	-0.00013085	-1.1955	-0.0010896	911.404	59.037	0.58644	59.037	58.667	59.253	0	NaN	NaN	NaN	85	53	2	0.831938	0.000882155	0.00580841	0.036512	1	67.456	41.798	1	3583600	32379	ALFGADVYEAEDSCFK	_ALFGADVYEAEDSCFK_			SVMP
0	0	Unmodified	0	MULTI-MSMS	QEHF1_10195_DAS_20181220201403 (2)	R1	2			1;108;125;6;93;94;96;97	16	911.402	911.404	1820.79	-0.98598	-0.00089862	-1.5592	-0.001421	-2.5451	-0.0023197	911.403	60.137	0.71173	60.137	59.793	60.505	0	NaN	NaN	NaN	163	69	3	0.833302	0.00130228	0.00605035	0.0022755	2	93.959	68.301	1	4853900	33047	ALFGADVYEAEDSCFK	_ALFGADVYEAEDSCFK_			SVMP
0	0	Unmodified	0	MULTI-MSMS	QEHF1_10195_DAS_20181220201403 (2)	R1	2			1;108;125;6;93;94;96;97	16	911.4	911.404	1820.79	-1.0742	-0.000979	-1.2702	-0.0011577	-2.3444	-0.0021367	911.404	61.324	1.0452	61.324	60.485	61.53	0	NaN	NaN	NaN	198	103	3	0.777361	0.000906753	0.00874045	0.0046844	3	87.001	61.342	1	3438400	33699	ALFGADVYEAEDSCFK	_ALFGADVYEAEDSCFK_			SVMP
0	0	Unmodified	0	MULTI-MSMS	QEHF1_10195_DAS_20181220201403 (2)	R1	2			1;108;125;6;93;94;96;97	16	911.401	911.404	1820.79	-1.1062	-0.0010082	-1.6913	-0.0015415	-2.7975	-0.0025497	911.404	61.819	0.40629	61.819	61.53	61.936	0	NaN	NaN	NaN	96	39	3	0.936036	0.000978956	0.0116424	0.046471	1	63.537	37.878	1	4424700	34035	ALFGADVYEAEDSCFK	_ALFGADVYEAEDSCFK_			SVMP
0	0	Unmodified	0	MULTI-MSMS	QEHF1_10195_DAS_20181220201403 (2)	R1	2			1;108;125;6;93;94;96;97	16	911.897	911.404	1820.79	-0.99	-0.00090229	-2.1118	-0.0019247	-3.1018	-0.002827	911.903	64.149	0.22437	64.149	64.091	64.316	0	NaN	NaN	NaN	49	21	3	0.951125	0.00165333	0.0153043	0.031445	1	69.451	52.015	1	3066500	35515	ALFGADVYEAEDSCFK	_ALFGADVYEAEDSCFK_			SVMP
0	0	Unmodified	0	MULTI-MSMS	QEHF1_10195_DAS_20181220201403 (2)	R1	2			1;108;125;6;93;94;96;97	16	911.403	911.404	1820.79	-0.90866	-0.00082815	-1.8014	-0.0016418	-2.7101	-0.00247	911.403	64.79	0.72153	64.79	64.434	65.155	0	NaN	NaN	NaN	122	75	3	0.818137	0.00127167	0.0151886	0.036512	1	67.456	50.021	1	1910200	35996	ALFGADVYEAEDSCFK	_ALFGADVYEAEDSCFK_			SVMP
0	0	Unmodified	0	MSMS	QEHF1_10195_DAS_20181220201403 (2)	R1	2			1;108;125;6;93;94;96;97	16	911.404	911.404	1820.79	NaN	NaN	NaN	NaN	NaN	NaN	NaN	46.213	1	46.213	45.713	46.713	0	NaN	NaN	NaN	NaN	NaN	NaN	NaN	NaN	NaN	0.011918	1	73.466	51.235	1	NaN	24601	ALFGADVYEAEDSCFK	_ALFGADVYEAEDSCFK_			SVMP
0	0	Unmodified	0	MSMS	QEHF1_10195_DAS_20181220201403 (2)	R1	2			1;108;125;6;93;94;96;97	16	911.393	911.404	1820.79	NaN	NaN	NaN	NaN	NaN	NaN	NaN	49.638	1	49.638	49.138	50.138	0	NaN	NaN	NaN	NaN	NaN	NaN	NaN	NaN	NaN	0.032446	1	67.456	50.021	1	NaN	26695	ALFGADVYEAEDSCFK	_ALFGADVYEAEDSCFK_			SVMP
0	0	Unmodified	0	MSMS	QEHF1_10195_DAS_20181220201403 (2)	R1	2			1;108;125;6;93;94;96;97	16	911.406	911.404	1820.79	NaN	NaN	NaN	NaN	NaN	NaN	NaN	50.391	1	50.391	49.891	50.891	0	NaN	NaN	NaN	NaN	NaN	NaN	NaN	NaN	NaN	0.016622	1	72.089	49.891	1	NaN	27146	ALFGADVYEAEDSCFK	_ALFGADVYEAEDSCFK_			SVMP
0	0	Unmodified	0	MSMS	QEHF1_10195_DAS_20181220201403 (2)	R1	2			1;108;125;6;93;94;96;97	16	911.403	911.404	1820.79	NaN	NaN	NaN	NaN	NaN	NaN	NaN	55.314	1	55.314	54.814	55.814	0	NaN	NaN	NaN	NaN	NaN	NaN	NaN	NaN	NaN	0.0034134	1	77.593	51.934	1	NaN	30188	ALFGADVYEAEDSCFK	_ALFGADVYEAEDSCFK_			SVMP
0	0	Unmodified	0	MSMS	QEHF1_10195_DAS_20181220201403 (2)	R1	2			1;108;125;6;93;94;96;97	16	911.402	911.404	1820.79	NaN	NaN	NaN	NaN	NaN	NaN	NaN	55.591	1	55.591	55.091	56.091	0	NaN	NaN	NaN	NaN	NaN	NaN	NaN	NaN	NaN	0.047928	1	62.924	37.265	1	NaN	30358	ALFGADVYEAEDSCFK	_ALFGADVYEAEDSCFK_			SVMP
0	0	Unmodified	0	MSMS	QEHF1_10195_DAS_20181220201403 (2)	R1	2			1;108;125;6;93;94;96;97	16	911.401	911.404	1820.79	NaN	NaN	NaN	NaN	NaN	NaN	NaN	59.319	1	59.319	58.819	59.819	0	NaN	NaN	NaN	NaN	NaN	NaN	NaN	NaN	NaN	0.001477	1	87.001	69.262	1	NaN	32560	ALFGADVYEAEDSCFK	_ALFGADVYEAEDSCFK_			SVMP
0	0	Unmodified	0	MSMS	QEHF1_10195_DAS_20181220201403 (2)	R1	2			1;108;125;6;93;94;96;97	16	911.4	911.404	1820.79	NaN	NaN	NaN	NaN	NaN	NaN	NaN	61.986	1	61.986	61.486	62.486	0	NaN	NaN	NaN	NaN	NaN	NaN	NaN	NaN	NaN	0.0050454	1	75.479	58.043	1	NaN	34197	ALFGADVYEAEDSCFK	_ALFGADVYEAEDSCFK_			SVMP
0	0	Unmodified	0	MULTI-SECPEP	QEHF1_10195_DAS_20181220201403 (2)	R1	2			1;108;125;6;93;94;96;97	16	911.402	911.404	1820.79	-0.8818	-0.00080368	-1.8985	-0.0017303	-2.7803	-0.002534	911.903	59.685	0.24677	59.685	59.559	59.806	-7.1054e-15	NaN	NaN	NaN	51	27	3	0.264331	0.000226887	0.00227562	0.022755	1	85.288	59.629	1	3410600	32715	ALFGADVYEAEDSCFK	_ALFGADVYEAEDSCFK_			SVMP
0	0	Unmodified	0	MULTI-MSMS	QEHF1_10196_DAS	R2	2			1;108;125;6;93;94;96;97	16	911.403	911.404	1820.79	-0.44048	-0.00040146	-0.52077	-0.00047463	-0.96125	-0.00087609	911.905	40.303	0.67458	38.497	38.228	38.903	-1.8061	NaN	NaN	NaN	155	44	5	0.925108	0.00586562	0.0643168	1.1551e-12	2	187.85	139.41	1	62216000	19712	ALFGADVYEAEDSCFK	_ALFGADVYEAEDSCFK_			SVMP
0	0	Unmodified	0	MULTI-MSMS	QEHF1_10196_DAS	R2	2			1;108;125;6;93;94;96;97	16	911.905	911.404	1820.79	-0.44562	-0.00040614	0.44031	0.0004013	-0.0053121	-4.8414e-06	911.404	40.814	0.87396	39.008	38.85	39.724	-1.8061	NaN	NaN	NaN	105	57	3	0.689254	0.00166332	0.0241772	4.9592e-05	2	128.85	97.25	1	14289000	20068	ALFGADVYEAEDSCFK	_ALFGADVYEAEDSCFK_			SVMP
0	0	Unmodified	0	MULTI-MSMS	QEHF1_10196_DAS	R2	2			1;108;125;6;93;94;96;97	16	911.4	911.404	1820.79	-0.55733	-0.00050795	-1.5024	-0.0013693	-2.0597	-0.0018772	911.403	42.424	0.74513	40.955	40.624	41.369	-1.4695	NaN	NaN	NaN	59	35	2	0.389205	0.000419619	0.0108528	0.010384	2	77.74	55.867	1	4490800	21152	ALFGADVYEAEDSCFK	_ALFGADVYEAEDSCFK_			SVMP
0	0	Unmodified	0	MULTI-MSMS	QEHF1_10197_DAS	R3	2			1;108;125;6;93;94;96;97	16	911.904	911.404	1820.79	-1.303	-0.0011875	0.049634	4.5237e-05	-1.2533	-0.0011423	911.404	39.198	1.946	38.58	38.402	40.348	-0.61819	NaN	NaN	NaN	354	121	6	0.961384	0.00648828	0.0431735	4.0101e-16	7	194.96	146.96	1	64388000	20059	ALFGADVYEAEDSCFK	_ALFGADVYEAEDSCFK_			SVMP
0	0	Unmodified	0	MULTI-MSMS	QEHF1_10197_DAS	R3	2			1;108;125;6;93;94;96;97	16	911.904	911.404	1820.79	-1.8546	-0.0016903	-0.034008	-3.0995e-05	-1.8886	-0.0017213	911.403	41.358	0.4708	40.812	40.597	41.068	-0.54568	NaN	NaN	NaN	87	43	3	0.731842	0.000938259	0.0068519	6.4816e-05	1	127.17	88.391	1	5405600	21169	ALFGADVYEAEDSCFK	_ALFGADVYEAEDSCFK_			SVMP
0	0	Unmodified	0	MULTI-MSMS	QEHF1_10197_DAS	R3	2			1;108;125;6;93;94;96;97	16	911.403	911.404	1820.79	-1.4346	-0.0013075	-0.73427	-0.00066922	-2.1688	-0.0019767	911.404	41.595	0.81464	41.05	40.891	41.706	-0.54568	NaN	NaN	NaN	95	52	3	0.494956	0.00038905	0.00753719	0.0030031	2	91.858	61.922	1	7424300	21300	ALFGADVYEAEDSCFK	_ALFGADVYEAEDSCFK_			SVMP
0	0	Unmodified	0	MULTI-MSMS	QEHF1_10197_DAS	R3	2			1;108;125;6;93;94;96;97	16	911.403	911.404	1820.79	-0.98265	-0.00089559	-0.4417	-0.00040257	-1.4244	-0.0012982	911.403	42.113	0.5304	41.596	41.285	41.816	-0.51718	NaN	NaN	NaN	50	30	2	0.584028	0.00132522	0.0193826	0.0046099	1	87.216	57.899	1	5534200	21511	ALFGADVYEAEDSCFK	_ALFGADVYEAEDSCFK_			SVMP
0	0	Unmodified	0	MULTI-MSMS	QEHF1_10197_DAS	R3	2			1;108;125;6;93;94;96;97	16	911.4	911.404	1820.79	-1.7496	-0.0015946	0.27127	0.00024724	-1.4783	-0.0013474	911.405	43.746	0.77027	43.289	42.953	43.723	-0.45693	NaN	NaN	NaN	72	43	2	0.908649	0.00055818	0.0115992	0.0072839	2	79.492	53.833	1	4571300	22731	ALFGADVYEAEDSCFK	_ALFGADVYEAEDSCFK_			SVMP
0	0	Unmodified	0	MULTI-MSMS	QEHF1_10197_DAS	R3	2			1;108;125;6;93;94;96;97	16	911.903	911.404	1820.79	-1.1853	-0.0010803	-1.026	-0.00093506	-2.2112	-0.0020153	911.402	44.962	0.2782	44.561	44.464	44.743	-0.40137	NaN	NaN	NaN	28	22	2	0.345229	0.000303238	0.00490787	0.0069978	2	80.318	54.66	1	3511400	23451	ALFGADVYEAEDSCFK	_ALFGADVYEAEDSCFK_			SVMP
0	0	Unmodified	0	MULTI-MSMS	QEHF1_10195_DAS_20181220201403 (2)	R1	3			103;47;66	20	703.044	703.044	2106.11	-1.0037	-0.00070567	0.59909	0.00042119	-0.40464	-0.00028448	703.379	46.472	0.30914	46.472	46.303	46.612	7.1054e-15	NaN	NaN	NaN	70	21	4	0.901943	0.00158103	0.0216588	0.0019338	1	89.859	72.14	1	17698000	24735	ALGNHEFDNGLAGLLDPLLK	_ALGNHEFDNGLAGLLDPLLK_			5'-Nase
0	0	Unmodified	1	MULTI-MSMS	QEHF1_10195_DAS_20181220201403 (2)	R1	2			83	11	591.844	591.846	1181.68	-1.6792	-0.00099386	-0.29146	-0.0001725	-1.9707	-0.0011664	591.845	18.466	0.72036	18.466	18.003	18.724	0	NaN	NaN	NaN	146	67	3	0.953	0.000656871	0.00426671	0.043666	2	92.838	56.281	1	30114000	7270	ALKPELPATSR	_ALKPELPATSR_			SVSP
0	0	Unmodified	1	MULTI-MSMS	QEHF1_10195_DAS_20181220201403 (2)	R1	2			83	11	591.845	591.846	1181.68	-1.4437	-0.00085444	0.10589	6.267e-05	-1.3378	-0.00079177	591.846	21.862	0.6764	21.862	21.347	22.024	0	NaN	NaN	NaN	185	46	5	0.958142	0.105674	1	0.0010835	2	153.97	98.6	1	671630000	9325	ALKPELPATSR	_ALKPELPATSR_			SVSP
0	0	Unmodified	1	MULTI-MSMS	QEHF1_10196_DAS	R2	2			83	11	591.845	591.846	1181.68	-1.9476	-0.0011527	0.40284	0.00023842	-1.5448	-0.00091426	591.846	25.407	1.5683	21.944	21.236	22.805	-3.4629	NaN	NaN	NaN	332	90	6	0.993991	0.166844	1	0.000427	3	163.88	92.376	1	1593200000	10035	ALKPELPATSR	_ALKPELPATSR_			SVSP
0	0	Unmodified	1	MULTI-MSMS	QEHF1_10196_DAS	R2	1			83	11	1182.68	1182.68	1181.68	-2.2076	-0.0026109	0.7763	0.00091811	-1.4314	-0.0016928	1182.68	25.387	0.61835	21.924	21.573	22.191	-3.4629	NaN	NaN	NaN	111	37	4	0.831729	0.00212588	0.0185881	0.00091113	1	156.57	71.828	1	33617000	10067	ALKPELPATSR	_ALKPELPATSR_			SVSP
0	0	Unmodified	1	MULTI-MSMS	QEHF1_10197_DAS	R3	2			83	11	591.845	591.846	1181.68	-0.7123	-0.00042157	-0.79826	-0.00047244	-1.5106	-0.00089402	591.845	23.093	1.4809	22.166	21.429	22.909	-0.92735	NaN	NaN	NaN	369	95	5	0.917847	0.060763	0.391497	0.000427	2	163.88	95.494	1	982480000	9601	ALKPELPATSR	_ALKPELPATSR_			SVSP
1	0	Deamidation (NQ)	0	MULTI-MSMS	QEHF1_10195_DAS_20181220201403 (2)	R1	2			0	12	682.816	682.817	1363.62	-1.8974	-0.0012956	2.1388	0.0014604	0.24135	0.0001648	682.817	29.778	0.66307	29.778	29.637	30.3	0	NaN	NaN	NaN	90	46	3	0.801545	0.00251492	0.0249123	7.6434e-17	1	219.8	138.21	2	14548000	14246	ALTMEGNQASWR	_ALTMEGNQ(Deamidation (NQ))ASWR_	ALTMEGN(0.123)Q(0.877)ASWR		svNGF
0	0	Unmodified	0	MULTI-MSMS	QEHF1_10195_DAS_20181220201403 (2)	R1	2			1;125;129;33;9	13	701.371	701.372	1400.73	-1.4782	-0.0010367	0.56097	0.00039345	-0.91719	-0.00064329	701.373	40.102	0.82627	40.102	39.875	40.701	7.1054e-15	NaN	NaN	NaN	231	67	5	0.989453	0.0141621	0.289903	1.4168e-27	3	242.83	111.71	1	87979000	20815	ALVGLEIWSNGDK	_ALVGLEIWSNGDK_			SVMP
0	0	Unmodified	0	MULTI-MSMS	QEHF1_10195_DAS_20181220201403 (2)	R1	2			1;125;129;33;9	13	701.372	701.372	1400.73	-1.1035	-0.00077395	-3.1574	-0.0022145	-4.2608	-0.0029884	701.871	40.992	2.5883	40.992	40.619	43.207	0	NaN	NaN	NaN	397	167	4	0.915595	0.00245018	0.0119963	3.5088e-12	8	199.67	85.49	1	15325000	21296	ALVGLEIWSNGDK	_ALVGLEIWSNGDK_			SVMP
0	0	Unmodified	0	MULTI-MSMS	QEHF1_10195_DAS_20181220201403 (2)	R1	2			1;125;129;33;9	13	701.874	701.372	1400.73	-2.0769	-0.0014567	-1.103	-0.00077361	-3.1799	-0.0022303	701.372	44.169	0.18742	44.169	44.03	44.218	0	NaN	NaN	NaN	25	20	2	0.711272	0.000313805	0.00171526	0.0008425	1	142.83	56.202	1	3455800	23344	ALVGLEIWSNGDK	_ALVGLEIWSNGDK_			SVMP
0	0	Unmodified	0	MULTI-MSMS	QEHF1_10195_DAS_20181220201403 (2)	R1	2			1;125;129;33;9	13	701.372	701.372	1400.73	-0.80457	-0.0005643	-0.77892	-0.00054631	-1.5835	-0.0011106	701.372	49.832	0.27831	49.832	49.786	50.064	0	NaN	NaN	NaN	33	17	2	0.588965	0.000653152	0.00473178	0.010936	1	96.015	25.915	1	1720200	26856	ALVGLEIWSNGDK	_ALVGLEIWSNGDK_			SVMP
0	0	Unmodified	0	MULTI-MSMS	QEHF1_10195_DAS_20181220201403 (2)	R1	2			1;125;129;33;9	13	701.872	701.372	1400.73	-0.80261	-0.00056293	-0.90633	-0.00063567	-1.7089	-0.0011986	701.873	53.101	0.35281	53.101	52.95	53.303	0	NaN	NaN	NaN	42	26	2	0.521287	0.000402784	0.00302601	0.0053732	1	113.93	45.269	1	2214700	28795	ALVGLEIWSNGDK	_ALVGLEIWSNGDK_			SVMP
0	0	Unmodified	0	MULTI-MSMS	QEHF1_10195_DAS_20181220201403 (2)	R1	2			1;125;129;33;9	13	701.874	701.372	1400.73	-0.53242	-0.00037343	0.031018	2.1755e-05	-0.5014	-0.00035167	701.372	53.511	0.47863	53.511	53.303	53.782	0	NaN	NaN	NaN	69	37	2	0.449781	0.000292332	0.000924825	0.00059473	2	145.89	64.549	1	2020100	29004	ALVGLEIWSNGDK	_ALVGLEIWSNGDK_			SVMP
0	0	Unmodified	0	MULTI-MSMS	QEHF1_10195_DAS_20181220201403 (2)	R1	2			1;125;129;33;9	13	701.872	701.372	1400.73	-0.55853	-0.00039174	-0.03166	-2.2205e-05	-0.59019	-0.00041394	701.372	53.912	0.24048	53.912	53.792	54.032	0	NaN	NaN	NaN	26	14	2	0.658147	0.000505977	0.0161302	0.00416	1	120.09	49.99	1	1454400	29353	ALVGLEIWSNGDK	_ALVGLEIWSNGDK_			SVMP
0	0	Unmodified	0	MULTI-MSMS	QEHF1_10195_DAS_20181220201403 (2)	R1	2			1;125;129;33;9	13	701.875	701.372	1400.73	-1.0263	-0.00071982	-0.32731	-0.00022957	-1.3536	-0.00094938	701.873	55.444	0.50391	55.444	55.28	55.784	0	NaN	NaN	NaN	82	51	2	0.569274	0.000251131	0.00575145	0.0068411	2	107.24	49.138	1	3155100	30306	ALVGLEIWSNGDK	_ALVGLEIWSNGDK_			SVMP
0	0	Unmodified	0	MULTI-MSMS	QEHF1_10195_DAS_20181220201403 (2)	R1	2			1;125;129;33;9	13	701.371	701.372	1400.73	-0.60137	-0.00042179	-1.0552	-0.00074008	-1.6566	-0.0011619	701.372	59.782	0.60524	59.782	59.245	59.85	0	NaN	NaN	NaN	98	65	2	0.467335	0.000278286	0.00115221	0.025382	1	87.298	35.853	1	1725400	32669	ALVGLEIWSNGDK	_ALVGLEIWSNGDK_			SVMP
0	0	Unmodified	0	MULTI-MSMS	QEHF1_10195_DAS_20181220201403 (2)	R1	2			1;125;129;33;9	13	701.873	701.372	1400.73	-0.83614	-0.00058644	-1.7472	-0.0012254	-2.5833	-0.0018119	701.872	63.02	0.43721	63.02	62.823	63.26	0	NaN	NaN	NaN	61	40	2	0	0	0	0.020725	1	90.108	46.826	1	2578600	34807	ALVGLEIWSNGDK	_ALVGLEIWSNGDK_			SVMP
0	0	Unmodified	0	MULTI-MSMS	QEHF1_10195_DAS_20181220201403 (2)	R1	2			1;125;129;33;9	13	701.87	701.372	1400.73	-1.3472	-0.00094489	-0.6572	-0.00046094	-2.0044	-0.0014058	701.373	65.954	0.27257	65.954	65.808	66.081	0	NaN	NaN	NaN	40	29	2	0.602529	0.000620344	0.00625452	0.022152	1	89.247	42.356	1	996250	36641	ALVGLEIWSNGDK	_ALVGLEIWSNGDK_			SVMP
0	0	Unmodified	0	MSMS	QEHF1_10195_DAS_20181220201403 (2)	R1	2			1;125;129;33;9	13	701.371	701.372	1400.73	NaN	NaN	NaN	NaN	NaN	NaN	NaN	42.96	1	42.96	42.46	43.46	0	NaN	NaN	NaN	NaN	NaN	NaN	NaN	NaN	NaN	2.2469e-12	1	142.83	64.27	1	NaN	22564	ALVGLEIWSNGDK	_ALVGLEIWSNGDK_			SVMP
0	0	Unmodified	0	MSMS	QEHF1_10195_DAS_20181220201403 (2)	R1	2			1;125;129;33;9	13	701.371	701.372	1400.73	NaN	NaN	NaN	NaN	NaN	NaN	NaN	48.075	1	48.075	47.575	48.575	0	NaN	NaN	NaN	NaN	NaN	NaN	NaN	NaN	NaN	1.2101e-07	1	113.93	45.269	1	NaN	25744	ALVGLEIWSNGDK	_ALVGLEIWSNGDK_			SVMP
0	0	Unmodified	0	MSMS	QEHF1_10195_DAS_20181220201403 (2)	R1	2			1;125;129;33;9	13	701.371	701.372	1400.73	NaN	NaN	NaN	NaN	NaN	NaN	NaN	48.476	1	48.476	47.976	48.976	0	NaN	NaN	NaN	NaN	NaN	NaN	NaN	NaN	NaN	0.00013615	1	99.568	40.142	1	NaN	25989	ALVGLEIWSNGDK	_ALVGLEIWSNGDK_			SVMP
0	0	Unmodified	0	MSMS	QEHF1_10195_DAS_20181220201403 (2)	R1	2			1;125;129;33;9	13	701.369	701.372	1400.73	NaN	NaN	NaN	NaN	NaN	NaN	NaN	49.186	1	49.186	48.686	49.686	0	NaN	NaN	NaN	NaN	NaN	NaN	NaN	NaN	NaN	0.00017383	1	96.015	36.589	1	NaN	26411	ALVGLEIWSNGDK	_ALVGLEIWSNGDK_			SVMP
0	0	Unmodified	0	MSMS	QEHF1_10195_DAS_20181220201403 (2)	R1	2			1;125;129;33;9	13	701.371	701.372	1400.73	NaN	NaN	NaN	NaN	NaN	NaN	NaN	49.539	1	49.539	49.039	50.039	0	NaN	NaN	NaN	NaN	NaN	NaN	NaN	NaN	NaN	1.2101e-07	1	113.93	39.764	1	NaN	26631	ALVGLEIWSNGDK	_ALVGLEIWSNGDK_			SVMP
0	0	Unmodified	0	MSMS	QEHF1_10195_DAS_20181220201403 (2)	R1	2			1;125;129;33;9	13	701.371	701.372	1400.73	NaN	NaN	NaN	NaN	NaN	NaN	NaN	51.461	1	51.461	50.961	51.961	0	NaN	NaN	NaN	NaN	NaN	NaN	NaN	NaN	NaN	0.0020411	1	91.549	32.123	1	NaN	27806	ALVGLEIWSNGDK	_ALVGLEIWSNGDK_			SVMP
0	0	Unmodified	0	MSMS	QEHF1_10195_DAS_20181220201403 (2)	R1	2			1;125;129;33;9	13	701.372	701.372	1400.73	NaN	NaN	NaN	NaN	NaN	NaN	NaN	51.862	1	51.862	51.362	52.362	0	NaN	NaN	NaN	NaN	NaN	NaN	NaN	NaN	NaN	0.0050929	1	87.298	25.648	1	NaN	28055	ALVGLEIWSNGDK	_ALVGLEIWSNGDK_			SVMP
0	0	Unmodified	0	MSMS	QEHF1_10195_DAS_20181220201403 (2)	R1	2			1;125;129;33;9	13	701.372	701.372	1400.73	NaN	NaN	NaN	NaN	NaN	NaN	NaN	52.417	1	52.417	51.917	52.917	0	NaN	NaN	NaN	NaN	NaN	NaN	NaN	NaN	NaN	0.0018219	1	91.855	29.552	1	NaN	28402	ALVGLEIWSNGDK	_ALVGLEIWSNGDK_			SVMP
0	0	Unmodified	0	MSMS	QEHF1_10195_DAS_20181220201403 (2)	R1	2			1;125;129;33;9	13	701.371	701.372	1400.73	NaN	NaN	NaN	NaN	NaN	NaN	NaN	54.865	1	54.865	54.365	55.365	0	NaN	NaN	NaN	NaN	NaN	NaN	NaN	NaN	NaN	4.8517e-05	1	107.83	37.731	1	NaN	29910	ALVGLEIWSNGDK	_ALVGLEIWSNGDK_			SVMP
0	0	Unmodified	0	MSMS	QEHF1_10195_DAS_20181220201403 (2)	R1	2			1;125;129;33;9	13	701.372	701.372	1400.73	NaN	NaN	NaN	NaN	NaN	NaN	NaN	55.145	1	55.145	54.645	55.645	0	NaN	NaN	NaN	NaN	NaN	NaN	NaN	NaN	NaN	8.3601e-05	1	104.52	42.22	1	NaN	30084	ALVGLEIWSNGDK	_ALVGLEIWSNGDK_			SVMP
0	0	Unmodified	0	MSMS	QEHF1_10195_DAS_20181220201403 (2)	R1	2			1;125;129;33;9	13	701.371	701.372	1400.73	NaN	NaN	NaN	NaN	NaN	NaN	NaN	62.672	1	62.672	62.172	63.172	0	NaN	NaN	NaN	NaN	NaN	NaN	NaN	NaN	NaN	0.030525	1	73.499	21.01	1	NaN	34619	ALVGLEIWSNGDK	_ALVGLEIWSNGDK_			SVMP
0	0	Unmodified	0	MULTI-SECPEP	QEHF1_10195_DAS_20181220201403 (2)	R1	2			1;125;129;33;9	13	701.923	701.372	1400.73	-0.57248	-0.00040152	-2.0677	-0.0014503	-2.6402	-0.0018518	701.872	47.391	0.18272	47.391	47.373	47.556	0	NaN	NaN	NaN	21	9	3	0.594713	0.000936543	0.00878276	0.028622	1	85.963	32.84	1	1216600	25410	ALVGLEIWSNGDK	_ALVGLEIWSNGDK_			SVMP
0	0	Unmodified	0	MULTI-SECPEP	QEHF1_10195_DAS_20181220201403 (2)	R1	2			1;125;129;33;9	13	701.941	701.372	1400.73	-0.97555	-0.00068422	0.55238	0.00038742	-0.42317	-0.0002968	701.373	52.891	0.25432	52.891	52.674	52.929	-7.1054e-15	NaN	NaN	NaN	27	20	2	0.447768	0.000710565	0.00761935	0.0015982	1	106.29	46.865	1	2136300	28604	ALVGLEIWSNGDK	_ALVGLEIWSNGDK_			SVMP
0	0	Unmodified	0	MULTI-SECPEP	QEHF1_10195_DAS_20181220201403 (2)	R1	2			1;125;129;33;9	13	701.874	701.372	1400.73	-1.0069	-0.00070624	-0.30949	-0.00021707	-1.3164	-0.0009233	701.372	54.21	0.18887	54.21	54.153	54.342	0	NaN	NaN	NaN	25	17	2	NaN	NaN	NaN	0.0009545	1	112.13	52.703	1	1873400	29584	ALVGLEIWSNGDK	_ALVGLEIWSNGDK_			SVMP
0	0	Unmodified	0	MULTI-MSMS	QEHF1_10196_DAS	R2	2			1;125;129;33;9	13	701.372	701.372	1400.73	-0.95018	-0.00066643	0.37524	0.00026319	-0.57494	-0.00040325	701.373	41.57	1.0163	39.908	39.698	40.714	-1.662	NaN	NaN	NaN	143	65	4	0.733509	0.00235352	0.0170532	2.332e-12	2	202.05	88.429	1	36269000	20479	ALVGLEIWSNGDK	_ALVGLEIWSNGDK_			SVMP
0	0	Unmodified	0	MULTI-MSMS	QEHF1_10197_DAS	R3	2			1;125;129;33;9	13	701.372	701.372	1400.73	-1.144	-0.00080239	0.34019	0.0002386	-0.80384	-0.00056379	701.373	40.721	0.6419	40.149	39.929	40.571	-0.57201	NaN	NaN	NaN	134	48	5	0.944569	0.000568297	0.00532316	1.1113e-12	2	204.52	99.75	1	70997000	20639	ALVGLEIWSNGDK	_ALVGLEIWSNGDK_			SVMP
0	0	Unmodified	0	MSMS	QEHF1_10197_DAS	R3	2			1;125;129;33;9	13	701.372	701.372	1400.73	NaN	NaN	NaN	NaN	NaN	NaN	NaN	41.491	1	40.945	40.445	41.445	-0.54568	NaN	NaN	NaN	NaN	NaN	NaN	NaN	NaN	NaN	4.3993e-12	1	136.96	62.796	1	NaN	21223	ALVGLEIWSNGDK	_ALVGLEIWSNGDK_			SVMP
0	0	Unmodified	0	MSMS	QEHF1_10197_DAS	R3	2			1;125;129;33;9	13	701.372	701.372	1400.73	NaN	NaN	NaN	NaN	NaN	NaN	NaN	41.79	1	41.273	40.773	41.773	-0.51718	NaN	NaN	NaN	NaN	NaN	NaN	NaN	NaN	NaN	3.0927e-08	1	126.39	64.794	1	NaN	21410	ALVGLEIWSNGDK	_ALVGLEIWSNGDK_			SVMP
0	0	Unmodified	0	MULTI-MSMS	QEHF1_10195_DAS_20181220201403 (2)	R1	2			114;44;71	15	791.904	791.403	1580.79	-1.6647	-0.0013174	0.79222	0.00062697	-0.87247	-0.00069048	791.905	21.837	0.065932	21.837	21.807	21.873	0	NaN	NaN	NaN	5	3	2	0.792445	0.000204947	0.00233146	5.9007e-11	1	182.1	124.14	1	2640800	9298	ANAGHQVTVLEASER	_ANAGHQVTVLEASER_			LAAO
0	0	Unmodified	0	MULTI-MSMS	QEHF1_10195_DAS_20181220201403 (2)	R1	2			1	9	521.306	521.306	1040.6	-1.4137	-0.00073696	0.44601	0.00023251	-0.96767	-0.00050445	521.306	36.412	0.33156	36.412	36.237	36.569	0	NaN	NaN	NaN	36	19	2	0.98756	0.00063914	0.00505737	0.0015241	1	149.65	62.331	1	50553000	18352	ANIVNEILR	_ANIVNEILR_			SVMP
0	0	Unmodified	0	MULTI-MSMS	QEHF1_10196_DAS	R2	2			1	9	521.305	521.306	1040.6	-1.1263	-0.00058717	-0.3569	-0.00018605	-1.4832	-0.00077322	521.306	38.479	0.29448	36.456	36.326	36.62	-2.0228	NaN	NaN	NaN	28	12	3	0.878028	0.00381992	0.0444713	7.4645e-09	1	200.16	83.253	1	27914000	18399	ANIVNEILR	_ANIVNEILR_			SVMP
0	0	Unmodified	0	MULTI-MSMS	QEHF1_10197_DAS	R3	2			1	9	521.306	521.306	1040.6	-1.1637	-0.00060665	0.015687	8.178e-06	-1.148	-0.00059848	521.306	37.111	0.27989	36.453	36.317	36.597	-0.65787	NaN	NaN	NaN	24	12	2	0.901171	0.00119373	0.0183846	0.0024365	1	143.28	56.331	1	25021000	18409	ANIVNEILR	_ANIVNEILR_			SVMP
1	0	Deamidation (NQ)	0	MULTI-MSMS	QEHF1_10195_DAS_20181220201403 (2)	R1	2			1	9	521.798	521.798	1041.58	-0.9359	-0.00048835	0.070084	3.657e-05	-0.86581	-0.00045178	521.798	36.991	0.26226	36.991	36.833	37.096	0	NaN	NaN	NaN	28	17	2	0.935948	0.000362599	0.00305303	0.048125	1	89.698	16.45	2	3468800	18756	ANIVNEILR	_AN(Deamidation (NQ))IVNEILR_	AN(1)IVNEILR		SVMP
0	0	Unmodified	1	MULTI-MSMS	QEHF1_10195_DAS_20181220201403 (2)	R1	2			114;127;44;71;72	11	613.339	613.34	1224.66	-0.94836	-0.00058167	-0.44186	-0.00027101	-1.3902	-0.00085268	613.339	26.778	0.43819	26.778	26.48	26.918	0	NaN	NaN	NaN	105	37	4	0.839764	0.000767329	0.0102609	0.0089546	1	123.75	0	1	29477000	12253	ANLGPMRLPEK	_ANLGPMRLPEK_			LAAO
0	0	Unmodified	1	MULTI-MSMS	QEHF1_10195_DAS_20181220201403 (2)	R1	3			114;127;44;71;72	11	409.228	409.229	1224.66	-1.975	-0.00080825	0.50216	0.0002055	-1.4729	-0.00060275	409.229	26.775	0.54689	26.775	26.436	26.983	0	NaN	NaN	NaN	143	43	4	0.968721	0.00509259	0.0582165	0.0083656	1	135.16	0	1	49146000	12381	ANLGPMRLPEK	_ANLGPMRLPEK_			LAAO
0	0	Unmodified	1	MULTI-MSMS	QEHF1_10196_DAS	R2	2			114;127;44;71;72	11	613.339	613.34	1224.66	-1.0088	-0.00061875	0.15502	9.5081e-05	-0.8538	-0.00052367	613.34	29.704	0.51292	26.972	26.639	27.152	-2.7318	NaN	NaN	NaN	103	29	4	0.732424	0.0071733	0.0489027	3.0363e-07	2	187.55	0	1	68308000	12797	ANLGPMRLPEK	_ANLGPMRLPEK_			LAAO
0	0	Unmodified	1	MULTI-MSMS	QEHF1_10196_DAS	R2	3			114;127;44;71;72	11	409.228	409.229	1224.66	-2.3201	-0.00094944	0.65642	0.00026863	-1.6636	-0.00068081	409.229	29.684	0.66084	26.952	26.639	27.3	-2.7318	NaN	NaN	NaN	124	35	5	0.711703	0.000629523	0.00682312	0.015485	2	106	0	1	72531000	12636	ANLGPMRLPEK	_ANLGPMRLPEK_			LAAO
0	0	Unmodified	1	MULTI-MSMS	QEHF1_10197_DAS	R3	3			114;127;44;71;72	11	409.228	409.229	1224.66	-1.853	-0.00075828	0.28341	0.00011598	-1.5696	-0.00064231	409.229	27.784	0.99538	26.907	26.53	27.525	-0.87721	NaN	NaN	NaN	200	53	5	0.958587	0.0241321	0.203736	0.0089408	2	120.04	0	1	199730000	12467	ANLGPMRLPEK	_ANLGPMRLPEK_			LAAO
0	0	Unmodified	1	MULTI-MSMS	QEHF1_10197_DAS	R3	2			114;127;44;71;72	11	613.339	613.34	1224.66	-0.99792	-0.00061207	-0.21354	-0.00013097	-1.2115	-0.00074304	613.34	27.806	0.72164	26.928	26.544	27.266	-0.87721	NaN	NaN	NaN	132	41	4	0.89169	0.0109398	0.0883076	2.8157e-23	2	228.2	0	1	89487000	12471	ANLGPMRLPEK	_ANLGPMRLPEK_			LAAO
0	0	Unmodified	0	MULTI-MSMS	QEHF1_10195_DAS_20181220201403 (2)	R1	2			135;137;4;77;93;94;95;96	12	703.835	703.839	1405.66	-1.1148	-0.00078466	-0.97038	-0.00068299	-2.0852	-0.0014676	703.838	35.8	0.2795	35.8	35.638	35.918	0	NaN	NaN	NaN	32	13	3	0.651589	0.00130242	0.0119828	3.0093e-07	1	185.33	127.74	1	31199000	17984	APQTLDSFGEWR	_APQTLDSFGEWR_			SVMP
0	0	Unmodified	0	MULTI-MSMS	QEHF1_10196_DAS	R2	2			135;137;4;77;93;94;95;96	12	703.838	703.839	1405.66	-0.5993	-0.00042181	-0.1275	-8.9739e-05	-0.7268	-0.00051155	703.838	37.833	0.36857	35.81	35.665	36.034	-2.0228	NaN	NaN	NaN	29	14	3	0.86497	0.00136051	0.0246482	0.00069998	1	150.61	107.53	1	13109000	17975	APQTLDSFGEWR	_APQTLDSFGEWR_			SVMP
0	0	Unmodified	0	MULTI-MSMS	QEHF1_10197_DAS	R3	2			135;137;4;77;93;94;95;96	12	704.341	703.839	1405.66	-0.90821	-0.00063923	1.4154	0.00099622	0.50721	0.00035699	704.342	36.494	0.22145	35.818	35.672	35.894	-0.67663	NaN	NaN	NaN	16	8	2	0.513053	0.000657642	0.0120389	0.0048853	1	129.85	72.262	1	3634000	18056	APQTLDSFGEWR	_APQTLDSFGEWR_			SVMP
1	0	Deamidation (NQ)	0	MULTI-MSMS	QEHF1_10195_DAS_20181220201403 (2)	R1	2			135;137;4;77;93;94;95;96	12	704.331	704.331	1406.65	-0.5563	-0.00039182	-1.7877	-0.0012592	-2.344	-0.001651	704.329	36.503	0.15574	36.503	36.433	36.589	0	NaN	NaN	NaN	11	7	2	0.592624	0.00113514	0.0156145	0.0027454	1	140.49	81.136	1	6731700	18473	APQTLDSFGEWR	_APQ(Deamidation (NQ))TLDSFGEWR_	APQ(1)TLDSFGEWR		SVMP
1	0	Deamidation (NQ)	0	MULTI-MSMS	QEHF1_10196_DAS	R2	2			135;137;4;77;93;94;95;96	12	704.826	704.331	1406.65	-0.49465	-0.0003484	-2.2377	-0.0015761	-2.7324	-0.0019245	704.829	38.495	0.33409	36.501	36.355	36.689	-1.9932	NaN	NaN	NaN	29	14	3	0.715654	0.000712583	0.00524241	0.0070084	1	119.22	77.348	1	4333000	18439	APQTLDSFGEWR	_APQ(Deamidation (NQ))TLDSFGEWR_	APQ(1)TLDSFGEWR		SVMP
0	0	Unmodified	1	MULTI-MSMS	QEHF1_10195_DAS_20181220201403 (2)	R1	3			135;137;4;77;93;94;95;96	13	512.259	512.26	1533.76	-1.1384	-0.00058315	-0.071338	-3.6543e-05	-1.2097	-0.0006197	512.26	30.744	0.38503	30.744	30.588	30.973	0	NaN	NaN	NaN	120	36	5	0.910556	0.00381317	0.0991952	0.0038237	1	121.86	85.475	1	69104000	14806	APQTLDSFGEWRK	_APQTLDSFGEWRK_			SVMP
0	0	Unmodified	1	MULTI-MSMS	QEHF1_10195_DAS_20181220201403 (2)	R1	2			135;137;4;77;93;94;95;96	13	768.386	767.886	1533.76	-0.78932	-0.00060611	-0.2084	-0.00016003	-0.99772	-0.00076613	767.886	30.759	0.26707	30.759	30.608	30.875	0	NaN	NaN	NaN	56	22	3	0.965421	0.00187315	0.0224205	1.4031e-18	1	221.5	156.19	1	12601000	14812	APQTLDSFGEWRK	_APQTLDSFGEWRK_			SVMP
0	0	Unmodified	1	MULTI-MSMS	QEHF1_10196_DAS	R2	2			135;137;4;77;93;94;95;96	13	767.884	767.886	1533.76	-0.3728	-0.00028627	-1.3403	-0.0010292	-1.7131	-0.0013155	767.885	33.185	0.26375	30.807	30.686	30.95	-2.3784	NaN	NaN	NaN	33	14	4	0.889142	0.00138673	0.0188233	1.8635e-26	1	236.95	171.61	1	16278000	15008	APQTLDSFGEWRK	_APQTLDSFGEWRK_			SVMP
0	0	Unmodified	1	MULTI-MSMS	QEHF1_10197_DAS	R3	3			135;137;4;77;93;94;95;96	13	512.259	512.26	1533.76	-0.70069	-0.00035894	-0.13475	-6.9025e-05	-0.83544	-0.00042796	512.26	31.661	0.35414	30.868	30.73	31.084	-0.79243	NaN	NaN	NaN	51	22	3	0.925755	0.00149279	0.0136634	0.0066763	1	107.99	84.008	1	16238000	14948	APQTLDSFGEWRK	_APQTLDSFGEWRK_			SVMP
1	0	Deamidation (NQ)	1	MULTI-MSMS	QEHF1_10195_DAS_20181220201403 (2)	R1	3			135;137;4;77;93;94;95;96	13	512.588	512.588	1534.74	-1.5404	-0.00078957	1.0305	0.0005282	-0.50991	-0.00026138	512.588	31.759	0.31622	31.759	31.57	31.886	0	NaN	NaN	NaN	62	18	4	0.867694	0.00227207	0.0314273	0.0042678	1	119.52	88.954	1	22833000	15443	APQTLDSFGEWRK	_APQ(Deamidation (NQ))TLDSFGEWRK_	APQ(1)TLDSFGEWRK		SVMP
1	0	Deamidation (NQ)	1	MULTI-MSMS	QEHF1_10196_DAS	R2	3			135;137;4;77;93;94;95;96	13	512.588	512.588	1534.74	-1.3095	-0.00067124	0.16007	8.205e-05	-1.1494	-0.00058919	512.588	34.093	0.35298	31.788	31.638	31.991	-2.3047	NaN	NaN	NaN	42	16	4	0.799475	0.000541973	0.0131542	0.016536	1	92.636	66.918	1	25072000	15551	APQTLDSFGEWRK	_APQ(Deamidation (NQ))TLDSFGEWRK_	APQ(1)TLDSFGEWRK		SVMP
0	0	Unmodified	0	MULTI-MSMS	QEHF1_10195_DAS_20181220201403 (2)	R1	2			62;63;85	11	589.795	589.796	1177.58	-1.6602	-0.00097916	1.2923	0.00076222	-0.36782	-0.00021694	589.796	29.951	0.42616	29.951	29.786	30.212	3.5527e-15	NaN	NaN	NaN	56	24	3	0.724005	0.00960352	0.119284	0.0010997	1	153.73	121.12	1	49712000	14332	APVIFSHSSAY	_APVIFSHSSAY_			DPase
0	0	Unmodified	0	MULTI-MSMS	QEHF1_10196_DAS	R2	2			62;63;85	11	589.795	589.796	1177.58	-2.0375	-0.0012017	1.795	0.0010587	-0.24248	-0.00014302	589.797	32.529	0.59682	30.067	29.795	30.392	-2.4615	NaN	NaN	NaN	49	26	4	0.639131	0.015012	0.165869	0.00084437	1	157.58	113.18	1	93964000	14610	APVIFSHSSAY	_APVIFSHSSAY_			DPase
0	0	Unmodified	0	MULTI-MSMS	QEHF1_10197_DAS	R3	2			62;63;85	11	589.796	589.796	1177.58	-1.4302	-0.00084355	2.089	0.0012321	0.65878	0.00038854	589.797	30.916	0.84024	30.105	29.827	30.667	-0.81119	NaN	NaN	NaN	75	39	3	0.782556	0.0158459	0.168125	3.7802e-06	1	176.66	136.39	1	96907000	14511	APVIFSHSSAY	_APVIFSHSSAY_			DPase
0	0	Unmodified	0	MULTI-MSMS	QEHF1_10195_DAS_20181220201403 (2)	R1	2			14;77	10	525.801	525.801	1049.59	-1.7627	-0.00092684	0.64569	0.00033951	-1.117	-0.00058733	525.801	18.418	0.51406	18.418	18.183	18.697	0	NaN	NaN	NaN	139	45	4	0.665063	0.00742128	0.0553239	0.00042519	2	160.69	105.91	1	344400000	7078	APVISHDIAK	_APVISHDIAK_			SVMP
0	0	Unmodified	0	MULTI-MSMS	QEHF1_10195_DAS_20181220201403 (2)	R1	2			14;77	10	525.801	525.801	1049.59	-1.5611	-0.00082083	0.36579	0.00019233	-1.1953	-0.0006285	525.801	26.891	0.23886	26.891	26.782	27.021	0	NaN	NaN	NaN	27	17	2	0.400357	0.000580982	0.0118461	0.00024809	1	164.71	105.79	1	5172900	12399	APVISHDIAK	_APVISHDIAK_			SVMP
0	0	Unmodified	0	MULTI-MSMS	QEHF1_10196_DAS	R2	2			14;77	10	525.8	525.801	1049.59	-1.6796	-0.00088312	-0.048679	-2.5595e-05	-1.7282	-0.00090871	525.801	22.555	0.42063	18.94	18.737	19.157	-3.6144	NaN	NaN	NaN	85	29	5	0.440585	0.0206056	0.128713	0.0058676	1	121.85	73.288	1	337510000	8196	APVISHDIAK	_APVISHDIAK_			SVMP
0	0	Unmodified	0	MULTI-MSMS	QEHF1_10197_DAS	R3	2			14;77	10	525.8	525.801	1049.59	-1.7982	-0.00094551	0.34202	0.00017983	-1.4562	-0.00076568	525.801	19.932	0.35137	19.04	18.878	19.23	-0.89205	NaN	NaN	NaN	55	20	4	0.450379	0.0082682	0.118465	0.0059701	1	119.07	76.78	1	54137000	7486	APVISHDIAK	_APVISHDIAK_			SVMP
0	0	Unmodified	1	MULTI-MSMS	QEHF1_10195_DAS_20181220201403 (2)	R1	2			118	18	1007.39	1007.4	2012.78	-2.0033	-0.0020181	-3.8999	-0.0039287	-5.9032	-0.0059468	1007.4	26.535	0.56935	26.535	26.225	26.794	0	NaN	NaN	NaN	184	42	5	0.993027	0.00533293	0.0556639	0.0025063	2	88.734	36.041	1	45741000	12208	ARGDDLDDYCNGISADCP	_ARGDDLDDYCNGISADCP_			SVMP
0	0	Unmodified	1	MULTI-MSMS	QEHF1_10195_DAS_20181220201403 (2)	R1	2			1	15	902.991	902.991	1803.97	-0.84422	-0.00076233	-0.15788	-0.00014256	-1.0021	-0.00090489	902.991	46.983	0.29217	46.983	46.833	47.125	0	NaN	NaN	NaN	71	22	4	0.94027	0.000710513	0.00618581	1.5887e-10	1	171.26	113.91	1	15824000	25027	ARMYELANIVNEILR	_ARMYELANIVNEILR_			SVMP
0	0	Unmodified	1	MULTI-MSMS	QEHF1_10195_DAS_20181220201403 (2)	R1	3			1	15	602.329	602.329	1803.97	-0.80362	-0.00048404	0.36714	0.00022114	-0.43648	-0.0002629	602.664	46.996	0.36625	46.996	46.818	47.184	0	NaN	NaN	NaN	108	28	5	0.619908	0.00127289	0.0114098	0.0019779	1	101.71	79.358	1	25624000	25031	ARMYELANIVNEILR	_ARMYELANIVNEILR_			SVMP
0	0	Unmodified	1	MULTI-MSMS	QEHF1_10196_DAS	R2	3			1	15	602.664	602.329	1803.97	-1.5521	-0.00093486	0.67872	0.00040881	-0.87336	-0.00052605	602.33	48.117	0.6303	47.02	46.847	47.478	-1.0971	NaN	NaN	NaN	137	36	5	0.848697	0.00120618	0.010311	0.00013218	2	130.66	104.53	1	86085000	24423	ARMYELANIVNEILR	_ARMYELANIVNEILR_			SVMP
0	0	Unmodified	1	MULTI-MSMS	QEHF1_10196_DAS	R2	2			1	15	903.491	902.991	1803.97	-1.2091	-0.0010918	-0.14162	-0.00012788	-1.3507	-0.0012197	902.991	48.154	0.51477	47.057	46.859	47.373	-1.0971	NaN	NaN	NaN	95	29	5	0.980281	0.0014293	0.00784791	4.8036e-40	2	245.03	173.95	1	46541000	24598	ARMYELANIVNEILR	_ARMYELANIVNEILR_			SVMP
0	0	Unmodified	1	MULTI-MSMS	QEHF1_10197_DAS	R3	3			1	15	602.664	602.329	1803.97	-1.1131	-0.00067046	0.53979	0.00032513	-0.57332	-0.00034533	602.664	47.113	0.35744	46.754	46.613	46.97	-0.35881	NaN	NaN	NaN	122	30	5	0.882356	0.000737676	0.00563567	2.2023e-05	2	136.14	107.16	1	57046000	24692	ARMYELANIVNEILR	_ARMYELANIVNEILR_			SVMP
0	0	Unmodified	1	MULTI-MSMS	QEHF1_10197_DAS	R3	2			1	15	902.991	902.991	1803.97	-1.4144	-0.0012772	0.18778	0.00016956	-1.2266	-0.0011076	902.991	47.116	0.29323	46.757	46.643	46.936	-0.35881	NaN	NaN	NaN	81	25	4	0.665112	0.000959508	0.0127063	1.3815e-52	1	276.97	182.51	1	23103000	24708	ARMYELANIVNEILR	_ARMYELANIVNEILR_			SVMP
0	0	Unmodified	0	MULTI-MSMS	QEHF1_10195_DAS_20181220201403 (2)	R1	2			64	9	443.708	443.708	885.401	-2.0994	-0.00093152	-2.1218	-0.00094147	-4.2212	-0.001873	443.707	18.415	0.25288	18.415	18.273	18.526	-3.5527e-15	NaN	NaN	NaN	43	23	3	0.541245	0.00068393	0.00439414	0.025981	1	97.473	68.135	1	10393000	7086	ASAGVVMDH	_ASAGVVMDH_			SVMP
0	0	Unmodified	0	MULTI-MSMS	QEHF1_10196_DAS	R2	2			64	9	443.707	443.708	885.401	-1.7762	-0.0007881	-0.49024	-0.00021752	-2.2664	-0.0010056	443.708	22.401	0.34415	18.787	18.552	18.897	-3.6144	NaN	NaN	NaN	45	22	3	0.886997	0.0023826	0.0277297	0.0019121	1	146.94	107.73	1	15137000	8167	ASAGVVMDH	_ASAGVVMDH_			SVMP
0	0	Unmodified	0	MULTI-MSMS	QEHF1_10195_DAS_20181220201403 (2)	R1	3			64	15	514.936	514.936	1541.79	-1.552	-0.00079916	0.26846	0.00013824	-1.2835	-0.00066092	514.937	26.871	1.4364	26.871	26.702	28.138	0	NaN	NaN	NaN	261	119	4	0.790989	0.00305936	0.0394083	1.3308e-05	3	142.45	106.56	1	383730000	12334	ASAGVVMDHSTINLK	_ASAGVVMDHSTINLK_			SVMP
0	0	Unmodified	0	MULTI-MSMS	QEHF1_10195_DAS_20181220201403 (2)	R1	2			64	15	771.9	771.901	1541.79	-1.01	-0.00077963	-0.49668	-0.00038339	-1.5067	-0.001163	771.901	26.873	0.51558	26.873	26.728	27.244	0	NaN	NaN	NaN	123	39	5	0.804402	0.00324185	0.0263467	2.5712e-52	2	274.49	201.64	1	123440000	12352	ASAGVVMDHSTINLK	_ASAGVVMDHSTINLK_			SVMP
0	0	Unmodified	0	MSMS	QEHF1_10195_DAS_20181220201403 (2)	R1	2			64	15	771.901	771.901	1541.79	NaN	NaN	NaN	NaN	NaN	NaN	NaN	27.466	1	27.466	26.966	27.966	0	NaN	NaN	NaN	NaN	NaN	NaN	NaN	NaN	NaN	1.5111e-05	1	97.299	59.569	1	NaN	12782	ASAGVVMDHSTINLK	_ASAGVVMDHSTINLK_			SVMP
0	0	Unmodified	0	MULTI-MSMS	QEHF1_10196_DAS	R2	3			64	15	514.936	514.936	1541.79	-1.3129	-0.00067604	-0.013014	-6.7015e-06	-1.3259	-0.00068274	514.937	29.686	0.88345	26.955	26.798	27.682	-2.7318	NaN	NaN	NaN	144	45	5	0.680198	0.00270194	0.0213919	0.0015276	2	106.42	76.933	1	333590000	12702	ASAGVVMDHSTINLK	_ASAGVVMDHSTINLK_			SVMP
0	0	Unmodified	0	MULTI-MSMS	QEHF1_10196_DAS	R2	2			64	15	771.9	771.901	1541.79	-1.0295	-0.00079465	-0.5045	-0.00038942	-1.534	-0.0011841	771.901	29.714	0.54562	26.982	26.798	27.344	-2.7318	NaN	NaN	NaN	126	29	8	0.879216	0.00811298	0.053211	2.1897e-65	1	289.75	190.19	1	231110000	12725	ASAGVVMDHSTINLK	_ASAGVVMDHSTINLK_			SVMP
0	0	Unmodified	0	MULTI-MSMS	QEHF1_10197_DAS	R3	3			64	15	514.936	514.936	1541.79	-0.82616	-0.00042542	-0.23314	-0.00012005	-1.0593	-0.00054547	514.936	27.867	0.7573	26.99	26.718	27.476	-0.87721	NaN	NaN	NaN	156	39	5	0.778548	0.00787021	0.0638387	2.1378e-05	3	136.6	99.591	1	437340000	12612	ASAGVVMDHSTINLK	_ASAGVVMDHSTINLK_			SVMP
0	0	Unmodified	0	MULTI-MSMS	QEHF1_10197_DAS	R3	2			64	15	772.401	771.901	1541.79	-0.4425	-0.00034156	-0.94158	-0.00072681	-1.3841	-0.0010684	771.9	27.855	0.67447	26.978	26.728	27.402	-0.87721	NaN	NaN	NaN	117	35	5	0.786345	0.00274217	0.0178336	2.3633e-41	2	260.77	197.99	1	133510000	12615	ASAGVVMDHSTINLK	_ASAGVVMDHSTINLK_			SVMP
1	0	Deamidation (NQ)	0	MULTI-MSMS	QEHF1_10195_DAS_20181220201403 (2)	R1	3			64	15	515.264	515.264	1542.77	-1.577	-0.00081258	0.91654	0.00047226	-0.66048	-0.00034032	515.265	27.563	0.56459	27.563	27.39	27.955	0	NaN	NaN	NaN	115	45	5	0.849146	0.00635039	0.0897963	0.0018891	1	102.64	73.313	1	45814000	12841	ASAGVVMDHSTINLK	_ASAGVVMDHSTIN(Deamidation (NQ))LK_	ASAGVVMDHSTIN(1)LK		SVMP
1	0	Deamidation (NQ)	0	MULTI-MSMS	QEHF1_10196_DAS	R2	2			64	15	772.393	772.393	1542.77	-0.68942	-0.0005325	-0.60929	-0.00047061	-1.2987	-0.0010031	772.393	30.269	0.24669	27.537	27.419	27.665	-2.7318	NaN	NaN	NaN	25	10	4	0.889573	0.0024787	0.0237492	7.9069e-16	1	202.27	125.45	1	25604000	13114	ASAGVVMDHSTINLK	_ASAGVVMDHSTIN(Deamidation (NQ))LK_	ASAGVVMDHSTIN(1)LK		SVMP
1	0	Deamidation (NQ)	0	MULTI-MSMS	QEHF1_10196_DAS	R2	3			64	15	515.264	515.264	1542.77	-1.0241	-0.0005277	0.80181	0.00041314	-0.22233	-0.00011456	515.265	30.272	0.65788	27.54	27.344	28.002	-2.7318	NaN	NaN	NaN	71	30	5	0.814742	0.00663832	0.0675046	0.0047912	1	91.969	62.983	1	63277000	13116	ASAGVVMDHSTINLK	_ASAGVVMDHSTIN(Deamidation (NQ))LK_	ASAGVVMDHSTIN(1)LK		SVMP
0	0	Unmodified	0	MULTI-MSMS	QEHF1_10195_DAS_20181220201403 (2)	R1	2			43	13	763.379	763.379	1524.74	-0.86903	-0.0006634	0.75429	0.00057581	-0.11474	-8.7594e-05	763.38	47.194	0.3949	47.194	46.968	47.363	0	NaN	NaN	NaN	103	27	4	0.978633	0.0384882	1	3.4332e-08	2	185.77	135.73	1	176960000	25244	ASFVWMGLSDVWK	_ASFVWMGLSDVWK_			CTL
0	0	Unmodified	0	MULTI-MSMS	QEHF1_10195_DAS_20181220201403 (2)	R1	2			43	13	763.38	763.379	1524.74	-0.84997	-0.00064885	0.93004	0.00070997	0.080068	6.1123e-05	763.38	47.401	0.21103	47.401	47.353	47.564	7.1054e-15	NaN	NaN	NaN	44	12	4	0.937376	0.00322143	0.0538215	0.0029058	1	126.71	83.073	1	7643300	25401	ASFVWMGLSDVWK	_ASFVWMGLSDVWK_			CTL
0	0	Unmodified	0	MULTI-MSMS	QEHF1_10195_DAS_20181220201403 (2)	R1	2			43	13	763.379	763.379	1524.74	0.038696	2.954e-05	-0.75732	-0.00057812	-0.71862	-0.00054858	763.379	47.956	0.37297	47.956	47.749	48.122	0	NaN	NaN	NaN	69	30	4	0.410953	0.000780122	0.0230548	0.015506	1	93.258	57.298	1	4421200	25557	ASFVWMGLSDVWK	_ASFVWMGLSDVWK_			CTL
0	0	Unmodified	0	MULTI-MSMS	QEHF1_10195_DAS_20181220201403 (2)	R1	2			43	13	763.883	763.379	1524.74	-0.73473	-0.00056088	0.68871	0.00052575	-0.046019	-3.513e-05	763.379	48.826	0.14271	48.826	48.757	48.899	0	NaN	NaN	NaN	22	10	3	0.809122	0.00120072	0.0447353	0.010773	1	96.113	60.154	1	3755500	26216	ASFVWMGLSDVWK	_ASFVWMGLSDVWK_			CTL
0	0	Unmodified	0	MULTI-MSMS	QEHF1_10195_DAS_20181220201403 (2)	R1	2			43	13	763.377	763.379	1524.74	-1.6203	-0.0012369	0.018051	1.378e-05	-1.6023	-0.0012231	763.379	49.422	0.5285	49.422	49.244	49.772	7.1054e-15	NaN	NaN	NaN	58	33	3	0.911334	0.000520398	0.0079026	0.041269	1	78.488	51.599	1	3251400	26486	ASFVWMGLSDVWK	_ASFVWMGLSDVWK_			CTL
0	0	Unmodified	0	MULTI-MSMS	QEHF1_10196_DAS	R2	2			43	13	763.378	763.379	1524.74	-1.6047	-0.001225	0.3242	0.00024749	-1.2805	-0.00097748	763.379	48.163	0.57808	47.066	46.921	47.499	-1.0971	NaN	NaN	NaN	142	32	6	0.995622	0.00283412	0.0366673	0.0015114	2	134.57	92.514	1	262010000	24473	ASFVWMGLSDVWK	_ASFVWMGLSDVWK_			CTL
0	0	Unmodified	0	MULTI-MSMS	QEHF1_10196_DAS	R2	3			43	13	509.255	509.255	1524.74	-1.8702	-0.00095243	0.71468	0.00036396	-1.1556	-0.00058847	509.255	48.134	0.23171	47.037	46.95	47.182	-1.0971	NaN	NaN	NaN	29	11	4	0.684447	0.00126032	0.0190273	0.04128	1	78.486	54.21	1	4843800	24512	ASFVWMGLSDVWK	_ASFVWMGLSDVWK_			CTL
0	0	Unmodified	0	MULTI-MSMS	QEHF1_10196_DAS	R2	2			43	13	763.379	763.379	1524.74	-0.11749	-8.9687e-05	0.11385	8.6911e-05	-0.0036355	-2.7753e-06	763.379	48.624	0.10632	47.542	47.514	47.62	-1.0824	NaN	NaN	NaN	21	7	4	0.817415	0.0036854	0.096605	0.0076982	1	103.34	62.058	1	6922300	24823	ASFVWMGLSDVWK	_ASFVWMGLSDVWK_			CTL
0	0	Unmodified	0	MULTI-MSMS	QEHF1_10196_DAS	R2	2			43	13	763.88	763.379	1524.74	-1.8421	-0.0014062	-0.34263	-0.00026156	-2.1847	-0.0016678	763.379	50.097	0.34173	49.039	48.917	49.259	-1.0582	NaN	NaN	NaN	46	22	3	0.948653	0.00098918	0.00777462	0.015506	1	93.258	57.298	1	3808700	25718	ASFVWMGLSDVWK	_ASFVWMGLSDVWK_			CTL
0	0	Unmodified	0	MULTI-MSMS	QEHF1_10197_DAS	R3	2			43	13	763.38	763.379	1524.74	-0.63524	-0.00048493	-0.58431	-0.00044605	-1.2196	-0.00093098	763.379	47.321	0.47886	46.962	46.84	47.319	-0.35881	NaN	NaN	NaN	124	33	4	0.96573	0.00291022	0.0368145	0.00075071	2	143.96	94.542	1	332820000	24835	ASFVWMGLSDVWK	_ASFVWMGLSDVWK_			CTL
0	0	Unmodified	0	MULTI-MSMS	QEHF1_10197_DAS	R3	3			43	13	509.589	509.255	1524.74	-1.4406	-0.00073364	-0.090362	-4.6018e-05	-1.531	-0.00077965	509.255	47.321	0.1825	46.962	46.88	47.063	-0.35881	NaN	NaN	NaN	27	12	4	0.943624	0.00161815	0.0199559	0.0086496	1	99.011	63.274	1	7445800	24876	ASFVWMGLSDVWK	_ASFVWMGLSDVWK_			CTL
0	0	Unmodified	0	MULTI-MSMS	QEHF1_10197_DAS	R3	2			43	13	763.88	763.379	1524.74	-0.26951	-0.00020574	-0.49088	-0.00037473	-0.7604	-0.00058047	763.378	48.035	0.25407	47.691	47.505	47.759	-0.34365	NaN	NaN	NaN	37	20	3	0.947627	0.000579821	0.00628275	0.029756	1	84.658	48.699	1	2620600	25288	ASFVWMGLSDVWK	_ASFVWMGLSDVWK_			CTL
0	0	Unmodified	0	MULTI-MSMS	QEHF1_10197_DAS	R3	2			43	13	763.376	763.379	1524.74	-0.36956	-0.00028212	-0.61236	-0.00046746	-0.98192	-0.00074958	763.378	48.387	0.48691	48.055	47.93	48.417	-0.33211	NaN	NaN	NaN	62	38	2	NaN	0	0	0.017831	1	91.855	58.63	1	2423100	25631	ASFVWMGLSDVWK	_ASFVWMGLSDVWK_			CTL
0	0	Unmodified	0	MULTI-MSMS	QEHF1_10197_DAS	R3	2			43	13	763.377	763.379	1524.74	-0.34721	-0.00026505	-1.1575	-0.00088361	-1.5047	-0.0011487	763.378	49.932	0.23005	49.612	49.42	49.65	-0.31948	NaN	NaN	NaN	34	18	2	0.682866	0.00058025	0.0159738	0.0065219	1	108.7	70.129	1	2280500	26462	ASFVWMGLSDVWK	_ASFVWMGLSDVWK_			CTL
1	0	Deamidation (NQ)	0	MULTI-MSMS	QEHF1_10196_DAS	R2	2			27	11	611.807	611.807	1221.6	-0.82817	-0.00050668	0.92896	0.00056835	0.10079	6.1665e-05	611.807	29.796	0.22046	27.064	26.956	27.177	-2.7318	NaN	NaN	NaN	23	11	3	0.380423	0.000861617	0.00474354	0.020552	1	98.73	46.981	2	7090700	12855	ASQLAFTAEQR	_ASQ(Deamidation (NQ))LAFTAEQR_	ASQ(1)LAFTAEQR		SVMP
0	0	Unmodified	1	MULTI-MSMS	QEHF1_10197_DAS	R3	2			27	12	689.367	689.365	1376.72	-0.90825	-0.00062612	3.4028	0.0023458	2.4946	0.0017197	689.369	23.401	0.32172	22.474	22.358	22.68	-0.92735	NaN	NaN	NaN	35	18	3	0.729125	0.00126448	0.0143067	0.036025	1	90.05	41.627	1	7250500	9715	ASQLAFTAEQRR	_ASQLAFTAEQRR_			SVMP
1	0	Deamidation (NQ)	1	MSMS	QEHF1_10196_DAS	R2	2			27	12	689.856	689.857	1377.7	NaN	NaN	NaN	NaN	NaN	NaN	NaN	26.423	1	23.177	22.677	23.677	-3.2463	NaN	NaN	NaN	NaN	NaN	NaN	NaN	NaN	NaN	5.0257e-06	1	112.3	54.049	2	NaN	10720	ASQLAFTAEQRR	_ASQ(Deamidation (NQ))LAFTAEQRR_	ASQ(1)LAFTAEQRR		SVMP
0	0	Unmodified	0	MULTI-MSMS	QEHF1_10195_DAS_20181220201403 (2)	R1	2			139;23;25;37;64;81	17	932.455	932.458	1862.9	-1.7068	-0.0015916	0.592	0.00055202	-1.1148	-0.0010395	932.458	27.658	0.33252	27.658	27.473	27.806	0	NaN	NaN	NaN	106	26	5	0.959428	0.00106153	0.011959	4.2087e-15	2	172.33	55.597	1	115940000	12819	ASQSNLTPEQQAYLDAK	_ASQSNLTPEQQAYLDAK_			SVMP
0	0	Unmodified	0	MULTI-MSMS	QEHF1_10195_DAS_20181220201403 (2)	R1	3			139;23;25;37;64;81	17	622.307	621.974	1862.9	-1.2289	-0.00076432	1.032	0.0006419	-0.19683	-0.00012242	621.976	27.644	0.24602	27.644	27.519	27.765	-3.5527e-15	NaN	NaN	NaN	50	20	3	0.809636	0.00223637	0.0215425	0.00045949	1	105.39	43.034	1	13099000	12889	ASQSNLTPEQQAYLDAK	_ASQSNLTPEQQAYLDAK_			SVMP
0	0	Unmodified	0	MULTI-MSMS	QEHF1_10196_DAS	R2	2			139;23;25;37;64;81	17	932.958	932.458	1862.9	-1.4347	-0.0013378	0.16066	0.0001498	-1.2741	-0.001188	932.458	30.302	0.28708	27.571	27.419	27.706	-2.7318	NaN	NaN	NaN	53	13	5	0.868014	0.00234331	0.0214482	1.4305e-11	1	168.76	59.038	1	76458000	13102	ASQSNLTPEQQAYLDAK	_ASQSNLTPEQQAYLDAK_			SVMP
0	0	Unmodified	0	MULTI-MSMS	QEHF1_10197_DAS	R3	2			139;23;25;37;64;81	17	932.958	932.458	1862.9	-0.89663	-0.00083607	-0.10359	-9.6591e-05	-1.0002	-0.00093266	932.458	28.515	0.48848	27.653	27.466	27.955	-0.86206	NaN	NaN	NaN	108	26	6	0.952661	0.0023836	0.018946	7.0906e-11	2	162.93	52.621	1	164130000	12887	ASQSNLTPEQQAYLDAK	_ASQSNLTPEQQAYLDAK_			SVMP
0	0	Unmodified	0	MULTI-MSMS	QEHF1_10197_DAS	R3	3			139;23;25;37;64;81	17	622.308	621.974	1862.9	-0.73364	-0.0004563	1.0127	0.00062986	0.27904	0.00017356	622.309	28.512	0.32642	27.65	27.516	27.842	-0.86206	NaN	NaN	NaN	49	19	3	0.770132	0.000911663	0.00675927	0.00045949	1	105.39	43.034	1	18126000	12915	ASQSNLTPEQQAYLDAK	_ASQSNLTPEQQAYLDAK_			SVMP
1	0	Deamidation (NQ)	0	MULTI-MSMS	QEHF1_10195_DAS_20181220201403 (2)	R1	2			139;23;25;37;64;81	17	933.451	932.95	1863.89	-1.9673	-0.0018354	0.51784	0.00048311	-1.4495	-0.0013523	932.95	28.121	0.28848	28.121	27.937	28.226	0	NaN	NaN	NaN	97	24	5	0.992436	0.00536844	0.0285415	1.5248e-21	1	206.03	48.26	4	73224000	13154	ASQSNLTPEQQAYLDAK	_ASQ(Deamidation (NQ))SNLTPEQQAYLDAK_	ASQ(0.5)SN(0.5)LTPEQQAYLDAK		SVMP
1	0	Deamidation (NQ)	0	MULTI-MSMS	QEHF1_10195_DAS_20181220201403 (2)	R1	3			139;23;25;37;64;81	17	622.636	622.302	1863.89	-1.4706	-0.00091513	-0.5715	-0.00035564	-2.0421	-0.0012708	622.637	28.113	0.25096	28.113	27.995	28.246	3.5527e-15	NaN	NaN	NaN	43	20	3	0.834513	0.00065996	0.0061292	0.0043293	1	84.195	32.186	4	8924700	13165	ASQSNLTPEQQAYLDAK	_ASQ(Deamidation (NQ))SNLTPEQQAYLDAK_	ASQ(0.5)SN(0.5)LTPEQQAYLDAK		SVMP
1	0	Deamidation (NQ)	0	MULTI-MSMS	QEHF1_10195_DAS_20181220201403 (2)	R1	2			139;23;25;37;64;81	17	932.948	932.95	1863.89	-1.9719	-0.0018397	0.22632	0.00021115	-1.7456	-0.0016285	932.95	28.366	0.31342	28.366	28.214	28.527	0	NaN	NaN	NaN	116	30	5	0.984977	0.00223795	0.00545147	3.502e-11	1	166.62	66.538	4	46922000	13321	ASQSNLTPEQQAYLDAK	_ASQSNLTPEQQ(Deamidation (NQ))AYLDAK_	ASQSNLTPEQ(0.028)Q(0.972)AYLDAK		SVMP
1	0	Deamidation (NQ)	0	MULTI-MSMS	QEHF1_10195_DAS_20181220201403 (2)	R1	2			139;23;25;37;64;81	17	932.948	932.95	1863.89	-1.9225	-0.0017936	0.76604	0.00071468	-1.1565	-0.001079	933.452	28.637	0.26738	28.637	28.503	28.77	0	NaN	NaN	NaN	67	20	4	0.818234	0.00173847	0.0124471	1.268e-05	1	127.78	48.494	4	14504000	13507	ASQSNLTPEQQAYLDAK	_ASQSN(Deamidation (NQ))LTPEQQAYLDAK_	ASQ(0.181)SN(0.819)LTPEQQAYLDAK		SVMP
1	0	Deamidation (NQ)	0	MULTI-MSMS	QEHF1_10195_DAS_20181220201403 (2)	R1	2			139;23;25;37;64;81	17	932.948	932.95	1863.89	-2.2762	-0.0021236	0.51401	0.00047955	-1.7622	-0.001644	933.452	29.767	0.3764	29.767	29.597	29.973	-3.5527e-15	NaN	NaN	NaN	90	33	3	0.964455	0.000767617	0.0085417	1.1278e-05	2	128.46	45.618	4	17426000	14165	ASQSNLTPEQQAYLDAK	_ASQSNLTPEQ(Deamidation (NQ))QAYLDAK_	ASQSNLTPEQ(0.949)Q(0.051)AYLDAK		SVMP
1	0	Deamidation (NQ)	0	MULTI-MSMS	QEHF1_10196_DAS	R2	2			139;23;25;37;64;81	17	932.949	932.95	1863.89	-1.8764	-0.0017506	0.17924	0.00016722	-1.6971	-0.0015833	932.95	30.666	0.69903	28.027	27.872	28.571	-2.6392	NaN	NaN	NaN	75	40	5	0.958974	0.00182065	0.0140298	9.0994e-11	1	160.86	37.238	4	63509000	13354	ASQSNLTPEQQAYLDAK	_ASQ(Deamidation (NQ))SNLTPEQQAYLDAK_	ASQ(0.775)SN(0.225)LTPEQQAYLDAK		SVMP
1	0	Deamidation (NQ)	0	MULTI-MSMS	QEHF1_10196_DAS	R2	3			139;23;25;37;64;81	17	622.303	622.302	1863.89	-1.4109	-0.00087799	0.94693	0.00058928	-0.46395	-0.00028871	622.637	30.672	0.25685	28.032	27.921	28.178	-2.6392	NaN	NaN	NaN	17	11	2	0.928776	0.00050264	0.0030686	0.013159	1	75.143	41.596	4	10314000	13377	ASQSNLTPEQQAYLDAK	_ASQ(Deamidation (NQ))SNLTPEQQAYLDAK_	ASQ(0.5)SN(0.5)LTPEQQAYLDAK		SVMP
1	0	Deamidation (NQ)	0	MULTI-MSMS	QEHF1_10196_DAS	R2	2			139;23;25;37;64;81	17	932.949	932.95	1863.89	-1.2846	-0.0011985	-0.42029	-0.0003921	-1.7049	-0.0015906	932.949	32.252	0.25293	29.791	29.667	29.92	-2.4615	NaN	NaN	NaN	31	13	3	0.610266	0.00132418	0.0232821	0.00035012	1	107.99	32.053	4	15339000	14396	ASQSNLTPEQQAYLDAK	_ASQSNLTPEQ(Deamidation (NQ))QAYLDAK_	ASQSNLTPEQ(0.975)Q(0.025)AYLDAK		SVMP
1	0	Deamidation (NQ)	0	MSMS	QEHF1_10196_DAS	R2	2			139;23;25;37;64;81	17	932.948	932.95	1863.89	NaN	NaN	NaN	NaN	NaN	NaN	NaN	31.178	1	28.539	28.039	29.039	-2.6392	NaN	NaN	NaN	NaN	NaN	NaN	NaN	NaN	NaN	7.2004e-10	1	112.95	57.373	4	NaN	13723	ASQSNLTPEQQAYLDAK	_ASQ(Deamidation (NQ))SNLTPEQQAYLDAK_	ASQ(0.5)SN(0.5)LTPEQQAYLDAK		SVMP
1	0	Deamidation (NQ)	0	MULTI-MSMS	QEHF1_10197_DAS	R3	2			139;23;25;37;64;81	17	932.952	932.95	1863.89	-0.97398	-0.00090867	0.84007	0.00078374	-0.13391	-0.00012493	933.452	28.927	0.16442	28.08	27.995	28.16	-0.84618	NaN	NaN	NaN	14	7	2	0.55574	0.000286155	0.0022959	0.032044	1	65.593	33.075	4	4976000	13243	ASQSNLTPEQQAYLDAK	_ASQ(Deamidation (NQ))SNLTPEQQAYLDAK_	ASQ(0.5)SN(0.5)LTPEQQAYLDAK		SVMP
2	0	2 Deamidation (NQ)	0	MULTI-MSMS	QEHF1_10195_DAS_20181220201403 (2)	R1	2			139;23;25;37;64;81	17	933.439	933.442	1864.87	-1.7138	-0.0015997	0.87947	0.00082094	-0.83428	-0.00077875	933.442	29.07	0.21939	29.07	28.937	29.156	0	NaN	NaN	NaN	55	17	4	0.931964	0.000650435	0.00352277	5.0746e-08	1	150.14	69.308	6	33535000	13728	ASQSNLTPEQQAYLDAK	_ASQ(Deamidation (NQ))SNLTPEQQ(Deamidation (NQ))AYLDAK_	ASQ(0.794)SN(0.206)LTPEQ(0.025)Q(0.975)AYLDAK		SVMP
2	0	2 Deamidation (NQ)	0	MULTI-MSMS	QEHF1_10195_DAS_20181220201403 (2)	R1	2			139;23;25;37;64;81	17	933.943	933.442	1864.87	-1.9874	-0.0018551	0.85251	0.00079577	-1.1349	-0.0010594	933.442	29.264	0.28913	29.264	29.156	29.445	3.5527e-15	NaN	NaN	NaN	44	13	4	0.986479	0.00416081	0.0506017	1.6317e-15	1	182.23	56.041	6	17770000	13901	ASQSNLTPEQQAYLDAK	_ASQ(Deamidation (NQ))SN(Deamidation (NQ))LTPEQQAYLDAK_	ASQ(1)SN(1)LTPEQQAYLDAK		SVMP
2	0	2 Deamidation (NQ)	0	MULTI-MSMS	QEHF1_10195_DAS_20181220201403 (2)	R1	2			139;23;25;37;64;81	17	933.44	933.442	1864.87	-1.4816	-0.001383	0.039715	3.7072e-05	-1.4419	-0.001346	933.442	30.396	0.39927	30.396	30.189	30.588	3.5527e-15	NaN	NaN	NaN	91	33	3	0.989137	0.00162355	0.0129295	2.5574e-07	2	142.77	91.977	6	13660000	14702	ASQSNLTPEQQAYLDAK	_ASQSNLTPEQ(Deamidation (NQ))Q(Deamidation (NQ))AYLDAK_	ASQSNLTPEQ(1)Q(1)AYLDAK		SVMP
2	0	2 Deamidation (NQ)	0	MULTI-MSMS	QEHF1_10196_DAS	R2	2			139;23;25;37;64;81	17	933.443	933.442	1864.87	-1.9117	-0.0017845	0.95598	0.00089235	-0.95576	-0.00089215	933.442	31.523	0.30206	28.974	28.785	29.087	-2.5488	NaN	NaN	NaN	34	13	3	0.977192	0.000725929	0.00419144	1.5667e-10	1	154.09	49.945	6	14193000	13905	ASQSNLTPEQQAYLDAK	_ASQ(Deamidation (NQ))SNLTPEQQ(Deamidation (NQ))AYLDAK_	ASQ(0.738)SN(0.262)LTPEQ(0.262)Q(0.738)AYLDAK		SVMP
2	0	2 Deamidation (NQ)	0	MULTI-MSMS	QEHF1_10196_DAS	R2	2			139;23;25;37;64;81	17	933.943	933.442	1864.87	-1.6809	-0.0015691	0.6277	0.00058592	-1.0532	-0.00098313	933.442	31.81	0.31777	29.262	29.076	29.393	-2.5488	NaN	NaN	NaN	38	15	3	0.959588	0.00150486	0.0195378	4.4112e-06	1	131.79	45.949	6	8803200	14084	ASQSNLTPEQQAYLDAK	_ASQ(Deamidation (NQ))SN(Deamidation (NQ))LTPEQQAYLDAK_	ASQ(1)SN(1)LTPEQQAYLDAK		SVMP
2	0	2 Deamidation (NQ)	0	MULTI-MSMS	QEHF1_10196_DAS	R2	2			139;23;25;37;64;81	17	933.943	933.442	1864.87	-2.6691	-0.0024915	2.16	0.0020163	-0.5091	-0.00047522	933.945	32.757	0.29931	30.296	30.117	30.417	-2.4615	NaN	NaN	NaN	34	12	4	0.877057	0.0014234	0.0160055	3.9943e-07	1	137.6	38.862	6	10304000	14685	ASQSNLTPEQQAYLDAK	_ASQ(Deamidation (NQ))SNLTPEQ(Deamidation (NQ))QAYLDAK_	ASQ(0.5)SN(0.5)LTPEQ(0.965)Q(0.035)AYLDAK		SVMP
2	0	2 Deamidation (NQ)	0	MULTI-MSMS	QEHF1_10196_DAS	R2	2			139;23;25;37;64;81	17	933.943	933.442	1864.87	-1.3508	-0.0012609	0.36485	0.00034057	-0.9859	-0.00092028	933.944	33.077	0.11944	30.698	30.67	30.789	-2.3784	NaN	NaN	NaN	9	5	2	0.85578	0.000320602	0.00431943	0.018728	1	72.327	37.547	6	2974500	14968	ASQSNLTPEQQAYLDAK	_ASQ(Deamidation (NQ))SNLTPEQ(Deamidation (NQ))QAYLDAK_	ASQ(0.5)SN(0.5)LTPEQ(0.931)Q(0.069)AYLDAK		SVMP
3	0	3 Deamidation (NQ)	0	MULTI-MSMS	QEHF1_10195_DAS_20181220201403 (2)	R1	2			139;23;25;37;64;81	17	933.936	933.934	1865.85	-1.2422	-0.0011601	-0.18651	-0.00017419	-1.4287	-0.0013343	933.934	31.11	0.16708	31.11	31.028	31.195	3.5527e-15	NaN	NaN	NaN	23	14	2	0.971882	0.000699187	0.00319096	2.6204e-05	1	121.21	65.407	4	6792000	15071	ASQSNLTPEQQAYLDAK	_ASQ(Deamidation (NQ))SNLTPEQ(Deamidation (NQ))Q(Deamidation (NQ))AYLDAK_	ASQ(0.5)SN(0.5)LTPEQ(1)Q(1)AYLDAK		SVMP
0	0	Unmodified	1	MULTI-MSMS	QEHF1_10195_DAS_20181220201403 (2)	R1	3			139;23;25;37;64;81	18	664.672	664.673	1991	-0.1617	-0.00010748	-0.94811	-0.00063018	-1.1098	-0.00073766	664.672	24.396	0.25092	24.396	24.267	24.518	3.5527e-15	NaN	NaN	NaN	67	25	4	0.808589	0.000614557	0.00236095	0.03072	1	60.764	31.665	1	9392400	10838	ASQSNLTPEQQAYLDAKK	_ASQSNLTPEQQAYLDAKK_			SVMP
0	0	Unmodified	1	MULTI-MSMS	QEHF1_10196_DAS	R2	3			139;23;25;37;64;81	18	665.005	664.673	1991	0.34218	0.00022744	-2.4294	-0.0016148	-2.0872	-0.0013873	664.67	27.597	0.35722	24.523	24.369	24.726	-3.0737	NaN	NaN	NaN	82	28	4	0.57134	0.0016423	0.00474125	0.0035044	1	84.035	8.0645	1	28404000	11388	ASQSNLTPEQQAYLDAKK	_ASQSNLTPEQQAYLDAKK_			SVMP
0	0	Unmodified	1	MULTI-MSMS	QEHF1_10196_DAS	R2	2			139;23;25;37;64;81	18	997.005	996.505	1991	-0.73111	-0.00072855	-1.3567	-0.0013519	-2.0878	-0.0020805	997.005	27.607	0.18576	24.533	24.427	24.612	-3.0737	NaN	NaN	NaN	35	14	3	0.623249	0.000571192	0.00263146	0.0006227	1	99.668	16.095	1	7355400	11405	ASQSNLTPEQQAYLDAKK	_ASQSNLTPEQQAYLDAKK_			SVMP
0	0	Unmodified	1	MULTI-MSMS	QEHF1_10197_DAS	R3	2			139;23;25;37;64;81	18	997.001	996.505	1991	0.68214	0.00067975	-3.1772	-0.0031661	-2.4951	-0.0024864	996.502	25.6	0.27001	24.697	24.559	24.829	-0.90391	NaN	NaN	NaN	50	18	4	0.859809	0.00118147	0.0134106	0.00017425	1	111.38	24.354	1	16623000	11033	ASQSNLTPEQQAYLDAKK	_ASQSNLTPEQQAYLDAKK_			SVMP
0	0	Unmodified	1	MULTI-MSMS	QEHF1_10197_DAS	R3	3			139;23;25;37;64;81	18	664.672	664.673	1991	-0.7353	-0.00048873	-1.2485	-0.00082984	-1.9838	-0.0013186	664.671	25.608	0.33798	24.704	24.526	24.864	-0.90391	NaN	NaN	NaN	73	23	4	0.976537	0.00489514	0.0542568	3.8198e-06	1	130.27	13.454	1	79589000	11063	ASQSNLTPEQQAYLDAKK	_ASQSNLTPEQQAYLDAKK_			SVMP
1	0	Deamidation (NQ)	1	MULTI-MSMS	QEHF1_10195_DAS_20181220201403 (2)	R1	3			139;23;25;37;64;81	18	665	665.001	1991.98	-0.7107	-0.00047261	-0.1904	-0.00012662	-0.9011	-0.00059923	665	24.837	0.25192	24.837	24.768	25.02	0	NaN	NaN	NaN	32	22	2	0.929272	0.000195416	0.00172937	0.029204	1	61.815	41.427	4	3690700	11195	ASQSNLTPEQQAYLDAKK	_ASQ(Deamidation (NQ))SNLTPEQQAYLDAKK_	ASQ(0.5)SN(0.5)LTPEQQAYLDAKK		SVMP
1	0	Deamidation (NQ)	1	MULTI-MSMS	QEHF1_10195_DAS_20181220201403 (2)	R1	3			139;23;25;37;64;81	18	665.334	665.001	1991.98	-0.64078	-0.00042612	-0.48474	-0.00032235	-1.1255	-0.00074847	665	25.245	0.15844	25.245	25.174	25.333	-3.5527e-15	NaN	NaN	NaN	37	18	3	0.997336	0.000291669	0.00227895	0.026172	1	63.918	31.577	4	4890800	11370	ASQSNLTPEQQAYLDAKK	_ASQSNLTPEQQ(Deamidation (NQ))AYLDAKK_	ASQSNLTPEQ(0.145)Q(0.855)AYLDAKK		SVMP
1	0	Deamidation (NQ)	1	MULTI-MSMS	QEHF1_10196_DAS	R2	2			139;23;25;37;64;81	18	997.495	996.997	1991.98	-1.5436	-0.001539	-0.54755	-0.00054591	-2.0912	-0.0020849	996.996	28.025	0.3411	25.087	24.987	25.328	-2.938	NaN	NaN	NaN	41	21	3	0.896617	0.00075104	0.00649343	8.2559e-06	1	126.09	11.376	4	8036100	11688	ASQSNLTPEQQAYLDAKK	_ASQ(Deamidation (NQ))SNLTPEQQAYLDAKK_	ASQ(0.779)SN(0.221)LTPEQQAYLDAKK		SVMP
1	0	Deamidation (NQ)	1	MULTI-MSMS	QEHF1_10196_DAS	R2	3			139;23;25;37;64;81	18	665	665.001	1991.98	-0.45503	-0.0003026	-0.72882	-0.00048466	-1.1839	-0.00078726	665	28.037	0.46841	25.099	24.978	25.446	-2.938	NaN	NaN	NaN	83	27	4	0.984672	0.00175084	0.0194599	0.0077199	1	76.713	34.437	4	23489000	11758	ASQSNLTPEQQAYLDAKK	_ASQSNLTPEQQ(Deamidation (NQ))AYLDAKK_	ASQSNLTPEQ(0.027)Q(0.973)AYLDAKK		SVMP
1	0	Deamidation (NQ)	0	MULTI-MSMS	QEHF1_10196_DAS	R2	2			135;137;29;76;78	12	680.829	680.329	1358.64	-2.7146	-0.0018468	1.0141	0.00068994	-1.7004	-0.0011568	680.329	20.946	0.27359	17.29	17.179	17.452	-3.6564	NaN	NaN	NaN	35	28	2	0.727521	0.000329435	0.000519155	0.014518	1	97.565	61.141	4	5279300	7271	ASQSNLTPEQQR	_ASQSNLTPEQ(Deamidation (NQ))QR_	ASQSNLTPEQ(0.944)Q(0.056)R		SVMP
0	0	Unmodified	0	MULTI-MSMS	QEHF1_10197_DAS	R3	2			135;137;29;76;78	12	679.836	679.837	1357.66	-1.9947	-0.0013561	0.61664	0.00041921	-1.3781	-0.00093687	679.837	17.525	0.53215	16.701	16.488	17.02	-0.82418	NaN	NaN	NaN	142	50	4	0.92446	0.00687043	0.0256696	2.3933e-16	1	208.63	117.92	1	29684000	6006	ASQSNLTPEQQR	_ASQSNLTPEQQR_			SVMP
0	0	Unmodified	0	MULTI-MSMS	QEHF1_10196_DAS	R2	2			75	10	524.256	524.257	1046.5	-2.0455	-0.0010724	0.46584	0.00024422	-1.5797	-0.00082815	524.257	16.137	0.52661	12.637	12.453	12.98	-3.5008	NaN	NaN	NaN	155	86	2	0.902285	0.0107328	0.110515	0.0090051	1	111.17	30.729	1	17284000	4537	ATVSDQPSSR	_ATVSDQPSSR_			SVMP
0	0	Unmodified	0	MULTI-MSMS	QEHF1_10197_DAS	R3	2			75	10	524.256	524.257	1046.5	-1.6247	-0.00085175	0.36663	0.00019221	-1.258	-0.00065954	524.257	13.236	0.91362	12.608	12.379	13.293	-0.62865	NaN	NaN	NaN	542	147	5	0.650331	0.013738	0.198981	0.0099964	1	109.71	31.982	1	41127000	3796	ATVSDQPSSR	_ATVSDQPSSR_			SVMP
0	0	Unmodified	0	MULTI-MSMS	QEHF1_10195_DAS_20181220201403 (2)	R1	3			25	15	547.269	546.935	1637.78	-1.1215	-0.0006134	0.80975	0.00044288	-0.31177	-0.00017052	547.27	25.363	0.15807	25.363	25.281	25.439	0	NaN	NaN	NaN	44	14	4	0.802218	0.00189198	0.00676525	0.0019858	1	101.62	63.435	1	14002000	11452	AVIMAHEMGHNLGMK	_AVIMAHEMGHNLGMK_			SVMP	Catalytic Domain
0	0	Unmodified	0	MSMS	QEHF1_10195_DAS_20181220201403 (2)	R1	2			25	15	819.898	819.899	1637.78	NaN	NaN	NaN	NaN	NaN	NaN	NaN	25.402	1	25.402	24.902	25.902	0	NaN	NaN	NaN	NaN	NaN	NaN	NaN	NaN	NaN	3.2588e-15	1	138.22	106.72	1	NaN	11476	AVIMAHEMGHNLGMK	_AVIMAHEMGHNLGMK_			SVMP	Catalytic Domain
0	0	Unmodified	0	MULTI-MSMS	QEHF1_10196_DAS	R2	3			25	15	546.937	546.935	1637.78	-1.204	-0.00065853	0.91884	0.00050255	-0.2852	-0.00015599	547.27	28.369	0.24253	25.431	25.23	25.473	-2.938	NaN	NaN	NaN	21	10	3	0.713816	0.000258074	0.00155757	0.026431	1	73.877	55.281	1	9219200	11885	AVIMAHEMGHNLGMK	_AVIMAHEMGHNLGMK_			SVMP	Catalytic Domain
0	0	Unmodified	0	MULTI-SECPEP	QEHF1_10197_DAS	R3	3			25	15	547.267	546.935	1637.78	-1.9541	-0.0010688	0.96685	0.0005288	-0.98729	-0.00053998	547.27	29.646	0.19061	28.817	28.762	28.952	-0.82887	NaN	NaN	NaN	22	16	2	NaN	NaN	NaN	1.6149e-05	1	126.63	83.25	1	5626800	13735	AVIMAHEMGHNLGMK	_AVIMAHEMGHNLGMK_			SVMP	Catalytic Domain
0	0	Unmodified	0	MULTI-MSMS	QEHF1_10195_DAS_20181220201403 (2)	R1	4			14;77	15	405.718	405.468	1617.84	-2.6164	-0.0010609	1.2982	0.00052638	-1.3182	-0.00053449	405.468	27.755	0.15117	27.755	27.71	27.861	0	NaN	NaN	NaN	27	9	4	0.870082	0.000944464	0.00430824	0.0014371	1	107.37	86.126	1	4766700	12966	AVTMAHELGHNLGIR	_AVTMAHELGHNLGIR_			SVMP	Catalytic Domain
0	0	Unmodified	0	MULTI-MSMS	QEHF1_10195_DAS_20181220201403 (2)	R1	3			14;77	15	540.287	540.288	1617.84	-1.4659	-0.00079198	-0.3298	-0.00017819	-1.7957	-0.00097017	540.287	27.779	0.20645	27.779	27.705	27.911	3.5527e-15	NaN	NaN	NaN	26	15	3	0.381728	0.00116792	0.00711397	0.0060351	1	89.26	63.811	1	7060200	12971	AVTMAHELGHNLGIR	_AVTMAHELGHNLGIR_			SVMP	Catalytic Domain
0	0	Unmodified	0	MULTI-MSMS	QEHF1_10195_DAS_20181220201403 (2)	R1	3			14;77	15	540.623	540.288	1617.84	-0.44335	-0.00023954	0.36752	0.00019857	-0.075832	-4.0971e-05	540.287	36.685	0.27733	36.685	36.466	36.743	0	NaN	NaN	NaN	42	17	3	0.787288	0.00146143	0.00954977	1.3874e-10	1	173.44	133.42	1	20135000	18506	AVTMAHELGHNLGIR	_AVTMAHELGHNLGIR_			SVMP	Catalytic Domain
0	0	Unmodified	0	MULTI-MSMS	QEHF1_10195_DAS_20181220201403 (2)	R1	3			14;77	15	540.288	540.288	1617.84	-0.31411	-0.00016971	-0.21113	-0.00011407	-0.52523	-0.00028378	540.287	36.796	0.33344	36.796	36.718	37.052	-7.1054e-15	NaN	NaN	NaN	73	26	3	0.852472	0.00125047	0.0072556	2.1609e-15	1	194.48	154.45	1	15586000	18668	AVTMAHELGHNLGIR	_AVTMAHELGHNLGIR_			SVMP	Catalytic Domain
0	0	Unmodified	0	MULTI-MSMS	QEHF1_10195_DAS_20181220201403 (2)	R1	3			81	19	687.998	688	2060.98	-1.5859	-0.0010911	-0.82325	-0.0005664	-2.4091	-0.0016575	688.334	28.09	0.27978	28.09	27.966	28.246	-3.5527e-15	NaN	NaN	NaN	78	23	4	0.736067	0.00183655	0.0135452	2.5739e-20	1	185.59	144.73	1	40808000	13143	AVTMAHELGHTLGMDHDVK	_AVTMAHELGHTLGMDHDVK_			SVMP	Catalytic Domain
0	0	Unmodified	0	MULTI-MSMS	QEHF1_10197_DAS	R3	3			81	19	688.333	688	2060.98	-1.045	-0.00071898	-1.267	-0.00087171	-2.312	-0.0015907	687.999	28.928	0.17342	28.081	27.971	28.144	-0.84618	NaN	NaN	NaN	12	7	2	0.336393	0.000488117	0.00446048	0.010247	1	72.772	48.731	1	13245000	13233	AVTMAHELGHTLGMDHDVK	_AVTMAHELGHTLGMDHDVK_			SVMP	Catalytic Domain
0	0	Unmodified	0	MULTI-MSMS	QEHF1_10195_DAS_20181220201403 (2)	R1	2			76	11	617.332	617.333	1232.65	-1.4929	-0.00092164	0.2678	0.00016532	-1.2251	-0.00075632	617.333	28.852	0.26176	28.852	28.77	29.032	3.5527e-15	NaN	NaN	NaN	40	22	2	0.531399	0.000614134	0.0022975	0.0089402	1	119.86	46.656	1	5450100	13648	AVVFDQQTIGR	_AVVFDQQTIGR_			SVMP
1	0	Deamidation (NQ)	0	MULTI-MSMS	QEHF1_10195_DAS_20181220201403 (2)	R1	2			76	11	617.825	617.825	1233.64	-1.5498	-0.00095751	-0.24891	-0.00015379	-1.7987	-0.0011113	617.825	29.949	0.18968	29.949	29.9	30.09	0	NaN	NaN	NaN	15	9	2	0.470123	0.000688553	0.00936686	0.041929	1	93.178	51.73	2	4011600	14362	AVVFDQQTIGR	_AVVFDQQ(Deamidation (NQ))TIGR_	AVVFDQ(0.183)Q(0.817)TIGR		SVMP
1	0	Deamidation (NQ)	0	MULTI-MSMS	QEHF1_10195_DAS_20181220201403 (2)	R1	2			76	11	617.826	617.825	1233.64	-1.2754	-0.00078799	-1.0644	-0.00065759	-2.3398	-0.0014456	617.824	30.237	0.28104	30.237	30.09	30.371	0	NaN	NaN	NaN	25	16	2	0.570026	0.000645874	0.00344558	0.014161	1	107.9	44.23	2	5527700	14555	AVVFDQQTIGR	_AVVFDQ(Deamidation (NQ))QTIGR_	AVVFDQ(0.996)Q(0.004)TIGR		SVMP
0	0	Unmodified	0	MULTI-MSMS	QEHF1_10195_DAS_20181220201403 (2)	R1	2			88	12	667.286	666.786	1331.56	-0.90728	-0.00060496	-0.59708	-0.00039812	-1.5044	-0.0010031	666.785	16.118	0.18223	16.118	16.01	16.192	0	NaN	NaN	NaN	21	11	2	0.581254	0.000563805	0.00520553	0.0056495	1	126.03	92.104	1	7118400	5658	AWGEESHCAASK	_AWGEESHCAASK_			CTL
0	0	Unmodified	0	MULTI-MSMS	QEHF1_10195_DAS_20181220201403 (2)	R1	2			17	10	585.786	585.786	1169.56	-1.601	-0.00093787	1.0807	0.00063306	-0.52035	-0.00030482	585.787	28.216	0.45372	28.216	27.921	28.375	0	NaN	NaN	NaN	85	38	4	0.87588	0.00534027	0.0278112	0.0059189	1	120.46	56.192	1	95443000	13233	AYIASMCNLK	_AYIASMCNLK_			SVMP
0	0	Unmodified	0	MULTI-MSMS	QEHF1_10196_DAS	R2	2			17	10	585.786	585.786	1169.56	-2.5737	-0.0015076	0.85933	0.00050339	-1.7143	-0.0010042	585.787	30.998	0.42032	28.359	28.225	28.645	-2.6392	NaN	NaN	NaN	64	26	3	0.721526	0.00131754	0.00777481	0.0059765	1	118.89	64.108	1	27337000	13583	AYIASMCNLK	_AYIASMCNLK_			SVMP
0	0	Unmodified	0	MULTI-MSMS	QEHF1_10197_DAS	R3	2			17	10	585.786	585.786	1169.56	-1.5492	-0.00090752	2.5455	0.0014911	0.99627	0.0005836	585.786	29.19	0.40493	28.344	28.219	28.624	-0.84618	NaN	NaN	NaN	88	26	4	0.506152	0.00104334	0.0043308	0.0058347	1	122.74	60.278	1	61002000	13341	AYIASMCNLK	_AYIASMCNLK_			SVMP
0	0	Unmodified	0	MULTI-MSMS	QEHF1_10195_DAS_20181220201403 (2)	R1	2			1;119;125;15;9;93;96;97	10	582.27	582.27	1162.53	-1.7352	-0.0010104	-0.16334	-9.5106e-05	-1.8986	-0.0011055	582.271	14.605	0.14915	14.605	14.5	14.649	-1.7764e-15	NaN	NaN	NaN	15	6	3	0.911245	0.0019787	0.0191637	0.044029	1	91.318	46.871	1	14715000	4699	AYIGSMCHPK	_AYIGSMCHPK_			SVMP
0	0	Unmodified	0	MULTI-MSMS	QEHF1_10195_DAS_20181220201403 (2)	R1	2			1;119;125;15;9;93;96;97	10	582.27	582.27	1162.53	-2.2947	-0.0013362	1.2992	0.00075646	-0.99557	-0.00057969	582.272	18.88	0.62249	18.88	18.526	19.148	-3.5527e-15	NaN	NaN	NaN	126	47	5	0.991897	0.0033925	0.0378962	0.016758	1	99.802	45.253	1	297940000	7369	AYIGSMCHPK	_AYIGSMCHPK_			SVMP
0	0	Unmodified	0	MULTI-MSMS	QEHF1_10196_DAS	R2	2			1;119;125;15;9;93;96;97	10	582.271	582.27	1162.53	-3.0298	-0.0017642	0.93103	0.00054211	-2.0987	-0.001222	582.271	23.114	0.61831	19.5	19.264	19.883	-3.6144	NaN	NaN	NaN	178	46	5	0.988548	0.00118727	0.00435369	0.012825	2	105.57	61.76	1	225210000	8493	AYIGSMCHPK	_AYIGSMCHPK_			SVMP
0	0	Unmodified	0	MULTI-MSMS	QEHF1_10197_DAS	R3	2			1;119;125;15;9;93;96;97	10	582.27	582.27	1162.53	-2.0222	-0.0011775	0.21683	0.00012625	-1.8054	-0.0010512	582.271	20.562	0.66673	19.664	19.415	20.082	-0.89813	NaN	NaN	NaN	217	58	5	0.993313	0.0107393	0.0346476	0.0095232	1	110.41	61.311	1	183050000	7906	AYIGSMCHPK	_AYIGSMCHPK_			SVMP
0	0	Unmodified	0	MULTI-MSMS	QEHF1_10195_DAS_20181220201403 (2)	R1	2			143;40;42	10	604.798	604.801	1207.59	-0.90432	-0.00054693	-1.1673	-0.00070596	-2.0716	-0.0012529	604.8	30.587	0.46775	30.587	30.289	30.757	3.5527e-15	NaN	NaN	NaN	94	39	3	0.857074	0.00111587	0.00821342	0.0095232	2	110.41	56.251	1	11134000	14651	AYPELPAEYR	_AYPELPAEYR_			SVSP
0	0	Unmodified	0	MULTI-MSMS	QEHF1_10196_DAS	R2	2			143;40;42	10	604.799	604.801	1207.59	-1.5265	-0.00092321	0.19346	0.00011701	-1.333	-0.0008062	604.801	32.85	0.63771	30.417	30.121	30.759	-2.4331	NaN	NaN	NaN	76	32	3	0.830543	0.00116186	0.0120259	0.011456	1	107.57	46.679	1	17423000	14744	AYPELPAEYR	_AYPELPAEYR_			SVSP
0	0	Unmodified	0	MULTI-MSMS	QEHF1_10195_DAS_20181220201403 (2)	R1	2			25	16	888.9	888.9	1775.79	-1.5973	-0.0014198	-0.75851	-0.00067424	-2.3558	-0.0020941	888.9	34.238	0.18235	34.238	34.15	34.332	0	NaN	NaN	NaN	15	7	3	0.932807	0.000481829	0.0038657	0.0029835	1	91.914	62.159	1	4507600	17067	AYSCVMDAALSNYPSK	_AYSCVMDAALSNYPSK_			SVMP
0	0	Unmodified	0	MULTI-MSMS	QEHF1_10197_DAS	R3	3			114;44;71	19	677.023	676.688	2027.04	-0.78538	-0.00053146	1.1588	0.00078413	0.37339	0.00025267	676.689	33.317	0.22197	32.564	32.418	32.64	-0.75347	NaN	NaN	NaN	28	12	3	0.92318	0.000705076	0.00259705	0.00062774	1	98.759	72.611	1	5159500	16013	AYVLANAGHQVTVLEASER	_AYVLANAGHQVTVLEASER_			LAAO
0	0	Unmodified	0	MULTI-MSMS	QEHF1_10197_DAS	R3	2			144	13	761.373	761.376	1520.74	-0.32792	-0.00024967	-0.68288	-0.00051993	-1.0108	-0.0007696	761.375	36.348	0.3668	35.671	35.477	35.844	-0.67663	NaN	NaN	NaN	28	15	2	0.290923	0.000731894	0.0123729	0.0030891	1	125.74	0	1	22071000	18040	CGENIYMSPIPLK	_CGENIYMSPIPLK_			CRISP
4	0	4 Deamidation (NQ)	2	MSMS	QEHF1_10197_DAS	R3	2			124	16	1013.92	1013.92	2025.83	NaN	NaN	NaN	NaN	NaN	NaN	NaN	38.196	1	37.557	37.057	38.057	-0.63875	NaN	NaN	NaN	NaN	NaN	NaN	NaN	NaN	NaN	0.0024712	1	82.171	36.292	15	NaN	19138	CTDRFQRNGQPCQNNK	_CTDRFQ(Deamidation (NQ))RN(Deamidation (NQ))GQ(Deamidation (NQ))PCQN(Deamidation (NQ))NK_	CTDRFQ(0.999)RN(0.99)GQ(0.99)PCQ(0.024)N(0.988)N(0.011)K		SVMP
0	0	Unmodified	0	MULTI-MSMS	QEHF1_10195_DAS_20181220201403 (2)	R1	2			25	10	533.264	533.264	1064.51	-0.87846	-0.00046845	1.4143	0.00075421	0.53586	0.00028576	533.265	20.303	0.2973	20.303	20.175	20.473	3.5527e-15	NaN	NaN	NaN	31	20	2	0.944952	0.000594229	0.00991008	0.03385	1	93.649	40.933	1	5737900	8361	DAALSNYPSK	_DAALSNYPSK_			SVMP
0	0	Unmodified	0	MULTI-MSMS	QEHF1_10196_DAS	R2	2			12;22	12	767.809	767.307	1532.6	-0.58496	-0.00044885	0.38366	0.00029439	-0.2013	-0.00015446	767.307	33.699	0.24015	31.394	31.31	31.551	-2.3047	NaN	NaN	NaN	23	10	3	0.689017	0.000711609	0.00424881	0.0027454	1	140.49	103.9	1	5538700	15348	DCNPYWSSYEGR	_DCNPYWSSYEGR_			CTL
0	0	Unmodified	0	MULTI-MSMS	QEHF1_10197_DAS	R3	2			12;22	12	767.308	767.307	1532.6	-0.56669	-0.00043483	0.20746	0.00015919	-0.35923	-0.00027564	767.307	32.279	0.25445	31.506	31.367	31.622	-0.77295	NaN	NaN	NaN	25	11	3	0.314523	0.00083365	0.00709694	0.031197	1	91.656	70.785	1	5694000	15357	DCNPYWSSYEGR	_DCNPYWSSYEGR_			CTL
0	0	Unmodified	0	MULTI-MSMS	QEHF1_10195_DAS_20181220201403 (2)	R1	3			26;49	15	631.908	631.574	1891.7	-0.83757	-0.00052898	-0.62706	-0.00039603	-1.4646	-0.00092502	631.908	20.62	0.24501	20.62	20.473	20.718	0	NaN	NaN	NaN	49	22	3	0.94024	0.000386227	0.0030832	0.00053157	1	119.32	106.25	1	10432000	8487	DCPSDWSSHEGHCYR	_DCPSDWSSHEGHCYR_			CTL
0	0	Unmodified	0	MULTI-MSMS	QEHF1_10196_DAS	R2	3			26;49	15	631.574	631.574	1891.7	-1.4687	-0.00092758	-0.097581	-6.163e-05	-1.5663	-0.00098921	631.908	23.961	0.2676	20.383	20.251	20.519	-3.5786	NaN	NaN	NaN	35	12	5	0.9004	0.00145609	0.00437207	0.00053157	1	119.32	100.72	1	23921000	9107	DCPSDWSSHEGHCYR	_DCPSDWSSHEGHCYR_			CTL
0	0	Unmodified	0	MULTI-MSMS	QEHF1_10196_DAS	R2	2			26;49	15	947.358	946.857	1891.7	-2.0969	-0.0019855	0.33419	0.00031643	-1.7627	-0.0016691	947.359	23.971	0.15912	20.396	20.291	20.45	-3.5751	NaN	NaN	NaN	16	6	3	0.943044	0.000640099	0.00223691	0.00046958	1	121.08	104.05	1	5532100	9113	DCPSDWSSHEGHCYR	_DCPSDWSSHEGHCYR_			CTL
0	0	Unmodified	0	MULTI-MSMS	QEHF1_10196_DAS	R2	4			26;49	15	474.182	473.932	1891.7	-2.2858	-0.0010833	0.47015	0.00022282	-1.8157	-0.0008605	474.183	23.978	0.22909	20.416	20.282	20.511	-3.5621	NaN	NaN	NaN	29	10	4	0.876382	0.00218661	0.00577724	0.0018341	1	103.21	90.658	1	13506000	9124	DCPSDWSSHEGHCYR	_DCPSDWSSHEGHCYR_			CTL
0	0	Unmodified	0	MULTI-MSMS	QEHF1_10197_DAS	R3	4			26;49	15	474.182	473.932	1891.7	-1.1057	-0.000524	-1.6709	-0.00079189	-2.7766	-0.0013159	474.183	21.617	0.24869	20.693	20.572	20.821	-0.92339	NaN	NaN	NaN	38	12	4	0.637599	0.00214922	0.0205694	0.0047479	1	92.063	84.846	1	24615000	8528	DCPSDWSSHEGHCYR	_DCPSDWSSHEGHCYR_			CTL
0	0	Unmodified	0	MULTI-MSMS	QEHF1_10197_DAS	R3	3			26;49	15	631.572	631.574	1891.7	-1.4999	-0.00094732	-1.6766	-0.0010589	-3.1765	-0.0020062	631.573	21.615	0.24869	20.691	20.572	20.821	-0.92339	NaN	NaN	NaN	43	12	5	0.782698	0.00157948	0.0181881	0.0020113	1	101.36	82.761	1	30419000	8529	DCPSDWSSHEGHCYR	_DCPSDWSSHEGHCYR_			CTL
0	0	Unmodified	0	MULTI-MSMS	QEHF1_10197_DAS	R3	2			26;49	15	947.357	946.857	1891.7	-1.3182	-0.0012482	-0.29952	-0.0002836	-1.6177	-0.0015318	947.359	21.614	0.21759	20.69	20.572	20.79	-0.92339	NaN	NaN	NaN	20	10	3	0.914648	0.000507834	0.00440664	0.0015211	1	106.49	90.736	1	4281100	8550	DCPSDWSSHEGHCYR	_DCPSDWSSHEGHCYR_			CTL
0	0	Unmodified	1	MULTI-MSMS	QEHF1_10195_DAS_20181220201403 (2)	R1	2			53	12	738.374	738.374	1474.73	-1.2596	-0.00093003	-0.48494	-0.00035807	-1.7445	-0.0012881	738.374	37.605	0.86184	37.605	37.368	38.23	0	NaN	NaN	NaN	210	60	6	0.976337	0.0638452	0.538806	3.5722e-11	1	202.2	64.92	1	521020000	19200	DDELDRDIMLIK	_DDELDRDIMLIK_			SVSP
0	0	Unmodified	1	MULTI-MSMS	QEHF1_10195_DAS_20181220201403 (2)	R1	3			53	12	492.585	492.585	1474.73	-1.6921	-0.00083351	0.14359	7.073e-05	-1.5485	-0.00076278	492.585	37.596	0.54418	37.596	37.387	37.932	0	NaN	NaN	NaN	176	40	6	0.991361	0.0211902	0.201867	0.0060305	1	124.12	50.684	1	403500000	19234	DDELDRDIMLIK	_DDELDRDIMLIK_			SVSP
0	0	Unmodified	1	MULTI-MSMS	QEHF1_10196_DAS	R2	2			53	12	738.373	738.374	1474.73	-1.3761	-0.0010161	-0.04163	-3.0739e-05	-1.4177	-0.0010468	738.374	39.321	0.49729	37.423	37.238	37.735	-1.8976	NaN	NaN	NaN	108	29	5	0.931316	0.00233214	0.0217498	0.00041009	2	152.67	37.703	1	175010000	19043	DDELDRDIMLIK	_DDELDRDIMLIK_			SVSP
0	0	Unmodified	1	MULTI-MSMS	QEHF1_10196_DAS	R2	3			53	12	492.585	492.585	1474.73	-1.9075	-0.0009396	0.038665	1.9046e-05	-1.8688	-0.00092056	492.585	39.332	0.54129	37.435	37.225	37.767	-1.8976	NaN	NaN	NaN	132	32	6	0.7152	0.0021661	0.024322	0.033588	1	90.861	42.816	1	162960000	19044	DDELDRDIMLIK	_DDELDRDIMLIK_			SVSP
0	0	Unmodified	1	MULTI-MSMS	QEHF1_10197_DAS	R3	2			53	12	738.373	738.374	1474.73	-0.90415	-0.0006676	-1.6016	-0.0011826	-2.5058	-0.0018502	738.373	38.224	0.44505	37.585	37.3	37.746	-0.63875	NaN	NaN	NaN	111	34	5	0.935409	0.0173137	0.0807236	0.00033239	1	156.01	38.307	1	218680000	19124	DDELDRDIMLIK	_DDELDRDIMLIK_			SVSP
0	0	Unmodified	1	MULTI-MSMS	QEHF1_10197_DAS	R3	3			53	12	492.585	492.585	1474.73	-1.299	-0.00063986	-0.40151	-0.00019778	-1.7005	-0.00083764	492.585	38.213	0.49302	37.574	37.404	37.897	-0.63875	NaN	NaN	NaN	123	36	6	0.998526	0.00129366	0.0136087	0.02485	1	93.766	34.196	1	175330000	19244	DDELDRDIMLIK	_DDELDRDIMLIK_			SVSP
0	0	Unmodified	1	MULTI-MSMS	QEHF1_10196_DAS	R2	2			2	9	567.793	567.793	1133.57	-0.78216	-0.00044411	-0.28887	-0.00016402	-1.071	-0.00060813	567.793	26.207	0.34142	22.839	22.706	23.048	-3.3682	NaN	NaN	NaN	30	19	2	0.695754	0.000663265	0.00679187	0.00067467	1	160.11	71.287	1	17651000	10621	DDEVIRYPK	_DDEVIRYPK_			SVSP
0	0	Unmodified	1	MULTI-MSMS	QEHF1_10195_DAS_20181220201403 (2)	R1	2			139;25;37;81	8	502.256	502.256	1002.5	-1.3139	-0.00065992	0.22559	0.0001133	-1.0883	-0.00054662	502.257	20.516	0.23467	20.516	20.411	20.646	0	NaN	NaN	NaN	44	19	3	0.428184	0.00165271	0.0179279	0.0049363	1	149.4	14.922	1	18118000	8442	DDLDEIKR	_DDLDEIKR_			SVMP
0	0	Unmodified	0	MULTI-MSMS	QEHF1_10195_DAS_20181220201403 (2)	R1	2			119	11	616.254	616.254	1230.49	-1.6344	-0.0010072	0.1687	0.00010396	-1.4657	-0.00090323	616.254	13.232	0.71245	13.232	12.74	13.453	-1.7764e-15	NaN	NaN	NaN	118	34	6	0.983082	0.0460205	1	0.0089181	1	133.86	2.8008	1	171860000	3782	DDSPGQNNPCK	_DDSPGQNNPCK_			SVMP
0	0	Unmodified	0	MULTI-MSMS	QEHF1_10196_DAS	R2	2			105;106;112;115;131;138;147;158;164;35;40;42;48;50;53;83;84	9	593.749	593.749	1185.48	-2.1436	-0.0012728	0.25418	0.00015092	-1.8894	-0.0011218	593.75	17.136	0.23032	13.563	13.476	13.706	-3.5733	NaN	NaN	NaN	70	26	4	0.52913	0.00114376	0.00213598	0.023822	1	100.02	4.659	1	6423700	5028	DECNINEHR	_DECNINEHR_			SVSP
0	0	Unmodified	1	MULTI-MSMS	QEHF1_10197_DAS	R3	2			131;48;50	8	486.758	486.759	971.504	-1.7542	-0.00085387	0.29678	0.00014446	-1.4574	-0.00070941	486.759	13.374	0.70572	12.745	12.463	13.169	-0.62865	NaN	NaN	NaN	286	116	4	0.957149	0.00947179	0.119207	0.049208	1	101.64	2.6466	1	8423000	3830	DEQTRVPK	_DEQTRVPK_			SVSP
0	0	Unmodified	1	MULTI-MSMS	QEHF1_10196_DAS	R2	2			2	8	510.279	510.28	1018.54	-2.0246	-0.0010331	0.41607	0.00021231	-1.6085	-0.00082079	510.28	25.123	0.39241	21.66	21.524	21.916	-3.4629	NaN	NaN	NaN	53	22	3	0.918343	0.0024397	0.00913959	0.018461	1	126.52	22.074	1	19876000	9898	DEVIRYPK	_DEVIRYPK_			SVSP
0	0	Unmodified	0	MULTI-MSMS	QEHF1_10195_DAS_20181220201403 (2)	R1	2			3	9	621.264	621.265	1240.51	-1.546	-0.00096045	0.029826	1.853e-05	-1.5161	-0.00094192	621.265	40.313	0.28164	40.313	40.185	40.467	0	NaN	NaN	NaN	35	18	3	0.775633	0.000794453	0.0174072	0.0037451	1	134.15	3.8715	1	7412800	20873	DFSWEWTDR	_DFSWEWTDR_			CTL
0	0	Unmodified	0	MULTI-MSMS	QEHF1_10197_DAS	R3	2			3	9	621.267	621.265	1240.51	-1.2956	-0.00080493	1.3839	0.00085978	0.088286	5.4849e-05	621.265	40.802	0.31643	40.23	40.088	40.405	-0.57201	NaN	NaN	NaN	32	17	3	0.831003	0.000777484	0.020495	0.0021	1	145.63	2.6233	1	8961300	20769	DFSWEWTDR	_DFSWEWTDR_			CTL
0	0	Unmodified	0	MULTI-MSMS	QEHF1_10195_DAS_20181220201403 (2)	R1	2			17	8	456.743	456.743	911.471	-1.188	-0.0005426	0.69899	0.00031926	-0.489	-0.00022335	456.743	33.762	0.22902	33.762	33.664	33.893	0	NaN	NaN	NaN	18	13	2	0.61637	0.000435017	0.00540127	0.045772	1	104.11	43.753	1	1431800	16756	DHSTINLL	_DHSTINLL_			SVMP
0	0	Unmodified	0	MULTI-MSMS	QEHF1_10195_DAS_20181220201403 (2)	R1	4			17	24	658.339	658.089	2628.33	-1.0775	-0.00070908	0.11216	7.3812e-05	-0.96533	-0.00063527	658.34	45.124	0.68003	45.124	44.927	45.607	0	NaN	NaN	NaN	209	39	9	0.928483	0.00619979	0.0842944	1.3675e-52	3	238.96	197.7	1	450450000	23841	DHSTINLLVAVTMAHEIGHNMGIR	_DHSTINLLVAVTMAHEIGHNMGIR_			SVMP
0	0	Unmodified	0	MULTI-MSMS	QEHF1_10195_DAS_20181220201403 (2)	R1	3			17	24	877.45	877.116	2628.33	-1.6277	-0.0014277	0.47593	0.00041744	-1.1518	-0.0010103	877.451	45.123	0.44478	45.123	44.962	45.406	0	NaN	NaN	NaN	116	24	7	0.896474	0.00450409	0.0552256	5.4865e-139	2	345.35	290.68	1	97863000	23857	DHSTINLLVAVTMAHEIGHNMGIR	_DHSTINLLVAVTMAHEIGHNMGIR_			SVMP
0	0	Unmodified	0	MULTI-MSMS	QEHF1_10195_DAS_20181220201403 (2)	R1	5			17	24	526.873	526.673	2628.33	-1.2569	-0.00066197	0.17486	9.2096e-05	-1.082	-0.00056987	526.873	45.108	0.38287	45.108	44.977	45.359	-7.1054e-15	NaN	NaN	NaN	80	20	6	0.984356	0.00141115	0.0152273	1.7449e-06	1	116.48	101.47	1	27953000	23860	DHSTINLLVAVTMAHEIGHNMGIR	_DHSTINLLVAVTMAHEIGHNMGIR_			SVMP
0	0	Unmodified	0	MULTI-MSMS	QEHF1_10195_DAS_20181220201403 (2)	R1	2			17	24	1315.67	1315.17	2628.33	-2.6494	-0.0034844	1.2835	0.0016881	-1.3658	-0.0017963	1315.67	45.128	0.1537	45.128	45.008	45.162	7.1054e-15	NaN	NaN	NaN	19	6	4	0.91172	0.000644416	0.00595245	1.2189e-120	1	322.99	225.3	1	3242000	23906	DHSTINLLVAVTMAHEIGHNMGIR	_DHSTINLLVAVTMAHEIGHNMGIR_			SVMP
0	0	Unmodified	0	MULTI-MSMS	QEHF1_10195_DAS_20181220201403 (2)	R1	4			17	24	658.337	658.089	2628.33	-0.73456	-0.0004834	-2.1534	-0.0014171	-2.888	-0.0019005	658.338	47.402	0.22772	47.402	47.328	47.556	0	NaN	NaN	NaN	30	13	3	0.604113	0.000590722	0.00890861	0.00092853	1	83.905	63.091	1	2096000	25408	DHSTINLLVAVTMAHEIGHNMGIR	_DHSTINLLVAVTMAHEIGHNMGIR_			SVMP
0	0	Unmodified	0	MULTI-MSMS	QEHF1_10195_DAS_20181220201403 (2)	R1	4			17	24	658.339	658.089	2628.33	-1.6869	-0.0011101	-1.6287	-0.0010718	-3.3156	-0.002182	658.338	48.419	0.44349	48.419	48.238	48.682	0	NaN	NaN	NaN	34	31	2	0.371983	0.000303412	0.00418476	8.0886e-05	1	108.25	87.628	1	5995600	25983	DHSTINLLVAVTMAHEIGHNMGIR	_DHSTINLLVAVTMAHEIGHNMGIR_			SVMP
0	0	Unmodified	0	MULTI-MSMS	QEHF1_10195_DAS_20181220201403 (2)	R1	4			17	24	658.338	658.089	2628.33	-1.0077	-0.00066318	-0.57951	-0.00038137	-1.5873	-0.0010446	658.339	48.718	0.12702	48.718	48.682	48.809	0	NaN	NaN	NaN	22	10	3	0.681739	0.00107368	0.0380007	0.00031029	1	95.195	79.689	1	2321400	26147	DHSTINLLVAVTMAHEIGHNMGIR	_DHSTINLLVAVTMAHEIGHNMGIR_			SVMP
0	0	Unmodified	0	MULTI-MSMS	QEHF1_10195_DAS_20181220201403 (2)	R1	4			17	24	658.338	658.089	2628.33	-0.41108	-0.00027052	-2.3885	-0.0015719	-2.7996	-0.0018424	658.337	48.947	0.30046	48.947	48.789	49.09	0	NaN	NaN	NaN	45	28	3	0.551796	0.000856476	0.022739	8.0628e-05	1	108.28	85.901	1	3933700	26303	DHSTINLLVAVTMAHEIGHNMGIR	_DHSTINLLVAVTMAHEIGHNMGIR_			SVMP
0	0	Unmodified	0	MULTI-MSMS	QEHF1_10195_DAS_20181220201403 (2)	R1	4			17	24	658.338	658.089	2628.33	-1.0959	-0.00072121	-1.0624	-0.00069914	-2.1583	-0.0014203	658.339	49.83	0.34292	49.83	49.772	50.115	0	NaN	NaN	NaN	59	24	4	0.611735	0.000788397	0.0063717	0.00015101	1	101.89	77.347	1	4253700	26887	DHSTINLLVAVTMAHEIGHNMGIR	_DHSTINLLVAVTMAHEIGHNMGIR_			SVMP
0	0	Unmodified	0	MULTI-MSMS	QEHF1_10195_DAS_20181220201403 (2)	R1	4			17	24	658.088	658.089	2628.33	-1.4203	-0.00093471	-0.37754	-0.00024846	-1.7979	-0.0011832	658.339	51.419	0.35155	51.419	51.35	51.702	0	NaN	NaN	NaN	31	25	2	0.498778	0.000341587	0.00110893	0.0073974	1	67.864	55.898	1	2998000	27783	DHSTINLLVAVTMAHEIGHNMGIR	_DHSTINLLVAVTMAHEIGHNMGIR_			SVMP
0	0	Unmodified	0	MULTI-MSMS	QEHF1_10195_DAS_20181220201403 (2)	R1	4			17	24	658.337	658.089	2628.33	-1.2761	-0.00083982	-0.71235	-0.00046879	-1.9885	-0.0013086	658.339	52.422	0.28546	52.422	52.224	52.51	0	NaN	NaN	NaN	33	23	2	0.648355	0.000798127	0.00804344	0.0045146	1	72.99	57.484	1	3037700	28400	DHSTINLLVAVTMAHEIGHNMGIR	_DHSTINLLVAVTMAHEIGHNMGIR_			SVMP
0	0	Unmodified	0	MULTI-MSMS	QEHF1_10195_DAS_20181220201403 (2)	R1	4			17	24	658.336	658.089	2628.33	-0.67029	-0.00044111	-1.4282	-0.00093989	-2.0985	-0.001381	658.338	53.63	0.23631	53.63	53.576	53.812	7.1054e-15	NaN	NaN	NaN	41	17	4	0.77194	0.00137596	0.0187852	0.0036179	1	74.584	53.214	1	2711800	29160	DHSTINLLVAVTMAHEIGHNMGIR	_DHSTINLLVAVTMAHEIGHNMGIR_			SVMP
0	0	Unmodified	0	MULTI-MSMS	QEHF1_10195_DAS_20181220201403 (2)	R1	4			17	24	658.341	658.089	2628.33	-0.7091	-0.00046665	-0.66477	-0.00043748	-1.3739	-0.00090413	658.339	53.893	0.29053	53.893	53.758	54.049	0	NaN	NaN	NaN	36	19	3	0.522697	0.000592595	0.0152926	0.007568	1	67.56	48.522	1	1980500	29325	DHSTINLLVAVTMAHEIGHNMGIR	_DHSTINLLVAVTMAHEIGHNMGIR_			SVMP
0	0	Unmodified	0	MULTI-SECPEP	QEHF1_10195_DAS_20181220201403 (2)	R1	4			17	24	658.532	658.089	2628.33	-1.0728	-0.00070601	-1.3379	-0.00088048	-2.4107	-0.0015865	658.338	58.826	0.3336	58.826	58.58	58.914	0	NaN	NaN	NaN	43	30	2	NaN	NaN	NaN	0.035098	1	64.295	49.054	1	3417600	32179	DHSTINLLVAVTMAHEIGHNMGIR	_DHSTINLLVAVTMAHEIGHNMGIR_			SVMP
0	0	Unmodified	0	MULTI-MSMS	QEHF1_10196_DAS	R2	4			17	24	658.59	658.089	2628.33	-1.0482	-0.00068983	0.076803	5.0543e-05	-0.97143	-0.00063929	658.34	46.239	0.78206	45.101	44.95	45.732	-1.1381	NaN	NaN	NaN	215	38	9	0.981504	0.0124272	0.117689	6.3769e-63	3	245.66	211.44	1	392570000	23256	DHSTINLLVAVTMAHEIGHNMGIR	_DHSTINLLVAVTMAHEIGHNMGIR_			SVMP
0	0	Unmodified	0	MULTI-MSMS	QEHF1_10196_DAS	R2	3			17	24	877.45	877.116	2628.33	-3.2168	-0.0028215	1.7231	0.0015114	-1.4937	-0.0013101	877.452	46.237	0.43552	45.099	44.973	45.409	-1.1381	NaN	NaN	NaN	85	19	6	0.929637	0.00681512	0.0886569	4.8602e-139	1	346.22	275.8	1	84377000	23277	DHSTINLLVAVTMAHEIGHNMGIR	_DHSTINLLVAVTMAHEIGHNMGIR_			SVMP
0	0	Unmodified	0	MULTI-MSMS	QEHF1_10196_DAS	R2	5			17	24	526.873	526.673	2628.33	-1.5066	-0.0007935	0.32838	0.00017295	-1.1783	-0.00062056	526.873	46.271	0.4462	45.133	44.963	45.409	-1.1381	NaN	NaN	NaN	85	20	6	0.990222	0.00288861	0.0428506	2.0228e-10	1	142.99	123.68	1	25819000	23278	DHSTINLLVAVTMAHEIGHNMGIR	_DHSTINLLVAVTMAHEIGHNMGIR_			SVMP
0	0	Unmodified	0	MULTI-MSMS	QEHF1_10196_DAS	R2	4			17	24	658.589	658.089	2628.33	-1.2418	-0.00081722	-2.202	-0.0014491	-3.4438	-0.0022663	658.339	49.538	0.24773	48.468	48.321	48.568	-1.0698	NaN	NaN	NaN	17	12	2	0.689394	0.00068897	0.0182113	0.00074764	1	87.208	66.471	1	2910600	25424	DHSTINLLVAVTMAHEIGHNMGIR	_DHSTINLLVAVTMAHEIGHNMGIR_			SVMP
0	0	Unmodified	0	MULTI-MSMS	QEHF1_10196_DAS	R2	4			17	24	658.338	658.089	2628.33	-1.296	-0.0008529	0.30895	0.00020332	-0.98708	-0.00064958	658.34	50.883	0.14204	49.835	49.766	49.908	-1.0487	NaN	NaN	NaN	22	15	2	0.399677	0.000336778	0.00785908	0.0018766	1	77.681	54.508	1	691550	26196	DHSTINLLVAVTMAHEIGHNMGIR	_DHSTINLLVAVTMAHEIGHNMGIR_			SVMP
0	0	Unmodified	0	MULTI-MSMS	QEHF1_10196_DAS	R2	4			17	24	658.339	658.089	2628.33	-0.64415	-0.00042391	-0.26528	-0.00017458	-0.90943	-0.00059849	658.339	53.58	0.43892	52.559	52.253	52.692	-1.0214	NaN	NaN	NaN	29	21	2	0.554819	0.000480393	0.0085053	0.0020982	1	77.287	61.19	1	3086100	27825	DHSTINLLVAVTMAHEIGHNMGIR	_DHSTINLLVAVTMAHEIGHNMGIR_			SVMP
0	0	Unmodified	0	MULTI-MSMS	QEHF1_10197_DAS	R3	4			17	24	658.589	658.089	2628.33	-0.72848	-0.00047941	-0.35723	-0.00023509	-1.0857	-0.0007145	658.34	45.452	0.70803	45.05	44.871	45.579	-0.40137	NaN	NaN	NaN	195	37	8	0.973567	0.00597074	0.0684416	1.4593e-42	3	219.34	182.23	1	601800000	23640	DHSTINLLVAVTMAHEIGHNMGIR	_DHSTINLLVAVTMAHEIGHNMGIR_			SVMP
0	0	Unmodified	0	MULTI-MSMS	QEHF1_10197_DAS	R3	5			17	24	526.672	526.673	2628.33	-1.3895	-0.0007318	0.034981	1.8423e-05	-1.3545	-0.00071337	526.873	45.478	0.41907	45.076	44.902	45.321	-0.40137	NaN	NaN	NaN	70	21	6	0.946166	0.00116711	0.0112296	1.279e-22	1	173.09	148.22	1	30487000	23670	DHSTINLLVAVTMAHEIGHNMGIR	_DHSTINLLVAVTMAHEIGHNMGIR_			SVMP
0	0	Unmodified	0	MULTI-MSMS	QEHF1_10197_DAS	R3	3			17	24	877.449	877.116	2628.33	-1.3026	-0.0011425	-0.39988	-0.00035074	-1.7025	-0.0014932	877.45	45.449	0.43174	45.048	44.902	45.333	-0.40137	NaN	NaN	NaN	86	22	7	0.963632	0.0118893	0.131558	2.8391e-159	1	366.67	289.28	1	112740000	23682	DHSTINLLVAVTMAHEIGHNMGIR	_DHSTINLLVAVTMAHEIGHNMGIR_			SVMP
0	0	Unmodified	0	MULTI-MSMS	QEHF1_10197_DAS	R3	2			17	24	1316.17	1315.17	2628.33	-0.77138	-0.0010145	-1.1614	-0.0015274	-1.9328	-0.0025419	1316.17	45.446	0.12715	45.045	44.963	45.09	-0.40137	NaN	NaN	NaN	9	5	3	0.908577	0.000137923	0.00477899	1.7717e-89	1	283.34	210.41	1	2779900	23724	DHSTINLLVAVTMAHEIGHNMGIR	_DHSTINLLVAVTMAHEIGHNMGIR_			SVMP
0	0	Unmodified	0	MULTI-MSMS	QEHF1_10197_DAS	R3	4			17	24	658.338	658.089	2628.33	-0.89035	-0.00058593	-1.2893	-0.00084846	-2.1796	-0.0014344	658.338	48.62	0.4767	48.288	47.972	48.449	-0.33211	NaN	NaN	NaN	65	35	3	0.427226	0.000269076	0.00354014	0.00052697	1	91.238	69.868	1	1770300	25592	DHSTINLLVAVTMAHEIGHNMGIR	_DHSTINLLVAVTMAHEIGHNMGIR_			SVMP
0	0	Unmodified	0	MULTI-MSMS	QEHF1_10197_DAS	R3	4			17	24	658.339	658.089	2628.33	-0.64525	-0.00042463	-1.4693	-0.00096695	-2.1146	-0.0013916	658.338	49.223	0.31735	48.899	48.712	49.029	-0.32453	NaN	NaN	NaN	45	33	2	0.556305	0.000356607	0.00841885	2.5314e-10	1	140.73	113.6	1	5914100	25981	DHSTINLLVAVTMAHEIGHNMGIR	_DHSTINLLVAVTMAHEIGHNMGIR_			SVMP
0	0	Unmodified	0	MULTI-MSMS	QEHF1_10197_DAS	R3	4			17	24	658.337	658.089	2628.33	-0.8352	-0.00054964	-1.5207	-0.0010007	-2.3559	-0.0015504	658.338	49.654	0.26155	49.329	49.13	49.391	-0.32453	NaN	NaN	NaN	51	22	3	0.417949	0.00020845	0.00316949	0.0007796	1	86.625	64.507	1	2649300	26167	DHSTINLLVAVTMAHEIGHNMGIR	_DHSTINLLVAVTMAHEIGHNMGIR_			SVMP
0	0	Unmodified	0	MULTI-MSMS	QEHF1_10197_DAS	R3	4			17	24	658.338	658.089	2628.33	-0.78735	-0.00051814	-0.98555	-0.00064858	-1.7729	-0.0011667	658.338	49.852	0.27215	49.533	49.396	49.669	-0.31948	NaN	NaN	NaN	75	23	4	0.817497	0.000548149	0.00543465	0.00010577	1	106	77.183	1	2698900	26368	DHSTINLLVAVTMAHEIGHNMGIR	_DHSTINLLVAVTMAHEIGHNMGIR_			SVMP
0	0	Unmodified	0	MULTI-MSMS	QEHF1_10197_DAS	R3	4			17	24	658.589	658.089	2628.33	-0.81838	-0.00053856	-0.46747	-0.00030763	-1.2858	-0.0008462	658.339	50.054	0.10994	49.735	49.716	49.826	-0.31948	NaN	NaN	NaN	28	9	4	0.919642	0.000642121	0.0124968	2.1517e-06	1	115.39	93.152	1	4238900	26537	DHSTINLLVAVTMAHEIGHNMGIR	_DHSTINLLVAVTMAHEIGHNMGIR_			SVMP
0	0	Unmodified	0	MULTI-SECPEP	QEHF1_10197_DAS	R3	4			17	24	658.338	658.089	2628.33	-0.88459	-0.00058214	-1.3741	-0.0009043	-2.2587	-0.0014864	658.338	46.715	0.43363	46.356	46.267	46.7	-0.35881	NaN	NaN	NaN	71	37	3	0.14261	0.000200212	0.00162681	0.0013591	1	88.836	67.365	1	7609600	24590	DHSTINLLVAVTMAHEIGHNMGIR	_DHSTINLLVAVTMAHEIGHNMGIR_			SVMP
1	0	Deamidation (NQ)	0	MULTI-MSMS	QEHF1_10195_DAS_20181220201403 (2)	R1	4			17	24	658.585	658.335	2629.31	-1.9289	-0.0012699	0.19575	0.00012887	-1.7332	-0.001141	658.586	45.766	0.43274	45.766	45.561	45.994	-7.1054e-15	NaN	NaN	NaN	100	29	5	0.644765	0.00102375	0.00881221	8.8558e-05	1	107.56	80.284	2	20686000	24376	DHSTINLLVAVTMAHEIGHNMGIR	_DHSTIN(Deamidation (NQ))LLVAVTMAHEIGHNMGIR_	DHSTIN(1)LLVAVTMAHEIGHNMGIR		SVMP
1	0	Deamidation (NQ)	0	MULTI-MSMS	QEHF1_10195_DAS_20181220201403 (2)	R1	4			17	24	658.586	658.335	2629.31	-1.3599	-0.00089529	0.99751	0.0006567	-0.36241	-0.00023859	658.587	46.293	0.75576	46.293	45.925	46.681	0	NaN	NaN	NaN	196	56	5	0.910766	0.00320849	0.0191139	1.1381e-15	2	158.73	135.44	2	34483000	24703	DHSTINLLVAVTMAHEIGHNMGIR	_DHSTINLLVAVTMAHEIGHN(Deamidation (NQ))MGIR_	DHSTINLLVAVTMAHEIGHN(1)MGIR		SVMP
1	0	Deamidation (NQ)	0	MULTI-MSMS	QEHF1_10195_DAS_20181220201403 (2)	R1	3			17	24	877.776	877.444	2629.31	-1.9078	-0.001674	1.796	0.0015759	-0.11179	-9.809e-05	877.78	46.284	0.32223	46.284	46.103	46.426	-7.1054e-15	NaN	NaN	NaN	67	23	4	0.892713	0.000756676	0.00487667	1.5684e-06	1	118.22	98.634	2	9056400	24600	DHSTINLLVAVTMAHEIGHNMGIR	_DHSTINLLVAVTMAHEIGHN(Deamidation (NQ))MGIR_	DHSTINLLVAVTMAHEIGHN(1)MGIR		SVMP
1	0	Deamidation (NQ)	0	MULTI-MSMS	QEHF1_10196_DAS	R2	4			17	24	658.339	658.335	2629.31	-1.4984	-0.00098642	2.9757	0.001959	1.4773	0.00097257	658.588	47.063	0.35803	45.948	45.72	46.078	-1.115	NaN	NaN	NaN	77	23	4	0.704809	0.00181484	0.0183634	2.866e-07	1	130.87	105.66	2	16251000	23767	DHSTINLLVAVTMAHEIGHNMGIR	_DHSTIN(Deamidation (NQ))LLVAVTMAHEIGHNMGIR_	DHSTIN(1)LLVAVTMAHEIGHNMGIR		SVMP
1	0	Deamidation (NQ)	0	MULTI-MSMS	QEHF1_10196_DAS	R2	4			17	24	658.838	658.335	2629.31	-1.6572	-0.001091	1.8923	0.0012458	0.23516	0.00015481	658.587	47.36	0.62883	46.246	46.009	46.638	-1.1133	NaN	NaN	NaN	126	40	5	0.851745	0.00151304	0.0124577	7.1814e-05	2	109.08	81.581	2	26432000	24127	DHSTINLLVAVTMAHEIGHNMGIR	_DHSTINLLVAVTMAHEIGHN(Deamidation (NQ))MGIR_	DHSTINLLVAVTMAHEIGHN(1)MGIR		SVMP
1	0	Deamidation (NQ)	0	MULTI-MSMS	QEHF1_10196_DAS	R2	3			17	24	877.777	877.444	2629.31	-3.8474	-0.0033759	3.9811	0.0034932	0.13371	0.00011732	877.782	47.349	0.21697	46.234	46.116	46.333	-1.115	NaN	NaN	NaN	24	11	4	0.710043	0.000658501	0.00511287	9.5651e-16	1	160.57	138.95	2	6374400	24004	DHSTINLLVAVTMAHEIGHNMGIR	_DHSTINLLVAVTMAHEIGHN(Deamidation (NQ))MGIR_	DHSTINLLVAVTMAHEIGHN(1)MGIR		SVMP
1	0	Deamidation (NQ)	0	MULTI-MSMS	QEHF1_10197_DAS	R3	4			17	24	658.587	658.335	2629.31	-0.91342	-0.00060134	2.6668	0.0017556	1.7533	0.0011543	658.587	46.556	0.2742	46.197	45.963	46.238	-0.35881	NaN	NaN	NaN	41	17	3	0.224054	0.00037997	0.00172944	0.0071133	1	68.369	41.627	2	7414700	24419	DHSTINLLVAVTMAHEIGHNMGIR	_DHSTINLLVAVTMAHEIGHN(Deamidation (NQ))MGIR_	DHSTIN(0.19)LLVAVTMAHEIGHN(0.81)MGIR		SVMP
1	0	Deamidation (NQ)	0	MSMS	QEHF1_10197_DAS	R3	3			17	24	877.442	877.444	2629.31	NaN	NaN	NaN	NaN	NaN	NaN	NaN	46.248	1	45.87	45.37	46.37	-0.37829	NaN	NaN	NaN	NaN	NaN	NaN	NaN	NaN	NaN	0.02191	1	61.524	30.599	2	NaN	24212	DHSTINLLVAVTMAHEIGHNMGIR	_DHSTIN(Deamidation (NQ))LLVAVTMAHEIGHNMGIR_	DHSTIN(1)LLVAVTMAHEIGHNMGIR		SVMP
0	1	Oxidation (M)	0	MULTI-MSMS	QEHF1_10196_DAS	R2	4			17	24	662.09	662.088	2644.32	-0.57914	-0.00038344	0.33163	0.00021957	-0.24751	-0.00016387	662.339	42.297	0.42129	40.828	40.644	41.065	-1.4695	NaN	NaN	NaN	46	20	3	0	0	0	0.044378	1	57.068	43.613	2	4418300	20758	DHSTINLLVAVTMAHEIGHNMGIR	_DHSTINLLVAVTM(Oxidation (M))AHEIGHNMGIR_		DHSTINLLVAVTM(0.992)AHEIGHNM(0.008)GIR	SVMP
0	1	Oxidation (M)	0	MULTI-MSMS	QEHF1_10197_DAS	R3	4			17	24	662.587	662.088	2644.32	-1.1195	-0.0007412	0.98678	0.00065334	-0.13271	-8.7863e-05	662.339	41.383	0.54416	40.837	40.643	41.187	-0.54568	NaN	NaN	NaN	127	49	4	0.528293	0.000821215	0.0044084	1.7583e-06	1	116.35	89.292	2	6574900	21118	DHSTINLLVAVTMAHEIGHNMGIR	_DHSTINLLVAVTM(Oxidation (M))AHEIGHNMGIR_		DHSTINLLVAVTM(0.909)AHEIGHNM(0.091)GIR	SVMP
0	0	Unmodified	0	MULTI-MSMS	QEHF1_10195_DAS_20181220201403 (2)	R1	3			114;127;44;71;72	15	573.332	573.333	1716.98	-1.7906	-0.0010266	0.84283	0.00048322	-0.94774	-0.00054337	573.333	41.168	0.51773	41.168	40.979	41.497	7.1054e-15	NaN	NaN	NaN	130	33	5	0.925543	0.00213058	0.0181972	0.0093216	2	82.102	53.469	1	35399000	21369	DIVINDLSLIHQLPK	_DIVINDLSLIHQLPK_			LAAO
0	0	Unmodified	0	MULTI-MSMS	QEHF1_10195_DAS_20181220201403 (2)	R1	2			114;127;44;71;72	15	859.997	859.496	1716.98	-1.5777	-0.001356	0.75162	0.00064602	-0.82603	-0.00070997	859.998	41.151	0.36627	41.151	41.02	41.386	0	NaN	NaN	NaN	64	23	3	0.508874	0.00212946	0.02336	1.9388e-08	1	168.31	105.49	1	12764000	21461	DIVINDLSLIHQLPK	_DIVINDLSLIHQLPK_			LAAO
0	0	Unmodified	0	MULTI-MSMS	QEHF1_10196_DAS	R2	2			114;127;44;71;72	15	859.997	859.496	1716.98	-1.9978	-0.0017171	1.4859	0.0012771	-0.51185	-0.00043993	859.999	42.429	0.23479	40.959	40.856	41.091	-1.4695	NaN	NaN	NaN	22	10	3	0.761155	0.00101527	0.0114045	0.0017024	1	104.59	60.284	1	2993500	20917	DIVINDLSLIHQLPK	_DIVINDLSLIHQLPK_			LAAO
0	0	Unmodified	0	MULTI-MSMS	QEHF1_10195_DAS_20181220201403 (2)	R1	2			68	9	543.8	543.801	1085.59	-1.5647	-0.0008509	0.24358	0.00013246	-1.3212	-0.00071844	543.801	43.727	0.8564	43.727	43.424	44.28	7.1054e-15	NaN	NaN	NaN	168	67	4	0.946473	0.0039883	0.0288905	1.2696e-05	3	180.7	71.692	1	24094000	23093	DLDVWIGLR	_DLDVWIGLR_			CTL
0	0	Unmodified	0	MULTI-MSMS	QEHF1_10195_DAS_20181220201403 (2)	R1	2			68	9	543.8	543.801	1085.59	-1.8839	-0.0010245	0.79243	0.00043092	-1.0915	-0.00059354	543.801	44.567	1.0306	44.567	44.28	45.311	0	NaN	NaN	NaN	119	69	2	0.813313	0.000678416	0.0111001	0.020132	3	104.37	36.971	1	3700100	23577	DLDVWIGLR	_DLDVWIGLR_			CTL
0	0	Unmodified	0	MULTI-MSMS	QEHF1_10196_DAS	R2	2			68	9	543.8	543.801	1085.59	-2.0515	-0.0011156	0.5281	0.00028718	-1.5234	-0.00082845	543.801	44.659	0.90539	43.454	43.252	44.157	-1.2055	NaN	NaN	NaN	117	72	4	0.981858	0.000645401	0.00453182	2.526e-05	2	172.97	69.678	1	25763000	22436	DLDVWIGLR	_DLDVWIGLR_			CTL
0	0	Unmodified	0	MULTI-MSMS	QEHF1_10196_DAS	R2	2			68	9	543.8	543.801	1085.59	-1.4688	-0.00079876	0.23893	0.00012993	-1.2299	-0.00066883	543.801	45.593	1.1342	44.425	44.195	45.329	-1.1676	NaN	NaN	NaN	108	68	2	0.96664	0.000470486	0.00914406	0.021529	3	102.72	34.393	1	3378500	23162	DLDVWIGLR	_DLDVWIGLR_			CTL
0	0	Unmodified	0	MULTI-MSMS	QEHF1_10197_DAS	R3	2			68	9	543.8	543.801	1085.59	-1.736	-0.00094406	0.73783	0.00040123	-0.99821	-0.00054283	543.801	44.012	0.77229	43.555	43.314	44.087	-0.45693	NaN	NaN	NaN	134	64	4	0.972323	0.0056133	0.181325	1.4101e-08	3	194.27	80.613	1	46554000	22886	DLDVWIGLR	_DLDVWIGLR_			CTL
0	0	Unmodified	0	MULTI-MSMS	QEHF1_10197_DAS	R3	2			68	9	543.8	543.801	1085.59	-1.5249	-0.00082925	0.44168	0.00024019	-1.0832	-0.00058907	543.801	44.769	1.1784	44.341	44.116	45.294	-0.42807	NaN	NaN	NaN	139	84	2	0.83972	0.000425778	0.00799282	0.010326	2	116.54	37.426	1	4722000	23651	DLDVWIGLR	_DLDVWIGLR_			CTL
0	0	Unmodified	0	MULTI-MSMS	QEHF1_10195_DAS_20181220201403 (2)	R1	2			87	12	712.848	712.849	1423.68	-1.0218	-0.00072839	-0.089685	-6.3932e-05	-1.1115	-0.00079232	712.849	27.478	0.23644	27.478	27.39	27.627	0	NaN	NaN	NaN	49	19	3	0.978707	0.00134809	0.0079409	0.00037797	1	154.05	90.837	1	18715000	12763	DLHPELSEDEIK	_DLHPELSEDEIK_			HYA
0	0	Unmodified	0	MULTI-MSMS	QEHF1_10197_DAS	R3	3			87	12	475.568	475.568	1423.68	-0.42089	-0.00020016	-1.2118	-0.00057627	-1.6326	-0.00077643	475.568	28.386	0.28272	27.524	27.368	27.651	-0.86206	NaN	NaN	NaN	27	11	3	0.62431	0.00175734	0.0171789	0.010481	1	108.24	59.422	1	15526000	12872	DLHPELSEDEIK	_DLHPELSEDEIK_			HYA
0	0	Unmodified	0	MULTI-MSMS	QEHF1_10195_DAS_20181220201403 (2)	R1	4			77	19	515.784	515.533	2058.1	-1.2438	-0.0006412	0.53492	0.00027577	-0.70883	-0.00036543	515.784	45.289	0.17635	45.289	45.196	45.372	0	NaN	NaN	NaN	22	10	3	0.934281	0.000590085	0.00820826	0.033899	1	59.434	41.945	1	1746800	24016	DLLVAVTMAHELGHNLGIR	_DLLVAVTMAHELGHNLGIR_			SVMP
0	0	Unmodified	0	MULTI-MSMS	QEHF1_10195_DAS_20181220201403 (2)	R1	3			77	19	687.041	687.042	2058.1	-0.96675	-0.0006642	0.052787	3.6267e-05	-0.91396	-0.00062793	687.377	45.289	0.28663	45.289	45.14	45.427	0	NaN	NaN	NaN	61	16	5	0.631078	0.00256909	0.0520619	2.4691e-09	1	136.2	87.656	1	12765000	24035	DLLVAVTMAHELGHNLGIR	_DLLVAVTMAHELGHNLGIR_			SVMP
1	0	Deamidation (NQ)	0	MULTI-MSMS	QEHF1_10196_DAS	R2	2			4;77	14	757.361	757.364	1512.71	-1.144	-0.00086643	-0.11429	-8.6556e-05	-1.2583	-0.00095298	757.364	38.614	0.2361	36.648	36.504	36.74	-1.966	NaN	NaN	NaN	19	10	3	0.843417	0.000911796	0.00846335	0.04815	1	70.808	40.554	3	4852200	18497	DMINVQPAAPQTLD	_DMINVQPAAPQ(Deamidation (NQ))TLD_	DMINVQPAAPQ(1)TLD		SVMP
1	0	Deamidation (NQ)	0	MULTI-MSMS	QEHF1_10195_DAS_20181220201403 (2)	R1	2			4;77	16	874.913	874.414	1746.81	-1.7572	-0.0015365	-3.3279	-0.00291	-5.0851	-0.0044465	874.411	43.518	0.25044	43.518	43.393	43.644	0	NaN	NaN	NaN	33	15	3	0.955105	0.00119748	0.0150908	0.011951	1	77.124	45.63	3	4542300	22933	DMINVQPAAPQTLDSF	_DMINVQ(Deamidation (NQ))PAAPQTLDSF_	DMIN(0.013)VQ(0.984)PAAPQ(0.004)TLDSF		SVMP
0	0	Unmodified	0	MULTI-MSMS	QEHF1_10195_DAS_20181220201403 (2)	R1	2			4;77	17	902.438	902.433	1802.85	-0.47529	-0.00042892	-2.0797	-0.0018768	-2.555	-0.0023057	902.933	41.878	0.2819	41.878	41.727	42.009	0	NaN	NaN	NaN	42	13	4	0.392638	0.00221795	0.0310682	0.036236	1	63.473	37.461	1	10609000	21844	DMINVQPAAPQTLDSFG	_DMINVQPAAPQTLDSFG_			SVMP
0	0	Unmodified	0	MULTI-MSMS	QEHF1_10196_DAS	R2	2			4;77	17	902.934	902.433	1802.85	-0.082842	-7.476e-05	-1.3205	-0.0011917	-1.4033	-0.0012664	902.432	42.937	0.2517	41.599	41.451	41.703	-1.338	NaN	NaN	NaN	26	11	3	0.945815	0.00393187	0.0560244	0.001222	1	95.618	51.43	1	10603000	21237	DMINVQPAAPQTLDSFG	_DMINVQPAAPQTLDSFG_			SVMP
1	0	Deamidation (NQ)	0	MULTI-MSMS	QEHF1_10195_DAS_20181220201403 (2)	R1	2			4;77	17	902.923	902.925	1803.83	-1.3259	-0.0011972	-0.23225	-0.0002097	-1.5581	-0.0014069	902.924	42.675	0.42076	42.675	42.374	42.794	0	NaN	NaN	NaN	69	24	4	0.757575	0.00130562	0.0373474	0.0087224	2	77.387	37.47	3	8630800	22418	DMINVQPAAPQTLDSFG	_DMINVQ(Deamidation (NQ))PAAPQTLDSFG_	DMIN(0.015)VQ(0.985)PAAPQTLDSFG		SVMP
1	0	Deamidation (NQ)	0	MULTI-MSMS	QEHF1_10196_DAS	R2	2			4;77	17	902.926	902.925	1803.83	-0.2408	-0.00021743	-0.86496	-0.00078099	-1.1058	-0.00099842	902.924	43.722	0.44174	42.463	42.175	42.616	-1.2591	NaN	NaN	NaN	51	18	4	0.781217	0.00075845	0.0218532	0.028838	1	67.214	41.918	3	11962000	21807	DMINVQPAAPQTLDSFG	_DMINVQ(Deamidation (NQ))PAAPQTLDSFG_	DMIN(0.017)VQ(0.983)PAAPQTLDSFG		SVMP
0	0	Unmodified	0	MULTI-MSMS	QEHF1_10196_DAS	R2	2			4;77	19	1060.49	1059.99	2117.97	-1.0291	-0.0010908	-0.81778	-0.00086684	-1.8469	-0.0019577	1060.49	48.404	0.21914	47.321	47.245	47.464	-1.0824	NaN	NaN	NaN	26	10	4	0.965656	0.000743293	0.00761561	0.017988	1	65.395	34.523	1	2549600	24663	DMINVQPAAPQTLDSFGEW	_DMINVQPAAPQTLDSFGEW_			SVMP
0	0	Unmodified	0	MULTI-MSMS	QEHF1_10195_DAS_20181220201403 (2)	R1	2			4;77	20	1138.54	1138.04	2274.07	-2.0673	-0.0023527	-3.6657	-0.0041717	-5.7331	-0.0065245	1138.54	37.551	0.26281	37.551	37.406	37.669	0	NaN	NaN	NaN	67	22	4	0.62552	0.0018971	0.0107097	1.586e-06	1	130.31	87.229	1	16625000	19128	DMINVQPAAPQTLDSFGEWR	_DMINVQPAAPQTLDSFGEWR_			SVMP
0	0	Unmodified	0	MULTI-MSMS	QEHF1_10195_DAS_20181220201403 (2)	R1	2			4;77	20	1138.54	1138.04	2274.07	-1.7289	-0.0019675	-0.22079	-0.00025127	-1.9497	-0.0022188	1138.55	42.386	0.65505	42.386	42.255	42.91	0	NaN	NaN	NaN	182	35	8	0.994333	0.0331108	0.453664	5.738e-110	2	318.95	233.43	1	875740000	22315	DMINVQPAAPQTLDSFGEWR	_DMINVQPAAPQTLDSFGEWR_			SVMP
0	0	Unmodified	0	MULTI-MSMS	QEHF1_10195_DAS_20181220201403 (2)	R1	3			4;77	20	759.365	759.032	2274.07	-1.3818	-0.0010489	-0.4079	-0.00030961	-1.7897	-0.0013585	759.366	42.447	0.50389	42.447	42.255	42.759	7.1054e-15	NaN	NaN	NaN	142	27	7	0.659316	0.0039326	0.0483668	7.1706e-20	2	174.19	150.51	1	518200000	22157	DMINVQPAAPQTLDSFGEWR	_DMINVQPAAPQTLDSFGEWR_			SVMP
0	0	Unmodified	0	MULTI-MSMS	QEHF1_10195_DAS_20181220201403 (2)	R1	2			4;77	20	1138.54	1138.04	2274.07	-1.5608	-0.0017762	-3.5997	-0.0040966	-5.1605	-0.0058729	1138.54	68.018	0.14709	68.018	67.93	68.077	0	NaN	NaN	NaN	36	21	2	0.865275	0.000702211	0.0120695	0.011098	1	70.412	45.09	1	1262400	37734	DMINVQPAAPQTLDSFGEWR	_DMINVQPAAPQTLDSFGEWR_			SVMP
0	0	Unmodified	0	MSMS	QEHF1_10195_DAS_20181220201403 (2)	R1	2			4;77	20	1138.04	1138.04	2274.07	NaN	NaN	NaN	NaN	NaN	NaN	NaN	45.726	1	45.726	45.226	46.226	0	NaN	NaN	NaN	NaN	NaN	NaN	NaN	NaN	NaN	3.9398e-05	1	93.823	68.501	1	NaN	24296	DMINVQPAAPQTLDSFGEWR	_DMINVQPAAPQTLDSFGEWR_			SVMP
0	0	Unmodified	0	MULTI-MSMS	QEHF1_10196_DAS	R2	2			4;77	20	1138.54	1138.04	2274.07	-1.0728	-0.0012208	-0.66996	-0.00076244	-1.7427	-0.0019833	1138.55	43.459	0.5793	42.2	42.05	42.629	-1.2591	NaN	NaN	NaN	132	24	7	0.99603	0.0291497	0.450397	6.4842e-94	2	298.78	219.88	1	562960000	21680	DMINVQPAAPQTLDSFGEWR	_DMINVQPAAPQTLDSFGEWR_			SVMP
0	0	Unmodified	0	MULTI-MSMS	QEHF1_10196_DAS	R2	3			4;77	20	759.364	759.032	2274.07	-0.8167	-0.0006199	-1.2143	-0.00092172	-2.031	-0.0015416	759.365	43.448	0.54392	42.189	42.05	42.594	-1.2591	NaN	NaN	NaN	110	22	7	0.963852	0.0241802	0.398075	4.8746e-27	1	199.15	169.88	1	306410000	21539	DMINVQPAAPQTLDSFGEWR	_DMINVQPAAPQTLDSFGEWR_			SVMP
0	0	Unmodified	0	MULTI-MSMS	QEHF1_10196_DAS	R2	2			4;77	20	1138.54	1138.04	2274.07	-1.6282	-0.0018529	-3.3147	-0.0037723	-4.9428	-0.0056252	1138.54	46.257	0.39894	45.119	44.985	45.384	-1.1381	NaN	NaN	NaN	39	17	3	0.961427	0.00183118	0.0158559	0.04909	1	57.288	31.759	1	5266600	23326	DMINVQPAAPQTLDSFGEWR	_DMINVQPAAPQTLDSFGEWR_			SVMP
0	0	Unmodified	0	MSMS	QEHF1_10196_DAS	R2	2			4;77	20	1138.04	1138.04	2274.07	NaN	NaN	NaN	NaN	NaN	NaN	NaN	55.997	1	55.01	54.51	55.51	-0.9877	NaN	NaN	NaN	NaN	NaN	NaN	NaN	NaN	NaN	0.03467	1	60.628	35.307	1	NaN	29307	DMINVQPAAPQTLDSFGEWR	_DMINVQPAAPQTLDSFGEWR_			SVMP
0	0	Unmodified	0	MULTI-MSMS	QEHF1_10197_DAS	R3	2			4;77	20	1138.54	1138.04	2274.07	-1.8405	-0.0020946	-0.60648	-0.0006902	-2.447	-0.0027848	1138.55	42.807	0.8403	42.319	42.157	42.997	-0.48723	NaN	NaN	NaN	172	36	8	0.98725	0.0648244	1	9.2738e-95	2	313.88	231.96	1	1016700000	22155	DMINVQPAAPQTLDSFGEWR	_DMINVQPAAPQTLDSFGEWR_			SVMP
0	0	Unmodified	0	MULTI-MSMS	QEHF1_10197_DAS	R3	3			4;77	20	759.365	759.032	2274.07	-0.49454	-0.00037537	-1.3597	-0.0010321	-1.8542	-0.0014074	759.365	42.83	0.7409	42.343	42.157	42.898	-0.48723	NaN	NaN	NaN	154	32	7	0.9229	0.019428	0.198675	1.0875e-26	2	189.77	162.07	1	493360000	22007	DMINVQPAAPQTLDSFGEWR	_DMINVQPAAPQTLDSFGEWR_			SVMP
0	0	Unmodified	0	MULTI-MSMS	QEHF1_10197_DAS	R3	2			4;77	20	1138.54	1138.04	2274.07	-2.5763	-0.0029319	-1.7852	-0.0020316	-4.3614	-0.0049635	1138.54	44.726	0.34343	44.298	44.136	44.479	-0.42807	NaN	NaN	NaN	45	31	2	0.568991	0.000216907	0.00179305	6.4936e-10	1	147.35	106.8	1	6843900	23200	DMINVQPAAPQTLDSFGEWR	_DMINVQPAAPQTLDSFGEWR_			SVMP
0	0	Unmodified	0	MULTI-MSMS	QEHF1_10197_DAS	R3	2			4;77	20	1138.04	1138.04	2274.07	-1.4885	-0.001694	-4.1452	-0.0047174	-5.6337	-0.0064114	1138.54	45.059	0.59582	44.658	44.495	45.09	-0.40137	NaN	NaN	NaN	47	37	2	0.455942	0.000370199	0.00537591	0.00069182	2	98.439	71.728	1	8213000	23556	DMINVQPAAPQTLDSFGEWR	_DMINVQPAAPQTLDSFGEWR_			SVMP
0	0	Unmodified	0	MULTI-MSMS	QEHF1_10197_DAS	R3	2			4;77	20	1138.57	1138.04	2274.07	-1.7026	-0.0019376	-2.5597	-0.002913	-4.2623	-0.0048506	1138.54	45.435	0.48821	45.033	44.811	45.299	-0.40137	NaN	NaN	NaN	31	25	2	0.192683	0.000170413	0.00469955	0.00036647	1	106.52	63.023	1	5274100	23708	DMINVQPAAPQTLDSFGEWR	_DMINVQPAAPQTLDSFGEWR_			SVMP
0	0	Unmodified	0	MULTI-MSMS	QEHF1_10197_DAS	R3	2			4;77	20	1138.54	1138.04	2274.07	-1.9966	-0.0022722	-1.4713	-0.0016744	-3.4678	-0.0039466	1138.54	46	0.65314	45.622	45.3	45.953	-0.37829	NaN	NaN	NaN	57	44	2	0.616592	0.00048282	0.0107001	1.8576e-09	1	138.77	88.618	1	5950700	24102	DMINVQPAAPQTLDSFGEWR	_DMINVQPAAPQTLDSFGEWR_			SVMP
0	0	Unmodified	0	MULTI-MSMS	QEHF1_10197_DAS	R3	2			4;77	20	1138.54	1138.04	2274.07	-1.9098	-0.0021734	-1.2175	-0.0013856	-3.1273	-0.003559	1138.54	47.498	0.38205	47.154	46.985	47.367	-0.34365	NaN	NaN	NaN	33	26	2	0.348948	0.000109956	0.00154245	0.0012867	1	93.823	72.87	1	3211100	24953	DMINVQPAAPQTLDSFGEWR	_DMINVQPAAPQTLDSFGEWR_			SVMP
0	0	Unmodified	0	MULTI-MSMS	QEHF1_10197_DAS	R3	2			4;77	20	1138.54	1138.04	2274.07	-1.6679	-0.0018981	-2.0909	-0.0023796	-3.7588	-0.0042777	1138.54	48.016	0.30006	47.672	47.459	47.759	-0.34365	NaN	NaN	NaN	36	23	3	0.85393	0.000361013	0.00341317	0.001574	1	92.063	62.256	1	2938900	25281	DMINVQPAAPQTLDSFGEWR	_DMINVQPAAPQTLDSFGEWR_			SVMP
0	0	Unmodified	0	MULTI-MSMS	QEHF1_10197_DAS	R3	2			4;77	20	1138.04	1138.04	2274.07	-1.8592	-0.0021159	-1.181	-0.0013441	-3.0402	-0.0034599	1138.54	48.609	0.28106	48.277	48.152	48.433	-0.33211	NaN	NaN	NaN	27	19	2	0.653511	0.00031946	0.00397364	0.0064372	1	75.764	57.668	1	2315300	25673	DMINVQPAAPQTLDSFGEWR	_DMINVQPAAPQTLDSFGEWR_			SVMP
0	0	Unmodified	0	MULTI-MSMS	QEHF1_10197_DAS	R3	2			4;77	20	1138.05	1138.04	2274.07	-1.7204	-0.0019579	0.4282	0.00048732	-1.2922	-0.0014705	1138.05	49.281	0.32443	48.957	48.878	49.202	-0.32453	NaN	NaN	NaN	28	28	2	0.906911	0.00037826	0.00391551	0.0031271	1	82.55	54.901	1	4203500	26024	DMINVQPAAPQTLDSFGEWR	_DMINVQPAAPQTLDSFGEWR_			SVMP
0	0	Unmodified	0	MULTI-MSMS	QEHF1_10197_DAS	R3	2			4;77	20	1138.54	1138.04	2274.07	-1.3057	-0.0014859	-0.55852	-0.00063562	-1.8642	-0.0021215	1138.55	56.112	0.16368	55.768	55.662	55.826	-0.34401	NaN	NaN	NaN	15	14	2	0.876817	0.000340428	0.0161283	0.019108	1	61.212	40.259	1	2287800	30254	DMINVQPAAPQTLDSFGEWR	_DMINVQPAAPQTLDSFGEWR_			SVMP
0	0	Unmodified	0	MULTI-MSMS	QEHF1_10197_DAS	R3	2			4;77	20	1138.55	1138.04	2274.07	-0.9112	-0.001037	0.61614	0.00070119	-0.29506	-0.0003358	1138.55	64.564	0.16282	64.173	64.057	64.22	-0.39091	NaN	NaN	NaN	26	19	2	0.9156	0.000627535	0.0125397	0.010108	1	71.548	46.226	1	1385700	35398	DMINVQPAAPQTLDSFGEWR	_DMINVQPAAPQTLDSFGEWR_			SVMP
0	0	Unmodified	0	MSMS	QEHF1_10197_DAS	R3	2			4;77	20	1138.04	1138.04	2274.07	NaN	NaN	NaN	NaN	NaN	NaN	NaN	44.387	1	43.959	43.459	44.459	-0.42807	NaN	NaN	NaN	NaN	NaN	NaN	NaN	NaN	NaN	3.463e-10	1	114.74	81.539	1	NaN	23047	DMINVQPAAPQTLDSFGEWR	_DMINVQPAAPQTLDSFGEWR_			SVMP
0	0	Unmodified	0	MSMS	QEHF1_10197_DAS	R3	2			4;77	20	1138.04	1138.04	2274.07	NaN	NaN	NaN	NaN	NaN	NaN	NaN	49.593	1	49.268	48.768	49.768	-0.32453	NaN	NaN	NaN	NaN	NaN	NaN	NaN	NaN	NaN	0.031117	1	62.287	42.683	1	NaN	26237	DMINVQPAAPQTLDSFGEWR	_DMINVQPAAPQTLDSFGEWR_			SVMP
0	0	Unmodified	0	MSMS	QEHF1_10197_DAS	R3	2			4;77	20	1138.04	1138.04	2274.07	NaN	NaN	NaN	NaN	NaN	NaN	NaN	63.469	1	63.071	62.571	63.571	-0.39791	NaN	NaN	NaN	NaN	NaN	NaN	NaN	NaN	NaN	0.03467	1	60.628	35.307	1	NaN	34738	DMINVQPAAPQTLDSFGEWR	_DMINVQPAAPQTLDSFGEWR_			SVMP
1	0	Deamidation (NQ)	0	MULTI-MSMS	QEHF1_10195_DAS_20181220201403 (2)	R1	2			4;77	20	1138.54	1138.54	2275.06	-2.0575	-0.0023426	1.1774	0.0013405	-0.88019	-0.0010021	1139.04	38.146	0.37133	38.146	37.992	38.363	7.1054e-15	NaN	NaN	NaN	67	23	4	0.767002	0.000837253	0.018215	3.2815e-34	2	216.34	172.8	3	15303000	19467	DMINVQPAAPQTLDSFGEWR	_DMINVQ(Deamidation (NQ))PAAPQTLDSFGEWR_	DMINVQ(1)PAAPQTLDSFGEWR		SVMP
1	0	Deamidation (NQ)	0	MULTI-MSMS	QEHF1_10195_DAS_20181220201403 (2)	R1	3			4;77	20	759.362	759.36	2275.06	-1.6701	-0.0012682	0.12262	9.3116e-05	-1.5474	-0.0011751	759.362	38.197	0.51781	38.197	37.957	38.475	0	NaN	NaN	NaN	107	35	5	0.302419	0.0033047	0.0642937	0.00043208	1	104.89	81.909	3	52215000	19512	DMINVQPAAPQTLDSFGEWR	_DMINVQ(Deamidation (NQ))PAAPQTLDSFGEWR_	DMIN(0.021)VQ(0.978)PAAPQ(0.001)TLDSFGEWR		SVMP
1	0	Deamidation (NQ)	0	MULTI-MSMS	QEHF1_10195_DAS_20181220201403 (2)	R1	2			4;77	20	1139.04	1138.54	2275.06	-1.9864	-0.0022616	0.67651	0.00077024	-1.3099	-0.0014914	1139.04	43.073	0.77163	43.073	42.732	43.504	0	NaN	NaN	NaN	200	45	7	0.976856	0.1309	1	2.8784e-94	2	308.58	242.31	3	390540000	22647	DMINVQPAAPQTLDSFGEWR	_DMINVQ(Deamidation (NQ))PAAPQTLDSFGEWR_	DMINVQ(1)PAAPQTLDSFGEWR		SVMP
1	0	Deamidation (NQ)	0	MULTI-MSMS	QEHF1_10195_DAS_20181220201403 (2)	R1	3			4;77	20	759.694	759.36	2275.06	-1.6048	-0.0012186	0.56128	0.00042621	-1.0435	-0.00079237	759.695	43.063	0.68108	43.063	42.732	43.414	0	NaN	NaN	NaN	177	38	7	0.959893	0.0419001	0.51317	4.6587e-34	2	212.69	187.8	3	184050000	22698	DMINVQPAAPQTLDSFGEWR	_DMINVQ(Deamidation (NQ))PAAPQTLDSFGEWR_	DMINVQ(1)PAAPQTLDSFGEWR		SVMP
1	0	Deamidation (NQ)	0	MULTI-MSMS	QEHF1_10195_DAS_20181220201403 (2)	R1	2			4;77	20	1138.54	1138.54	2275.06	-2.6645	-0.0030336	3.2022	0.0036458	0.53773	0.00061223	1138.54	44.016	0.22176	44.016	43.935	44.157	0	NaN	NaN	NaN	32	22	2	0.744849	0.000282681	0.00163272	0.00011705	1	112.72	78.941	3	4874500	23255	DMINVQPAAPQTLDSFGEWR	_DMINVQ(Deamidation (NQ))PAAPQTLDSFGEWR_	DMIN(0.013)VQ(0.973)PAAPQ(0.015)TLDSFGEWR		SVMP
1	0	Deamidation (NQ)	0	MULTI-MSMS	QEHF1_10195_DAS_20181220201403 (2)	R1	2			4;77	20	1139.04	1138.54	2275.06	-3.1586	-0.0035962	3.4678	0.0039482	0.30916	0.00035199	1139.04	44.284	0.43132	44.284	44.137	44.568	0	NaN	NaN	NaN	64	42	2	0.759596	0.000559007	0.00215502	1.2695e-14	1	165.64	125.07	3	8995900	23411	DMINVQPAAPQTLDSFGEWR	_DMINVQ(Deamidation (NQ))PAAPQTLDSFGEWR_	DMINVQ(1)PAAPQTLDSFGEWR		SVMP
1	0	Deamidation (NQ)	0	MULTI-MSMS	QEHF1_10195_DAS_20181220201403 (2)	R1	2			4;77	20	1139.04	1138.54	2275.06	-1.8594	-0.002117	1.1907	0.0013556	-0.66873	-0.00076138	1139.04	45.317	0.64886	45.317	45.034	45.683	-7.1054e-15	NaN	NaN	NaN	50	39	2	0.262781	0.00017136	0.00284867	7.5446e-05	2	113.76	79.134	3	4969000	24134	DMINVQPAAPQTLDSFGEWR	_DMINVQ(Deamidation (NQ))PAAPQTLDSFGEWR_	DMIN(0.002)VQ(0.998)PAAPQTLDSFGEWR		SVMP
1	0	Deamidation (NQ)	0	MULTI-MSMS	QEHF1_10195_DAS_20181220201403 (2)	R1	2			4;77	20	1139.04	1138.54	2275.06	-2.5036	-0.0028505	2.7755	0.0031601	0.27191	0.00030958	1138.54	45.966	0.35157	45.966	45.72	46.072	0	NaN	NaN	NaN	44	23	3	0	0	0	2.248e-06	2	128.9	107.27	3	6116200	24336	DMINVQPAAPQTLDSFGEWR	_DMINVQ(Deamidation (NQ))PAAPQTLDSFGEWR_	DMIN(0.011)VQ(0.989)PAAPQ(0.001)TLDSFGEWR		SVMP
1	0	Deamidation (NQ)	0	MULTI-MSMS	QEHF1_10195_DAS_20181220201403 (2)	R1	2			4;77	20	1138.54	1138.54	2275.06	-2.1817	-0.002484	1.6384	0.0018654	-0.54332	-0.00061859	1139.04	46.217	0.20404	46.217	46.089	46.293	0	NaN	NaN	NaN	31	14	3	0.823547	0.000227707	0.00356462	4.2931e-10	2	148.91	93.46	3	3108300	24576	DMINVQPAAPQTLDSFGEWR	_DMINVQ(Deamidation (NQ))PAAPQTLDSFGEWR_	DMINVQ(1)PAAPQTLDSFGEWR		SVMP
1	0	Deamidation (NQ)	0	MULTI-MSMS	QEHF1_10195_DAS_20181220201403 (2)	R1	2			4;77	20	1139.04	1138.54	2275.06	-1.5083	-0.0017172	2.1077	0.0023997	0.59944	0.00068248	1139.04	47.027	0.45353	47.027	46.9	47.353	0	NaN	NaN	NaN	56	33	3	0.902262	0.000808928	0.0119647	1.8432e-09	1	138.87	96.027	3	4691200	25213	DMINVQPAAPQTLDSFGEWR	_DMINVQ(Deamidation (NQ))PAAPQTLDSFGEWR_	DMINVQ(0.966)PAAPQ(0.034)TLDSFGEWR		SVMP
1	0	Deamidation (NQ)	0	MULTI-MSMS	QEHF1_10195_DAS_20181220201403 (2)	R1	2			4;77	20	1139.54	1138.54	2275.06	-1.462	-0.0016646	1.9003	0.0021636	0.4383	0.00049902	1139.04	47.427	0.27906	47.427	47.302	47.581	0	NaN	NaN	NaN	33	18	3	0.923184	0.000779532	0.0166105	0.00034171	1	107.14	78.813	3	1974700	25369	DMINVQPAAPQTLDSFGEWR	_DMINVQ(Deamidation (NQ))PAAPQTLDSFGEWR_	DMIN(0.006)VQ(0.497)PAAPQ(0.497)TLDSFGEWR		SVMP
1	0	Deamidation (NQ)	0	MULTI-MSMS	QEHF1_10195_DAS_20181220201403 (2)	R1	2			4;77	20	1139.04	1138.54	2275.06	-1.3287	-0.0015128	3.6277	0.0041303	2.299	0.0026175	1138.54	47.611	0.24541	47.611	47.556	47.801	-7.1054e-15	NaN	NaN	NaN	44	20	3	0.944978	0.00098837	0.0135069	0.001574	1	92.063	70.432	3	3250000	25529	DMINVQPAAPQTLDSFGEWR	_DMINVQ(Deamidation (NQ))PAAPQTLDSFGEWR_	DMIN(0.012)VQ(0.97)PAAPQ(0.018)TLDSFGEWR		SVMP
1	0	Deamidation (NQ)	0	MULTI-MSMS	QEHF1_10195_DAS_20181220201403 (2)	R1	2			4;77	20	1139.04	1138.54	2275.06	-0.63509	-0.00072307	0.92589	0.0010542	0.29081	0.00033109	1138.54	47.991	0.40385	47.991	47.817	48.221	0	NaN	NaN	NaN	54	30	3	0.96413	0.00062303	0.00500996	0.0011677	1	94.551	72.92	3	4633100	25690	DMINVQPAAPQTLDSFGEWR	_DMINVQ(Deamidation (NQ))PAAPQTLDSFGEWR_	DMIN(0.002)VQ(0.863)PAAPQ(0.134)TLDSFGEWR		SVMP
1	0	Deamidation (NQ)	0	MULTI-MSMS	QEHF1_10195_DAS_20181220201403 (2)	R1	2			4;77	20	1138.53	1138.54	2275.06	-2.4808	-0.0028245	1.0628	0.0012101	-1.418	-0.0016145	1139.04	48.447	0.29234	48.447	48.409	48.702	0	NaN	NaN	NaN	38	19	3	0.91892	0.000696369	0.016714	0.000187	1	110.98	89.354	3	3440300	26097	DMINVQPAAPQTLDSFGEWR	_DMINVQ(Deamidation (NQ))PAAPQTLDSFGEWR_	DMIN(0.002)VQ(0.994)PAAPQ(0.004)TLDSFGEWR		SVMP
1	0	Deamidation (NQ)	0	MULTI-MSMS	QEHF1_10195_DAS_20181220201403 (2)	R1	2			4;77	20	1138.53	1138.54	2275.06	-1.9621	-0.0022339	2.3865	0.0027172	0.42446	0.00048326	1138.54	52.702	0.52969	52.702	52.242	52.772	0	NaN	NaN	NaN	56	37	2	0.934307	0.000242807	0.00566629	0.0024876	1	86.467	65.514	3	3528800	28565	DMINVQPAAPQTLDSFGEWR	_DMINVQ(Deamidation (NQ))PAAPQTLDSFGEWR_	DMIN(0.009)VQ(0.855)PAAPQ(0.136)TLDSFGEWR		SVMP
1	0	Deamidation (NQ)	0	MULTI-MSMS	QEHF1_10195_DAS_20181220201403 (2)	R1	2			4;77	20	1139.03	1138.54	2275.06	-0.99878	-0.0011371	0.51855	0.00059039	-0.48023	-0.00054676	1138.54	54.604	0.28415	54.604	54.539	54.823	-7.1054e-15	NaN	NaN	NaN	37	22	3	0.905001	0.000812222	0.0164655	0.0022232	1	88.087	66.455	3	2485500	29761	DMINVQPAAPQTLDSFGEWR	_DMINVQ(Deamidation (NQ))PAAPQTLDSFGEWR_	DMIN(0.001)VQ(0.985)PAAPQ(0.014)TLDSFGEWR		SVMP
1	0	Deamidation (NQ)	0	MULTI-MSMS	QEHF1_10195_DAS_20181220201403 (2)	R1	2			4;77	20	1139.04	1138.54	2275.06	-1.3385	-0.0015239	1.2725	0.0014488	-0.065971	-7.511e-05	1139.04	54.877	0.23108	54.877	54.794	55.025	7.1054e-15	NaN	NaN	NaN	31	19	3	0.90112	0.000898704	0.017103	0.00025798	1	109.22	87.348	3	4493700	29921	DMINVQPAAPQTLDSFGEWR	_DMINVQ(Deamidation (NQ))PAAPQTLDSFGEWR_	DMIN(0.001)VQ(0.992)PAAPQ(0.008)TLDSFGEWR		SVMP
1	0	Deamidation (NQ)	0	MULTI-MSMS	QEHF1_10195_DAS_20181220201403 (2)	R1	2			4;77	20	1139.04	1138.54	2275.06	-1.7594	-0.0020031	1.1	0.0012523	-0.65943	-0.00075079	1139.04	57.036	0.098717	57.036	57.002	57.101	0	NaN	NaN	NaN	15	10	2	0.837875	0.000321716	0.0066192	0.019108	1	61.212	40.749	3	1995900	31243	DMINVQPAAPQTLDSFGEWR	_DMINVQ(Deamidation (NQ))PAAPQTLDSFGEWR_	DMIN(0.028)VQ(0.824)PAAPQ(0.148)TLDSFGEWR		SVMP
1	0	Deamidation (NQ)	0	MULTI-MSMS	QEHF1_10195_DAS_20181220201403 (2)	R1	2			4;77	20	1138.53	1138.54	2275.06	-1.8	-0.0020493	2.9849	0.0033984	1.1849	0.001349	1138.54	57.356	0.23322	57.356	57.28	57.513	0	NaN	NaN	NaN	26	20	3	0.918912	0.000513778	0.0155789	0.012475	1	68.83	47.877	3	1641100	31426	DMINVQPAAPQTLDSFGEWR	_DMINVQ(Deamidation (NQ))PAAPQTLDSFGEWR_	DMIN(0.017)VQ(0.537)PAAPQ(0.447)TLDSFGEWR		SVMP
1	0	Deamidation (NQ)	0	MULTI-MSMS	QEHF1_10195_DAS_20181220201403 (2)	R1	2			4;77	20	1138.53	1138.54	2275.06	-1.7529	-0.0019958	2.4117	0.0027458	0.65875	0.00075001	1138.54	58.772	0.27871	58.772	58.678	58.957	0	NaN	NaN	NaN	39	25	2	0.93423	0.000368849	0.00167713	0.0022232	1	88.087	67.134	3	2143500	32185	DMINVQPAAPQTLDSFGEWR	_DMINVQ(Deamidation (NQ))PAAPQTLDSFGEWR_	DMIN(0.014)VQ(0.972)PAAPQ(0.014)TLDSFGEWR		SVMP
1	0	Deamidation (NQ)	0	MSMS	QEHF1_10195_DAS_20181220201403 (2)	R1	2			4;77	20	1138.54	1138.54	2275.06	NaN	NaN	NaN	NaN	NaN	NaN	NaN	45.486	1	45.486	44.986	45.986	0	NaN	NaN	NaN	NaN	NaN	NaN	NaN	NaN	NaN	3.463e-10	1	114.74	85.414	3	NaN	24146	DMINVQPAAPQTLDSFGEWR	_DMINVQ(Deamidation (NQ))PAAPQTLDSFGEWR_	DMIN(0.012)VQ(0.976)PAAPQ(0.012)TLDSFGEWR		SVMP
1	0	Deamidation (NQ)	0	MSMS	QEHF1_10195_DAS_20181220201403 (2)	R1	2			4;77	20	1138.54	1138.54	2275.06	NaN	NaN	NaN	NaN	NaN	NaN	NaN	46.537	1	46.537	46.037	47.037	0	NaN	NaN	NaN	NaN	NaN	NaN	NaN	NaN	NaN	3.8354e-11	1	128.9	100.27	3	NaN	24806	DMINVQPAAPQTLDSFGEWR	_DMINVQ(Deamidation (NQ))PAAPQTLDSFGEWR_	DMIN(0.011)VQ(0.983)PAAPQ(0.007)TLDSFGEWR		SVMP
1	0	Deamidation (NQ)	0	MSMS	QEHF1_10195_DAS_20181220201403 (2)	R1	2			4;77	20	1138.54	1138.54	2275.06	NaN	NaN	NaN	NaN	NaN	NaN	NaN	48.368	1	48.368	47.868	48.868	0	NaN	NaN	NaN	NaN	NaN	NaN	NaN	NaN	NaN	0.00043491	1	90.334	63.236	3	NaN	25921	DMINVQPAAPQTLDSFGEWR	_DMINVQ(Deamidation (NQ))PAAPQTLDSFGEWR_	DMIN(0.006)VQ(0.968)PAAPQ(0.027)TLDSFGEWR		SVMP
1	0	Deamidation (NQ)	0	MSMS	QEHF1_10195_DAS_20181220201403 (2)	R1	2			4;77	20	1138.53	1138.54	2275.06	NaN	NaN	NaN	NaN	NaN	NaN	NaN	49.521	1	49.521	49.021	50.021	0	NaN	NaN	NaN	NaN	NaN	NaN	NaN	NaN	NaN	2.8648e-06	1	102.73	80.406	3	NaN	26620	DMINVQPAAPQTLDSFGEWR	_DMINVQ(Deamidation (NQ))PAAPQTLDSFGEWR_	DMIN(0.002)VQ(0.965)PAAPQ(0.033)TLDSFGEWR		SVMP
1	0	Deamidation (NQ)	0	MSMS	QEHF1_10195_DAS_20181220201403 (2)	R1	2			4;77	20	1138.54	1138.54	2275.06	NaN	NaN	NaN	NaN	NaN	NaN	NaN	51.541	1	51.541	51.041	52.041	0	NaN	NaN	NaN	NaN	NaN	NaN	NaN	NaN	NaN	0.00019423	1	92.457	72.361	3	NaN	27857	DMINVQPAAPQTLDSFGEWR	_DMINVQ(Deamidation (NQ))PAAPQTLDSFGEWR_	DMIN(0.022)VQ(0.841)PAAPQ(0.137)TLDSFGEWR		SVMP
1	0	Deamidation (NQ)	0	MSMS	QEHF1_10195_DAS_20181220201403 (2)	R1	2			4;77	20	1138.54	1138.54	2275.06	NaN	NaN	NaN	NaN	NaN	NaN	NaN	51.937	1	51.937	51.437	52.437	0	NaN	NaN	NaN	NaN	NaN	NaN	NaN	NaN	NaN	0.0019933	1	76.588	55.635	3	NaN	28102	DMINVQPAAPQTLDSFGEWR	_DMINVQ(Deamidation (NQ))PAAPQTLDSFGEWR_	DMIN(0.027)VQ(0.945)PAAPQ(0.027)TLDSFGEWR		SVMP
1	0	Deamidation (NQ)	0	MSMS	QEHF1_10195_DAS_20181220201403 (2)	R1	2			4;77	20	1138.54	1138.54	2275.06	NaN	NaN	NaN	NaN	NaN	NaN	NaN	52.28	1	52.28	51.78	52.78	0	NaN	NaN	NaN	NaN	NaN	NaN	NaN	NaN	NaN	3.9398e-05	1	93.823	72.966	3	NaN	28317	DMINVQPAAPQTLDSFGEWR	_DMINVQ(Deamidation (NQ))PAAPQTLDSFGEWR_	DMIN(0.014)VQ(0.983)PAAPQ(0.003)TLDSFGEWR		SVMP
1	0	Deamidation (NQ)	0	MSMS	QEHF1_10195_DAS_20181220201403 (2)	R1	2			4;77	20	1138.54	1138.54	2275.06	NaN	NaN	NaN	NaN	NaN	NaN	NaN	53.185	1	53.185	52.685	53.685	0	NaN	NaN	NaN	NaN	NaN	NaN	NaN	NaN	NaN	0.0017467	1	78.763	57.923	3	NaN	28879	DMINVQPAAPQTLDSFGEWR	_DMINVQ(Deamidation (NQ))PAAPQTLDSFGEWR_	DMIN(0.001)VQ(0.984)PAAPQ(0.015)TLDSFGEWR		SVMP
1	0	Deamidation (NQ)	0	MSMS	QEHF1_10195_DAS_20181220201403 (2)	R1	2			4;77	20	1138.54	1138.54	2275.06	NaN	NaN	NaN	NaN	NaN	NaN	NaN	55.943	1	55.943	55.443	56.443	0	NaN	NaN	NaN	NaN	NaN	NaN	NaN	NaN	NaN	0.018814	1	68.034	46.403	3	NaN	30573	DMINVQPAAPQTLDSFGEWR	_DMINVQ(Deamidation (NQ))PAAPQTLDSFGEWR_	DMIN(0.016)VQ(0.871)PAAPQ(0.114)TLDSFGEWR		SVMP
1	0	Deamidation (NQ)	0	MSMS	QEHF1_10195_DAS_20181220201403 (2)	R1	2			4;77	20	1138.53	1138.54	2275.06	NaN	NaN	NaN	NaN	NaN	NaN	NaN	56.313	1	56.313	55.813	56.813	0	NaN	NaN	NaN	NaN	NaN	NaN	NaN	NaN	NaN	0.012702	1	70.889	48.568	3	NaN	30798	DMINVQPAAPQTLDSFGEWR	_DMINVQ(Deamidation (NQ))PAAPQTLDSFGEWR_	DMIN(0.025)VQ(0.806)PAAPQ(0.169)TLDSFGEWR		SVMP
1	0	Deamidation (NQ)	0	MULTI-MSMS	QEHF1_10196_DAS	R2	2			4;77	20	1139.04	1138.54	2275.06	-0.94897	-0.0010804	1.4097	0.001605	0.46071	0.00052453	1139.04	39.734	0.35128	37.837	37.636	37.988	-1.8976	NaN	NaN	NaN	35	16	3	0.949564	0.000901637	0.00643677	3.5053e-14	1	157.56	121.14	3	7345200	19185	DMINVQPAAPQTLDSFGEWR	_DMINVQ(Deamidation (NQ))PAAPQTLDSFGEWR_	DMIN(0.016)VQ(0.984)PAAPQTLDSFGEWR		SVMP
1	0	Deamidation (NQ)	0	MULTI-MSMS	QEHF1_10196_DAS	R2	2			4;77	20	1139.04	1138.54	2275.06	-1.0221	-0.0011637	-0.32301	-0.00036776	-1.3451	-0.0015314	1139.04	44.115	0.68404	42.856	42.552	43.236	-1.2591	NaN	NaN	NaN	151	35	7	0.984267	0.106043	1	4.5992e-110	2	322.07	253.53	3	342380000	22010	DMINVQPAAPQTLDSFGEWR	_DMINVQ(Deamidation (NQ))PAAPQTLDSFGEWR_	DMINVQ(1)PAAPQTLDSFGEWR		SVMP
1	0	Deamidation (NQ)	0	MULTI-MSMS	QEHF1_10196_DAS	R2	3			4;77	20	759.694	759.36	2275.06	-0.74782	-0.00056787	-0.25343	-0.00019244	-1.0012	-0.00076031	759.694	44.097	0.55633	42.838	42.594	43.15	-1.2591	NaN	NaN	NaN	131	27	7	0.863531	0.0146033	0.184312	6.2074e-20	2	176.11	148.4	3	178790000	22058	DMINVQPAAPQTLDSFGEWR	_DMINVQ(Deamidation (NQ))PAAPQTLDSFGEWR_	DMIN(0.005)VQ(0.995)PAAPQTLDSFGEWR		SVMP
1	0	Deamidation (NQ)	0	MULTI-MSMS	QEHF1_10196_DAS	R2	2			4;77	20	1138.54	1138.54	2275.06	-2.6997	-0.0030737	3.9405	0.0044864	1.2408	0.0014127	1138.54	45.203	0.38206	44.036	43.895	44.278	-1.1676	NaN	NaN	NaN	47	37	2	0.452383	0.000161394	0.00160338	0.0088245	1	73.022	50.791	3	7953900	22662	DMINVQPAAPQTLDSFGEWR	_DMINVQ(Deamidation (NQ))PAAPQTLDSFGEWR_	DMIN(0.016)VQ(0.942)PAAPQ(0.043)TLDSFGEWR		SVMP
1	0	Deamidation (NQ)	0	MULTI-MSMS	QEHF1_10196_DAS	R2	2			4;77	20	1139.04	1138.54	2275.06	-1.9054	-0.0021694	1.458	0.00166	-0.44742	-0.00050941	1138.54	45.649	1.0119	44.482	44.214	45.226	-1.1676	NaN	NaN	NaN	160	61	4	0.964725	0.00167408	0.0177296	7.7256e-10	3	146.47	104.38	3	5670100	23159	DMINVQPAAPQTLDSFGEWR	_DMINVQ(Deamidation (NQ))PAAPQTLDSFGEWR_	DMIN(0.01)VQ(0.99)PAAPQTLDSFGEWR		SVMP
1	0	Deamidation (NQ)	0	MULTI-MSMS	QEHF1_10196_DAS	R2	2			4;77	20	1138.53	1138.54	2275.06	-1.9673	-0.0022398	2.096	0.0023864	0.12878	0.00014662	1138.54	46.866	0.71646	45.751	45.306	46.023	-1.115	NaN	NaN	NaN	97	38	3	0.955991	0.000528048	0.00632613	1.6222e-06	3	130.24	102.57	3	5302300	23503	DMINVQPAAPQTLDSFGEWR	_DMINVQ(Deamidation (NQ))PAAPQTLDSFGEWR_	DMINVQ(0.956)PAAPQ(0.044)TLDSFGEWR		SVMP
1	0	Deamidation (NQ)	0	MULTI-MSMS	QEHF1_10196_DAS	R2	2			4;77	20	1139.04	1138.54	2275.06	-2.2663	-0.0025803	2.4537	0.0027937	0.18742	0.00021339	1138.54	47.409	0.49855	46.312	46.134	46.633	-1.0971	NaN	NaN	NaN	57	27	3	0.902548	0.000607198	0.00755659	8.3889e-06	2	115.8	80.844	3	5129100	24225	DMINVQPAAPQTLDSFGEWR	_DMINVQ(Deamidation (NQ))PAAPQTLDSFGEWR_	DMIN(0.002)VQ(0.998)PAAPQTLDSFGEWR		SVMP
1	0	Deamidation (NQ)	0	MULTI-MSMS	QEHF1_10196_DAS	R2	2			4;77	20	1139.04	1138.54	2275.06	-2.172	-0.0024729	4.0656	0.0046288	1.8936	0.0021559	1139.04	47.97	0.35554	46.873	46.84	47.196	-1.0971	NaN	NaN	NaN	30	21	2	0.959881	0.00020934	0.00194225	4.2931e-10	2	148.91	93.46	3	2884400	24417	DMINVQPAAPQTLDSFGEWR	_DMINVQ(Deamidation (NQ))PAAPQTLDSFGEWR_	DMINVQ(1)PAAPQTLDSFGEWR		SVMP
1	0	Deamidation (NQ)	0	MULTI-MSMS	QEHF1_10196_DAS	R2	2			4;77	20	1138.54	1138.54	2275.06	-0.19921	-0.00022681	1.0585	0.0012052	0.85931	0.00097836	1139.04	48.747	0.28333	47.665	47.553	47.836	-1.0824	NaN	NaN	NaN	52	18	4	0.634312	0.00145857	0.0318154	0.0012867	1	93.823	72.572	3	4449400	24883	DMINVQPAAPQTLDSFGEWR	_DMINVQ(Deamidation (NQ))PAAPQTLDSFGEWR_	DMIN(0.01)VQ(0.978)PAAPQ(0.012)TLDSFGEWR		SVMP
1	0	Deamidation (NQ)	0	MULTI-MSMS	QEHF1_10196_DAS	R2	2			4;77	20	1138.54	1138.54	2275.06	-0.44666	-0.00050854	1.5643	0.001781	1.1176	0.0012725	1139.04	49.913	0.089211	48.855	48.828	48.917	-1.0582	NaN	NaN	NaN	19	7	3	0.714114	0.00101093	0.0240512	0.0027674	1	84.753	54.695	3	3475700	25631	DMINVQPAAPQTLDSFGEWR	_DMINVQ(Deamidation (NQ))PAAPQTLDSFGEWR_	DMIN(0.005)VQ(0.955)PAAPQ(0.039)TLDSFGEWR		SVMP
1	0	Deamidation (NQ)	0	MULTI-MSMS	QEHF1_10196_DAS	R2	2			4;77	20	1139.04	1138.54	2275.06	-2.347	-0.0026721	1.9605	0.0022321	-0.3865	-0.00044005	1139.04	50.479	0.46141	49.421	49.104	49.565	-1.0582	NaN	NaN	NaN	39	23	3	0.878394	0.000993668	0.00706469	6.7427e-06	1	119.32	76.506	3	3198500	25958	DMINVQPAAPQTLDSFGEWR	_DMINVQ(Deamidation (NQ))PAAPQTLDSFGEWR_	DMINVQ(0.869)PAAPQ(0.131)TLDSFGEWR		SVMP
1	0	Deamidation (NQ)	0	MULTI-MSMS	QEHF1_10196_DAS	R2	2			4;77	20	1139.04	1138.54	2275.06	-1.2476	-0.0014204	2.5362	0.0028875	1.2886	0.0014671	1139.04	54.638	0.20521	53.637	53.546	53.751	-1.0003	NaN	NaN	NaN	36	15	3	0.93601	0.00105122	0.00885415	0.0038259	1	78.763	51.354	3	1895700	28459	DMINVQPAAPQTLDSFGEWR	_DMINVQPAAPQ(Deamidation (NQ))TLDSFGEWR_	DMIN(0.001)VQ(0.404)PAAPQ(0.595)TLDSFGEWR		SVMP
1	0	Deamidation (NQ)	0	MULTI-MSMS	QEHF1_10196_DAS	R2	2			4;77	20	1139.04	1138.54	2275.06	-1.5802	-0.0017991	1.4802	0.0016852	-0.1	-0.00011386	1138.54	54.909	0.38428	53.909	53.751	54.136	-1.0003	NaN	NaN	NaN	76	30	3	0.948724	0.00133533	0.0110481	0.0022232	2	88.087	60.677	3	2249600	28778	DMINVQPAAPQTLDSFGEWR	_DMINVQ(Deamidation (NQ))PAAPQTLDSFGEWR_	DMIN(0.001)VQ(0.894)PAAPQ(0.105)TLDSFGEWR		SVMP
1	0	Deamidation (NQ)	0	MULTI-MSMS	QEHF1_10196_DAS	R2	2			4;77	20	1138.54	1138.54	2275.06	-1.2176	-0.0013863	1.7066	0.0019431	0.489	0.00055674	1139.04	55.331	0.43828	54.331	54.136	54.574	-1.0003	NaN	NaN	NaN	76	38	3	0.655145	0.000615924	0.00797089	0.0038259	1	78.763	57.81	3	3621700	28939	DMINVQPAAPQTLDSFGEWR	_DMINVQ(Deamidation (NQ))PAAPQTLDSFGEWR_	DMIN(0.008)VQ(0.496)PAAPQ(0.496)TLDSFGEWR		SVMP
1	0	Deamidation (NQ)	0	MULTI-MSMS	QEHF1_10196_DAS	R2	2			4;77	20	1138.54	1138.54	2275.06	-1.0845	-0.0012348	2.237	0.0025469	1.1524	0.0013121	1138.54	56.107	0.6417	55.119	54.94	55.581	-0.9877	NaN	NaN	NaN	76	54	2	0.946917	0.000883536	0.0164354	0.0038259	2	78.763	57.81	3	3389600	29483	DMINVQPAAPQTLDSFGEWR	_DMINVQ(Deamidation (NQ))PAAPQTLDSFGEWR_	DMIN(0.014)VQ(0.88)PAAPQ(0.107)TLDSFGEWR		SVMP
1	0	Deamidation (NQ)	0	MULTI-MSMS	QEHF1_10196_DAS	R2	2			4;77	20	1138.54	1138.54	2275.06	-1.7813	-0.0020281	2.0555	0.0023402	0.27415	0.00031213	1139.04	56.924	0.45327	55.951	55.703	56.156	-0.97298	NaN	NaN	NaN	78	37	3	0.543557	0.000327953	0.00730764	0.0057197	1	76.588	55.337	3	3423000	29976	DMINVQPAAPQTLDSFGEWR	_DMINVQ(Deamidation (NQ))PAAPQTLDSFGEWR_	DMIN(0.004)VQ(0.968)PAAPQ(0.028)TLDSFGEWR		SVMP
1	0	Deamidation (NQ)	0	MULTI-MSMS	QEHF1_10196_DAS	R2	2			4;77	20	1139.04	1138.54	2275.06	-1.8782	-0.0021384	4.4586	0.0050763	2.5804	0.0029378	1139.04	57.858	0.53595	56.92	56.746	57.282	-0.93826	NaN	NaN	NaN	71	53	2	0	0	0	0.0034582	2	80.522	52.859	3	4106300	30634	DMINVQPAAPQTLDSFGEWR	_DMINVQ(Deamidation (NQ))PAAPQTLDSFGEWR_	DMIN(0.001)VQ(0.5)PAAPQ(0.5)TLDSFGEWR		SVMP
1	0	Deamidation (NQ)	0	MULTI-MSMS	QEHF1_10196_DAS	R2	2			4;77	20	1139.04	1138.54	2275.06	-1.6937	-0.0019284	2.5278	0.002878	0.83408	0.00094963	1139.04	58.616	0.64775	57.678	57.289	57.937	-0.93826	NaN	NaN	NaN	117	68	3	0.931216	0.00103409	0.00903122	0.011803	1	69.602	49.139	3	3050100	30895	DMINVQPAAPQTLDSFGEWR	_DMINVQ(Deamidation (NQ))PAAPQTLDSFGEWR_	DMIN(0.016)VQ(0.967)PAAPQ(0.016)TLDSFGEWR		SVMP
1	0	Deamidation (NQ)	0	MULTI-MSMS	QEHF1_10196_DAS	R2	2			4;77	20	1138.54	1138.54	2275.06	-0.79579	-0.00090604	1.3166	0.001499	0.52084	0.00059299	1138.54	59.807	0.11261	58.912	58.869	58.982	-0.89513	NaN	NaN	NaN	29	10	4	0.707893	0.000972985	0.0127084	0.0036033	1	79.633	58.382	3	1676900	31601	DMINVQPAAPQTLDSFGEWR	_DMINVQ(Deamidation (NQ))PAAPQTLDSFGEWR_	DMIN(0.013)VQ(0.881)PAAPQ(0.105)TLDSFGEWR		SVMP
1	0	Deamidation (NQ)	0	MULTI-MSMS	QEHF1_10196_DAS	R2	2			4;77	20	1138.54	1138.54	2275.06	-0.79548	-0.00090569	2.8392	0.0032325	2.0437	0.0023268	1138.54	60.13	0.15846	59.235	59.148	59.306	-0.89513	NaN	NaN	NaN	40	17	3	0.943385	0.00111918	0.0164493	0.031178	1	59.306	39.566	3	1700300	31748	DMINVQPAAPQTLDSFGEWR	_DMINVQ(Deamidation (NQ))PAAPQTLDSFGEWR_	DMIN(0.093)VQ(0.862)PAAPQ(0.045)TLDSFGEWR		SVMP
1	0	Deamidation (NQ)	0	MULTI-MSMS	QEHF1_10196_DAS	R2	2			4;77	20	1138.54	1138.54	2275.06	-1.4513	-0.0016524	2.8372	0.0032303	1.3859	0.0015779	1139.04	61.175	0.15632	60.335	60.245	60.401	-0.83938	NaN	NaN	NaN	41	18	3	0.924887	0.000825853	0.0183721	0.010057	1	71.607	50.944	3	2663200	32329	DMINVQPAAPQTLDSFGEWR	_DMINVQPAAPQ(Deamidation (NQ))TLDSFGEWR_	DMIN(0.004)VQ(0.425)PAAPQ(0.57)TLDSFGEWR		SVMP
1	0	Deamidation (NQ)	0	MULTI-MSMS	QEHF1_10196_DAS	R2	2			4;77	20	1139.04	1138.54	2275.06	-1.6968	-0.0019319	2.5268	0.0028769	0.82999	0.00094497	1138.54	61.308	0.27671	60.469	60.396	60.672	-0.83938	NaN	NaN	NaN	47	26	2	0.857331	0.00116888	0.0144957	0.013168	1	68.034	47.081	3	3084100	32482	DMINVQPAAPQTLDSFGEWR	_DMINVQ(Deamidation (NQ))PAAPQTLDSFGEWR_	DMIN(0.103)VQ(0.793)PAAPQ(0.103)TLDSFGEWR		SVMP
1	0	Deamidation (NQ)	0	MULTI-MSMS	QEHF1_10196_DAS	R2	2			4;77	20	1139.04	1138.54	2275.06	-1.1732	-0.0013357	3.2801	0.0037345	2.1069	0.0023988	1138.54	61.567	0.16604	60.728	60.655	60.821	-0.83938	NaN	NaN	NaN	27	17	2	0.35184	0.000836125	0.0279329	0.011167	1	70.332	49.081	3	2345200	32632	DMINVQPAAPQTLDSFGEWR	_DMINVQPAAPQ(Deamidation (NQ))TLDSFGEWR_	DMIN(0.002)VQ(0.097)PAAPQ(0.902)TLDSFGEWR		SVMP
1	0	Deamidation (NQ)	0	MULTI-MSMS	QEHF1_10196_DAS	R2	2			4;77	20	1138.54	1138.54	2275.06	-1.1693	-0.0013312	2.0298	0.002311	0.86056	0.00097978	1138.54	62.057	0.40071	61.252	61.089	61.49	-0.80572	NaN	NaN	NaN	97	49	3	0.109884	0.0001913	0.00917927	0.032255	1	59.185	38.232	3	2609600	32781	DMINVQPAAPQTLDSFGEWR	_DMINVQ(Deamidation (NQ))PAAPQTLDSFGEWR_	DMIN(0.15)VQ(0.807)PAAPQ(0.043)TLDSFGEWR		SVMP
1	0	Deamidation (NQ)	0	MULTI-MSMS	QEHF1_10196_DAS	R2	2			4;77	20	1138.53	1138.54	2275.06	-1.4524	-0.0016536	2.0184	0.002298	0.56597	0.00064437	1139.04	62.494	0.36937	61.688	61.543	61.913	-0.80572	NaN	NaN	NaN	67	42	3	0.926162	0.000550613	0.0109147	0.025919	1	59.898	38.647	3	2273400	33087	DMINVQPAAPQTLDSFGEWR	_DMINVQ(Deamidation (NQ))PAAPQTLDSFGEWR_	DMIN(0.019)VQ(0.963)PAAPQ(0.019)TLDSFGEWR		SVMP
1	0	Deamidation (NQ)	0	MULTI-MSMS	QEHF1_10196_DAS	R2	2			4;77	20	1138.53	1138.54	2275.06	-1.6704	-0.0019018	3.1982	0.0036412	1.5278	0.0017394	1139.04	63.062	0.26346	62.294	62.259	62.522	-0.7689	NaN	NaN	NaN	28	23	2	0	0	0	0.019108	1	61.212	40.259	3	2126100	33405	DMINVQPAAPQTLDSFGEWR	_DMINVQ(Deamidation (NQ))PAAPQTLDSFGEWR_	DMIN(0.032)VQ(0.961)PAAPQ(0.006)TLDSFGEWR		SVMP
1	0	Deamidation (NQ)	0	MULTI-MSMS	QEHF1_10196_DAS	R2	2			4;77	20	1138.53	1138.54	2275.06	-1.4016	-0.0015957	3.0358	0.0034564	1.6343	0.0018607	1138.54	63.44	0.30963	62.671	62.515	62.825	-0.7689	NaN	NaN	NaN	48	34	3	0.509815	0.000408111	0.0188203	0.018966	1	61.375	40.124	3	2839400	33712	DMINVQPAAPQTLDSFGEWR	_DMINVQ(Deamidation (NQ))PAAPQTLDSFGEWR_	DMIN(0.016)VQ(0.87)PAAPQ(0.114)TLDSFGEWR		SVMP
1	0	Deamidation (NQ)	0	MULTI-MSMS	QEHF1_10196_DAS	R2	2			4;77	20	1138.54	1138.54	2275.06	-1.3655	-0.0015547	3.0982	0.0035275	1.7328	0.0019728	1138.54	64.383	0.16686	63.688	63.613	63.78	-0.69422	NaN	NaN	NaN	45	22	3	0.884182	0.000315758	0.00651343	0.011167	1	70.332	49.869	3	1910800	34172	DMINVQPAAPQTLDSFGEWR	_DMINVQ(Deamidation (NQ))PAAPQTLDSFGEWR_	DMIN(0.092)VQ(0.898)PAAPQ(0.009)TLDSFGEWR		SVMP
1	0	Deamidation (NQ)	0	MULTI-MSMS	QEHF1_10196_DAS	R2	2			4;77	20	1138.54	1138.54	2275.06	-1.458	-0.00166	3.3015	0.0037589	1.8435	0.0020989	1138.54	65.803	0.25438	65.144	65.071	65.325	-0.6595	NaN	NaN	NaN	62	35	3	0.921342	0.00068382	0.0150112	0.018966	1	61.375	40.535	3	1373600	34941	DMINVQPAAPQTLDSFGEWR	_DMINVQ(Deamidation (NQ))PAAPQTLDSFGEWR_	DMIN(0.018)VQ(0.965)PAAPQ(0.018)TLDSFGEWR		SVMP
1	0	Deamidation (NQ)	0	MULTI-MSMS	QEHF1_10196_DAS	R2	2			4;77	20	1139.04	1138.54	2275.06	-1.4693	-0.0016728	4.135	0.0047079	2.6657	0.003035	1139.04	66.122	0.45948	65.492	65.388	65.848	-0.63005	NaN	NaN	NaN	88	61	2	0.52867	0.000716277	0.00769846	0.018966	1	61.375	40.124	3	1610700	35075	DMINVQPAAPQTLDSFGEWR	_DMINVQPAAPQ(Deamidation (NQ))TLDSFGEWR_	DMIN(0.016)VQ(0.114)PAAPQ(0.87)TLDSFGEWR		SVMP
1	0	Deamidation (NQ)	0	MSMS	QEHF1_10196_DAS	R2	2			4;77	20	1138.53	1138.54	2275.06	NaN	NaN	NaN	NaN	NaN	NaN	NaN	49.125	1	48.055	47.555	48.555	-1.0698	NaN	NaN	NaN	NaN	NaN	NaN	NaN	NaN	NaN	0.020781	1	67.115	46.162	3	NaN	25120	DMINVQPAAPQTLDSFGEWR	_DMINVQ(Deamidation (NQ))PAAPQTLDSFGEWR_	DMIN(0.027)VQ(0.826)PAAPQ(0.147)TLDSFGEWR		SVMP
1	0	Deamidation (NQ)	0	MSMS	QEHF1_10196_DAS	R2	2			4;77	20	1138.54	1138.54	2275.06	NaN	NaN	NaN	NaN	NaN	NaN	NaN	49.397	1	48.327	47.827	48.827	-1.0698	NaN	NaN	NaN	NaN	NaN	NaN	NaN	NaN	NaN	0.03342	1	61.212	41.106	3	NaN	25290	DMINVQPAAPQTLDSFGEWR	_DMINVQ(Deamidation (NQ))PAAPQTLDSFGEWR_	DMIN(0.075)VQ(0.876)PAAPQ(0.048)TLDSFGEWR		SVMP
1	0	Deamidation (NQ)	0	MSMS	QEHF1_10196_DAS	R2	2			4;77	20	1138.53	1138.54	2275.06	NaN	NaN	NaN	NaN	NaN	NaN	NaN	52.861	1	51.83	51.33	52.33	-1.0308	NaN	NaN	NaN	NaN	NaN	NaN	NaN	NaN	NaN	0.0029099	1	75.462	53.831	3	NaN	27392	DMINVQPAAPQTLDSFGEWR	_DMINVQ(Deamidation (NQ))PAAPQTLDSFGEWR_	DMIN(0.017)VQ(0.967)PAAPQ(0.017)TLDSFGEWR		SVMP
1	0	Deamidation (NQ)	0	MSMS	QEHF1_10196_DAS	R2	2			4;77	20	1138.54	1138.54	2275.06	NaN	NaN	NaN	NaN	NaN	NaN	NaN	62.188	1	61.382	60.882	61.882	-0.80572	NaN	NaN	NaN	NaN	NaN	NaN	NaN	NaN	NaN	0.029825	1	62.891	41.64	3	NaN	32926	DMINVQPAAPQTLDSFGEWR	_DMINVQ(Deamidation (NQ))PAAPQTLDSFGEWR_	DMIN(0.007)VQ(0.845)PAAPQ(0.148)TLDSFGEWR		SVMP
1	0	Deamidation (NQ)	0	MSMS	QEHF1_10196_DAS	R2	2			4;77	20	1138.54	1138.54	2275.06	NaN	NaN	NaN	NaN	NaN	NaN	NaN	65.338	1	64.679	64.179	65.179	-0.6595	NaN	NaN	NaN	NaN	NaN	NaN	NaN	NaN	NaN	0.03467	1	60.628	39.377	3	NaN	34690	DMINVQPAAPQTLDSFGEWR	_DMINVQ(Deamidation (NQ))PAAPQTLDSFGEWR_	DMIN(0.016)VQ(0.868)PAAPQ(0.116)TLDSFGEWR		SVMP
1	0	Deamidation (NQ)	0	MULTI-MSMS	QEHF1_10197_DAS	R3	2			4;77	20	1138.54	1138.54	2275.06	-2.3964	-0.0027284	3.1	0.0035294	0.70358	0.00080105	1139.04	43.421	1.0664	42.964	42.725	43.791	-0.45693	NaN	NaN	NaN	162	59	6	0.652872	0.00266414	0.0411386	4.0202e-20	5	180.48	143.05	3	68083000	22328	DMINVQPAAPQTLDSFGEWR	_DMINVQ(Deamidation (NQ))PAAPQTLDSFGEWR_	DMIN(0.012)VQ(0.988)PAAPQTLDSFGEWR		SVMP
1	0	Deamidation (NQ)	0	MULTI-MSMS	QEHF1_10197_DAS	R3	3			4;77	20	759.694	759.36	2275.06	-1.0805	-0.00082046	2.4218	0.001839	1.3413	0.0010186	759.696	43.406	0.5495	42.949	42.725	43.274	-0.45693	NaN	NaN	NaN	95	26	5	0.898914	0.0116177	0.22215	7.6626e-20	1	173.21	144.82	3	34693000	22431	DMINVQPAAPQTLDSFGEWR	_DMINVQPAAPQ(Deamidation (NQ))TLDSFGEWR_	DMINVQ(0.001)PAAPQ(0.999)TLDSFGEWR		SVMP
0	1	Oxidation (M)	0	MULTI-MSMS	QEHF1_10195_DAS_20181220201403 (2)	R1	2			4;77	20	1146.03	1146.04	2290.07	-2.4135	-0.002766	-1.3845	-0.0015866	-3.798	-0.0043527	1146.54	40.364	0.21663	40.364	40.25	40.467	-7.1054e-15	NaN	NaN	NaN	46	15	4	0.95337	0.00112903	0.00642046	1.2501e-21	1	188.25	151.93	1	8001000	20912	DMINVQPAAPQTLDSFGEWR	_DM(Oxidation (M))INVQPAAPQTLDSFGEWR_		DM(1)INVQPAAPQTLDSFGEWR	SVMP
0	1	Oxidation (M)	0	MULTI-MSMS	QEHF1_10196_DAS	R2	2			4;77	20	1146.54	1146.04	2290.07	-1.5758	-0.0018059	0.62656	0.00071806	-0.94922	-0.0010878	1146.54	41.712	0.14811	40.151	40.076	40.224	-1.5606	NaN	NaN	NaN	16	5	4	0.916304	0.00169418	0.00838224	1.0931e-26	1	189.69	134.65	1	7211900	20471	DMINVQPAAPQTLDSFGEWR	_DM(Oxidation (M))INVQPAAPQTLDSFGEWR_		DM(1)INVQPAAPQTLDSFGEWR	SVMP
0	1	Oxidation (M)	0	MULTI-MSMS	QEHF1_10197_DAS	R3	2			4;77	20	1146.54	1146.04	2290.07	-2.2055	-0.0025276	-0.78299	-0.00089734	-2.9885	-0.0034249	1146.54	40.838	0.23055	40.266	40.164	40.394	-0.57201	NaN	NaN	NaN	39	12	5	0.977397	0.00436568	0.0374039	5.1041e-34	1	211.51	163.8	1	17623000	20802	DMINVQPAAPQTLDSFGEWR	_DM(Oxidation (M))INVQPAAPQTLDSFGEWR_		DM(1)INVQPAAPQTLDSFGEWR	SVMP
0	1	Oxidation (M)	0	MULTI-MSMS	QEHF1_10197_DAS	R3	3			4;77	20	764.693	764.364	2290.07	-0.87458	-0.00066849	-2.9129	-0.0022265	-3.7875	-0.002895	764.694	40.829	0.19549	40.257	40.188	40.383	-0.57201	NaN	NaN	NaN	26	10	4	0.865284	0.00259139	0.0215597	2.1499e-07	1	133.24	109.19	1	10108000	20816	DMINVQPAAPQTLDSFGEWR	_DM(Oxidation (M))INVQPAAPQTLDSFGEWR_		DM(1)INVQPAAPQTLDSFGEWR	SVMP
1	1	Oxidation (M),Deamidation (NQ)	0	MULTI-MSMS	QEHF1_10195_DAS_20181220201403 (2)	R1	2			4;77	20	1147.03	1146.53	2291.05	-2.1186	-0.002429	0.89056	0.0010211	-1.228	-0.001408	1147.04	41.226	0.32686	41.226	41.079	41.406	0	NaN	NaN	NaN	62	20	4	0.94988	0.00107063	0.0110099	3.0465e-14	1	159.22	123.48	3	11541000	21421	DMINVQPAAPQTLDSFGEWR	_DM(Oxidation (M))INVQPAAPQ(Deamidation (NQ))TLDSFGEWR_	DMIN(0.001)VQ(0.349)PAAPQ(0.651)TLDSFGEWR	DM(1)INVQPAAPQTLDSFGEWR	SVMP
1	1	Oxidation (M),Deamidation (NQ)	0	MULTI-MSMS	QEHF1_10196_DAS	R2	2			4;77	20	1147.03	1146.53	2291.05	-1.4037	-0.0016094	0.80633	0.00092448	-0.59739	-0.00068492	1147.04	42.366	0.25874	40.896	40.781	41.04	-1.4695	NaN	NaN	NaN	30	11	4	0.952165	0.00114951	0.0170895	4.2904e-14	1	154.72	106.15	3	7659800	20855	DMINVQPAAPQTLDSFGEWR	_DM(Oxidation (M))INVQ(Deamidation (NQ))PAAPQTLDSFGEWR_	DMINVQ(0.985)PAAPQ(0.015)TLDSFGEWR	DM(1)INVQPAAPQTLDSFGEWR	SVMP
2	1	Oxidation (M),2 Deamidation (NQ)	0	MULTI-MSMS	QEHF1_10195_DAS_20181220201403 (2)	R1	2			4;77	20	1147.52	1147.03	2292.04	-1.2747	-0.0014621	1.9989	0.0022928	0.72421	0.00083069	1147.03	41.858	0.19457	41.858	41.727	41.921	0	NaN	NaN	NaN	14	9	2	0.85815	0.000561855	0.0104437	3.6202e-06	1	125.97	96.425	3	2930500	21875	DMINVQPAAPQTLDSFGEWR	_DM(Oxidation (M))INVQ(Deamidation (NQ))PAAPQ(Deamidation (NQ))TLDSFGEWR_	DMINVQ(1)PAAPQ(1)TLDSFGEWR	DM(1)INVQPAAPQTLDSFGEWR	SVMP
2	0	2 Deamidation (NQ)	0	MULTI-MSMS	QEHF1_10195_DAS_20181220201403 (2)	R1	2			4;77	20	1139.53	1139.03	2276.04	-1.8099	-0.0020615	0.66074	0.0007526	-1.1491	-0.0013089	1139.53	43.67	0.52526	43.67	43.372	43.897	0	NaN	NaN	NaN	124	31	6	0.955172	0.00765616	0.0244558	3.8957e-55	2	261.27	205.03	3	146660000	23069	DMINVQPAAPQTLDSFGEWR	_DMINVQ(Deamidation (NQ))PAAPQ(Deamidation (NQ))TLDSFGEWR_	DMINVQ(1)PAAPQ(1)TLDSFGEWR		SVMP
2	0	2 Deamidation (NQ)	0	MULTI-MSMS	QEHF1_10195_DAS_20181220201403 (2)	R1	3			4;77	20	760.022	759.688	2276.04	-1.4024	-0.0010654	0.86143	0.00065442	-0.54099	-0.00041099	760.023	43.668	0.41159	43.668	43.384	43.795	0	NaN	NaN	NaN	97	24	6	0.885911	0.00548586	0.0952619	9.0714e-10	1	145.52	123.3	3	56964000	22945	DMINVQPAAPQTLDSFGEWR	_DMIN(Deamidation (NQ))VQPAAPQ(Deamidation (NQ))TLDSFGEWR_	DMIN(0.982)VQ(0.018)PAAPQ(1)TLDSFGEWR		SVMP
2	0	2 Deamidation (NQ)	0	MULTI-MSMS	QEHF1_10196_DAS	R2	2			4;77	20	1139.53	1139.03	2276.04	-2.1293	-0.0024253	1.0938	0.0012458	-1.0355	-0.0011795	1139.53	44.647	0.4824	43.442	43.158	43.641	-1.2055	NaN	NaN	NaN	111	25	6	0.967107	0.00572406	0.125464	1.8736e-20	2	184.76	128.35	3	78776000	22386	DMINVQPAAPQTLDSFGEWR	_DMINVQ(Deamidation (NQ))PAAPQ(Deamidation (NQ))TLDSFGEWR_	DMINVQ(1)PAAPQ(1)TLDSFGEWR		SVMP
2	0	2 Deamidation (NQ)	0	MULTI-MSMS	QEHF1_10196_DAS	R2	3			4;77	20	760.022	759.688	2276.04	-1.8657	-0.0014173	1.0336	0.00078523	-0.83206	-0.00063211	760.023	44.653	0.39976	43.447	43.192	43.592	-1.2055	NaN	NaN	NaN	94	21	6	0.870279	0.0071849	0.091046	2.5198e-06	1	128.32	105.67	3	34876000	22294	DMINVQPAAPQTLDSFGEWR	_DMIN(Deamidation (NQ))VQPAAPQ(Deamidation (NQ))TLDSFGEWR_	DMIN(0.92)VQ(0.084)PAAPQ(0.996)TLDSFGEWR		SVMP
3	0	3 Deamidation (NQ)	0	MULTI-MSMS	QEHF1_10195_DAS_20181220201403 (2)	R1	2			4;77	20	1139.51	1139.52	2277.03	-3.1401	-0.0035782	2.4143	0.0027512	-0.72575	-0.000827	1139.53	44.199	0.2599	44.199	44.105	44.365	0	NaN	NaN	NaN	74	29	4	0.645039	0.000410275	0.00168337	4.4693e-14	1	154.07	112.83	1	10760000	23304	DMINVQPAAPQTLDSFGEWR	_DMIN(Deamidation (NQ))VQ(Deamidation (NQ))PAAPQ(Deamidation (NQ))TLDSFGEWR_	DMIN(1)VQ(1)PAAPQ(1)TLDSFGEWR		SVMP
3	0	3 Deamidation (NQ)	0	MULTI-MSMS	QEHF1_10196_DAS	R2	2			4;77	20	1139.52	1139.52	2277.03	-2.978	-0.0033935	1.8444	0.0021018	-1.1336	-0.0012917	1140.02	45.151	0.17497	43.983	43.903	44.078	-1.1676	NaN	NaN	NaN	38	16	3	0.585014	0.000271445	0.00141878	1.0273e-07	1	133.48	105.8	1	9548900	22618	DMINVQPAAPQTLDSFGEWR	_DMIN(Deamidation (NQ))VQ(Deamidation (NQ))PAAPQ(Deamidation (NQ))TLDSFGEWR_	DMIN(1)VQ(1)PAAPQ(1)TLDSFGEWR		SVMP
0	0	Unmodified	1	MULTI-MSMS	QEHF1_10195_DAS_20181220201403 (2)	R1	3			4;77	21	802.066	801.73	2402.17	-2.0007	-0.001604	0.94437	0.00075713	-1.0563	-0.00084685	802.065	33.906	0.44831	33.906	33.749	34.197	0	NaN	NaN	NaN	106	26	7	0.914403	0.00620857	0.0847578	0.00054561	1	102.98	74.23	1	163550000	16772	DMINVQPAAPQTLDSFGEWRK	_DMINVQPAAPQTLDSFGEWRK_			SVMP
0	0	Unmodified	1	MULTI-MSMS	QEHF1_10195_DAS_20181220201403 (2)	R1	4			4;77	21	601.8	601.549	2402.17	-1.0726	-0.0006452	-0.44804	-0.00026952	-1.5206	-0.00091471	601.8	33.913	0.4886	33.913	33.733	34.222	-7.1054e-15	NaN	NaN	NaN	120	28	7	0.874964	0.0539824	1	0.0029201	1	83.395	60.223	1	362250000	16796	DMINVQPAAPQTLDSFGEWRK	_DMINVQPAAPQTLDSFGEWRK_			SVMP
0	0	Unmodified	1	MULTI-MSMS	QEHF1_10195_DAS_20181220201403 (2)	R1	2			4;77	21	1202.59	1202.09	2402.17	-2.1021	-0.0025269	0.11261	0.00013536	-1.9895	-0.0023915	1202.59	33.933	0.24578	33.933	33.774	34.02	0	NaN	NaN	NaN	53	14	5	0.987302	0.00467318	0.0640362	2.4059e-27	1	192.65	134.48	1	18553000	16808	DMINVQPAAPQTLDSFGEWRK	_DMINVQPAAPQTLDSFGEWRK_			SVMP
0	0	Unmodified	1	MULTI-MSMS	QEHF1_10195_DAS_20181220201403 (2)	R1	3			4;77	21	802.064	801.73	2402.17	-2.1917	-0.0017571	0.53818	0.00043147	-1.6535	-0.0013257	802.065	38.544	0.80809	38.544	38.327	39.135	0	NaN	NaN	NaN	321	55	8	0.998186	0.188695	1	2.6653e-21	3	186.56	143.93	1	1532500000	19851	DMINVQPAAPQTLDSFGEWRK	_DMINVQPAAPQTLDSFGEWRK_			SVMP
0	0	Unmodified	1	MULTI-MSMS	QEHF1_10195_DAS_20181220201403 (2)	R1	4			4;77	21	601.8	601.549	2402.17	-1.2639	-0.00076027	-0.23483	-0.00014126	-1.4987	-0.00090154	601.8	38.586	0.67919	38.586	38.327	39.006	0	NaN	NaN	NaN	234	49	7	0.940264	0.0113417	0.028785	2.1144e-14	3	152	126.8	1	119390000	19883	DMINVQPAAPQTLDSFGEWRK	_DMINVQPAAPQTLDSFGEWRK_			SVMP
0	0	Unmodified	1	MULTI-MSMS	QEHF1_10195_DAS_20181220201403 (2)	R1	2			4;77	21	1202.59	1202.09	2402.17	-2.296	-0.00276	0.58815	0.00070701	-1.7078	-0.0020529	1202.59	38.511	0.61164	38.511	38.327	38.939	0	NaN	NaN	NaN	235	43	7	0.981308	0.0239613	0.128694	4.6676e-95	2	311.64	227.77	1	210870000	19855	DMINVQPAAPQTLDSFGEWRK	_DMINVQPAAPQTLDSFGEWRK_			SVMP
0	0	Unmodified	1	MULTI-MSMS	QEHF1_10195_DAS_20181220201403 (2)	R1	3			4;77	21	802.064	801.73	2402.17	-2.539	-0.0020356	0.038486	3.0856e-05	-2.5005	-0.0020047	802.064	40.172	0.7041	40.172	39.78	40.484	0	NaN	NaN	NaN	87	54	2	0.47309	0.0025048	0.0819377	0.000106	1	113.17	83.722	1	15859000	20807	DMINVQPAAPQTLDSFGEWRK	_DMINVQPAAPQTLDSFGEWRK_			SVMP
0	0	Unmodified	1	MULTI-MSMS	QEHF1_10195_DAS_20181220201403 (2)	R1	3			4;77	21	802.061	801.73	2402.17	-1.4435	-0.0011573	-2.3044	-0.0018475	-3.748	-0.0030048	802.062	41.785	0.70254	41.785	41.6	42.302	0	NaN	NaN	NaN	76	39	2	0.482907	0.00254785	0.0561405	3.5651e-06	1	126.26	94.382	1	14215000	21807	DMINVQPAAPQTLDSFGEWRK	_DMINVQPAAPQTLDSFGEWRK_			SVMP
0	0	Unmodified	1	MULTI-MSMS	QEHF1_10195_DAS_20181220201403 (2)	R1	3			4;77	21	802.061	801.73	2402.17	-2.1573	-0.0017296	-1.1478	-0.0009202	-3.3051	-0.0026498	802.063	43.706	0.78327	43.706	43.233	44.016	7.1054e-15	NaN	NaN	NaN	75	48	2	0.380361	0.00163416	0.0587597	5.6989e-06	1	121.82	97.518	1	8214600	22965	DMINVQPAAPQTLDSFGEWRK	_DMINVQPAAPQTLDSFGEWRK_			SVMP
0	0	Unmodified	1	MULTI-MSMS	QEHF1_10195_DAS_20181220201403 (2)	R1	3			4;77	21	802.06	801.73	2402.17	-2.0287	-0.0016265	-2.4286	-0.0019471	-4.4573	-0.0035736	802.395	46.505	0.27002	46.505	46.391	46.661	7.1054e-15	NaN	NaN	NaN	41	19	3	0.774118	0.00119916	0.00725035	0.0001326	1	112.55	88.75	1	7127300	24804	DMINVQPAAPQTLDSFGEWRK	_DMINVQPAAPQTLDSFGEWRK_			SVMP
0	0	Unmodified	1	MULTI-MSMS	QEHF1_10195_DAS_20181220201403 (2)	R1	3			4;77	21	802.063	801.73	2402.17	-1.5137	-0.0012136	-3.1519	-0.002527	-4.6657	-0.0037406	802.394	47.611	0.26899	47.611	47.556	47.825	0	NaN	NaN	NaN	79	23	4	0.753058	0.00155258	0.0183168	0.0035109	1	79.568	55.527	1	4824900	25452	DMINVQPAAPQTLDSFGEWRK	_DMINVQPAAPQTLDSFGEWRK_			SVMP
0	0	Unmodified	1	MULTI-MSMS	QEHF1_10195_DAS_20181220201403 (2)	R1	3			4;77	21	802.064	801.73	2402.17	-1.3556	-0.0010868	-0.68689	-0.0005507	-2.0425	-0.0016375	802.064	48.937	0.16838	48.937	48.899	49.068	-7.1054e-15	NaN	NaN	NaN	23	16	2	0.417307	0.00105643	0.0715897	0.0016475	1	91.64	61.488	1	7955100	26267	DMINVQPAAPQTLDSFGEWRK	_DMINVQPAAPQTLDSFGEWRK_			SVMP
0	0	Unmodified	1	MULTI-MSMS	QEHF1_10195_DAS_20181220201403 (2)	R1	3			4;77	21	802.394	801.73	2402.17	-2.3407	-0.0018766	-2.9257	-0.0023456	-5.2663	-0.0042222	802.395	49.181	0.74482	49.181	49.035	49.78	0	NaN	NaN	NaN	130	53	3	0.57716	0.000733015	0.00913069	0.00078385	2	97.457	72.259	1	11126000	26424	DMINVQPAAPQTLDSFGEWRK	_DMINVQPAAPQTLDSFGEWRK_			SVMP
0	0	Unmodified	1	MULTI-MSMS	QEHF1_10195_DAS_20181220201403 (2)	R1	3			4;77	21	802.063	801.73	2402.17	-2.6103	-0.0020928	-0.069968	-5.6096e-05	-2.6803	-0.0021489	802.064	50.08	0.076374	50.08	50.064	50.141	0	NaN	NaN	NaN	9	5	2	0.471146	0.00104387	0.0159336	0.00078385	1	97.457	74.583	1	4549400	26970	DMINVQPAAPQTLDSFGEWRK	_DMINVQPAAPQTLDSFGEWRK_			SVMP
0	0	Unmodified	1	MULTI-MSMS	QEHF1_10196_DAS	R2	3			4;77	21	802.398	801.73	2402.17	-2.9773	-0.002387	1.8579	0.0014895	-1.1194	-0.00089748	802.066	35.835	0.3985	33.654	33.493	33.892	-2.1806	NaN	NaN	NaN	66	15	7	0.807585	0.00182209	0.0309389	0.0031406	1	81.967	41.882	1	154750000	16673	DMINVQPAAPQTLDSFGEWRK	_DMINVQPAAPQTLDSFGEWRK_			SVMP
0	0	Unmodified	1	MULTI-MSMS	QEHF1_10196_DAS	R2	4			4;77	21	601.799	601.549	2402.17	-0.87078	-0.00052382	-0.66386	-0.00039934	-1.5346	-0.00092316	601.799	35.834	0.47022	33.654	33.493	33.964	-2.1806	NaN	NaN	NaN	72	18	7	0.625275	0.0162389	0.207247	0.0056234	1	76.015	50.507	1	291230000	16685	DMINVQPAAPQTLDSFGEWRK	_DMINVQPAAPQTLDSFGEWRK_			SVMP
0	0	Unmodified	1	MULTI-MSMS	QEHF1_10196_DAS	R2	2			4;77	21	1203.09	1202.09	2402.17	-1.4391	-0.00173	-0.71602	-0.00086072	-2.1552	-0.0025907	1202.59	35.835	0.24881	33.654	33.518	33.767	-2.1806	NaN	NaN	NaN	33	9	5	0.98394	0.00379329	0.0612641	4.8784e-15	1	166.03	121.41	1	17261000	16707	DMINVQPAAPQTLDSFGEWRK	_DMINVQPAAPQTLDSFGEWRK_			SVMP
0	0	Unmodified	1	MULTI-MSMS	QEHF1_10196_DAS	R2	3			4;77	21	802.064	801.73	2402.17	-2.7559	-0.0022095	0.88942	0.00071308	-1.8664	-0.0014964	802.066	40	0.84614	38.102	37.886	38.733	-1.8976	NaN	NaN	NaN	233	48	9	0.998816	0.144823	1	9.569e-29	2	206.21	169.31	1	1415000000	19485	DMINVQPAAPQTLDSFGEWRK	_DMINVQPAAPQTLDSFGEWRK_			SVMP
0	0	Unmodified	1	MULTI-MSMS	QEHF1_10196_DAS	R2	2			4;77	21	1202.59	1202.09	2402.17	-1.2206	-0.0014672	-0.80172	-0.00096374	-2.0223	-0.002431	1202.59	40.006	0.52072	38.108	37.949	38.469	-1.8976	NaN	NaN	NaN	144	27	7	0.996974	0.0118121	0.108307	5.7864e-68	2	279.24	208.06	1	178280000	19501	DMINVQPAAPQTLDSFGEWRK	_DMINVQPAAPQTLDSFGEWRK_			SVMP
0	0	Unmodified	1	MULTI-MSMS	QEHF1_10196_DAS	R2	4			4;77	21	601.801	601.549	2402.17	-0.64502	-0.00038801	-0.94104	-0.00056608	-1.5861	-0.00095409	601.8	39.989	0.53303	38.092	37.949	38.482	-1.8976	NaN	NaN	NaN	112	28	6	0.792129	0.00453208	0.0443613	5.3591e-06	1	122.53	98.485	1	93238000	19335	DMINVQPAAPQTLDSFGEWRK	_DMINVQPAAPQTLDSFGEWRK_			SVMP
0	0	Unmodified	1	MULTI-MSMS	QEHF1_10196_DAS	R2	3			4;77	21	802.062	801.73	2402.17	-3.183	-0.0025519	-0.096184	-7.7114e-05	-3.2792	-0.002629	802.064	41.428	0.9095	39.766	39.473	40.382	-1.662	NaN	NaN	NaN	99	60	2	0.503002	0.00165777	0.00986016	9.2059e-05	1	113.49	80.794	1	17841000	20297	DMINVQPAAPQTLDSFGEWRK	_DMINVQPAAPQTLDSFGEWRK_			SVMP
0	0	Unmodified	1	MULTI-MSMS	QEHF1_10196_DAS	R2	3			4;77	21	802.397	801.73	2402.17	-3.9463	-0.0031639	-2.3998	-0.001924	-6.3462	-0.0050879	802.396	50.257	0.59842	49.199	49.008	49.607	-1.0582	NaN	NaN	NaN	64	35	3	0.513972	0.000627216	0.00379174	0.0081269	1	72.443	49.344	1	12749000	25876	DMINVQPAAPQTLDSFGEWRK	_DMINVQPAAPQTLDSFGEWRK_			SVMP
0	0	Unmodified	1	MULTI-MSMS	QEHF1_10196_DAS	R2	3			4;77	21	802.393	801.73	2402.17	-3.508	-0.0028125	-2.7567	-0.0022101	-6.2647	-0.0050226	802.394	52.294	0.60536	51.264	50.905	51.51	-1.0308	NaN	NaN	NaN	120	42	4	0.336575	0.00030817	0.00305896	0.00066511	2	100.21	76.168	1	4161400	26892	DMINVQPAAPQTLDSFGEWRK	_DMINVQPAAPQTLDSFGEWRK_			SVMP
0	0	Unmodified	1	MULTI-MSMS	QEHF1_10196_DAS	R2	3			4;77	21	802.392	801.73	2402.17	-3.2095	-0.0025731	-3.2193	-0.002581	-6.4288	-0.0051542	802.394	54.877	0.39583	53.877	53.74	54.136	-1.0003	NaN	NaN	NaN	121	31	4	0.672976	0.00337356	0.0340773	0.0018518	1	90.316	66.275	1	8330800	28698	DMINVQPAAPQTLDSFGEWRK	_DMINVQPAAPQTLDSFGEWRK_			SVMP
0	0	Unmodified	1	MULTI-MSMS	QEHF1_10196_DAS	R2	3			4;77	21	802.391	801.73	2402.17	-2.6515	-0.0021258	-3.8179	-0.0030609	-6.4694	-0.0051867	802.394	56.063	0.64129	55.075	54.949	55.591	-0.9877	NaN	NaN	NaN	213	54	4	0.78898	0.00338346	0.0453389	0.0013959	3	93.269	68.97	1	8296600	29638	DMINVQPAAPQTLDSFGEWRK	_DMINVQPAAPQTLDSFGEWRK_			SVMP
0	0	Unmodified	1	MULTI-MSMS	QEHF1_10196_DAS	R2	3			4;77	21	802.062	801.73	2402.17	-2.8682	-0.0022996	-2.3017	-0.0018454	-5.17	-0.0041449	802.394	59.453	0.49333	58.558	58.261	58.755	-0.89513	NaN	NaN	NaN	127	46	3	0.651823	0.00313192	0.0177134	0.016021	2	61.181	45.87	1	5802300	31472	DMINVQPAAPQTLDSFGEWRK	_DMINVQPAAPQTLDSFGEWRK_			SVMP
0	0	Unmodified	1	MULTI-MSMS	QEHF1_10196_DAS	R2	3			4;77	21	802.393	801.73	2402.17	-2.4198	-0.00194	-2.9651	-0.0023772	-5.3849	-0.0043172	802.064	59.903	0.17924	59.008	58.982	59.161	-0.89513	NaN	NaN	NaN	79	21	4	0.558358	0.00457536	0.0781681	0.016021	1	61.181	45.927	1	6139000	31724	DMINVQPAAPQTLDSFGEWRK	_DMINVQPAAPQTLDSFGEWRK_			SVMP
0	0	Unmodified	1	MULTI-MSMS	QEHF1_10196_DAS	R2	3			4;77	21	802.393	801.73	2402.17	-2.4145	-0.0019358	-2.903	-0.0023274	-5.3175	-0.0042632	802.395	60.5	0.17757	59.631	59.603	59.781	-0.86884	NaN	NaN	NaN	56	20	4	0.675125	0.0062106	0.0884723	0.0056153	1	76.027	55.936	1	7302500	32017	DMINVQPAAPQTLDSFGEWRK	_DMINVQPAAPQTLDSFGEWRK_			SVMP
0	0	Unmodified	1	MULTI-MSMS	QEHF1_10196_DAS	R2	3			4;77	21	802.391	801.73	2402.17	-3.4727	-0.0027841	-3.3743	-0.0027052	-6.8469	-0.0054894	802.394	61.293	0.15527	60.454	60.401	60.556	-0.83938	NaN	NaN	NaN	46	12	4	0.778814	0.00402419	0.02646	0.021295	1	60.032	36.47	1	6427200	32455	DMINVQPAAPQTLDSFGEWRK	_DMINVQPAAPQTLDSFGEWRK_			SVMP
0	0	Unmodified	1	MULTI-MSMS	QEHF1_10196_DAS	R2	3			4;77	21	802.06	801.73	2402.17	-2.8671	-0.0022986	-0.1181	-9.4687e-05	-2.9852	-0.0023933	802.064	62.132	0.078884	61.326	61.293	61.372	-0.80572	NaN	NaN	NaN	16	8	2	0.505666	0.00226972	0.0527204	0.0033281	1	80.752	61.968	1	4562100	32888	DMINVQPAAPQTLDSFGEWRK	_DMINVQPAAPQTLDSFGEWRK_			SVMP
0	0	Unmodified	1	MULTI-MSMS	QEHF1_10196_DAS	R2	3			4;77	21	802.062	801.73	2402.17	-3.205	-0.0025696	0.21356	0.00017122	-2.9915	-0.0023983	802.064	65.066	0.34338	64.372	64.188	64.531	-0.69422	NaN	NaN	NaN	67	45	2	0.326115	0.00133139	0.0311586	0.0027612	1	84.425	60.137	1	3910000	34462	DMINVQPAAPQTLDSFGEWRK	_DMINVQPAAPQTLDSFGEWRK_			SVMP
0	0	Unmodified	1	MULTI-MSMS	QEHF1_10196_DAS	R2	3			4;77	21	802.061	801.73	2402.17	-3.2629	-0.002616	-0.54136	-0.00043402	-3.8043	-0.00305	802.063	65.403	0.3396	64.744	64.475	64.815	-0.6595	NaN	NaN	NaN	59	43	2	0.513644	0.00202388	0.063771	0.013902	1	64.203	42.193	1	3195400	34738	DMINVQPAAPQTLDSFGEWRK	_DMINVQPAAPQTLDSFGEWRK_			SVMP
0	0	Unmodified	1	MULTI-MSMS	QEHF1_10196_DAS	R2	3			4;77	21	802.394	801.73	2402.17	-3.3583	-0.0026924	-2.5019	-0.0020058	-5.8602	-0.0046983	802.064	66.79	1.0183	66.186	65.82	66.839	-0.60375	NaN	NaN	NaN	414	146	4	0.904494	0.00441237	0.046608	0.0028501	2	83.849	61.196	1	5016600	35562	DMINVQPAAPQTLDSFGEWRK	_DMINVQPAAPQTLDSFGEWRK_			SVMP
0	0	Unmodified	1	MULTI-MSMS	QEHF1_10196_DAS	R2	3			4;77	21	802.393	801.73	2402.17	-3.9514	-0.003168	-2.2452	-0.0018	-6.1966	-0.004968	802.396	68.762	0.278	68.196	68.047	68.325	-0.56588	NaN	NaN	NaN	148	40	4	0.923453	0.00374162	0.105733	0.013538	1	64.723	40.436	1	2357000	36420	DMINVQPAAPQTLDSFGEWRK	_DMINVQPAAPQTLDSFGEWRK_			SVMP
0	0	Unmodified	1	MULTI-SECPEP	QEHF1_10196_DAS	R2	3			4;77	21	801.763	801.73	2402.17	-2.5551	-0.0020485	-0.96961	-0.00077736	-3.5247	-0.0028259	802.063	42.878	0.69788	41.54	41.298	41.996	-1.338	NaN	NaN	NaN	63	33	2	0.425224	0.00120354	0.0112313	0.031005	1	71.527	52.471	1	11975000	21071	DMINVQPAAPQTLDSFGEWRK	_DMINVQPAAPQTLDSFGEWRK_			SVMP
0	0	Unmodified	1	MULTI-MSMS	QEHF1_10197_DAS	R3	3			4;77	21	802.063	801.73	2402.17	-1.2912	-0.0010352	0.20747	0.00016633	-1.0837	-0.00086885	802.065	34.49	0.36885	33.775	33.61	33.979	-0.71451	NaN	NaN	NaN	69	15	6	0.940752	0.00306901	0.0912798	0.0011855	1	94.632	55.395	1	197250000	16723	DMINVQPAAPQTLDSFGEWRK	_DMINVQPAAPQTLDSFGEWRK_			SVMP
0	0	Unmodified	1	MULTI-MSMS	QEHF1_10197_DAS	R3	2			4;77	21	1202.59	1202.09	2402.17	-1.4279	-0.0017165	-0.27808	-0.00033428	-1.706	-0.0020508	1202.59	34.497	0.31902	33.782	33.585	33.904	-0.71451	NaN	NaN	NaN	42	13	5	0.964185	0.00152609	0.0239328	3.9176e-06	1	125.53	55.042	1	24621000	16738	DMINVQPAAPQTLDSFGEWRK	_DMINVQPAAPQTLDSFGEWRK_			SVMP
0	0	Unmodified	1	MULTI-MSMS	QEHF1_10197_DAS	R3	4			4;77	21	601.549	601.549	2402.17	-0.87718	-0.00052766	-0.52869	-0.00031803	-1.4059	-0.0008457	601.8	34.5	0.82671	33.786	33.168	33.994	-0.71451	NaN	NaN	NaN	126	36	7	0.840726	0.00694799	0.0656238	0.0074527	1	73.405	47.897	1	422070000	16845	DMINVQPAAPQTLDSFGEWRK	_DMINVQPAAPQTLDSFGEWRK_			SVMP
0	0	Unmodified	1	MULTI-MSMS	QEHF1_10197_DAS	R3	3			4;77	21	802.4	801.73	2402.17	-1.4472	-0.0011603	-0.098213	-7.874e-05	-1.5454	-0.001239	802.064	34.882	0.46005	34.167	33.994	34.454	-0.71451	NaN	NaN	NaN	42	21	3	0.752549	0.00180347	0.0184785	9.509e-07	1	131.71	99.532	1	50908000	16987	DMINVQPAAPQTLDSFGEWRK	_DMINVQPAAPQTLDSFGEWRK_			SVMP
0	0	Unmodified	1	MULTI-MSMS	QEHF1_10197_DAS	R3	3			4;77	21	802.064	801.73	2402.17	-1.5426	-0.0012367	0.70778	0.00056745	-0.83481	-0.00066929	802.065	37.575	0.21326	36.917	36.812	37.025	-0.65787	NaN	NaN	NaN	41	10	6	0.920334	0.00124231	0.00819327	5.8817e-06	1	121.44	87.761	1	13252000	18725	DMINVQPAAPQTLDSFGEWRK	_DMINVQPAAPQTLDSFGEWRK_			SVMP
0	0	Unmodified	1	MULTI-MSMS	QEHF1_10197_DAS	R3	3			4;77	21	802.064	801.73	2402.17	-1.3986	-0.0011213	-0.63474	-0.00050889	-2.0333	-0.0016302	802.065	39.034	2.1514	38.416	38.112	40.263	-0.61819	NaN	NaN	NaN	466	131	8	0.996979	0.0673066	0.205802	2.8434e-22	4	188.3	149.92	1	2628100000	19869	DMINVQPAAPQTLDSFGEWRK	_DMINVQPAAPQTLDSFGEWRK_			SVMP
0	0	Unmodified	1	MULTI-MSMS	QEHF1_10197_DAS	R3	2			4;77	21	1202.59	1202.09	2402.17	-1.536	-0.0018464	-0.5725	-0.0006882	-2.1085	-0.0025346	1202.59	39.026	1.2971	38.407	38.188	39.485	-0.61819	NaN	NaN	NaN	330	79	7	0.978527	0.0504683	0.127636	1.0145e-94	3	306.05	215.83	1	374980000	19721	DMINVQPAAPQTLDSFGEWRK	_DMINVQPAAPQTLDSFGEWRK_			SVMP
0	0	Unmodified	1	MULTI-MSMS	QEHF1_10197_DAS	R3	4			4;77	21	601.799	601.549	2402.17	-0.98873	-0.00059477	-0.60664	-0.00036493	-1.5954	-0.0009597	601.8	38.974	0.84398	38.356	38.137	38.981	-0.61819	NaN	NaN	NaN	312	58	7	0.949857	0.0301273	0.0710324	7.3087e-10	3	146.15	115.9	1	205650000	19737	DMINVQPAAPQTLDSFGEWRK	_DMINVQPAAPQTLDSFGEWRK_			SVMP
0	0	Unmodified	1	MULTI-MSMS	QEHF1_10197_DAS	R3	2			4;77	21	1202.59	1202.09	2402.17	-2.1356	-0.0025672	-1.5855	-0.001906	-3.7212	-0.0044732	1202.59	40.97	0.23343	40.424	40.288	40.521	-0.54568	NaN	NaN	NaN	29	18	2	0.882286	0.000460551	0.00202252	1.2266e-20	1	179.56	124.52	1	4508000	20920	DMINVQPAAPQTLDSFGEWRK	_DMINVQPAAPQTLDSFGEWRK_			SVMP
0	0	Unmodified	1	MULTI-MSMS	QEHF1_10197_DAS	R3	3			4;77	21	802.064	801.73	2402.17	-1.5415	-0.0012359	0.35926	0.00028803	-1.1823	-0.00094787	802.065	41.312	1.8875	40.766	40.336	42.223	-0.54568	NaN	NaN	NaN	267	141	2	0.657732	0.00538794	0.0936474	2.0965e-20	5	173.21	142.24	1	39928000	21584	DMINVQPAAPQTLDSFGEWRK	_DMINVQPAAPQTLDSFGEWRK_			SVMP
0	0	Unmodified	1	MULTI-MSMS	QEHF1_10197_DAS	R3	3			4;77	21	802.064	801.73	2402.17	-1.5465	-0.0012399	1.4701	0.0011787	-0.076389	-6.1243e-05	802.066	42.754	1.0161	42.267	41.981	42.997	-0.48723	NaN	NaN	NaN	78	47	2	0.477395	0.00423629	0.0560796	7.8319e-06	2	117.37	85.91	1	38466000	22301	DMINVQPAAPQTLDSFGEWRK	_DMINVQPAAPQTLDSFGEWRK_			SVMP
0	0	Unmodified	1	MULTI-MSMS	QEHF1_10197_DAS	R3	3			4;77	21	802.063	801.73	2402.17	-1.8035	-0.0014459	-0.55924	-0.00044836	-2.3627	-0.0018943	802.065	43.782	0.96786	43.325	43.027	43.995	-0.45693	NaN	NaN	NaN	184	69	5	0.612634	0.00418645	0.072076	2.9778e-06	2	127.49	95.308	1	27933000	22818	DMINVQPAAPQTLDSFGEWRK	_DMINVQPAAPQTLDSFGEWRK_			SVMP
0	0	Unmodified	1	MULTI-MSMS	QEHF1_10197_DAS	R3	3			4;77	21	802.064	801.73	2402.17	-1.4183	-0.0011371	-0.53047	-0.00042529	-1.9488	-0.0015624	802.065	44.949	0.96324	44.548	44.051	45.014	-0.40137	NaN	NaN	NaN	216	78	5	0.487008	0.00200592	0.0120573	8.3872e-06	2	116.21	84.753	1	22395000	23296	DMINVQPAAPQTLDSFGEWRK	_DMINVQPAAPQTLDSFGEWRK_			SVMP
0	0	Unmodified	1	MULTI-MSMS	QEHF1_10197_DAS	R3	2			4;77	21	1202.6	1202.09	2402.17	-1.1967	-0.0014386	3.5885	0.0043137	2.3917	0.0028751	1202.6	45.018	0.19915	44.616	44.495	44.694	-0.40137	NaN	NaN	NaN	21	14	2	0.862673	0.000123922	0.00257744	0.0092166	1	70.889	40.061	1	3861000	23411	DMINVQPAAPQTLDSFGEWRK	_DMINVQPAAPQTLDSFGEWRK_			SVMP
0	0	Unmodified	1	MULTI-MSMS	QEHF1_10197_DAS	R3	3			4;77	21	802.4	801.73	2402.17	-1.4507	-0.001163	0.72302	0.00057966	-0.72765	-0.00058338	802.399	45.769	1.1637	45.391	44.986	46.15	-0.37829	NaN	NaN	NaN	206	73	3	0.493891	0.00187632	0.0323863	7.8319e-06	4	117.37	91.863	1	16288000	24145	DMINVQPAAPQTLDSFGEWRK	_DMINVQPAAPQTLDSFGEWRK_			SVMP
0	0	Unmodified	1	MULTI-MSMS	QEHF1_10197_DAS	R3	3			4;77	21	802.395	801.73	2402.17	-1.3738	-0.0011014	-0.025332	-2.0309e-05	-1.3991	-0.0011217	802.065	46.708	0.53886	46.349	46.124	46.663	-0.35881	NaN	NaN	NaN	117	45	4	0.662776	0.000984565	0.00435688	0.00078244	1	97.49	73.69	1	11922000	24594	DMINVQPAAPQTLDSFGEWRK	_DMINVQPAAPQTLDSFGEWRK_			SVMP
0	0	Unmodified	1	MULTI-MSMS	QEHF1_10197_DAS	R3	3			4;77	21	802.064	801.73	2402.17	-1.3661	-0.0010952	1.1641	0.00093332	-0.20196	-0.00016192	801.732	47.701	0.11707	47.357	47.334	47.451	-0.34365	NaN	NaN	NaN	17	11	2	0.69871	0.000899648	0.0200709	0.00068017	1	99.86	74.967	1	5484800	25118	DMINVQPAAPQTLDSFGEWRK	_DMINVQPAAPQTLDSFGEWRK_			SVMP
0	0	Unmodified	1	MULTI-MSMS	QEHF1_10197_DAS	R3	3			4;77	21	802.398	801.73	2402.17	-1.2615	-0.0010114	-0.32646	-0.00026173	-1.5879	-0.0012731	802.398	49.263	0.3998	48.938	48.812	49.211	-0.32453	NaN	NaN	NaN	103	37	4	0.570038	0.00131306	0.00862284	0.0095218	1	70.453	48.018	1	5488200	26063	DMINVQPAAPQTLDSFGEWRK	_DMINVQPAAPQTLDSFGEWRK_			SVMP
0	0	Unmodified	1	MULTI-MSMS	QEHF1_10197_DAS	R3	3			4;77	21	802.062	801.73	2402.17	-1.1147	-0.0008937	-0.21515	-0.0001725	-1.3299	-0.0010662	802.064	52.603	0.49451	52.283	51.954	52.449	-0.31984	NaN	NaN	NaN	51	35	2	0.158883	0.000196869	0.002216	0.013538	1	64.723	49.131	1	3492600	28152	DMINVQPAAPQTLDSFGEWRK	_DMINVQPAAPQTLDSFGEWRK_			SVMP
0	0	Unmodified	1	MULTI-MSMS	QEHF1_10197_DAS	R3	3			4;77	21	801.731	801.73	2402.17	-0.68033	-0.00054544	0.44932	0.00036023	-0.23102	-0.00018521	802.065	53.06	1.0122	52.736	52.445	53.457	-0.32381	NaN	NaN	NaN	96	68	2	0.448154	0.000391956	0.00481071	0.013859	2	64.265	40.224	1	5064700	28531	DMINVQPAAPQTLDSFGEWRK	_DMINVQPAAPQTLDSFGEWRK_			SVMP
0	0	Unmodified	1	MULTI-MSMS	QEHF1_10197_DAS	R3	3			4;77	21	802.397	801.73	2402.17	-0.44803	-0.0003592	-1.6809	-0.0013476	-2.1289	-0.0017068	802.064	54.161	0.78881	53.832	53.452	54.241	-0.32922	NaN	NaN	NaN	123	51	3	0.562877	0.000909398	0.0126059	0.042818	2	57.496	40.801	1	4686500	29100	DMINVQPAAPQTLDSFGEWRK	_DMINVQPAAPQTLDSFGEWRK_			SVMP
0	0	Unmodified	1	MULTI-MSMS	QEHF1_10197_DAS	R3	3			4;77	21	802.39	801.73	2402.17	-0.85392	-0.00068461	-0.93397	-0.0007488	-1.7879	-0.0014334	802.396	56.082	0.4592	55.738	55.7	56.159	-0.34401	NaN	NaN	NaN	101	42	4	0.715276	0.00195651	0.0335032	0.012795	2	65.784	50.018	1	4237700	30250	DMINVQPAAPQTLDSFGEWRK	_DMINVQPAAPQTLDSFGEWRK_			SVMP
0	0	Unmodified	1	MULTI-MSMS	QEHF1_10197_DAS	R3	3			4;77	21	802.065	801.73	2402.17	-1.0499	-0.00084177	-1.2559	-0.0010069	-2.3058	-0.0018487	802.396	56.598	0.60352	56.245	56.094	56.698	-0.35339	NaN	NaN	NaN	127	56	4	0.677594	0.00188416	0.0299917	0.0072051	1	73.758	49.717	1	3972300	30584	DMINVQPAAPQTLDSFGEWRK	_DMINVQPAAPQTLDSFGEWRK_			SVMP
0	0	Unmodified	1	MULTI-MSMS	QEHF1_10197_DAS	R3	3			4;77	21	802.064	801.73	2402.17	-1.2862	-0.0010312	-1.0623	-0.00085171	-2.3485	-0.0018829	802.065	57.215	0.71646	56.852	56.505	57.222	-0.3635	NaN	NaN	NaN	165	70	4	0.613386	0.00138261	0.00564445	0.014982	1	62.663	38.621	1	3407500	31090	DMINVQPAAPQTLDSFGEWRK	_DMINVQPAAPQTLDSFGEWRK_			SVMP
0	0	Unmodified	1	MULTI-MSMS	QEHF1_10197_DAS	R3	3			4;77	21	802.065	801.73	2402.17	-0.70042	-0.00056155	0.90926	0.00072898	0.20884	0.00016743	802.066	59.173	0.60462	58.79	58.535	59.139	-0.3837	NaN	NaN	NaN	78	42	2	0.512211	0.000818762	0.00236465	0.014706	2	63.056	47.114	1	4612700	31990	DMINVQPAAPQTLDSFGEWRK	_DMINVQPAAPQTLDSFGEWRK_			SVMP
0	0	Unmodified	1	MULTI-MSMS	QEHF1_10197_DAS	R3	3			4;77	21	802.065	801.73	2402.17	-0.9191	-0.00073687	-1.0252	-0.00082191	-1.9443	-0.0015588	802.065	60.613	1.4606	60.214	59.114	60.574	-0.39885	NaN	NaN	NaN	315	111	4	0.896807	0.00232544	0.00600795	0.0075161	5	73.315	47.806	1	5081300	32708	DMINVQPAAPQTLDSFGEWRK	_DMINVQPAAPQTLDSFGEWRK_			SVMP
0	0	Unmodified	1	MULTI-MSMS	QEHF1_10197_DAS	R3	3			4;77	21	802.065	801.73	2402.17	-1.1257	-0.00090249	-0.96919	-0.00077703	-2.0949	-0.0016795	802.065	61.453	0.87416	61.051	60.512	61.386	-0.40246	NaN	NaN	NaN	220	67	4	0.841296	0.00220755	0.00702173	0.003045	3	82.586	64.723	1	6081300	33542	DMINVQPAAPQTLDSFGEWRK	_DMINVQPAAPQTLDSFGEWRK_			SVMP
0	0	Unmodified	1	MULTI-MSMS	QEHF1_10197_DAS	R3	3			4;77	21	802.062	801.73	2402.17	-1.0853	-0.00087015	-0.69706	-0.00055886	-1.7824	-0.001429	802.397	62.327	1.1612	61.925	61.224	62.385	-0.40246	NaN	NaN	NaN	172	90	3	0.456444	0.0018189	0.0105273	0.0081269	2	72.443	50.57	1	4158800	33704	DMINVQPAAPQTLDSFGEWRK	_DMINVQPAAPQTLDSFGEWRK_			SVMP
0	0	Unmodified	1	MULTI-MSMS	QEHF1_10197_DAS	R3	3			4;77	21	802.063	801.73	2402.17	-0.50542	-0.00040521	-1.2425	-0.00099612	-1.7479	-0.0014013	802.397	64.016	0.42262	63.62	63.44	63.863	-0.39669	NaN	NaN	NaN	155	48	5	0.852905	0.00283847	0.0304242	0.014617	1	63.184	40.531	1	3878400	35156	DMINVQPAAPQTLDSFGEWRK	_DMINVQPAAPQTLDSFGEWRK_			SVMP
0	0	Unmodified	1	MULTI-MSMS	QEHF1_10197_DAS	R3	3			4;77	21	802.064	801.73	2402.17	-0.4961	-0.00039774	-0.60066	-0.00048157	-1.0968	-0.00087931	802.397	64.289	0.32911	63.898	63.809	64.138	-0.39091	NaN	NaN	NaN	89	38	3	0.893908	0.00342033	0.0456609	0.0083773	1	72.086	52.011	1	6042000	35300	DMINVQPAAPQTLDSFGEWRK	_DMINVQPAAPQTLDSFGEWRK_			SVMP
0	0	Unmodified	1	MULTI-MSMS	QEHF1_10197_DAS	R3	3			4;77	21	802.063	801.73	2402.17	-0.39837	-0.00031938	-0.96384	-0.00077274	-1.3622	-0.0010921	802.064	64.849	0.36123	64.458	64.259	64.62	-0.39091	NaN	NaN	NaN	116	41	4	0.84547	0.00338252	0.0398983	0.00098082	1	95.958	71.917	1	4199500	35593	DMINVQPAAPQTLDSFGEWRK	_DMINVQPAAPQTLDSFGEWRK_			SVMP
0	0	Unmodified	1	MULTI-MSMS	QEHF1_10197_DAS	R3	3			4;77	21	802.064	801.73	2402.17	-0.52086	-0.00041759	-0.72841	-0.00058399	-1.2493	-0.0010016	802.397	65.08	0.22237	64.691	64.589	64.812	-0.38976	NaN	NaN	NaN	88	25	4	0.778553	0.00316904	0.0515101	0.0068904	1	74.207	54.388	1	4382500	35744	DMINVQPAAPQTLDSFGEWRK	_DMINVQPAAPQTLDSFGEWRK_			SVMP
0	0	Unmodified	1	MULTI-MSMS	QEHF1_10197_DAS	R3	3			4;77	21	802.065	801.73	2402.17	-0.66158	-0.00053041	-0.76987	-0.00061723	-1.4314	-0.0011476	802.065	65.485	0.52856	65.1	64.805	65.334	-0.38442	NaN	NaN	NaN	203	64	4	0.831763	0.0038266	0.0709858	0.0068904	1	74.207	50.166	1	5051400	35893	DMINVQPAAPQTLDSFGEWRK	_DMINVQPAAPQTLDSFGEWRK_			SVMP
0	0	Unmodified	1	MULTI-MSMS	QEHF1_10197_DAS	R3	3			4;77	21	802.396	801.73	2402.17	-0.65275	-0.00052333	-1.0575	-0.00084787	-1.7103	-0.0013712	802.065	66.024	0.87566	65.646	65.155	66.03	-0.37793	NaN	NaN	NaN	316	106	5	0.611686	0.00261754	0.0443761	0.013169	3	65.25	49.127	1	5249600	36199	DMINVQPAAPQTLDSFGEWRK	_DMINVQPAAPQTLDSFGEWRK_			SVMP
0	0	Unmodified	1	MULTI-MSMS	QEHF1_10197_DAS	R3	3			4;77	21	802.064	801.73	2402.17	-0.81742	-0.00065535	-0.9767	-0.00078305	-1.7941	-0.0014384	802.064	66.542	0.37137	66.164	65.981	66.353	-0.37793	NaN	NaN	NaN	130	48	4	0.883247	0.00352034	0.0356442	0.013859	1	64.265	48.323	1	4176100	36489	DMINVQPAAPQTLDSFGEWRK	_DMINVQPAAPQTLDSFGEWRK_			SVMP
0	0	Unmodified	1	MULTI-MSMS	QEHF1_10197_DAS	R3	3			4;77	21	802.064	801.73	2402.17	-0.63826	-0.00051172	-1.1011	-0.00088278	-1.7394	-0.0013945	802.397	67.444	0.3695	67.073	66.898	67.268	-0.37107	NaN	NaN	NaN	193	54	4	0.85593	0.00358391	0.0383244	0.034383	1	58.49	42.724	1	2937600	37049	DMINVQPAAPQTLDSFGEWRK	_DMINVQPAAPQTLDSFGEWRK_			SVMP
0	0	Unmodified	1	MSMS	QEHF1_10197_DAS	R3	2			4;77	21	1202.09	1202.09	2402.17	NaN	NaN	NaN	NaN	NaN	NaN	NaN	40.743	1	40.171	39.671	40.671	-0.57201	NaN	NaN	NaN	NaN	NaN	NaN	NaN	NaN	NaN	9.8175e-45	1	192.65	127.47	1	NaN	20758	DMINVQPAAPQTLDSFGEWRK	_DMINVQPAAPQTLDSFGEWRK_			SVMP
0	0	Unmodified	1	MSMS	QEHF1_10197_DAS	R3	2			4;77	21	1202.09	1202.09	2402.17	NaN	NaN	NaN	NaN	NaN	NaN	NaN	41.283	1	40.738	40.238	41.238	-0.54568	NaN	NaN	NaN	NaN	NaN	NaN	NaN	NaN	NaN	1.2244e-10	1	118.13	84.345	1	NaN	21095	DMINVQPAAPQTLDSFGEWRK	_DMINVQPAAPQTLDSFGEWRK_			SVMP
0	0	Unmodified	1	MSMS	QEHF1_10197_DAS	R3	3			4;77	21	801.728	801.73	2402.17	NaN	NaN	NaN	NaN	NaN	NaN	NaN	44.266	1	43.838	43.338	44.338	-0.42807	NaN	NaN	NaN	NaN	NaN	NaN	NaN	NaN	NaN	4.3606e-06	1	96.131	71.238	1	NaN	22978	DMINVQPAAPQTLDSFGEWRK	_DMINVQPAAPQTLDSFGEWRK_			SVMP
0	0	Unmodified	1	MSMS	QEHF1_10197_DAS	R3	3			4;77	21	801.729	801.73	2402.17	NaN	NaN	NaN	NaN	NaN	NaN	NaN	46.6	1	46.241	45.741	46.741	-0.35881	NaN	NaN	NaN	NaN	NaN	NaN	NaN	NaN	NaN	4.9686e-05	1	93.776	61.595	1	NaN	24433	DMINVQPAAPQTLDSFGEWRK	_DMINVQPAAPQTLDSFGEWRK_			SVMP
0	0	Unmodified	1	MSMS	QEHF1_10197_DAS	R3	3			4;77	21	801.73	801.73	2402.17	NaN	NaN	NaN	NaN	NaN	NaN	NaN	47.669	1	47.325	46.825	47.825	-0.34365	NaN	NaN	NaN	NaN	NaN	NaN	NaN	NaN	NaN	0.0016279	1	81.576	57.277	1	NaN	25098	DMINVQPAAPQTLDSFGEWRK	_DMINVQPAAPQTLDSFGEWRK_			SVMP
0	0	Unmodified	1	MSMS	QEHF1_10197_DAS	R3	3			4;77	21	801.731	801.73	2402.17	NaN	NaN	NaN	NaN	NaN	NaN	NaN	62.613	1	62.211	61.711	62.711	-0.40246	NaN	NaN	NaN	NaN	NaN	NaN	NaN	NaN	NaN	0.027388	1	64.265	40.224	1	NaN	34206	DMINVQPAAPQTLDSFGEWRK	_DMINVQPAAPQTLDSFGEWRK_			SVMP
0	0	Unmodified	1	MULTI-SECPEP	QEHF1_10197_DAS	R3	3			4;77	21	802.064	801.73	2402.17	-0.63791	-0.00051143	-0.51558	-0.00041336	-1.1535	-0.00092479	802.064	54.621	0.53602	54.285	54.15	54.686	-0.33608	NaN	NaN	NaN	61	39	2	NaN	NaN	NaN	0.030722	1	72.015	56.25	1	2492700	29262	DMINVQPAAPQTLDSFGEWRK	_DMINVQPAAPQTLDSFGEWRK_			SVMP
1	0	Deamidation (NQ)	1	MULTI-MSMS	QEHF1_10195_DAS_20181220201403 (2)	R1	4			4;77	21	602.045	601.795	2403.15	-1.3771	-0.00082871	0.51046	0.00030719	-0.86661	-0.00052152	602.047	34.44	0.63438	34.44	34.173	34.808	0	NaN	NaN	NaN	184	43	6	0.879543	0.0283459	0.110403	0.00070483	2	99.288	67.774	3	205800000	17263	DMINVQPAAPQTLDSFGEWRK	_DMINVQ(Deamidation (NQ))PAAPQTLDSFGEWRK_	DMIN(0.025)VQ(0.975)PAAPQTLDSFGEWRK		SVMP
1	0	Deamidation (NQ)	1	MULTI-MSMS	QEHF1_10195_DAS_20181220201403 (2)	R1	2			4;77	21	1202.58	1202.58	2403.15	-2.4227	-0.0029135	0.77816	0.00093581	-1.6446	-0.0019777	1203.09	34.451	0.35614	34.451	34.27	34.626	0	NaN	NaN	NaN	69	22	4	0.656045	0.000435211	0.00234501	6.2875e-15	1	164.81	107.39	3	10083000	17107	DMINVQPAAPQTLDSFGEWRK	_DMINVQ(Deamidation (NQ))PAAPQTLDSFGEWRK_	DMIN(0.116)VQ(0.884)PAAPQTLDSFGEWRK		SVMP
1	0	Deamidation (NQ)	1	MULTI-MSMS	QEHF1_10195_DAS_20181220201403 (2)	R1	3			4;77	21	802.062	802.058	2403.15	-2.3123	-0.0018546	2.1853	0.0017528	-0.12695	-0.00010182	802.394	34.433	0.51491	34.433	34.197	34.712	0	NaN	NaN	NaN	161	32	6	0.680929	0.00672894	0.0282695	1.2215e-14	2	159.7	97.698	3	112320000	17115	DMINVQPAAPQTLDSFGEWRK	_DMINVQ(Deamidation (NQ))PAAPQTLDSFGEWRK_	DMIN(0.001)VQ(0.999)PAAPQTLDSFGEWRK		SVMP
1	0	Deamidation (NQ)	1	MULTI-MSMS	QEHF1_10195_DAS_20181220201403 (2)	R1	2			4;77	21	1203.08	1202.58	2403.15	-2.0126	-0.0024204	0.33902	0.00040771	-1.6736	-0.0020127	1203.09	39.276	0.8313	39.276	38.902	39.733	0	NaN	NaN	NaN	241	50	7	0.974678	0.039215	0.154128	3.8048e-67	3	275.76	196.27	3	233990000	20237	DMINVQPAAPQTLDSFGEWRK	_DMINVQ(Deamidation (NQ))PAAPQTLDSFGEWRK_	DMINVQ(1)PAAPQTLDSFGEWRK		SVMP
1	0	Deamidation (NQ)	1	MULTI-MSMS	QEHF1_10195_DAS_20181220201403 (2)	R1	4			4;77	21	602.045	601.795	2403.15	-0.96296	-0.00057951	-0.32672	-0.00019662	-1.2897	-0.00077613	602.046	39.306	0.65722	39.306	38.954	39.611	0	NaN	NaN	NaN	227	41	7	0.975852	0.0184372	0.0575039	4.3201e-06	2	124.69	91.122	3	129140000	20243	DMINVQPAAPQTLDSFGEWRK	_DMINVQ(Deamidation (NQ))PAAPQTLDSFGEWRK_	DMIN(0.009)VQ(0.991)PAAPQTLDSFGEWRK		SVMP
1	0	Deamidation (NQ)	1	MULTI-MSMS	QEHF1_10195_DAS_20181220201403 (2)	R1	3			4;77	21	802.392	802.058	2403.15	-1.9002	-0.0015241	0.2412	0.00019345	-1.659	-0.0013306	802.393	39.282	0.85663	39.282	38.924	39.78	0	NaN	NaN	NaN	291	53	8	0.983484	0.0780667	0.371175	7.8123e-35	2	217.26	175.47	3	1540300000	20347	DMINVQPAAPQTLDSFGEWRK	_DMINVQ(Deamidation (NQ))PAAPQTLDSFGEWRK_	DMINVQ(1)PAAPQTLDSFGEWRK		SVMP
1	0	Deamidation (NQ)	1	MULTI-MSMS	QEHF1_10195_DAS_20181220201403 (2)	R1	3			4;77	21	802.386	802.058	2403.15	-2.1516	-0.0017257	-2.7295	-0.0021893	-4.8811	-0.0039149	802.389	42.614	1.6807	42.614	42.255	43.935	0	NaN	NaN	NaN	178	95	3	0.303408	0.00131375	0.0167163	1.2557e-09	5	141.97	109.79	3	30215000	22894	DMINVQPAAPQTLDSFGEWRK	_DMINVQ(Deamidation (NQ))PAAPQTLDSFGEWRK_	DMIN(0.003)VQ(0.997)PAAPQTLDSFGEWRK		SVMP
1	0	Deamidation (NQ)	1	MULTI-MSMS	QEHF1_10195_DAS_20181220201403 (2)	R1	3			4;77	21	802.392	802.058	2403.15	-2.0831	-0.0016707	2.7934	0.0022404	0.71031	0.00056971	802.394	45.294	0.70623	45.294	44.977	45.683	0	NaN	NaN	NaN	96	42	3	0.556633	0.00111976	0.00923087	0.00058491	2	102.07	78.683	3	12422000	24151	DMINVQPAAPQTLDSFGEWRK	_DMINVQ(Deamidation (NQ))PAAPQTLDSFGEWRK_	DMIN(0.045)VQ(0.91)PAAPQ(0.045)TLDSFGEWRK		SVMP
1	0	Deamidation (NQ)	1	MULTI-MSMS	QEHF1_10195_DAS_20181220201403 (2)	R1	3			4;77	21	802.393	802.058	2403.15	-2.7549	-0.0022096	2.9973	0.002404	0.2424	0.00019442	802.395	45.921	0.45527	45.921	45.624	46.08	7.1054e-15	NaN	NaN	NaN	92	34	4	0.823987	0.000539045	0.00238441	0.0019804	1	89.483	67.782	3	9881300	24315	DMINVQPAAPQTLDSFGEWRK	_DMINVQ(Deamidation (NQ))PAAPQTLDSFGEWRK_	DMIN(0.037)VQ(0.962)PAAPQ(0.001)TLDSFGEWRK		SVMP
1	0	Deamidation (NQ)	1	MULTI-MSMS	QEHF1_10195_DAS_20181220201403 (2)	R1	3			4;77	21	802.391	802.058	2403.15	-2.2921	-0.0018384	3.6422	0.0029212	1.3501	0.0010828	802.063	46.203	0.73714	46.203	46.037	46.774	0	NaN	NaN	NaN	103	57	3	0.753237	0.00112966	0.00961066	0.0017512	1	90.968	66.668	3	8667600	24622	DMINVQPAAPQTLDSFGEWRK	_DMINVQ(Deamidation (NQ))PAAPQTLDSFGEWRK_	DMIN(0.08)VQ(0.837)PAAPQ(0.084)TLDSFGEWRK		SVMP
1	0	Deamidation (NQ)	1	MULTI-MSMS	QEHF1_10195_DAS_20181220201403 (2)	R1	3			4;77	21	802.396	802.058	2403.15	-1.7916	-0.001437	3.1583	0.0025331	1.3667	0.0010961	802.394	46.851	0.72015	46.851	46.633	47.353	0	NaN	NaN	NaN	107	57	2	0.498412	0.0014397	0.0558173	0.00068017	1	99.86	78.261	3	7096400	25125	DMINVQPAAPQTLDSFGEWRK	_DMINVQ(Deamidation (NQ))PAAPQTLDSFGEWRK_	DMIN(0.031)VQ(0.895)PAAPQ(0.074)TLDSFGEWRK		SVMP
1	0	Deamidation (NQ)	1	MULTI-MSMS	QEHF1_10195_DAS_20181220201403 (2)	R1	3			4;77	21	802.393	802.058	2403.15	-2.4493	-0.0019645	-0.71276	-0.00057167	-3.1621	-0.0025362	802.393	50.765	0.086632	50.765	50.719	50.806	0	NaN	NaN	NaN	9	6	2	0.868338	0.000248087	0.000783264	0.02607	1	59.469	37.459	3	3251600	27381	DMINVQPAAPQTLDSFGEWRK	_DMINVQ(Deamidation (NQ))PAAPQTLDSFGEWRK_	DMIN(0.051)VQ(0.899)PAAPQ(0.051)TLDSFGEWRK		SVMP
1	0	Deamidation (NQ)	1	MULTI-MSMS	QEHF1_10195_DAS_20181220201403 (2)	R1	3			4;77	21	802.393	802.058	2403.15	-2.3464	-0.001882	-0.31426	-0.00025205	-2.6607	-0.002134	802.391	50.978	0.21415	50.978	50.929	51.143	-7.1054e-15	NaN	NaN	NaN	18	14	2	0.270014	0.000355786	0.00315443	0.0065462	1	74.698	52.688	3	4777200	27568	DMINVQPAAPQTLDSFGEWRK	_DMINVQ(Deamidation (NQ))PAAPQTLDSFGEWRK_	DMIN(0.037)VQ(0.833)PAAPQ(0.13)TLDSFGEWRK		SVMP
1	0	Deamidation (NQ)	1	MULTI-MSMS	QEHF1_10195_DAS_20181220201403 (2)	R1	3			4;77	21	802.392	802.058	2403.15	-2.3399	-0.0018767	1.7487	0.0014026	-0.59117	-0.00047415	802.394	51.399	0.44724	51.399	51.143	51.591	0	NaN	NaN	NaN	46	28	2	0.400526	0.000376026	0.00192491	0.0079859	1	72.644	57.555	3	4970000	27750	DMINVQPAAPQTLDSFGEWRK	_DMINVQ(Deamidation (NQ))PAAPQTLDSFGEWRK_	DMIN(0.013)VQ(0.493)PAAPQ(0.493)TLDSFGEWRK		SVMP
1	0	Deamidation (NQ)	1	MULTI-MSMS	QEHF1_10195_DAS_20181220201403 (2)	R1	3			4;77	21	802.389	802.058	2403.15	-2.3233	-0.0018634	-0.2865	-0.00022979	-2.6098	-0.0020932	802.392	51.772	0.47791	51.772	51.591	52.068	0	NaN	NaN	NaN	61	38	3	0.440763	0.000855781	0.0051429	0.0018518	2	90.316	68.963	3	8485900	28078	DMINVQPAAPQTLDSFGEWRK	_DMINVQPAAPQ(Deamidation (NQ))TLDSFGEWRK_	DMIN(0.01)VQ(0.422)PAAPQ(0.568)TLDSFGEWRK		SVMP
1	0	Deamidation (NQ)	1	MULTI-MSMS	QEHF1_10195_DAS_20181220201403 (2)	R1	3			4;77	21	802.392	802.058	2403.15	-1.6319	-0.0013088	2.3673	0.0018987	0.73547	0.00058989	802.393	53.891	0.26522	53.891	53.758	54.024	0	NaN	NaN	NaN	58	16	4	0.347085	0.00111564	0.0376452	0.015313	1	62.19	46.936	3	5333400	29253	DMINVQPAAPQTLDSFGEWRK	_DMINVQ(Deamidation (NQ))PAAPQTLDSFGEWRK_	DMIN(0.079)VQ(0.626)PAAPQ(0.295)TLDSFGEWRK		SVMP
1	0	Deamidation (NQ)	1	MULTI-MSMS	QEHF1_10195_DAS_20181220201403 (2)	R1	3			4;77	21	802.395	802.058	2403.15	-1.6744	-0.001343	1.8626	0.0014939	0.18818	0.00015093	802.393	54.324	0.6414	54.324	54.153	54.794	7.1054e-15	NaN	NaN	NaN	189	52	4	0.790879	0.00228109	0.0322212	0.0017505	2	90.972	71.419	3	6602100	29731	DMINVQPAAPQTLDSFGEWRK	_DMINVQ(Deamidation (NQ))PAAPQTLDSFGEWRK_	DMIN(0.021)VQ(0.975)PAAPQ(0.004)TLDSFGEWRK		SVMP
1	0	Deamidation (NQ)	1	MULTI-MSMS	QEHF1_10195_DAS_20181220201403 (2)	R1	3			4;77	21	802.39	802.058	2403.15	-2.1015	-0.0016855	0.3689	0.00029588	-1.7325	-0.0013896	802.393	55.537	0.45022	55.537	55.325	55.775	-7.1054e-15	NaN	NaN	NaN	87	45	3	0.445185	0.00104416	0.0150475	0.0071877	2	73.783	58.529	3	8682900	30282	DMINVQPAAPQTLDSFGEWRK	_DMINVQPAAPQ(Deamidation (NQ))TLDSFGEWRK_	DMIN(0.003)VQ(0.11)PAAPQ(0.887)TLDSFGEWRK		SVMP
1	0	Deamidation (NQ)	1	MULTI-MSMS	QEHF1_10195_DAS_20181220201403 (2)	R1	3			4;77	21	802.393	802.058	2403.15	-2.1796	-0.0017482	1.1003	0.00088249	-1.0794	-0.00086571	802.393	56.718	0.30456	56.718	56.528	56.832	0	NaN	NaN	NaN	55	26	3	0.51771	0.00122089	0.0155151	0.010898	1	68.49	44.763	3	7523400	31024	DMINVQPAAPQTLDSFGEWRK	_DMINVQ(Deamidation (NQ))PAAPQTLDSFGEWRK_	DMIN(0.034)VQ(0.483)PAAPQ(0.483)TLDSFGEWRK		SVMP
1	0	Deamidation (NQ)	1	MULTI-MSMS	QEHF1_10195_DAS_20181220201403 (2)	R1	3			4;77	21	802.388	802.058	2403.15	-1.8041	-0.001447	0.36058	0.00028921	-1.4435	-0.0011578	802.393	60.32	0.91953	60.32	59.68	60.599	0	NaN	NaN	NaN	222	91	3	0.538045	0.0011496	0.00769563	0.013902	2	64.203	44.65	3	6816400	33252	DMINVQPAAPQTLDSFGEWRK	_DMINVQ(Deamidation (NQ))PAAPQTLDSFGEWRK_	DMIN(0.161)VQ(0.755)PAAPQ(0.084)TLDSFGEWRK		SVMP
1	0	Deamidation (NQ)	1	MULTI-MSMS	QEHF1_10195_DAS_20181220201403 (2)	R1	3			4;77	21	802.394	802.058	2403.15	-1.8884	-0.0015146	0.84593	0.00067849	-1.0425	-0.00083615	802.393	60.939	0.93089	60.939	60.599	61.53	7.1054e-15	NaN	NaN	NaN	150	91	3	0.366621	0.00113382	0.0371981	0.0071877	4	73.783	54.23	3	7375200	33917	DMINVQPAAPQTLDSFGEWRK	_DMINVQ(Deamidation (NQ))PAAPQTLDSFGEWRK_	DMIN(0.166)VQ(0.816)PAAPQ(0.017)TLDSFGEWRK		SVMP
1	0	Deamidation (NQ)	1	MULTI-MSMS	QEHF1_10195_DAS_20181220201403 (2)	R1	3			4;77	21	802.389	802.058	2403.15	-2.1324	-0.0017103	0.6372	0.00051107	-1.4952	-0.0011993	802.392	62.269	0.42247	62.269	62.092	62.515	0	NaN	NaN	NaN	50	33	2	0.591112	0.00125983	0.0221292	0.010898	1	68.49	53.235	3	6568400	34436	DMINVQPAAPQTLDSFGEWRK	_DMINVQ(Deamidation (NQ))PAAPQTLDSFGEWRK_	DMIN(0.037)VQ(0.794)PAAPQ(0.169)TLDSFGEWRK		SVMP
1	0	Deamidation (NQ)	1	MULTI-MSMS	QEHF1_10195_DAS_20181220201403 (2)	R1	3			4;77	21	802.391	802.058	2403.15	-1.6502	-0.0013235	0.63949	0.00051291	-1.0107	-0.00081062	802.393	63.797	0.3946	63.797	63.697	64.091	0	NaN	NaN	NaN	66	34	2	0.566059	0.00144873	0.0196562	0.013169	1	65.25	47.655	3	3987500	35391	DMINVQPAAPQTLDSFGEWRK	_DMINVQPAAPQ(Deamidation (NQ))TLDSFGEWRK_	DMIN(0.005)VQ(0.024)PAAPQ(0.971)TLDSFGEWRK		SVMP
1	0	Deamidation (NQ)	1	MULTI-MSMS	QEHF1_10195_DAS_20181220201403 (2)	R1	3			4;77	21	802.391	802.058	2403.15	-2.0097	-0.0016119	0.43749	0.00035089	-1.5722	-0.001261	802.393	64.643	0.42794	64.643	64.308	64.736	0	NaN	NaN	NaN	70	44	2	0.666173	0.00147441	0.0190805	0.01203	1	66.874	51.452	3	3519400	35812	DMINVQPAAPQTLDSFGEWRK	_DMINVQPAAPQ(Deamidation (NQ))TLDSFGEWRK_	DMIN(0.001)VQ(0.018)PAAPQ(0.981)TLDSFGEWRK		SVMP
1	0	Deamidation (NQ)	1	MULTI-MSMS	QEHF1_10195_DAS_20181220201403 (2)	R1	3			4;77	21	802.393	802.058	2403.15	-1.6169	-0.0012968	0.78183	0.00062708	-0.83506	-0.00066977	802.393	64.86	0.43436	64.86	64.721	65.155	0	NaN	NaN	NaN	92	47	2	0.592089	0.00161648	0.0153617	0.0071877	2	73.783	53.692	3	3816200	35971	DMINVQPAAPQTLDSFGEWRK	_DMINVQ(Deamidation (NQ))PAAPQTLDSFGEWRK_	DMIN(0.166)VQ(0.816)PAAPQ(0.017)TLDSFGEWRK		SVMP
1	0	Deamidation (NQ)	1	MULTI-MSMS	QEHF1_10195_DAS_20181220201403 (2)	R1	3			4;77	21	802.393	802.058	2403.15	-2.4545	-0.0019686	1.575	0.0012632	-0.87945	-0.00070537	802.393	66.264	0.4248	66.264	66.055	66.479	0	NaN	NaN	NaN	88	50	3	0.581947	0.00138272	0.0155288	0.046948	2	57.009	41.919	3	4499600	36744	DMINVQPAAPQTLDSFGEWRK	_DMINVQ(Deamidation (NQ))PAAPQTLDSFGEWRK_	DMIN(0.059)VQ(0.798)PAAPQ(0.143)TLDSFGEWRK		SVMP
1	0	Deamidation (NQ)	1	MSMS	QEHF1_10195_DAS_20181220201403 (2)	R1	2			4;77	21	1202.59	1202.58	2403.15	NaN	NaN	NaN	NaN	NaN	NaN	NaN	40.632	1	40.632	40.132	41.132	0	NaN	NaN	NaN	NaN	NaN	NaN	NaN	NaN	NaN	5.0145e-11	1	125.53	102.07	3	NaN	21095	DMINVQPAAPQTLDSFGEWRK	_DMINVQ(Deamidation (NQ))PAAPQTLDSFGEWRK_	DMIN(0.001)VQ(0.988)PAAPQ(0.011)TLDSFGEWRK		SVMP
1	0	Deamidation (NQ)	1	MSMS	QEHF1_10195_DAS_20181220201403 (2)	R1	2			4;77	21	1202.59	1202.58	2403.15	NaN	NaN	NaN	NaN	NaN	NaN	NaN	41.779	1	41.779	41.279	42.279	0	NaN	NaN	NaN	NaN	NaN	NaN	NaN	NaN	NaN	1.555e-10	1	114.74	82.118	3	NaN	21814	DMINVQPAAPQTLDSFGEWRK	_DMINVQ(Deamidation (NQ))PAAPQTLDSFGEWRK_	DMIN(0.001)VQ(0.998)PAAPQ(0.001)TLDSFGEWRK		SVMP
1	0	Deamidation (NQ)	1	MULTI-SECPEP	QEHF1_10195_DAS_20181220201403 (2)	R1	3			4;77	21	802.123	802.058	2403.15	-2.3353	-0.0018731	3.4461	0.002764	1.1108	0.00089091	802.395	41.242	0.75453	41.242	40.764	41.518	0	NaN	NaN	NaN	178	53	4	0.404684	0.00706379	0.100477	0.027425	1	77.681	58.645	3	25299000	21563	DMINVQPAAPQTLDSFGEWRK	_DMINVQ(Deamidation (NQ))PAAPQTLDSFGEWRK_	DMIN(0.008)VQ(0.99)PAAPQ(0.002)TLDSFGEWRK		SVMP
1	0	Deamidation (NQ)	1	MULTI-SECPEP	QEHF1_10195_DAS_20181220201403 (2)	R1	3			4;77	21	802.389	802.058	2403.15	-3.3565	-0.0026921	2.3406	0.0018773	-1.0159	-0.00081482	802.394	44.231	0.34065	44.231	44.016	44.356	0	NaN	NaN	NaN	78	36	3	NaN	NaN	NaN	0.007308	1	98.188	74.859	3	14534000	23336	DMINVQPAAPQTLDSFGEWRK	_DMINVQ(Deamidation (NQ))PAAPQTLDSFGEWRK_	DMIN(0.013)VQ(0.985)PAAPQ(0.002)TLDSFGEWRK		SVMP
1	0	Deamidation (NQ)	1	MULTI-MSMS	QEHF1_10196_DAS	R2	3			4;77	21	802.063	802.058	2403.15	-3.0849	-0.0024743	3.0344	0.0024337	-0.050552	-4.0546e-05	802.395	36.406	0.56384	34.279	34.034	34.598	-2.1269	NaN	NaN	NaN	111	25	6	0.617022	0.00245298	0.0241662	4.4267e-10	2	148.44	99.893	3	86460000	16981	DMINVQPAAPQTLDSFGEWRK	_DMINVQ(Deamidation (NQ))PAAPQTLDSFGEWRK_	DMIN(0.014)VQ(0.986)PAAPQTLDSFGEWRK		SVMP
1	0	Deamidation (NQ)	1	MULTI-MSMS	QEHF1_10196_DAS	R2	2			4;77	21	1203.58	1202.58	2403.15	-1.5814	-0.0019018	-0.83703	-0.0010066	-2.4184	-0.0029084	1202.58	36.451	0.3947	34.325	34.095	34.49	-2.1269	NaN	NaN	NaN	50	17	4	0.917059	0.00121133	0.0070911	5.3234e-15	2	165.64	114.22	3	8441700	17170	DMINVQPAAPQTLDSFGEWRK	_DMINVQ(Deamidation (NQ))PAAPQTLDSFGEWRK_	DMINVQ(1)PAAPQTLDSFGEWRK		SVMP
1	0	Deamidation (NQ)	1	MULTI-MSMS	QEHF1_10196_DAS	R2	4			4;77	21	602.05	601.795	2403.15	-0.98859	-0.00059493	0.36389	0.00021899	-0.6247	-0.00037594	602.047	36.4	0.5684	34.273	34.017	34.586	-2.1269	NaN	NaN	NaN	124	25	6	0.501528	0.0130301	0.15419	0.00062369	2	101.17	77.14	3	164050000	17015	DMINVQPAAPQTLDSFGEWRK	_DMINVQ(Deamidation (NQ))PAAPQTLDSFGEWRK_	DMIN(0.008)VQ(0.984)PAAPQ(0.008)TLDSFGEWRK		SVMP
1	0	Deamidation (NQ)	1	MULTI-MSMS	QEHF1_10196_DAS	R2	3			4;77	21	802.39	802.058	2403.15	-3.1437	-0.0025214	-2.063	-0.0016547	-5.2067	-0.0041761	802.391	37.006	0.50857	34.931	34.637	35.146	-2.0754	NaN	NaN	NaN	93	22	6	0.956379	0.00570517	0.0326582	2.1059e-10	1	150.29	102.72	3	32746000	17436	DMINVQPAAPQTLDSFGEWRK	_DMINVQPAAPQ(Deamidation (NQ))TLDSFGEWRK_	DMINVQPAAPQ(1)TLDSFGEWRK		SVMP
1	0	Deamidation (NQ)	1	MULTI-MSMS	QEHF1_10196_DAS	R2	4			4;77	21	602.045	601.795	2403.15	-1.0539	-0.00063421	-3.7624	-0.0022642	-4.8163	-0.0028984	602.295	37.021	0.55267	34.945	34.615	35.168	-2.0754	NaN	NaN	NaN	123	24	6	0.658256	0.0161147	0.0714562	0.0026807	1	84.946	61.774	3	70413000	17443	DMINVQPAAPQTLDSFGEWRK	_DMINVQPAAPQ(Deamidation (NQ))TLDSFGEWRK_	DMIN(0.012)VQ(0.389)PAAPQ(0.6)TLDSFGEWRK		SVMP
1	0	Deamidation (NQ)	1	MULTI-MSMS	QEHF1_10196_DAS	R2	3			4;77	21	802.391	802.058	2403.15	-2.6996	-0.0021653	1.0927	0.00087641	-1.6069	-0.0012889	802.394	40.709	0.88766	38.903	38.541	39.428	-1.8061	NaN	NaN	NaN	329	59	8	0.997603	0.220915	0.617822	9.569e-29	3	206.21	164.16	3	1501800000	19818	DMINVQPAAPQTLDSFGEWRK	_DMINVQ(Deamidation (NQ))PAAPQTLDSFGEWRK_	DMINVQ(0.827)PAAPQ(0.173)TLDSFGEWRK		SVMP
1	0	Deamidation (NQ)	1	MULTI-MSMS	QEHF1_10196_DAS	R2	2			4;77	21	1203.08	1202.58	2403.15	-1.1968	-0.0014392	-0.50836	-0.00061134	-1.7051	-0.0020506	1203.08	40.73	0.70415	38.924	38.561	39.265	-1.8061	NaN	NaN	NaN	249	48	7	0.981426	0.0283259	0.0914283	5.7864e-68	2	279.24	227.23	3	215430000	19835	DMINVQPAAPQTLDSFGEWRK	_DMINVQ(Deamidation (NQ))PAAPQTLDSFGEWRK_	DMINVQ(1)PAAPQTLDSFGEWRK		SVMP
1	0	Deamidation (NQ)	1	MULTI-MSMS	QEHF1_10196_DAS	R2	4			4;77	21	602.046	601.795	2403.15	-0.60541	-0.00036433	-0.57629	-0.00034681	-1.1817	-0.00071114	602.046	40.741	0.77113	38.935	38.573	39.344	-1.8061	NaN	NaN	NaN	248	51	7	0.953593	0.0223045	0.0692281	4.7303e-10	2	148.2	106.49	3	148670000	19846	DMINVQPAAPQTLDSFGEWRK	_DMINVQ(Deamidation (NQ))PAAPQTLDSFGEWRK_	DMIN(0.007)VQ(0.993)PAAPQTLDSFGEWRK		SVMP
1	0	Deamidation (NQ)	1	MULTI-MSMS	QEHF1_10196_DAS	R2	2			4;77	21	1203.08	1202.58	2403.15	-1.6438	-0.0019768	1.1564	0.0013906	-0.48739	-0.00058613	1203.09	41.616	0.18696	39.954	39.886	40.073	-1.662	NaN	NaN	NaN	11	9	2	0.278007	0.000409496	0.00828493	2.5896e-15	1	168	127.71	3	4977000	20442	DMINVQPAAPQTLDSFGEWRK	_DMINVQPAAPQ(Deamidation (NQ))TLDSFGEWRK_	DMINVQPAAPQ(1)TLDSFGEWRK		SVMP
1	0	Deamidation (NQ)	1	MULTI-MSMS	QEHF1_10196_DAS	R2	3			4;77	21	802.393	802.058	2403.15	-3.0388	-0.0024373	2.1726	0.0017426	-0.86621	-0.00069475	802.395	42.236	0.92525	40.766	40.266	41.191	-1.4695	NaN	NaN	NaN	199	53	5	0.725331	0.00399338	0.0298026	8.3872e-06	3	116.21	92.232	3	16311000	20811	DMINVQPAAPQTLDSFGEWRK	_DMINVQ(Deamidation (NQ))PAAPQTLDSFGEWRK_	DMIN(0.002)VQ(0.997)PAAPQ(0.001)TLDSFGEWRK		SVMP
1	0	Deamidation (NQ)	1	MULTI-MSMS	QEHF1_10196_DAS	R2	3			4;77	21	802.388	802.058	2403.15	-2.9561	-0.002371	-0.90636	-0.00072696	-3.8625	-0.003098	802.391	43.866	1.446	42.607	42.175	43.621	-1.2591	NaN	NaN	NaN	168	71	3	0.34729	0.00210076	0.0303141	0.00050382	6	103.95	79.353	3	39255000	21586	DMINVQPAAPQTLDSFGEWRK	_DMINVQ(Deamidation (NQ))PAAPQTLDSFGEWRK_	DMIN(0.003)VQ(0.976)PAAPQ(0.02)TLDSFGEWRK		SVMP
1	0	Deamidation (NQ)	1	MULTI-MSMS	QEHF1_10196_DAS	R2	3			4;77	21	802.391	802.058	2403.15	-4.3012	-0.0034498	3.3526	0.002689	-0.94859	-0.00076082	802.394	45.406	0.62797	44.239	43.881	44.509	-1.1676	NaN	NaN	NaN	98	61	2	0.48363	0.000808958	0.0034755	0.0010937	3	95.227	76.63	3	14474000	22784	DMINVQPAAPQTLDSFGEWRK	_DMINVQ(Deamidation (NQ))PAAPQTLDSFGEWRK_	DMIN(0.012)VQ(0.985)PAAPQ(0.004)TLDSFGEWRK		SVMP
1	0	Deamidation (NQ)	1	MULTI-MSMS	QEHF1_10196_DAS	R2	3			4;77	21	802.393	802.058	2403.15	-3.4039	-0.0027301	2.872	0.0023035	-0.53188	-0.00042659	802.394	45.837	0.73538	44.699	44.278	45.013	-1.1381	NaN	NaN	NaN	151	48	4	0.883248	0.00448559	0.0489275	8.3872e-06	1	116.21	86.738	3	13842000	23123	DMINVQPAAPQTLDSFGEWRK	_DMINVQ(Deamidation (NQ))PAAPQTLDSFGEWRK_	DMIN(0.037)VQ(0.963)PAAPQTLDSFGEWRK		SVMP
1	0	Deamidation (NQ)	1	MULTI-MSMS	QEHF1_10196_DAS	R2	3			4;77	21	802.395	802.058	2403.15	-3.7551	-0.0030118	3.4924	0.0028011	-0.26274	-0.00021074	802.063	47.825	0.85255	46.728	46.647	47.499	-1.0971	NaN	NaN	NaN	89	55	3	0.390713	0.00101098	0.0456079	0.0016475	2	91.64	67.412	3	9148000	24727	DMINVQPAAPQTLDSFGEWRK	_DMINVQ(Deamidation (NQ))PAAPQTLDSFGEWRK_	DMIN(0.042)VQ(0.881)PAAPQ(0.076)TLDSFGEWRK		SVMP
1	0	Deamidation (NQ)	1	MULTI-MSMS	QEHF1_10196_DAS	R2	3			4;77	21	802.391	802.058	2403.15	-2.9701	-0.0023822	3.2702	0.0026229	0.30002	0.00024063	802.396	50.045	0.14378	48.987	48.908	49.052	-1.0582	NaN	NaN	NaN	16	10	2	0.498231	0.0014553	0.018156	0.00068017	1	99.86	74.967	3	9319900	25695	DMINVQPAAPQTLDSFGEWRK	_DMINVQ(Deamidation (NQ))PAAPQTLDSFGEWRK_	DMIN(0.103)VQ(0.795)PAAPQ(0.103)TLDSFGEWRK		SVMP
1	0	Deamidation (NQ)	1	MULTI-MSMS	QEHF1_10196_DAS	R2	3			4;77	21	802.394	802.058	2403.15	-3.5235	-0.0028261	1.579	0.0012665	-1.9445	-0.0015596	802.394	51.009	0.17315	49.96	49.876	50.049	-1.0487	NaN	NaN	NaN	36	13	4	0.646141	0.00157993	0.0498815	0.0087637	1	71.535	51.982	3	4607900	26276	DMINVQPAAPQTLDSFGEWRK	_DMINVQ(Deamidation (NQ))PAAPQTLDSFGEWRK_	DMIN(0.114)VQ(0.803)PAAPQ(0.083)TLDSFGEWRK		SVMP
1	0	Deamidation (NQ)	1	MULTI-MSMS	QEHF1_10196_DAS	R2	3			4;77	21	802.391	802.058	2403.15	-3.8343	-0.0030753	1.995	0.0016001	-1.8393	-0.0014752	802.394	51.593	0.16782	50.553	50.507	50.675	-1.0403	NaN	NaN	NaN	20	13	2	0.41313	0.000219245	0.00144125	0.0028613	1	83.776	64.223	3	4257300	26626	DMINVQPAAPQTLDSFGEWRK	_DMINVQ(Deamidation (NQ))PAAPQTLDSFGEWRK_	DMIN(0.038)VQ(0.961)PAAPQ(0.001)TLDSFGEWRK		SVMP
1	0	Deamidation (NQ)	1	MULTI-MSMS	QEHF1_10196_DAS	R2	3			4;77	21	802.391	802.058	2403.15	-3.1535	-0.0025293	0.40446	0.0003244	-2.749	-0.0022049	802.392	52.689	0.97398	51.658	51.472	52.446	-1.0308	NaN	NaN	NaN	87	62	2	0.668069	0.00136314	0.0124373	0.003235	3	81.356	61.802	3	5770300	27389	DMINVQPAAPQTLDSFGEWRK	_DMINVQ(Deamidation (NQ))PAAPQTLDSFGEWRK_	DMIN(0.021)VQ(0.875)PAAPQ(0.104)TLDSFGEWRK		SVMP
1	0	Deamidation (NQ)	1	MULTI-MSMS	QEHF1_10196_DAS	R2	3			4;77	21	802.391	802.058	2403.15	-2.692	-0.0021591	3.1361	0.0025153	0.44409	0.00035619	802.394	53.683	1.3568	52.662	51.992	53.349	-1.0214	NaN	NaN	NaN	201	78	3	0.813933	0.00252506	0.0151766	0.0013177	4	93.776	71.973	3	5648100	28050	DMINVQPAAPQTLDSFGEWRK	_DMINVQ(Deamidation (NQ))PAAPQTLDSFGEWRK_	DMIN(0.006)VQ(0.992)PAAPQ(0.002)TLDSFGEWRK		SVMP
1	0	Deamidation (NQ)	1	MULTI-MSMS	QEHF1_10196_DAS	R2	3			4;77	21	802.391	802.058	2403.15	-3.414	-0.0027382	3.9429	0.0031624	0.52886	0.00042417	802.395	57.368	0.88007	56.412	55.72	56.6	-0.95615	NaN	NaN	NaN	206	88	3	0.905285	0.00223369	0.0172001	0.0016479	3	91.637	65.491	3	10443000	29797	DMINVQPAAPQTLDSFGEWRK	_DMINVQ(Deamidation (NQ))PAAPQTLDSFGEWRK_	DMIN(0.021)VQ(0.964)PAAPQ(0.016)TLDSFGEWRK		SVMP
1	0	Deamidation (NQ)	1	MULTI-MSMS	QEHF1_10196_DAS	R2	3			4;77	21	802.393	802.058	2403.15	-3.5089	-0.0028143	4.3667	0.0035023	0.8578	0.00068801	802.063	57.678	0.98546	56.722	56.435	57.42	-0.95615	NaN	NaN	NaN	137	103	2	0.629602	0.00095522	0.00247127	0.0018518	2	90.316	73.823	3	8261900	30420	DMINVQPAAPQTLDSFGEWRK	_DMINVQ(Deamidation (NQ))PAAPQTLDSFGEWRK_	DMIN(0.017)VQ(0.967)PAAPQ(0.017)TLDSFGEWRK		SVMP
1	0	Deamidation (NQ)	1	MULTI-MSMS	QEHF1_10196_DAS	R2	3			4;77	21	802.393	802.058	2403.15	-3.2603	-0.002615	3.4963	0.0028043	0.23602	0.0001893	802.395	58.7	0.6018	57.783	57.442	58.044	-0.91722	NaN	NaN	NaN	187	67	4	0.660074	0.00209923	0.0119588	0.0016479	1	91.637	70.038	3	5437500	30889	DMINVQPAAPQTLDSFGEWRK	_DMINVQ(Deamidation (NQ))PAAPQTLDSFGEWRK_	DMIN(0.011)VQ(0.495)PAAPQ(0.495)TLDSFGEWRK		SVMP
1	0	Deamidation (NQ)	1	MULTI-MSMS	QEHF1_10196_DAS	R2	3			4;77	21	802.392	802.058	2403.15	-2.3884	-0.0019157	1.835	0.0014718	-0.55343	-0.00044389	802.395	60.238	0.11635	59.345	59.314	59.43	-0.89369	NaN	NaN	NaN	25	9	3	0.425186	0.00306565	0.0646634	0.003293	1	80.98	61.427	3	6955300	31871	DMINVQPAAPQTLDSFGEWRK	_DMINVQ(Deamidation (NQ))PAAPQTLDSFGEWRK_	DMIN(0.081)VQ(0.918)PAAPQ(0.001)TLDSFGEWRK		SVMP
1	0	Deamidation (NQ)	1	MULTI-MSMS	QEHF1_10196_DAS	R2	3			4;77	21	802.395	802.058	2403.15	-2.4625	-0.0019751	3.7579	0.0030141	1.2954	0.001039	802.395	60.907	0.18215	60.038	59.93	60.112	-0.86884	NaN	NaN	NaN	40	19	3	0.323471	0.00237718	0.0749847	0.012612	1	66.045	42.716	3	7089600	32160	DMINVQPAAPQTLDSFGEWRK	_DMINVQ(Deamidation (NQ))PAAPQTLDSFGEWRK_	DMIN(0.04)VQ(0.607)PAAPQ(0.353)TLDSFGEWRK		SVMP
1	0	Deamidation (NQ)	1	MULTI-MSMS	QEHF1_10196_DAS	R2	3			4;77	21	802.392	802.058	2403.15	-2.57	-0.0020613	3.2945	0.0026424	0.72447	0.00058107	802.395	61.011	0.13055	60.143	60.099	60.229	-0.86884	NaN	NaN	NaN	49	15	4	0.814428	0.00660591	0.0788097	0.0091451	1	70.99	50.9	3	7452800	32301	DMINVQPAAPQTLDSFGEWRK	_DMINVQ(Deamidation (NQ))PAAPQTLDSFGEWRK_	DMIN(0.128)VQ(0.771)PAAPQ(0.102)TLDSFGEWRK		SVMP
1	0	Deamidation (NQ)	1	MULTI-MSMS	QEHF1_10196_DAS	R2	3			4;77	21	802.392	802.058	2403.15	-2.4529	-0.0019674	3.3377	0.002677	0.8848	0.00070966	802.395	61.819	0.17893	60.98	60.899	61.078	-0.83938	NaN	NaN	NaN	66	20	4	0.818705	0.00494135	0.0777418	0.010898	1	68.49	51.996	3	6888400	32750	DMINVQPAAPQTLDSFGEWRK	_DMINVQ(Deamidation (NQ))PAAPQTLDSFGEWRK_	DMIN(0.064)VQ(0.903)PAAPQ(0.033)TLDSFGEWRK		SVMP
1	0	Deamidation (NQ)	1	MULTI-MSMS	QEHF1_10196_DAS	R2	3			4;77	21	802.392	802.058	2403.15	-2.847	-0.0022834	4.3269	0.0034705	1.48	0.001187	802.064	63.593	0.1613	62.862	62.781	62.943	-0.73103	NaN	NaN	NaN	49	17	3	0.819989	0.00545945	0.0726613	0.003235	1	81.356	61.802	3	5977200	33750	DMINVQPAAPQTLDSFGEWRK	_DMINVQ(Deamidation (NQ))PAAPQTLDSFGEWRK_	DMIN(0.126)VQ(0.824)PAAPQ(0.049)TLDSFGEWRK		SVMP
1	0	Deamidation (NQ)	1	MULTI-MSMS	QEHF1_10196_DAS	R2	3			4;77	21	802.39	802.058	2403.15	-2.93	-0.0023501	1.837	0.0014734	-1.093	-0.00087668	802.394	64.002	0.377	63.271	63.101	63.478	-0.73103	NaN	NaN	NaN	68	44	2	0.315719	0.00137884	0.0607189	0.0075894	2	73.21	53.657	3	6336300	33898	DMINVQPAAPQTLDSFGEWRK	_DMINVQ(Deamidation (NQ))PAAPQTLDSFGEWRK_	DMIN(0.023)VQ(0.868)PAAPQ(0.109)TLDSFGEWRK		SVMP
1	0	Deamidation (NQ)	1	MULTI-MSMS	QEHF1_10196_DAS	R2	3			4;77	21	802.392	802.058	2403.15	-3.0318	-0.0024317	3.2707	0.0026233	0.23881	0.00019154	802.394	64.558	0.26671	63.864	63.729	63.996	-0.69422	NaN	NaN	NaN	109	33	4	0.877566	0.005838	0.0712352	0.0059223	1	75.589	52.26	3	4982300	34329	DMINVQPAAPQTLDSFGEWRK	_DMINVQPAAPQ(Deamidation (NQ))TLDSFGEWRK_	DMIN(0.047)VQ(0.378)PAAPQ(0.576)TLDSFGEWRK		SVMP
1	0	Deamidation (NQ)	1	MULTI-MSMS	QEHF1_10196_DAS	R2	3			4;77	21	802.392	802.058	2403.15	-3.1616	-0.0025358	2.7607	0.0022142	-0.40089	-0.00032154	802.395	65.624	0.43034	64.965	64.648	65.078	-0.6595	NaN	NaN	NaN	151	52	4	0.897993	0.00349792	0.0159924	0.0026076	1	85.42	69.114	3	4516900	34880	DMINVQPAAPQTLDSFGEWRK	_DMINVQPAAPQ(Deamidation (NQ))TLDSFGEWRK_	DMIN(0.001)VQ(0.01)PAAPQ(0.99)TLDSFGEWRK		SVMP
1	0	Deamidation (NQ)	1	MULTI-MSMS	QEHF1_10196_DAS	R2	3			4;77	21	802.392	802.058	2403.15	-3.0605	-0.0024547	3.4363	0.0027561	0.3758	0.00030141	802.395	66.203	0.59214	65.573	65.268	65.86	-0.63005	NaN	NaN	NaN	242	80	4	0.918428	0.00455183	0.0561438	0.003235	2	81.356	62.818	3	4542400	35010	DMINVQPAAPQTLDSFGEWRK	_DMINVQPAAPQ(Deamidation (NQ))TLDSFGEWRK_	DMIN(0.002)VQ(0.019)PAAPQ(0.979)TLDSFGEWRK		SVMP
1	0	Deamidation (NQ)	1	MULTI-MSMS	QEHF1_10196_DAS	R2	3			4;77	21	802.392	802.058	2403.15	-3.6455	-0.0029239	4.4803	0.0035934	0.83481	0.00066957	802.395	67.826	0.9808	67.243	66.744	67.724	-0.58271	NaN	NaN	NaN	338	158	3	0.936044	0.00336697	0.0660631	0.013276	2	65.097	49.332	3	3285500	36053	DMINVQPAAPQTLDSFGEWRK	_DMINVQ(Deamidation (NQ))PAAPQTLDSFGEWRK_	DMIN(0.095)VQ(0.743)PAAPQ(0.162)TLDSFGEWRK		SVMP
1	0	Deamidation (NQ)	1	MSMS	QEHF1_10196_DAS	R2	2			4;77	21	1202.58	1202.58	2403.15	NaN	NaN	NaN	NaN	NaN	NaN	NaN	36.971	1	34.895	34.395	35.395	-2.0754	NaN	NaN	NaN	NaN	NaN	NaN	NaN	NaN	NaN	1.3279e-24	1	161.76	121.69	3	NaN	17461	DMINVQPAAPQTLDSFGEWRK	_DMINVQ(Deamidation (NQ))PAAPQTLDSFGEWRK_	DMINVQ(0.997)PAAPQ(0.002)TLDSFGEWRK		SVMP
1	0	Deamidation (NQ)	1	MULTI-SECPEP	QEHF1_10196_DAS	R2	2			4;77	21	1202.59	1202.58	2403.15	-1.2035	-0.0014473	-0.11316	-0.00013608	-1.3167	-0.0015834	1203.09	43.67	0.32607	42.411	42.2	42.526	-1.2591	NaN	NaN	NaN	16	13	2	NaN	NaN	NaN	0.0012348	1	110.98	85.807	3	2189400	21662	DMINVQPAAPQTLDSFGEWRK	_DMINVQ(Deamidation (NQ))PAAPQTLDSFGEWRK_	DMIN(0.002)VQ(0.997)PAAPQTLDSFGEWRK		SVMP
1	0	Deamidation (NQ)	1	MULTI-MSMS	QEHF1_10197_DAS	R3	2			4;77	21	1203.09	1202.58	2403.15	-1.1862	-0.0014265	2.3178	0.0027874	1.1317	0.0013609	1203.09	39.857	1.3148	39.261	38.922	40.237	-0.59618	NaN	NaN	NaN	195	75	6	0.990392	0.00677607	0.0906528	3.2739e-80	5	283.34	195.32	3	59708000	20237	DMINVQPAAPQTLDSFGEWRK	_DMINVQ(Deamidation (NQ))PAAPQTLDSFGEWRK_	DMINVQ(1)PAAPQTLDSFGEWRK		SVMP
1	0	Deamidation (NQ)	1	MULTI-MSMS	QEHF1_10197_DAS	R3	4			4;77	21	601.797	601.795	2403.15	-0.61995	-0.00037308	2.0409	0.0012282	1.421	0.00085514	602.047	39.872	0.87437	39.275	38.933	39.808	-0.59618	NaN	NaN	NaN	162	44	6	0.503837	0.0021471	0.0148228	0.00308	2	82.36	64.064	3	47741000	20270	DMINVQPAAPQTLDSFGEWRK	_DMINVQ(Deamidation (NQ))PAAPQTLDSFGEWRK_	DMIN(0.214)VQ(0.786)PAAPQTLDSFGEWRK		SVMP
1	0	Deamidation (NQ)	1	MULTI-MSMS	QEHF1_10197_DAS	R3	3			4;77	21	802.392	802.058	2403.15	-1.0634	-0.00085288	2.7385	0.0021965	1.6752	0.0013436	802.395	39.849	1.388	39.253	38.922	40.31	-0.59618	NaN	NaN	NaN	282	78	8	0.996304	0.129295	1	1.4355e-15	4	168.99	124.24	3	610770000	20206	DMINVQPAAPQTLDSFGEWRK	_DMINVQ(Deamidation (NQ))PAAPQTLDSFGEWRK_	DMINVQ(1)PAAPQTLDSFGEWRK		SVMP
1	0	Deamidation (NQ)	1	MULTI-SECPEP	QEHF1_10197_DAS	R3	3			4;77	21	802.064	802.058	2403.15	-0.6052	-0.00048541	3.3108	0.0026554	2.7056	0.00217	802.394	54.58	0.25505	54.251	54.18	54.435	-0.32922	NaN	NaN	NaN	33	20	2	NaN	NaN	NaN	0.029707	1	73.758	50.429	3	3158000	29262	DMINVQPAAPQTLDSFGEWRK	_DMIN(Deamidation (NQ))VQPAAPQTLDSFGEWRK_	DMIN(0.593)VQ(0.397)PAAPQ(0.01)TLDSFGEWRK		SVMP
2	0	2 Deamidation (NQ)	1	MULTI-MSMS	QEHF1_10195_DAS_20181220201403 (2)	R1	3			4;77	21	802.391	802.386	2404.14	-1.8429	-0.0014787	2.699	0.0021656	0.85613	0.00068694	802.723	35.165	0.57702	35.165	34.818	35.395	7.1054e-15	NaN	NaN	NaN	153	43	5	0.812352	0.00196964	0.0051695	3.3624e-06	2	126.69	96.153	3	37463000	17621	DMINVQPAAPQTLDSFGEWRK	_DMINVQ(Deamidation (NQ))PAAPQ(Deamidation (NQ))TLDSFGEWRK_	DMIN(0.156)VQ(0.999)PAAPQ(0.845)TLDSFGEWRK		SVMP
2	0	2 Deamidation (NQ)	1	MULTI-MSMS	QEHF1_10195_DAS_20181220201403 (2)	R1	4			4;77	21	602.045	602.042	2404.14	-0.91938	-0.0005535	2.321	0.0013973	1.4016	0.00084381	602.044	35.155	0.74028	35.155	34.712	35.453	0	NaN	NaN	NaN	194	58	6	0.49582	0.0105072	0.0432761	7.271e-06	1	118.54	91.585	3	62080000	17577	DMINVQPAAPQTLDSFGEWRK	_DMINVQ(Deamidation (NQ))PAAPQ(Deamidation (NQ))TLDSFGEWRK_	DMIN(0.006)VQ(0.994)PAAPQ(1)TLDSFGEWRK		SVMP
2	0	2 Deamidation (NQ)	1	MULTI-MSMS	QEHF1_10195_DAS_20181220201403 (2)	R1	3			4;77	21	802.721	802.386	2404.14	-2.0372	-0.0016346	-0.050679	-4.0664e-05	-2.0878	-0.0016753	802.721	35.724	0.40025	35.724	35.468	35.868	0	NaN	NaN	NaN	55	17	5	0.966573	0.000682905	0.00375653	0.0012238	1	94.384	71.482	3	9127100	17883	DMINVQPAAPQTLDSFGEWRK	_DMIN(Deamidation (NQ))VQPAAPQ(Deamidation (NQ))TLDSFGEWRK_	DMIN(0.854)VQ(0.146)PAAPQ(1)TLDSFGEWRK		SVMP
2	0	2 Deamidation (NQ)	1	MULTI-MSMS	QEHF1_10195_DAS_20181220201403 (2)	R1	4			4;77	21	602.291	602.042	2404.14	-1.0627	-0.00063976	-0.20869	-0.00012564	-1.2713	-0.0007654	602.292	35.706	0.54635	35.706	35.338	35.884	0	NaN	NaN	NaN	107	27	6	0.679255	0.00504274	0.0356934	0.009035	1	71.148	48.511	3	26215000	17942	DMINVQPAAPQTLDSFGEWRK	_DMIN(Deamidation (NQ))VQPAAPQ(Deamidation (NQ))TLDSFGEWRK_	DMIN(0.556)VQ(0.556)PAAPQ(0.888)TLDSFGEWRK		SVMP
2	0	2 Deamidation (NQ)	1	MULTI-MSMS	QEHF1_10195_DAS_20181220201403 (2)	R1	4			4;77	21	602.292	602.042	2404.14	-1.4313	-0.00086169	0.99932	0.00060163	-0.43195	-0.00026005	602.293	39.872	0.51541	39.872	39.554	40.069	7.1054e-15	NaN	NaN	NaN	141	36	5	0.771092	0.00585733	0.0211165	5.4077e-05	2	114.37	78.377	3	42943000	20641	DMINVQPAAPQTLDSFGEWRK	_DMINVQ(Deamidation (NQ))PAAPQ(Deamidation (NQ))TLDSFGEWRK_	DMIN(0.06)VQ(0.94)PAAPQ(1)TLDSFGEWRK		SVMP
2	0	2 Deamidation (NQ)	1	MULTI-MSMS	QEHF1_10195_DAS_20181220201403 (2)	R1	3			4;77	21	802.72	802.386	2404.14	-2.3729	-0.001904	1.7587	0.0014112	-0.6142	-0.00049282	802.722	39.88	0.87158	39.88	39.529	40.401	0	NaN	NaN	NaN	291	59	8	0.998102	0.0606168	0.481205	3.276e-21	2	186.11	133.38	3	681400000	20681	DMINVQPAAPQTLDSFGEWRK	_DMINVQ(Deamidation (NQ))PAAPQ(Deamidation (NQ))TLDSFGEWRK_	DMINVQ(1)PAAPQ(1)TLDSFGEWRK		SVMP
2	0	2 Deamidation (NQ)	1	MULTI-MSMS	QEHF1_10195_DAS_20181220201403 (2)	R1	2			4;77	21	1203.57	1203.08	2404.14	-2.4931	-0.0029994	1.355	0.0016302	-1.1381	-0.0013692	1203.58	39.877	0.60681	39.877	39.529	40.136	7.1054e-15	NaN	NaN	NaN	187	43	6	0.989479	0.00585202	0.0162782	2.6055e-35	2	222.45	167.27	3	107860000	20573	DMINVQPAAPQTLDSFGEWRK	_DMIN(Deamidation (NQ))VQ(Deamidation (NQ))PAAPQTLDSFGEWRK_	DMIN(1)VQ(1)PAAPQTLDSFGEWRK		SVMP
2	0	2 Deamidation (NQ)	1	MULTI-MSMS	QEHF1_10196_DAS	R2	4			4;77	21	602.292	602.042	2404.14	-1.0052	-0.00060519	-0.53938	-0.00032473	-1.5446	-0.00092992	602.292	37.667	0.64166	35.592	35.29	35.931	-2.0754	NaN	NaN	NaN	126	35	6	0.657266	0.0039367	0.00743362	0.0025586	1	85.737	66.702	3	20833000	17864	DMINVQPAAPQTLDSFGEWRK	_DMINVQ(Deamidation (NQ))PAAPQ(Deamidation (NQ))TLDSFGEWRK_	DMIN(0.011)VQ(0.989)PAAPQ(1)TLDSFGEWRK		SVMP
2	0	2 Deamidation (NQ)	1	MULTI-MSMS	QEHF1_10196_DAS	R2	3			4;77	21	802.721	802.386	2404.14	-3.08	-0.0024713	1.7388	0.0013952	-1.3412	-0.0010762	802.722	37.634	0.4331	35.559	35.325	35.758	-2.0754	NaN	NaN	NaN	54	23	4	0.811901	0.00146048	0.00333433	6.9006e-06	1	119.31	87.955	3	9862200	17865	DMINVQPAAPQTLDSFGEWRK	_DMINVQ(Deamidation (NQ))PAAPQ(Deamidation (NQ))TLDSFGEWRK_	DMIN(0.012)VQ(0.988)PAAPQ(1)TLDSFGEWRK		SVMP
2	0	2 Deamidation (NQ)	1	MULTI-MSMS	QEHF1_10196_DAS	R2	2			4;77	21	1203.58	1203.08	2404.14	-1.529	-0.0018395	0.025571	3.0764e-05	-1.5034	-0.0018087	1203.58	41.201	0.49482	39.539	39.276	39.771	-1.662	NaN	NaN	NaN	124	25	6	0.9784	0.0226916	0.122056	1.047e-66	2	268.59	182.74	3	109030000	20156	DMINVQPAAPQTLDSFGEWRK	_DMINVQ(Deamidation (NQ))PAAPQ(Deamidation (NQ))TLDSFGEWRK_	DMINVQ(1)PAAPQ(1)TLDSFGEWRK		SVMP
2	0	2 Deamidation (NQ)	1	MULTI-MSMS	QEHF1_10196_DAS	R2	4			4;77	21	602.543	602.042	2404.14	-0.9163	-0.00055165	-0.37907	-0.00022822	-1.2954	-0.00077987	602.292	41.182	0.52041	39.52	39.25	39.771	-1.662	NaN	NaN	NaN	119	26	7	0.79702	0.00552774	0.0445383	0.00050382	2	103.95	84.655	3	49854000	20039	DMINVQPAAPQTLDSFGEWRK	_DMIN(Deamidation (NQ))VQPAAPQ(Deamidation (NQ))TLDSFGEWRK_	DMIN(0.969)VQ(0.031)PAAPQ(1)TLDSFGEWRK		SVMP
2	0	2 Deamidation (NQ)	1	MULTI-MSMS	QEHF1_10196_DAS	R2	3			4;77	21	802.72	802.386	2404.14	-3.0009	-0.0024079	1.7018	0.0013655	-1.2991	-0.0010423	802.722	41.2	0.87259	39.538	39.25	40.123	-1.662	NaN	NaN	NaN	247	50	9	0.998317	0.184311	1	6.2929e-22	1	188.04	142.13	3	915090000	20141	DMINVQPAAPQTLDSFGEWRK	_DMINVQ(Deamidation (NQ))PAAPQ(Deamidation (NQ))TLDSFGEWRK_	DMIN(0.005)VQ(0.995)PAAPQ(1)TLDSFGEWRK		SVMP
0	1	Oxidation (M)	1	MULTI-MSMS	QEHF1_10195_DAS_20181220201403 (2)	R1	3			4;77	21	807.396	807.062	2418.16	-2.182	-0.001761	1.2674	0.0010229	-0.91462	-0.00073815	807.398	36.259	0.30947	36.259	36.124	36.433	0	NaN	NaN	NaN	71	19	5	0.864167	0.00918064	0.0507693	6.9219e-21	1	183.45	140.07	1	61537000	18318	DMINVQPAAPQTLDSFGEWRK	_DM(Oxidation (M))INVQPAAPQTLDSFGEWRK_		DM(1)INVQPAAPQTLDSFGEWRK	SVMP
0	1	Oxidation (M)	1	MULTI-MSMS	QEHF1_10195_DAS_20181220201403 (2)	R1	2			4;77	21	1211.09	1210.09	2418.16	-2.4392	-0.0029516	1.4989	0.0018138	-0.94027	-0.0011378	1210.59	36.257	0.15651	36.257	36.181	36.338	0	NaN	NaN	NaN	26	9	4	0.870435	0.000752304	0.00512108	4.0723e-10	1	148.72	101.01	1	7399700	18328	DMINVQPAAPQTLDSFGEWRK	_DM(Oxidation (M))INVQPAAPQTLDSFGEWRK_		DM(1)INVQPAAPQTLDSFGEWRK	SVMP
0	1	Oxidation (M)	1	MULTI-MSMS	QEHF1_10196_DAS	R2	3			4;77	21	807.395	807.062	2418.16	-2.4885	-0.0020084	0.68991	0.0005568	-1.7986	-0.0014516	807.397	38.121	0.4159	36.098	35.935	36.351	-2.0228	NaN	NaN	NaN	68	20	5	0.873877	0.016724	0.392985	2.3343e-20	1	171.47	132.65	1	86832000	18180	DMINVQPAAPQTLDSFGEWRK	_DM(Oxidation (M))INVQPAAPQTLDSFGEWRK_		DM(1)INVQPAAPQTLDSFGEWRK	SVMP
0	1	Oxidation (M)	1	MULTI-MSMS	QEHF1_10196_DAS	R2	2			4;77	21	1210.59	1210.09	2418.16	-1.4535	-0.0017589	0.30056	0.0003637	-1.153	-0.0013952	1210.09	38.129	0.14993	36.107	36.034	36.184	-2.0228	NaN	NaN	NaN	19	5	4	0.945459	0.00165717	0.0490988	1.6733e-27	1	196.95	117.46	1	5103900	18196	DMINVQPAAPQTLDSFGEWRK	_DM(Oxidation (M))INVQPAAPQTLDSFGEWRK_		DM(1)INVQPAAPQTLDSFGEWRK	SVMP
0	1	Oxidation (M)	1	MULTI-MSMS	QEHF1_10197_DAS	R3	3			4;77	21	807.395	807.062	2418.16	-1.4806	-0.001195	0.28774	0.00023222	-1.1929	-0.00096275	807.397	36.91	0.51476	36.252	36.082	36.597	-0.65787	NaN	NaN	NaN	131	26	7	0.880361	0.015629	0.183541	5.0496e-28	2	203.81	164.16	1	353400000	18272	DMINVQPAAPQTLDSFGEWRK	_DM(Oxidation (M))INVQPAAPQTLDSFGEWRK_		DM(1)INVQPAAPQTLDSFGEWRK	SVMP
0	1	Oxidation (M)	1	MULTI-MSMS	QEHF1_10197_DAS	R3	2			4;77	21	1210.59	1210.09	2418.16	-1.5871	-0.0019205	0.49026	0.00059326	-1.0968	-0.0013272	1210.59	36.901	0.25969	36.243	36.107	36.367	-0.65787	NaN	NaN	NaN	58	14	5	0.948581	0.00107526	0.0134123	1.5575e-34	1	209.53	130.04	1	26909000	18275	DMINVQPAAPQTLDSFGEWRK	_DM(Oxidation (M))INVQPAAPQTLDSFGEWRK_		DM(1)INVQPAAPQTLDSFGEWRK	SVMP
0	1	Oxidation (M)	1	MULTI-MSMS	QEHF1_10197_DAS	R3	4			4;77	21	605.8	605.548	2418.16	-1.1147	-0.00067499	0.8217	0.00049758	-0.29298	-0.00017741	605.8	36.924	0.30903	36.266	36.082	36.392	-0.65787	NaN	NaN	NaN	67	16	5	0.885067	0.0035102	0.047667	6.6319e-06	1	119.87	94.972	1	26078000	18285	DMINVQPAAPQTLDSFGEWRK	_DM(Oxidation (M))INVQPAAPQTLDSFGEWRK_		DM(1)INVQPAAPQTLDSFGEWRK	SVMP
0	1	Oxidation (M)	1	MULTI-MSMS	QEHF1_10197_DAS	R3	3			4;77	21	807.392	807.062	2418.16	-1.4174	-0.001144	-2.3827	-0.001923	-3.8001	-0.0030669	807.394	39.202	0.44065	38.583	38.364	38.805	-0.61819	NaN	NaN	NaN	65	31	3	0.797715	0.000935237	0.00315083	0.0087235	1	71.592	50.194	1	7682400	19743	DMINVQPAAPQTLDSFGEWRK	_DM(Oxidation (M))INVQPAAPQTLDSFGEWRK_		DM(1)INVQPAAPQTLDSFGEWRK	SVMP
0	1	Oxidation (M)	1	MSMS	QEHF1_10197_DAS	R3	3			4;77	21	807.363	807.062	2418.16	NaN	NaN	NaN	NaN	NaN	NaN	NaN	38.388	1	37.749	37.249	38.249	-0.63875	NaN	NaN	NaN	NaN	NaN	NaN	NaN	NaN	NaN	0.00902	1	72.771	53.049	1	NaN	19261	DMINVQPAAPQTLDSFGEWRK	_DM(Oxidation (M))INVQPAAPQTLDSFGEWRK_		DM(1)INVQPAAPQTLDSFGEWRK	SVMP
1	1	Oxidation (M),Deamidation (NQ)	1	MULTI-MSMS	QEHF1_10195_DAS_20181220201403 (2)	R1	3			4;77	21	807.723	807.39	2419.15	-1.4041	-0.0011336	1.9274	0.0015561	0.5233	0.0004225	807.724	37.026	0.47053	37.026	36.743	37.214	0	NaN	NaN	NaN	85	30	5	0.754392	0.00490296	0.0328105	4.18e-05	1	114.65	88.738	3	40092000	18786	DMINVQPAAPQTLDSFGEWRK	_DM(Oxidation (M))INVQPAAPQ(Deamidation (NQ))TLDSFGEWRK_	DMINVQPAAPQ(1)TLDSFGEWRK	DM(1)INVQPAAPQTLDSFGEWRK	SVMP
1	1	Oxidation (M),Deamidation (NQ)	1	MULTI-MSMS	QEHF1_10195_DAS_20181220201403 (2)	R1	2			4;77	21	1210.58	1210.58	2419.15	-1.7232	-0.0020861	0.61649	0.00074632	-1.1067	-0.0013398	1211.08	37.017	0.18262	37.017	36.938	37.12	0	NaN	NaN	NaN	17	9	3	0.938984	0.0004034	0.0039364	1.1551e-14	1	160.27	74.718	3	2767000	18822	DMINVQPAAPQTLDSFGEWRK	_DM(Oxidation (M))INVQ(Deamidation (NQ))PAAPQTLDSFGEWRK_	DMINVQ(0.995)PAAPQ(0.005)TLDSFGEWRK	DM(1)INVQPAAPQTLDSFGEWRK	SVMP
1	1	Oxidation (M),Deamidation (NQ)	1	MULTI-MSMS	QEHF1_10196_DAS	R2	3			4;77	21	807.724	807.39	2419.15	-2.5158	-0.0020312	1.6019	0.0012934	-0.91386	-0.00073784	807.725	38.798	0.56248	36.832	36.457	37.02	-1.966	NaN	NaN	NaN	95	24	6	0.969068	0.0121966	0.0575416	7.3341e-15	2	163.91	124.26	3	54622000	18646	DMINVQPAAPQTLDSFGEWRK	_DM(Oxidation (M))INVQ(Deamidation (NQ))PAAPQTLDSFGEWRK_	DMINVQ(1)PAAPQTLDSFGEWRK	DM(1)INVQPAAPQTLDSFGEWRK	SVMP
1	1	Oxidation (M),Deamidation (NQ)	1	MULTI-MSMS	QEHF1_10196_DAS	R2	2			4;77	21	1211.08	1210.58	2419.15	-1.5148	-0.0018338	0.65479	0.00079267	-0.86006	-0.0010412	1211.08	38.799	0.15478	36.833	36.74	36.894	-1.966	NaN	NaN	NaN	17	6	3	0.876078	0.000431967	0.00241751	1.9881e-14	1	153.09	76.764	3	3433900	18657	DMINVQPAAPQTLDSFGEWRK	_DM(Oxidation (M))INVQ(Deamidation (NQ))PAAPQTLDSFGEWRK_	DMINVQ(1)PAAPQTLDSFGEWRK	DM(1)INVQPAAPQTLDSFGEWRK	SVMP
1	1	Oxidation (M),Deamidation (NQ)	1	MULTI-MSMS	QEHF1_10197_DAS	R3	3			4;77	21	808.059	807.39	2419.15	-1.528	-0.0012337	4.2978	0.00347	2.7698	0.0022363	807.396	37.583	0.78873	36.925	36.511	37.299	-0.65787	NaN	NaN	NaN	87	31	5	0.909122	0.00231373	0.0146212	0.00042942	2	105.67	76.227	3	17852000	18781	DMINVQPAAPQTLDSFGEWRK	_DM(Oxidation (M))INVQ(Deamidation (NQ))PAAPQTLDSFGEWRK_	DMIN(0.126)VQ(0.692)PAAPQ(0.182)TLDSFGEWRK	DM(1)INVQPAAPQTLDSFGEWRK	SVMP
3	0	3 Deamidation (NQ)	1	MULTI-MSMS	QEHF1_10195_DAS_20181220201403 (2)	R1	2			4;77	21	1203.57	1203.57	2405.12	-2.6863	-0.0032332	0.22662	0.00027275	-2.4597	-0.0029604	1204.07	40.467	0.2643	40.467	40.346	40.61	0	NaN	NaN	NaN	61	26	3	0.551425	0.000154544	0.00128155	1.9881e-14	2	153.09	114.79	1	8154900	20936	DMINVQPAAPQTLDSFGEWRK	_DMIN(Deamidation (NQ))VQ(Deamidation (NQ))PAAPQ(Deamidation (NQ))TLDSFGEWRK_	DMIN(1)VQ(1)PAAPQ(1)TLDSFGEWRK		SVMP
3	0	3 Deamidation (NQ)	1	MULTI-MSMS	QEHF1_10195_DAS_20181220201403 (2)	R1	3			4;77	21	803.047	802.714	2405.12	-2.555	-0.0020509	1.9775	0.0015874	-0.57751	-0.00046358	803.049	40.468	0.52296	40.468	40.173	40.696	0	NaN	NaN	NaN	155	44	5	0.987144	0.00590051	0.0148369	1.5181e-14	1	157.14	129.73	1	48906000	20969	DMINVQPAAPQTLDSFGEWRK	_DMIN(Deamidation (NQ))VQ(Deamidation (NQ))PAAPQ(Deamidation (NQ))TLDSFGEWRK_	DMIN(1)VQ(1)PAAPQ(1)TLDSFGEWRK		SVMP
3	0	3 Deamidation (NQ)	1	MULTI-MSMS	QEHF1_10196_DAS	R2	3			4;77	21	803.048	802.714	2405.12	-3.0998	-0.0024882	2.342	0.00188	-0.75776	-0.00060826	803.05	41.699	0.35433	40.037	39.913	40.267	-1.662	NaN	NaN	NaN	47	19	6	0.709662	0.0352697	0.385295	4.5012e-10	1	148.38	108.87	1	129280000	20464	DMINVQPAAPQTLDSFGEWRK	_DMIN(Deamidation (NQ))VQ(Deamidation (NQ))PAAPQ(Deamidation (NQ))TLDSFGEWRK_	DMIN(1)VQ(1)PAAPQ(1)TLDSFGEWRK		SVMP
3	0	3 Deamidation (NQ)	1	MULTI-MSMS	QEHF1_10196_DAS	R2	2			4;77	21	1204.57	1203.57	2405.12	-1.6588	-0.0019964	0.86115	0.0010365	-0.7976	-0.00095997	1203.57	41.696	0.19577	40.034	39.927	40.123	-1.662	NaN	NaN	NaN	23	7	5	0.981251	0.00200365	0.0106659	3.8881e-21	1	185.67	128.49	1	16368000	20484	DMINVQPAAPQTLDSFGEWRK	_DMIN(Deamidation (NQ))VQ(Deamidation (NQ))PAAPQ(Deamidation (NQ))TLDSFGEWRK_	DMIN(1)VQ(1)PAAPQ(1)TLDSFGEWRK		SVMP
2	1	Oxidation (M),2 Deamidation (NQ)	1	MULTI-MSMS	QEHF1_10196_DAS	R2	3			4;77	21	808.052	807.718	2420.13	-2.2826	-0.0018437	1.9831	0.0016018	-0.29955	-0.00024195	808.054	39.409	0.54825	37.511	37.088	37.636	-1.8976	NaN	NaN	NaN	90	32	5	0.785598	0.00137312	0.0108833	0.00029832	2	108.71	90.171	3	16577000	19060	DMINVQPAAPQTLDSFGEWRK	_DM(Oxidation (M))INVQ(Deamidation (NQ))PAAPQ(Deamidation (NQ))TLDSFGEWRK_	DMIN(0.007)VQ(0.993)PAAPQ(1)TLDSFGEWRK	DM(1)INVQPAAPQTLDSFGEWRK	SVMP
0	0	Unmodified	0	MULTI-MSMS	QEHF1_10195_DAS_20181220201403 (2)	R1	2			14;77	9	551.271	551.271	1100.53	-1.771	-0.0009763	0.21641	0.0001193	-1.5546	-0.000857	551.272	22.954	0.46559	22.954	22.741	23.207	0	NaN	NaN	NaN	138	35	5	0.841408	0.00844277	0.148356	0.0088141	1	120.52	8.7942	1	433820000	9915	DNPQCILNK	_DNPQCILNK_			SVMP
0	0	Unmodified	0	MULTI-MSMS	QEHF1_10196_DAS	R2	2			14;77	9	551.27	551.271	1100.53	-1.6478	-0.00090837	0.0031201	1.72e-06	-1.6446	-0.00090665	551.272	26.251	0.34142	22.883	22.706	23.048	-3.3682	NaN	NaN	NaN	62	19	5	0.92264	0.0117598	0.0806877	0.0071098	1	125.01	4.4858	1	174250000	10584	DNPQCILNK	_DNPQCILNK_			SVMP
0	0	Unmodified	0	MULTI-MSMS	QEHF1_10197_DAS	R3	2			14;77	9	551.271	551.271	1100.53	-1.9923	-0.0010983	0.94316	0.00051994	-1.0491	-0.00057836	551.272	24.098	0.43105	23.175	22.939	23.37	-0.92266	NaN	NaN	NaN	76	22	5	0.692516	0.00188721	0.0156012	0.025146	1	98.457	3.9183	1	470040000	10235	DNPQCILNK	_DNPQCILNK_			SVMP
1	0	Deamidation (NQ)	0	MULTI-MSMS	QEHF1_10195_DAS_20181220201403 (2)	R1	2			14;77	9	551.763	551.764	1101.51	-1.346	-0.00074268	0.52646	0.00029048	-0.81955	-0.0004522	551.764	25.421	0.81431	25.421	25.056	25.87	0	NaN	NaN	NaN	253	84	4	0.866532	0.0204627	0.1171	0.017325	2	107.67	8.7669	3	168040000	11535	DNPQCILNK	_DNPQ(Deamidation (NQ))CILNK_	DNPQ(1)CILNK		SVMP
0	0	Unmodified	1	MULTI-MSMS	QEHF1_10196_DAS	R2	2			14;77	10	615.3	615.301	1228.59	-1.3479	-0.00082934	-1.1457	-0.00070493	-2.4935	-0.0015343	615.3	26.349	0.56309	22.981	22.79	23.353	-3.3682	NaN	NaN	NaN	81	29	4	0.911857	0.00157404	0.0164241	0.0017437	1	148.27	98.714	1	167400000	10617	DNPQCILNKQ	_DNPQCILNKQ_			SVMP
0	0	Unmodified	1	MULTI-MSMS	QEHF1_10197_DAS	R3	2			14;77	10	615.3	615.301	1228.59	-0.96384	-0.00059305	-1.4671	-0.0009027	-2.4309	-0.0014958	615.3	24.221	0.35924	23.299	23.081	23.441	-0.92266	NaN	NaN	NaN	58	15	6	0.980076	0.000869914	0.010123	0.0071118	1	113.94	71.987	1	582360000	10147	DNPQCILNKQ	_DNPQCILNKQ_			SVMP
0	0	Unmodified	1	MSMS	QEHF1_10197_DAS	R3	2			14;77	10	615.301	615.301	1228.59	NaN	NaN	NaN	NaN	NaN	NaN	NaN	23.491	1	22.564	22.064	23.064	-0.92735	NaN	NaN	NaN	NaN	NaN	NaN	NaN	NaN	NaN	0.00091909	1	121.58	82.618	1	NaN	9769	DNPQCILNKQ	_DNPQCILNKQ_			SVMP
1	0	Deamidation (NQ)	1	MULTI-MSMS	QEHF1_10195_DAS_20181220201403 (2)	R1	2			14;77	10	615.792	615.793	1229.57	-0.83693	-0.00051538	-0.86391	-0.00053199	-1.7008	-0.0010474	615.793	25.615	0.48645	25.615	25.439	25.926	0	NaN	NaN	NaN	128	48	3	0.86483	0.0021524	0.00984705	0.00031455	1	163.2	89.538	4	18435000	11696	DNPQCILNKQ	_DNPQ(Deamidation (NQ))CILNKQ_	DNPQ(1)CILNKQ		SVMP
1	0	Deamidation (NQ)	1	MULTI-MSMS	QEHF1_10196_DAS	R2	2			14;77	10	615.792	615.793	1229.57	-0.87666	-0.00053984	-0.85103	-0.00052406	-1.7277	-0.0010639	615.793	28.301	0.31208	25.363	25.17	25.482	-2.938	NaN	NaN	NaN	44	15	4	0.996744	0.00458308	0.0178944	1.3875e-06	1	183.47	120.05	4	50324000	11871	DNPQCILNKQ	_DNPQ(Deamidation (NQ))CILNKQ_	DNPQ(1)CILNKQ		SVMP
1	0	Deamidation (NQ)	1	MULTI-MSMS	QEHF1_10196_DAS	R2	2			14;77	10	615.791	615.793	1229.57	-0.78487	-0.00048332	-1.9571	-0.0012052	-2.742	-0.0016885	615.792	28.592	0.3597	25.654	25.473	25.832	-2.938	NaN	NaN	NaN	51	31	2	0.788663	0.00244035	0.0109823	0.0017437	1	148.27	79.318	4	35407000	12037	DNPQCILNKQ	_DNPQ(Deamidation (NQ))CILNKQ_	DNPQ(1)CILNKQ		SVMP
1	0	Deamidation (NQ)	1	MSMS	QEHF1_10196_DAS	R2	2			14;77	10	615.793	615.793	1229.57	NaN	NaN	NaN	NaN	NaN	NaN	NaN	28.032	1	25.094	24.594	25.594	-2.938	NaN	NaN	NaN	NaN	NaN	NaN	NaN	NaN	NaN	0.046712	1	82.452	28.485	4	NaN	11695	DNPQCILNKQ	_DNPQCILN(Deamidation (NQ))KQ_	DNPQ(0.015)CILN(0.984)KQ(0.001)		SVMP
0	0	Unmodified	0	MULTI-MSMS	QEHF1_10195_DAS_20181220201403 (2)	R1	2			104	11	616.255	616.254	1230.49	-1.6344	-0.0010072	0.1687	0.00010396	-1.4657	-0.00090323	616.254	13.232	0.71245	13.232	12.74	13.453	-1.7764e-15	NaN	NaN	NaN	118	34	6	0.662519	0.00136185	0.0188921	0.00083878	1	157.66	11.388	1	171860000	3619	DNSPGQNDPCK	_DNSPGQNDPCK_			SVMP
0	0	Unmodified	0	MULTI-MSMS	QEHF1_10195_DAS_20181220201403 (2)	R1	2			104	11	616.254	616.254	1230.49	-1.6244	-0.001001	-3.1098	-0.0019164	-4.7342	-0.0029174	616.255	14.43	0.44128	14.43	14.128	14.569	0	NaN	NaN	NaN	83	18	5	0.830521	0.0232055	0.586182	1.8018e-10	1	200.54	10.275	1	117200000	4541	DNSPGQNDPCK	_DNSPGQNDPCK_			SVMP
0	0	Unmodified	0	MULTI-MSMS	QEHF1_10196_DAS	R2	2			104	11	616.253	616.254	1230.49	-1.3959	-0.00086026	-0.17473	-0.00010768	-1.5707	-0.00096794	616.254	15.775	0.32541	12.383	12.188	12.513	-3.3914	NaN	NaN	NaN	206	56	5	0.961447	0.0224994	0.206324	8.5912e-07	1	185.81	9.3688	1	12733000	4392	DNSPGQNDPCK	_DNSPGQNDPCK_			SVMP
0	0	Unmodified	0	MULTI-MSMS	QEHF1_10196_DAS	R2	2			104	11	616.253	616.254	1230.49	-1.4618	-0.00090086	-0.59705	-0.00036794	-2.0589	-0.0012688	616.254	16.121	0.48199	12.62	12.39	12.872	-3.5008	NaN	NaN	NaN	370	79	6	0.992361	0.0163919	0.360981	0.00095932	1	155.84	3.8703	1	59441000	4618	DNSPGQNDPCK	_DNSPGQNDPCK_			SVMP
0	0	Unmodified	0	MULTI-MSMS	QEHF1_10197_DAS	R3	2			104	11	616.253	616.254	1230.49	-1.3754	-0.00084761	0.62044	0.00038235	-0.75498	-0.00046526	616.255	13.319	0.53524	12.69	12.401	12.937	-0.62865	NaN	NaN	NaN	376	91	5	0.918571	0.0448247	0.65877	5.1889e-06	1	172.25	18.13	1	24346000	3781	DNSPGQNDPCK	_DNSPGQNDPCK_			SVMP
0	0	Unmodified	0	MULTI-MSMS	QEHF1_10197_DAS	R3	2			104	11	616.254	616.254	1230.49	-1.4091	-0.00086835	1.947	0.0011999	0.53795	0.00033152	616.256	13.847	0.41764	13.185	12.898	13.315	-0.66148	NaN	NaN	NaN	212	56	5	0.756145	0.00985316	0.038679	0.008966	1	126.82	0.84437	1	8307400	4014	DNSPGQNDPCK	_DNSPGQNDPCK_			SVMP
0	0	Unmodified	0	MULTI-MSMS	QEHF1_10197_DAS	R3	2			104	11	616.253	616.254	1230.49	-1.4786	-0.00091121	0.21783	0.00013424	-1.2608	-0.00077697	616.255	14.777	0.74058	14.082	13.572	14.312	-0.69431	NaN	NaN	NaN	307	110	5	0.946424	0.0109345	0.0786723	5.8433e-05	1	169.44	8.8083	1	16556000	4422	DNSPGQNDPCK	_DNSPGQNDPCK_			SVMP
1	0	Deamidation (NQ)	0	MULTI-MSMS	QEHF1_10195_DAS_20181220201403 (2)	R1	2			104	11	616.745	616.746	1231.48	-1.4076	-0.00086816	-1.8087	-0.0011155	-3.2163	-0.0019836	616.746	15.145	0.43889	15.145	14.841	15.28	1.7764e-15	NaN	NaN	NaN	63	30	3	0.792674	0.00132813	0.0312635	0.010747	1	112.8	14.172	3	42956000	4969	DNSPGQNDPCK	_DNSPGQN(Deamidation (NQ))DPCK_	DN(0.001)SPGQ(0.04)N(0.959)DPCK		SVMP
1	0	Deamidation (NQ)	0	MULTI-MSMS	QEHF1_10196_DAS	R2	2			104	11	616.745	616.746	1231.48	-1.7177	-0.0010594	-0.33359	-0.00020574	-2.0513	-0.0012651	616.746	18.466	0.48944	14.819	14.563	15.052	-3.647	NaN	NaN	NaN	217	57	5	0.834518	0.0109663	0.0738981	0.0026798	1	148.52	11.726	3	31705000	5798	DNSPGQNDPCK	_DNSPGQ(Deamidation (NQ))NDPCK_	DNSPGQ(0.844)N(0.156)DPCK		SVMP
0	0	Unmodified	0	MULTI-MSMS	QEHF1_10195_DAS_20181220201403 (2)	R1	2			1;125;139;142;23;94;96;97;98	11	615.761	615.762	1229.51	-1.6265	-0.0010016	-0.58687	-0.00036137	-2.2134	-0.0013629	615.762	12.585	0.57722	12.585	12.313	12.891	1.7764e-15	NaN	NaN	NaN	83	27	5	0.915263	0.0229599	0.969286	0.00048711	1	162.97	24.425	1	95988000	3352	DNSPGQNNPCK	_DNSPGQNNPCK_			SVMP
0	0	Unmodified	0	MULTI-MSMS	QEHF1_10196_DAS	R2	2			1;125;139;142;23;94;96;97;98	11	615.762	615.762	1229.51	-1.2603	-0.00077606	-0.34095	-0.00020994	-1.6013	-0.000986	615.762	15.22	0.94298	11.828	11.525	12.468	-3.3914	NaN	NaN	NaN	512	161	6	0.999654	0.173426	1	4.3322e-10	1	191.78	51.81	1	75988000	4168	DNSPGQNNPCK	_DNSPGQNNPCK_			SVMP
0	0	Unmodified	0	MULTI-MSMS	QEHF1_10197_DAS	R3	2			1;125;139;142;23;94;96;97;98	11	615.762	615.762	1229.51	-1.3153	-0.00080992	-0.4486	-0.00027623	-1.7639	-0.0010862	615.763	12.355	1.1196	11.76	11.359	12.479	-0.59582	NaN	NaN	NaN	881	207	7	0.995715	0.531	1	3.0522e-06	4	178.94	40.5	1	709060000	3348	DNSPGQNNPCK	_DNSPGQNNPCK_			SVMP
0	0	Unmodified	0	MSMS	QEHF1_10197_DAS	R3	2			1;125;139;142;23;94;96;97;98	11	615.761	615.762	1229.51	NaN	NaN	NaN	NaN	NaN	NaN	NaN	13.589	1	12.927	12.427	13.427	-0.66148	NaN	NaN	NaN	NaN	NaN	NaN	NaN	NaN	NaN	0.00028671	1	109.48	20.124	1	NaN	3890	DNSPGQNNPCK	_DNSPGQNNPCK_			SVMP
1	0	Deamidation (NQ)	0	MSMS	QEHF1_10196_DAS	R2	2			1;125;139;142;23;94;96;97;98	11	616.253	616.254	1230.49	NaN	NaN	NaN	NaN	NaN	NaN	NaN	16.543	1	13.043	12.543	13.543	-3.5008	NaN	NaN	NaN	NaN	NaN	NaN	NaN	NaN	NaN	4.7854e-06	1	114.19	9.7021	4	NaN	4745	DNSPGQNNPCK	_DNSPGQN(Deamidation (NQ))NPCK_	DNSPGQ(0.076)N(0.907)N(0.017)PCK		SVMP
0	0	Unmodified	1	MULTI-MSMS	QEHF1_10197_DAS	R3	2			108	10	587.251	587.251	1172.49	-1.7274	-0.0010144	0.85637	0.00050291	-0.87104	-0.00051152	587.252	15.283	0.91363	14.556	14.263	15.176	-0.7275	NaN	NaN	NaN	227	116	3	0.906268	0.00986786	0.0263334	0.013752	1	104.21	12.309	1	26522000	4771	DNSPKQNNPC	_DNSPKQNNPC_			SVMP
0	0	Unmodified	0	MULTI-MSMS	QEHF1_10196_DAS	R2	2			21;36;79;80	12	667.786	667.788	1333.56	-1.508	-0.001007	-1.0902	-0.00072804	-2.5982	-0.0017351	667.787	24.479	0.27299	20.949	20.801	21.074	-3.5292	NaN	NaN	NaN	38	18	3	0.449224	0.000577695	0.00673136	0.012335	1	103.34	5.4303	1	9149600	9419	DPDYGMVDHGTK	_DPDYGMVDHGTK_			SVMP
0	0	Unmodified	0	MULTI-MSMS	QEHF1_10195_DAS_20181220201403 (2)	R1	2			114;44;71	10	558.8	558.8	1115.59	-1.1231	-0.00062762	0.15453	8.6349e-05	-0.96862	-0.00054127	558.8	30.459	0.85772	30.459	30.066	30.924	0	NaN	NaN	NaN	244	69	5	0.863078	0.0183102	0.19581	0.00059129	2	156.92	105.06	1	113730000	14724	DPGVLEYPVK	_DPGVLEYPVK_			LAAO
0	0	Unmodified	1	MULTI-MSMS	QEHF1_10195_DAS_20181220201403 (2)	R1	2			114;44;71	11	607.326	607.327	1212.64	-0.81567	-0.00049538	-0.11975	-7.2727e-05	-0.93542	-0.0005681	607.327	33.078	0.71411	33.078	32.672	33.386	0	NaN	NaN	NaN	116	45	3	0.653306	0.00279627	0.00958561	0.0089623	1	125.83	90.898	1	21559000	16358	DPGVLEYPVKP	_DPGVLEYPVKP_			LAAO
0	0	Unmodified	1	MULTI-MSMS	QEHF1_10196_DAS	R2	2			114;44;71	11	607.327	607.327	1212.64	-0.93622	-0.00056859	0.35237	0.000214	-0.58385	-0.00035459	607.327	35.194	0.6591	32.955	32.586	33.245	-2.2384	NaN	NaN	NaN	90	32	4	0.393879	0.00523252	0.114308	0.039786	1	93.598	65.424	1	26202000	16256	DPGVLEYPVKP	_DPGVLEYPVKP_			LAAO
0	0	Unmodified	1	MULTI-MSMS	QEHF1_10197_DAS	R3	2			114;44;71	11	607.326	607.327	1212.64	-0.32194	-0.00019552	-0.81188	-0.00049308	-1.1338	-0.0006886	607.326	33.767	1.1737	33.033	32.562	33.736	-0.73363	NaN	NaN	NaN	186	55	5	0.888024	0.0184184	0.31086	1.6062e-06	3	183.47	137.73	1	133260000	16245	DPGVLEYPVKP	_DPGVLEYPVKP_			LAAO
0	0	Unmodified	1	MULTI-MSMS	QEHF1_10195_DAS_20181220201403 (2)	R1	3			114;44;71	16	571.973	571.973	1712.9	-2.2206	-0.0012701	0.95045	0.00054363	-1.2701	-0.00072649	571.974	29.802	0.95162	29.802	29.348	30.3	3.5527e-15	NaN	NaN	NaN	318	67	7	0.995534	0.0744779	0.769729	2.4766e-11	3	174.59	141.85	1	978470000	14193	DPGVLEYPVKPSEVGK	_DPGVLEYPVKPSEVGK_			LAAO
0	0	Unmodified	1	MULTI-MSMS	QEHF1_10195_DAS_20181220201403 (2)	R1	2			114;44;71	16	857.455	857.457	1712.9	-2.0718	-0.0017764	0.60466	0.00051847	-1.4671	-0.001258	857.457	29.789	0.80752	29.789	29.423	30.23	0	NaN	NaN	NaN	287	58	6	0.997801	0.0369781	0.373649	9.9331e-23	3	217.12	162.34	1	424070000	14205	DPGVLEYPVKPSEVGK	_DPGVLEYPVKPSEVGK_			LAAO
0	0	Unmodified	1	MULTI-MSMS	QEHF1_10196_DAS	R2	3			114;44;71	16	571.973	571.973	1712.9	-1.7235	-0.00098582	0.65559	0.00037498	-1.068	-0.00061084	571.974	32.222	0.82467	29.761	29.416	30.24	-2.4615	NaN	NaN	NaN	165	39	6	0.993064	0.0477481	0.78327	3.5759e-09	2	168.41	137.45	1	336990000	14400	DPGVLEYPVKPSEVGK	_DPGVLEYPVKPSEVGK_			LAAO
0	0	Unmodified	1	MULTI-MSMS	QEHF1_10196_DAS	R2	2			114;44;71	16	857.455	857.457	1712.9	-1.8714	-0.0016046	0.54024	0.00046323	-1.3311	-0.0011414	857.457	32.236	0.68634	29.774	29.431	30.117	-2.4615	NaN	NaN	NaN	136	33	5	0.996373	0.0247404	0.372765	1.2713e-30	2	225.44	166.77	1	170250000	14415	DPGVLEYPVKPSEVGK	_DPGVLEYPVKPSEVGK_			LAAO
0	0	Unmodified	1	MULTI-MSMS	QEHF1_10197_DAS	R3	2			114;44;71	16	857.955	857.457	1712.9	-1.798	-0.0015417	0.69615	0.00059692	-1.1018	-0.00094478	857.457	30.711	0.80756	29.899	29.575	30.382	-0.81119	NaN	NaN	NaN	154	37	6	0.979623	0.00149747	0.0145619	8.7566e-23	3	218.06	176.36	1	267910000	14195	DPGVLEYPVKPSEVGK	_DPGVLEYPVKPSEVGK_			LAAO
0	0	Unmodified	1	MULTI-MSMS	QEHF1_10197_DAS	R3	3			114;44;71	16	571.973	571.973	1712.9	-1.3122	-0.00075054	0.39029	0.00022324	-0.92191	-0.00052731	571.974	30.73	1.0508	29.919	29.55	30.601	-0.81119	NaN	NaN	NaN	164	48	4	0.946221	0.0027908	0.0285594	1.4502e-08	3	162.79	131.83	1	598720000	14207	DPGVLEYPVKPSEVGK	_DPGVLEYPVKPSEVGK_			LAAO
0	0	Unmodified	0	MULTI-MSMS	QEHF1_10195_DAS_20181220201403 (2)	R1	3			25	18	688.008	688.007	2061	-0.99918	-0.00068744	-0.68108	-0.00046859	-1.6803	-0.001156	688.007	39.202	0.30569	39.202	39.006	39.312	0	NaN	NaN	NaN	60	21	4	0.636404	0.000801157	0.0036479	0.0023837	1	89.311	73.919	1	4331700	20152	DPYGSVAMIEYHSPINLR	_DPYGSVAMIEYHSPINLR_			SVMP
1	0	Deamidation (NQ)	1	MSMS	QEHF1_10197_DAS	R3	3			39	19	800.02	800.018	2397.03	NaN	NaN	NaN	NaN	NaN	NaN	NaN	32.284	1	31.511	31.011	32.011	-0.77295	NaN	NaN	NaN	NaN	NaN	NaN	NaN	NaN	NaN	0.019184	1	67.644	49.86	4	NaN	15372	DQYCYKPINEPQNWADAER	_DQYCYKPIN(Deamidation (NQ))EPQNWADAER_	DQ(0.157)YCYKPIN(0.843)EPQNWADAER		CTL
0	0	Unmodified	1	MULTI-MSMS	QEHF1_10195_DAS_20181220201403 (2)	R1	2			86	8	488.284	488.285	974.555	-1.2376	-0.00060431	-2.6699	-0.0013037	-3.9076	-0.001908	488.284	33.723	0.40028	33.723	33.619	34.02	0	NaN	NaN	NaN	34	26	2	1	0.000119692	0.00146873	0.049752	1	101.25	19.012	1	1867900	16730	DRPLSFLK	_DRPLSFLK_			GC
0	0	Unmodified	3	MULTI-MSMS	QEHF1_10195_DAS_20181220201403 (2)	R1	5			144;46	23	541.886	541.686	2703.39	-1.4931	-0.00080877	-0.3534	-0.00019143	-1.8465	-0.0010002	541.887	29.173	0.32437	29.173	29.074	29.398	0	NaN	NaN	NaN	54	16	5	0.815784	0.00297142	0.0461791	0.0020672	1	78.976	62.88	1	9932900	13830	DSESPRKPEIQNEIVDLHNSLRK	_DSESPRKPEIQNEIVDLHNSLRK_			CRISP
0	0	Unmodified	3	MULTI-MSMS	QEHF1_10196_DAS	R2	5			144;46	23	541.886	541.686	2703.39	-1.2348	-0.00066887	-0.59686	-0.00032331	-1.8317	-0.00099219	541.886	31.849	0.40044	29.3	29.123	29.523	-2.5488	NaN	NaN	NaN	69	18	5	0.913131	0.00258341	0.0313394	0.0038951	1	75.797	59.901	1	20284000	14140	DSESPRKPEIQNEIVDLHNSLRK	_DSESPRKPEIQNEIVDLHNSLRK_			CRISP
0	0	Unmodified	3	MULTI-MSMS	QEHF1_10197_DAS	R3	5			144;46	23	541.887	541.686	2703.39	-1.2057	-0.00065311	0.50595	0.00027407	-0.69974	-0.00037904	541.887	30.307	0.35808	29.478	29.244	29.602	-0.82887	NaN	NaN	NaN	62	14	6	0.917901	0.00144584	0.0111304	0.0042998	1	75.112	47.502	1	41785000	14036	DSESPRKPEIQNEIVDLHNSLRK	_DSESPRKPEIQNEIVDLHNSLRK_			CRISP
0	0	Unmodified	1	MULTI-MSMS	QEHF1_10196_DAS	R2	2			104;135;137;4;77;93;94;95;96	8	512.745	512.746	1023.48	-0.53899	-0.00027637	-0.46706	-0.00023949	-1.0061	-0.00051585	512.745	27.441	0.53172	24.367	24.194	24.726	-3.0737	NaN	NaN	NaN	138	51	4	0.620107	0.00139835	0.00605361	0.040503	1	107.9	5.3817	1	49846000	11260	DSFGEWRK	_DSFGEWRK_			SVMP
0	0	Unmodified	0	MULTI-MSMS	QEHF1_10195_DAS_20181220201403 (2)	R1	2			32	13	770.377	770.378	1538.74	-0.98101	-0.00075575	0.26582	0.00020479	-0.71518	-0.00055096	770.378	46.33	0.79361	46.33	46.196	46.989	0	NaN	NaN	NaN	173	64	5	0.908633	0.0207677	0.16537	7.2407e-05	2	157.38	104.89	1	750960000	24786	DSFVWTGLSDVWK	_DSFVWTGLSDVWK_			CTL
0	0	Unmodified	0	MULTI-MSMS	QEHF1_10195_DAS_20181220201403 (2)	R1	3			32	13	513.92	513.921	1538.74	-1.5056	-0.00077374	0.6995	0.00035949	-0.80606	-0.00041425	514.255	46.357	0.35869	46.357	46.23	46.589	0	NaN	NaN	NaN	71	24	4	0.969483	0.00100319	0.0137293	0.0086735	1	98.902	77.143	1	17630000	24651	DSFVWTGLSDVWK	_DSFVWTGLSDVWK_			CTL
0	0	Unmodified	0	MSMS	QEHF1_10195_DAS_20181220201403 (2)	R1	2			32	13	770.377	770.378	1538.74	NaN	NaN	NaN	NaN	NaN	NaN	NaN	62.494	1	62.494	61.994	62.994	0	NaN	NaN	NaN	NaN	NaN	NaN	NaN	NaN	NaN	0.04146	1	72.006	54.57	1	NaN	34509	DSFVWTGLSDVWK	_DSFVWTGLSDVWK_			CTL
0	0	Unmodified	0	MSMS	QEHF1_10195_DAS_20181220201403 (2)	R1	2			32	13	770.378	770.378	1538.74	NaN	NaN	NaN	NaN	NaN	NaN	NaN	64.515	1	64.515	64.015	65.015	0	NaN	NaN	NaN	NaN	NaN	NaN	NaN	NaN	NaN	0.048989	1	70.977	53.113	1	NaN	35746	DSFVWTGLSDVWK	_DSFVWTGLSDVWK_			CTL
0	0	Unmodified	0	MULTI-SECPEP	QEHF1_10195_DAS_20181220201403 (2)	R1	2			32	13	770.378	770.378	1538.74	-0.49714	-0.00038299	-0.56236	-0.00043323	-1.0595	-0.00081622	770.376	57.192	0.25461	57.192	57.131	57.386	0	NaN	NaN	NaN	31	22	2	0.451846	0.000566518	0.0232177	0.037203	1	83	57.061	1	1875900	31420	DSFVWTGLSDVWK	_DSFVWTGLSDVWK_			CTL
0	0	Unmodified	0	MULTI-MSMS	QEHF1_10196_DAS	R2	2			32	13	770.377	770.378	1538.74	-1.577	-0.0012149	0.78764	0.00060678	-0.78934	-0.00060809	770.378	47.383	1.3438	46.286	46.134	47.478	-1.0971	NaN	NaN	NaN	270	83	6	0.941966	0.0175628	0.152848	4.4323e-05	4	162.38	110.93	1	709750000	24154	DSFVWTGLSDVWK	_DSFVWTGLSDVWK_			CTL
0	0	Unmodified	0	MULTI-MSMS	QEHF1_10196_DAS	R2	2			32	13	770.879	770.378	1538.74	-0.5258	-0.00040506	0.53418	0.00041152	0.0083832	6.4582e-06	770.378	49.066	0.52795	47.996	47.764	48.292	-1.0698	NaN	NaN	NaN	124	40	4	0.919227	0.00381621	0.0263861	0.0030898	2	125.74	90.084	1	23777000	25059	DSFVWTGLSDVWK	_DSFVWTGLSDVWK_			CTL
0	0	Unmodified	0	MULTI-MSMS	QEHF1_10196_DAS	R2	2			32	13	770.378	770.378	1538.74	0.21849	0.00016832	0.88054	0.00067835	1.099	0.00084667	770.378	49.919	0.080647	48.861	48.828	48.908	-1.0582	NaN	NaN	NaN	14	6	3	0.751224	0.00127637	0.0308942	0.0077249	1	103.22	71.002	1	2298100	25624	DSFVWTGLSDVWK	_DSFVWTGLSDVWK_			CTL
0	0	Unmodified	0	MULTI-MSMS	QEHF1_10196_DAS	R2	2			32	13	770.375	770.378	1538.74	-1.2161	-0.00093688	0.80131	0.00061731	-0.41482	-0.00031957	770.378	50.062	0.35029	49.004	48.908	49.259	-1.0582	NaN	NaN	NaN	62	23	3	0.955178	0.000722869	0.00757391	0.013254	1	94.616	52.28	1	9039200	25784	DSFVWTGLSDVWK	_DSFVWTGLSDVWK_			CTL
0	0	Unmodified	0	MULTI-MSMS	QEHF1_10196_DAS	R2	2			32	13	770.374	770.378	1538.74	-1.5745	-0.001213	0.59273	0.00045662	-0.98182	-0.00075637	770.879	50.545	0.30663	49.487	49.259	49.565	-1.0582	NaN	NaN	NaN	35	14	3	0.776332	0.00113488	0.00844099	0.010773	1	96.113	67.156	1	5621800	25954	DSFVWTGLSDVWK	_DSFVWTGLSDVWK_			CTL
0	0	Unmodified	0	MULTI-MSMS	QEHF1_10196_DAS	R2	2			32	13	770.376	770.378	1538.74	-1.4319	-0.0011031	1.8397	0.0014173	0.40786	0.00031421	770.379	51.827	0.41537	50.787	50.544	50.96	-1.0403	NaN	NaN	NaN	49	37	2	0.804478	0.000372236	0.00176705	0.036211	1	80.763	62.899	1	2816800	26744	DSFVWTGLSDVWK	_DSFVWTGLSDVWK_			CTL
0	0	Unmodified	0	MULTI-MSMS	QEHF1_10196_DAS	R2	2			32	13	770.878	770.378	1538.74	-1.1807	-0.00090957	1.591	0.0012257	0.41035	0.00031613	770.379	52.365	0.54257	51.334	50.939	51.482	-1.0308	NaN	NaN	NaN	80	36	3	0.918337	0.000749345	0.00577016	0.033471	1	82.417	55.902	1	2713400	27066	DSFVWTGLSDVWK	_DSFVWTGLSDVWK_			CTL
0	0	Unmodified	0	MULTI-MSMS	QEHF1_10196_DAS	R2	2			32	13	770.882	770.378	1538.74	-0.73752	-0.00056817	1.4128	0.0010884	0.67531	0.00052025	770.88	53.155	1.0162	52.133	51.482	52.498	-1.0214	NaN	NaN	NaN	112	64	3	0.470609	0.000604717	0.00410617	0.015506	1	93.258	66.743	1	2835000	27590	DSFVWTGLSDVWK	_DSFVWTGLSDVWK_			CTL
0	0	Unmodified	0	MULTI-MSMS	QEHF1_10196_DAS	R2	2			32	13	770.375	770.378	1538.74	-0.91818	-0.00070734	-0.66899	-0.00051537	-1.5872	-0.0012227	770.377	54.86	0.37016	53.859	53.758	54.128	-1.0003	NaN	NaN	NaN	60	28	3	0.538242	0.000803698	0.00752601	0.029756	1	84.658	52.65	1	2352300	28643	DSFVWTGLSDVWK	_DSFVWTGLSDVWK_			CTL
0	0	Unmodified	0	MSMS	QEHF1_10196_DAS	R2	2			32	13	770.379	770.378	1538.74	NaN	NaN	NaN	NaN	NaN	NaN	NaN	48.503	1	47.42	46.92	47.92	-1.0824	NaN	NaN	NaN	NaN	NaN	NaN	NaN	NaN	NaN	0.00015475	1	97.813	62.369	1	NaN	24749	DSFVWTGLSDVWK	_DSFVWTGLSDVWK_			CTL
0	0	Unmodified	0	MSMS	QEHF1_10196_DAS	R2	2			32	13	770.377	770.378	1538.74	NaN	NaN	NaN	NaN	NaN	NaN	NaN	52.655	1	51.624	51.124	52.124	-1.0308	NaN	NaN	NaN	NaN	NaN	NaN	NaN	NaN	NaN	0.048989	1	70.977	52.232	1	NaN	27264	DSFVWTGLSDVWK	_DSFVWTGLSDVWK_			CTL
0	0	Unmodified	0	MSMS	QEHF1_10196_DAS	R2	2			32	13	770.376	770.378	1538.74	NaN	NaN	NaN	NaN	NaN	NaN	NaN	56.067	1	55.079	54.579	55.579	-0.9877	NaN	NaN	NaN	NaN	NaN	NaN	NaN	NaN	NaN	0.048989	1	70.977	52.665	1	NaN	29350	DSFVWTGLSDVWK	_DSFVWTGLSDVWK_			CTL
0	0	Unmodified	0	MULTI-SECPEP	QEHF1_10196_DAS	R2	2			32	13	770.952	770.378	1538.74	0.26814	0.00020657	2.151	0.0016571	2.4191	0.0018636	770.379	48.639	0.1282	47.557	47.502	47.63	-1.0824	NaN	NaN	NaN	20	9	3	0.173147	0.000478107	0.0211322	0.003927	1	101.3	62.147	1	3092000	24867	DSFVWTGLSDVWK	_DSFVWTGLSDVWK_			CTL
0	0	Unmodified	0	MULTI-SECPEP	QEHF1_10196_DAS	R2	2			32	13	770.955	770.378	1538.74	-1.1643	-0.00089696	0.55818	0.00043001	-0.60614	-0.00046695	770.377	50.72	0.35927	49.672	49.567	49.926	-1.0487	NaN	NaN	NaN	53	33	2	0.838566	0.00294381	0.0147546	0.028008	1	86.344	62.053	1	1721100	26066	DSFVWTGLSDVWK	_DSFVWTGLSDVWK_			CTL
0	0	Unmodified	0	MULTI-MSMS	QEHF1_10197_DAS	R3	2			32	13	770.877	770.378	1538.74	-0.069903	-5.3852e-05	-1.386	-0.0010678	-1.4559	-0.0011216	770.376	42.374	0.1806	41.856	41.745	41.925	-0.51718	NaN	NaN	NaN	22	13	2	0.400905	0.000708941	0.00985964	0.031076	1	83.862	53.298	1	2693800	21780	DSFVWTGLSDVWK	_DSFVWTGLSDVWK_			CTL
0	0	Unmodified	0	MULTI-MSMS	QEHF1_10197_DAS	R3	2			32	13	770.377	770.378	1538.74	-0.49685	-0.00038276	-0.47131	-0.00036308	-0.96816	-0.00074585	770.377	46.688	0.70111	46.329	46.151	46.852	-0.35881	NaN	NaN	NaN	208	60	6	0.921347	0.00334555	0.0128907	0.00075071	2	143.96	99.643	1	789870000	24417	DSFVWTGLSDVWK	_DSFVWTGLSDVWK_			CTL
0	0	Unmodified	0	MULTI-MSMS	QEHF1_10197_DAS	R3	3			32	13	513.921	513.921	1538.74	-0.95193	-0.00048922	0.022763	1.1699e-05	-0.92917	-0.00047752	513.921	46.684	0.28907	46.325	46.215	46.504	-0.35881	NaN	NaN	NaN	74	26	4	0.921054	0.000640218	0.00243766	0.04775	1	77.185	56.232	1	16930000	24442	DSFVWTGLSDVWK	_DSFVWTGLSDVWK_			CTL
0	0	Unmodified	0	MULTI-MSMS	QEHF1_10197_DAS	R3	2			32	13	770.377	770.378	1538.74	-0.44025	-0.00033916	0.70171	0.00054058	0.26146	0.00020142	770.378	49.373	0.56717	49.048	48.812	49.379	-0.32453	NaN	NaN	NaN	110	51	3	0.744293	0.00128847	0.00973848	0.013254	1	94.616	64.047	1	7783500	26045	DSFVWTGLSDVWK	_DSFVWTGLSDVWK_			CTL
0	0	Unmodified	0	MULTI-MSMS	QEHF1_10196_DAS	R2	2			141;67	12	805.843	805.845	1609.68	-2.1093	-0.0016997	-0.23712	-0.00019108	-2.3464	-0.0018908	805.845	43.104	0.70127	41.766	41.55	42.251	-1.338	NaN	NaN	NaN	74	33	3	0.691652	0.00128332	0.0132554	0.015453	1	96.89	61.666	1	4660700	21306	DWAEESYCLYFK	_DWAEESYCLYFK_			CTL
0	0	Unmodified	0	MULTI-SECPEP	QEHF1_10197_DAS	R3	2			141;67	12	806.395	805.845	1609.68	-1.0086	-0.00081277	-1.1631	-0.00093724	-2.1716	-0.00175	805.844	42.366	0.82811	41.849	41.685	42.513	-0.51718	NaN	NaN	NaN	101	47	3	0.389945	0.00172776	0.0340097	0.0011059	1	114.5	70.187	1	5272500	21864	DWAEESYCLYFK	_DWAEESYCLYFK_			CTL
0	0	Unmodified	0	MULTI-MSMS	QEHF1_10196_DAS	R2	2			87	11	657.348	657.348	1312.68	-0.52699	-0.00034642	-0.65097	-0.00042791	-1.178	-0.00077433	657.348	44.179	0.4172	42.974	42.805	43.223	-1.2055	NaN	NaN	NaN	49	20	4	0.91114	0.00135085	0.0182673	0.014466	1	107.47	69.173	1	9196700	21974	DYALPVFVYAR	_DYALPVFVYAR_			HYA
0	0	Unmodified	0	MULTI-SECPEP	QEHF1_10197_DAS	R3	2			87	11	657.721	657.348	1312.68	-1.541	-0.001013	1.3711	0.00090128	-0.16988	-0.00011167	657.349	43.444	0.46744	42.987	42.847	43.314	-0.45693	NaN	NaN	NaN	42	23	3	0.629765	0.00328023	0.0578878	0.049789	1	88.948	53.004	1	8383100	22420	DYALPVFVYAR	_DYALPVFVYAR_			HYA
0	0	Unmodified	0	MULTI-MSMS	QEHF1_10195_DAS_20181220201403 (2)	R1	2			1;125;93;96;97	16	905.415	904.913	1807.81	-0.99538	-0.00090074	0.82237	0.00074417	-0.17302	-0.00015656	905.416	33.523	0.42055	33.523	33.313	33.733	0	NaN	NaN	NaN	49	26	2	0.706885	0.00103381	0.0204925	1.407e-06	1	147.39	110.97	1	4529300	16574	DYPCIMGPTISNEPSK	_DYPCIMGPTISNEPSK_			SVMP
0	0	Unmodified	0	MULTI-MSMS	QEHF1_10195_DAS_20181220201403 (2)	R1	4			80	24	666.109	665.606	2658.4	0.3284	0.00021859	0.65931	0.00043884	0.98771	0.00065743	665.858	48.084	0.21237	48.084	47.901	48.114	0	NaN	NaN	NaN	49	17	4	0.75445	0.00125889	0.00847522	0.00056554	1	90.534	75.59	1	5536300	25702	DYSPINLLVPVTMAHEIGHNLGIR	_DYSPINLLVPVTMAHEIGHNLGIR_			SVMP
0	0	Unmodified	0	MULTI-MSMS	QEHF1_10195_DAS_20181220201403 (2)	R1	3			80	24	887.474	887.139	2658.4	-1.3978	-0.00124	-0.32979	-0.00029257	-1.7276	-0.0015326	887.474	48.28	0.37716	48.28	48.06	48.437	-7.1054e-15	NaN	NaN	NaN	131	29	6	0.792877	0.00697352	0.195461	2.043e-05	1	113.73	86.015	1	94315000	25801	DYSPINLLVPVTMAHEIGHNLGIR	_DYSPINLLVPVTMAHEIGHNLGIR_			SVMP
0	0	Unmodified	0	MULTI-MSMS	QEHF1_10195_DAS_20181220201403 (2)	R1	2			80	24	1330.71	1330.2	2658.4	-2.6939	-0.0035835	1.1487	0.001528	-1.5452	-0.0020555	1330.71	48.264	0.19545	48.264	48.152	48.348	0	NaN	NaN	NaN	24	12	3	0.882657	0.00109585	0.0117467	2.48e-10	1	140.96	96.503	1	4480400	25853	DYSPINLLVPVTMAHEIGHNLGIR	_DYSPINLLVPVTMAHEIGHNLGIR_			SVMP
0	0	Unmodified	0	MULTI-MSMS	QEHF1_10195_DAS_20181220201403 (2)	R1	4			80	24	665.857	665.606	2658.4	-0.97784	-0.00065086	-0.14801	-9.8513e-05	-1.1258	-0.00074937	665.857	48.292	0.6305	48.292	48.06	48.691	0	NaN	NaN	NaN	208	45	7	0.994642	0.0498644	0.354697	1.2829e-31	1	191.65	159.73	1	170930000	25857	DYSPINLLVPVTMAHEIGHNLGIR	_DYSPINLLVPVTMAHEIGHNLGIR_			SVMP
0	0	Unmodified	0	MULTI-MSMS	QEHF1_10195_DAS_20181220201403 (2)	R1	4			80	24	666.104	665.606	2658.4	-0.2044	-0.00013605	-3.6169	-0.0024074	-3.8213	-0.0025435	665.855	48.955	0.14656	48.955	48.879	49.026	0	NaN	NaN	NaN	32	12	4	0.701992	0.00220123	0.0464982	0.003742	1	74.364	55.319	1	5024500	26300	DYSPINLLVPVTMAHEIGHNLGIR	_DYSPINLLVPVTMAHEIGHNLGIR_			SVMP
0	0	Unmodified	0	MULTI-MSMS	QEHF1_10196_DAS	R2	4			80	24	665.856	665.606	2658.4	-0.51346	-0.00034176	-0.32914	-0.00021908	-0.8426	-0.00056084	665.857	49.251	0.64772	48.181	47.764	48.411	-1.0698	NaN	NaN	NaN	228	47	6	0.919281	0.0186349	0.0559954	7.719e-16	2	162.43	130.1	1	46006000	25190	DYSPINLLVPVTMAHEIGHNLGIR	_DYSPINLLVPVTMAHEIGHNLGIR_			SVMP
0	0	Unmodified	0	MULTI-MSMS	QEHF1_10196_DAS	R2	3			80	24	887.472	887.139	2658.4	-2.2171	-0.0019669	0.54119	0.00048011	-1.6759	-0.0014868	887.475	49.263	0.53695	48.193	47.821	48.358	-1.0698	NaN	NaN	NaN	156	41	6	0.816518	0.010656	0.0371377	2.9017e-07	1	130.83	96.823	1	30723000	25216	DYSPINLLVPVTMAHEIGHNLGIR	_DYSPINLLVPVTMAHEIGHNLGIR_			SVMP
0	0	Unmodified	0	MULTI-MSMS	QEHF1_10197_DAS	R3	4			80	24	666.106	665.606	2658.4	-0.32108	-0.00021371	0.52471	0.00034925	0.20363	0.00013553	665.858	48.06	0.11817	47.717	47.633	47.752	-0.34365	NaN	NaN	NaN	31	9	4	0.730467	0.000597641	0.0060618	0.00050809	1	91.583	69.984	1	2777200	25305	DYSPINLLVPVTMAHEIGHNLGIR	_DYSPINLLVPVTMAHEIGHNLGIR_			SVMP
0	0	Unmodified	0	MULTI-MSMS	QEHF1_10197_DAS	R3	4			80	24	665.857	665.606	2658.4	-0.38735	-0.00025783	0.39201	0.00026092	0.0046528	3.0969e-06	665.857	48.335	0.48691	48.003	47.93	48.417	-0.33211	NaN	NaN	NaN	135	38	6	0.989781	0.00880588	0.277804	1.063e-31	1	194.24	158.56	1	32002000	25453	DYSPINLLVPVTMAHEIGHNLGIR	_DYSPINLLVPVTMAHEIGHNLGIR_			SVMP
0	0	Unmodified	0	MULTI-MSMS	QEHF1_10197_DAS	R3	4			80	24	666.106	665.606	2658.4	-0.49022	-0.00032629	0.067525	4.4945e-05	-0.42269	-0.00028135	665.858	49.397	0.48374	49.073	48.908	49.391	-0.32453	NaN	NaN	NaN	112	42	4	0.872985	0.0008893	0.00694224	0.00084021	1	85.518	63.919	1	3506000	26138	DYSPINLLVPVTMAHEIGHNLGIR	_DYSPINLLVPVTMAHEIGHNLGIR_			SVMP
0	0	Unmodified	0	MULTI-MSMS	QEHF1_10197_DAS	R3	4			80	24	665.858	665.606	2658.4	-0.51738	-0.00034437	0.10551	7.0228e-05	-0.41187	-0.00027415	665.858	50.184	0.11408	49.865	49.814	49.928	-0.31948	NaN	NaN	NaN	32	13	4	0.966234	0.000106811	0.0106453	0.036221	1	57.945	43.784	1	4192100	26621	DYSPINLLVPVTMAHEIGHNLGIR	_DYSPINLLVPVTMAHEIGHNLGIR_			SVMP
1	0	Deamidation (NQ)	0	MULTI-MSMS	QEHF1_10195_DAS_20181220201403 (2)	R1	3			80	24	888.138	887.467	2659.38	-1.5798	-0.001402	-0.2367	-0.00021006	-1.8164	-0.001612	888.135	49.108	0.25886	49.108	48.971	49.23	0	NaN	NaN	NaN	66	23	4	0.863779	0.00210362	0.0119803	0.00075263	1	87.117	65.518	2	14952000	26369	DYSPINLLVPVTMAHEIGHNLGIR	_DYSPIN(Deamidation (NQ))LLVPVTMAHEIGHNLGIR_	DYSPIN(1)LLVPVTMAHEIGHNLGIR		SVMP
1	0	Deamidation (NQ)	0	MULTI-MSMS	QEHF1_10195_DAS_20181220201403 (2)	R1	4			80	24	666.105	665.852	2659.38	-1.1858	-0.00078958	1.6978	0.0011305	0.51202	0.00034093	666.104	49.101	0.43586	49.101	48.942	49.378	0	NaN	NaN	NaN	116	35	5	0.926944	0.00047821	0.00500047	0.011263	1	60.991	47.399	2	22040000	26464	DYSPINLLVPVTMAHEIGHNLGIR	_DYSPIN(Deamidation (NQ))LLVPVTMAHEIGHNLGIR_	DYSPIN(1)LLVPVTMAHEIGHNLGIR		SVMP
1	0	Deamidation (NQ)	0	MULTI-MSMS	QEHF1_10195_DAS_20181220201403 (2)	R1	3			80	24	887.797	887.467	2659.38	-1.3526	-0.0012004	-0.013808	-1.2254e-05	-1.3664	-0.0012126	888.137	49.895	0.42535	49.895	49.69	50.115	-7.1054e-15	NaN	NaN	NaN	88	30	4	0.651074	0.00173375	0.00383301	0.0008009	1	86.236	65.61	2	7398900	26808	DYSPINLLVPVTMAHEIGHNLGIR	_DYSPINLLVPVTMAHEIGHN(Deamidation (NQ))LGIR_	DYSPINLLVPVTMAHEIGHN(1)LGIR		SVMP
1	0	Deamidation (NQ)	0	MULTI-MSMS	QEHF1_10195_DAS_20181220201403 (2)	R1	4			80	24	666.353	665.852	2659.38	-0.84841	-0.00056492	1.2312	0.00081982	0.38282	0.0002549	666.104	49.92	0.44422	49.92	49.671	50.115	0	NaN	NaN	NaN	108	31	6	0.953895	0.00862107	0.0485352	7.284e-07	1	126.51	105.88	2	15995000	26912	DYSPINLLVPVTMAHEIGHNLGIR	_DYSPINLLVPVTMAHEIGHN(Deamidation (NQ))LGIR_	DYSPINLLVPVTMAHEIGHN(1)LGIR		SVMP
1	0	Deamidation (NQ)	0	MULTI-MSMS	QEHF1_10196_DAS	R2	4			80	24	666.103	665.852	2659.38	-0.91302	-0.00060793	2.3399	0.001558	1.4269	0.00095009	666.104	50.112	0.7335	49.054	48.85	49.584	-1.0582	NaN	NaN	NaN	129	44	5	0.717614	0.00249753	0.0222353	0.0065343	1	69.398	53.893	2	14625000	25684	DYSPINLLVPVTMAHEIGHNLGIR	_DYSPIN(Deamidation (NQ))LLVPVTMAHEIGHNLGIR_	DYSPIN(1)LLVPVTMAHEIGHNLGIR		SVMP
1	0	Deamidation (NQ)	0	MULTI-MSMS	QEHF1_10196_DAS	R2	4			80	24	666.356	665.852	2659.38	-0.80811	-0.00053808	1.864	0.0012412	1.0559	0.00070308	666.355	51.008	0.44924	49.96	49.575	50.024	-1.0487	NaN	NaN	NaN	198	40	6	0.845244	0.00208181	0.0133241	0.0016595	1	78.067	58.856	2	10231000	26176	DYSPINLLVPVTMAHEIGHNLGIR	_DYSPINLLVPVTMAHEIGHN(Deamidation (NQ))LGIR_	DYSPINLLVPVTMAHEIGHN(1)LGIR		SVMP
1	0	Deamidation (NQ)	0	MULTI-SECPEP	QEHF1_10196_DAS	R2	3			80	24	887.121	887.467	2659.38	-2.4773	-0.0021985	-0.37465	-0.00033249	-2.8519	-0.002531	887.801	50.088	0.25542	49.03	48.869	49.124	-1.0582	NaN	NaN	NaN	51	18	4	NaN	NaN	NaN	0.014745	1	65.901	47.392	2	5631000	25709	DYSPINLLVPVTMAHEIGHNLGIR	_DYSPIN(Deamidation (NQ))LLVPVTMAHEIGHNLGIR_	DYSPIN(1)LLVPVTMAHEIGHNLGIR		SVMP
0	0	Unmodified	0	MULTI-MSMS	QEHF1_10195_DAS_20181220201403 (2)	R1	2			70	12	718.834	718.833	1435.65	-0.84723	-0.00060902	1.1453	0.00082328	0.29807	0.00021426	718.834	35.505	0.59713	35.505	35.338	35.935	0	NaN	NaN	NaN	73	31	3	0.772668	0.00337308	0.0101022	0.0081532	1	114.4	53.491	1	15518000	17839	DYYTFDSEGIVK	_DYYTFDSEGIVK_			PDE
0	0	Unmodified	0	MULTI-MSMS	QEHF1_10196_DAS	R2	2			70	12	718.832	718.833	1435.65	-1.2338	-0.00088693	-0.60504	-0.00043492	-1.8389	-0.0013219	718.832	37.332	0.6719	35.256	34.966	35.638	-2.0754	NaN	NaN	NaN	116	45	3	0.487093	0.00129443	0.00401356	0.013418	1	100.48	53.279	1	11187000	17667	DYYTFDSEGIVK	_DYYTFDSEGIVK_			PDE
0	0	Unmodified	0	MULTI-MSMS	QEHF1_10195_DAS_20181220201403 (2)	R1	2			47;66	9	556.267	556.268	1110.52	-1.596	-0.00088779	-0.15945	-8.8697e-05	-1.7554	-0.00097649	556.267	15.194	0.21987	15.194	15.111	15.331	0	NaN	NaN	NaN	28	11	3	0.985317	0.00685364	0.0524617	1.2231e-29	1	258.25	46.806	1	74802000	5084	EAFEHSVHR	_EAFEHSVHR_			5'-Nase
0	0	Unmodified	0	MULTI-MSMS	QEHF1_10197_DAS	R3	2			47;66	9	556.267	556.268	1110.52	-1.7011	-0.00094625	0.057422	3.1942e-05	-1.6436	-0.00091431	556.268	16.08	0.39301	15.319	15.178	15.571	-0.76069	NaN	NaN	NaN	117	47	3	0.630636	0.00510778	0.0248332	1.568e-05	1	178.87	36.937	1	13831000	5183	EAFEHSVHR	_EAFEHSVHR_			5'-Nase
0	0	Unmodified	0	MULTI-MSMS	QEHF1_10195_DAS_20181220201403 (2)	R1	2			25	8	527.765	527.766	1053.52	-0.72244	-0.00038128	-0.73453	-0.00038766	-1.457	-0.00076894	527.765	24.601	0.57891	24.601	24.309	24.888	0	NaN	NaN	NaN	190	55	5	0.841394	0.0106378	0.0995643	0.04771	1	102.72	29.68	1	95144000	11011	ECQTYLIK	_ECQTYLIK_			SVMP
0	0	Unmodified	0	MULTI-MSMS	QEHF1_10197_DAS	R3	2			25	8	527.765	527.766	1053.52	-1.8927	-0.00099888	0.47204	0.00024913	-1.4206	-0.00074975	527.766	25.606	1.0186	24.702	24.465	25.484	-0.90391	NaN	NaN	NaN	154	69	4	0.878671	0.00224676	0.0121099	0.044372	1	105.12	32.883	1	86793000	11143	ECQTYLIK	_ECQTYLIK_			SVMP
0	0	Unmodified	0	MULTI-MSMS	QEHF1_10195_DAS_20181220201403 (2)	R1	2			41	14	760.902	760.901	1519.79	-1.8199	-0.0013847	0.74933	0.00057017	-1.0705	-0.00081458	760.902	35.908	0.24518	35.908	35.763	36.008	0	NaN	NaN	NaN	38	16	3	0.381735	0.000975848	0.00661364	0.0016172	1	115.89	67.09	1	15109000	18064	EEAFVGQLASQTLK	_EEAFVGQLASQTLK_			CTL
0	0	Unmodified	0	MULTI-MSMS	QEHF1_10197_DAS	R3	2			41	14	760.9	760.901	1519.79	-0.5248	-0.00039932	-0.79747	-0.0006068	-1.3223	-0.0010061	760.901	36.583	0.17087	35.906	35.794	35.965	-0.67663	NaN	NaN	NaN	12	7	2	0.368378	0.00076104	0.0111123	0.00070391	1	127.83	88.209	1	5456100	18108	EEAFVGQLASQTLK	_EEAFVGQLASQTLK_			CTL
1	1	Oxidation (M),Deamidation (NQ)	1	MULTI-MSMS	QEHF1_10197_DAS	R3	2			71;72	14	891.916	891.419	1780.82	-1.3794	-0.0012297	-4.4394	-0.0039573	-5.8188	-0.005187	891.416	26.816	0.37075	25.924	25.743	26.114	-0.89128	NaN	NaN	NaN	86	27	4	0.940337	0.000897772	0.00392789	0.013475	1	84.213	31.487	2	24497000	11801	EEIQAFCRPSMIQR	_EEIQAFCRPSM(Oxidation (M))IQ(Deamidation (NQ))R_	EEIQAFCRPSMIQ(1)R	EEIQAFCRPSM(1)IQR	LAAO
0	0	Unmodified	1	MULTI-MSMS	QEHF1_10195_DAS_20181220201403 (2)	R1	2			71;72	14	882.929	882.93	1763.84	-1.7785	-0.0015703	0.73953	0.00065295	-1.039	-0.00091733	882.931	29.169	0.17303	29.169	29.084	29.257	0	NaN	NaN	NaN	24	8	4	0.760792	0.00166315	0.0383412	8.7794e-37	1	244.45	141.13	1	11766000	13839	EEIQAFCRPSMIQR	_EEIQAFCRPSMIQR_			LAAO
0	0	Unmodified	1	MULTI-MSMS	QEHF1_10196_DAS	R2	2			71;72	14	882.928	882.93	1763.84	-2.7348	-0.0024147	1.8382	0.001623	-0.89667	-0.00079169	883.433	31.755	0.21152	29.207	29.104	29.315	-2.5488	NaN	NaN	NaN	28	9	4	0.650849	0.00124136	0.0217556	4.4297e-27	1	232.39	159.07	1	11966000	14082	EEIQAFCRPSMIQR	_EEIQAFCRPSMIQR_			LAAO
0	0	Unmodified	1	MULTI-MSMS	QEHF1_10197_DAS	R3	2			71;72	14	882.93	882.93	1763.84	-1.3617	-0.0012022	0.77026	0.00068008	-0.5914	-0.00052217	882.931	30.202	0.31155	29.373	29.196	29.508	-0.82887	NaN	NaN	NaN	49	12	5	0.722059	0.00238809	0.023699	3.8535e-49	1	277.22	187.32	1	48322000	13988	EEIQAFCRPSMIQR	_EEIQAFCRPSMIQR_			LAAO
0	0	Unmodified	1	MULTI-MSMS	QEHF1_10197_DAS	R3	3			71;72	14	588.956	588.956	1763.84	-1.2011	-0.00070738	1.5202	0.00089531	0.31911	0.00018794	588.956	30.208	0.42055	29.38	29.137	29.557	-0.82887	NaN	NaN	NaN	55	18	4	0.832473	0.0310382	0.297914	0.0012386	1	120.84	73.064	1	220440000	14032	EEIQAFCRPSMIQR	_EEIQAFCRPSMIQR_			LAAO
1	0	Deamidation (NQ)	1	MULTI-MSMS	QEHF1_10195_DAS_20181220201403 (2)	R1	3			71;72	14	589.617	589.284	1764.83	-1.9972	-0.0011769	-0.77908	-0.0004591	-2.7763	-0.001636	589.282	29.824	0.28632	29.824	29.614	29.9	0	NaN	NaN	NaN	85	27	4	0.723066	0.00342059	0.0277878	0.0011146	1	122.46	63.785	2	29518000	14233	EEIQAFCRPSMIQR	_EEIQAFCRPSMIQ(Deamidation (NQ))R_	EEIQAFCRPSMIQ(1)R		LAAO
1	0	Deamidation (NQ)	1	MULTI-MSMS	QEHF1_10195_DAS_20181220201403 (2)	R1	2			71;72	14	883.917	883.422	1764.83	-1.3286	-0.0011737	-3.0161	-0.0026645	-4.3447	-0.0038382	883.422	30.65	0.19892	30.65	30.547	30.746	0	NaN	NaN	NaN	29	14	3	0.963712	0.00115421	0.0218141	7.6444e-06	1	160.61	89.705	2	6168700	14783	EEIQAFCRPSMIQR	_EEIQ(Deamidation (NQ))AFCRPSMIQR_	EEIQ(0.861)AFCRPSMIQ(0.139)R		LAAO
1	0	Deamidation (NQ)	1	MULTI-MSMS	QEHF1_10196_DAS	R2	2			71;72	14	883.921	883.422	1764.83	-2.5482	-0.0022511	0.60839	0.00053746	-1.9398	-0.0017136	883.423	32.386	0.29696	29.924	29.722	30.019	-2.4615	NaN	NaN	NaN	41	13	4	0.788369	0.000954442	0.012584	9.1637e-19	1	208.33	127.07	2	9429900	14436	EEIQAFCRPSMIQR	_EEIQAFCRPSMIQ(Deamidation (NQ))R_	EEIQAFCRPSMIQ(1)R		LAAO
1	0	Deamidation (NQ)	1	MULTI-MSMS	QEHF1_10196_DAS	R2	3			71;72	14	589.618	589.284	1764.83	-1.387	-0.00081733	-0.96431	-0.00056825	-2.3513	-0.0013856	589.618	32.309	0.70193	29.848	29.416	30.117	-2.4615	NaN	NaN	NaN	68	34	4	0.492195	0.0066345	0.0790039	0.0025758	1	109	64.381	2	38064000	14452	EEIQAFCRPSMIQR	_EEIQAFCRPSMIQ(Deamidation (NQ))R_	EEIQAFCRPSMIQ(1)R		LAAO
1	0	Deamidation (NQ)	1	MULTI-MSMS	QEHF1_10196_DAS	R2	2			71;72	14	883.42	883.422	1764.83	-2.238	-0.0019771	2.3614	0.0020861	0.12343	0.00010904	883.923	33.143	0.20112	30.764	30.637	30.838	-2.3784	NaN	NaN	NaN	14	9	2	0.92886	0.000861279	0.0095068	0.0028465	1	107.11	48.522	2	5520800	14981	EEIQAFCRPSMIQR	_EEIQ(Deamidation (NQ))AFCRPSMIQR_	EEIQ(1)AFCRPSMIQR		LAAO
0	0	Unmodified	1	MULTI-MSMS	QEHF1_10196_DAS	R2	2			140	8	518.782	518.782	1035.55	-2.3347	-0.0012112	1.1587	0.0006011	-1.176	-0.00061009	518.783	32.775	0.25021	30.313	30.167	30.417	-2.4615	NaN	NaN	NaN	24	10	3	0.717923	0.00232398	0.0240478	1.3767e-07	1	197.6	30.817	1	19161000	14738	EGFLTWRK	_EGFLTWRK_			CTL
0	0	Unmodified	1	MSMS	QEHF1_10197_DAS	R3	2			140	8	518.782	518.782	1035.55	NaN	NaN	NaN	NaN	NaN	NaN	NaN	31.149	1	30.337	29.837	30.837	-0.81119	NaN	NaN	NaN	NaN	NaN	NaN	NaN	NaN	NaN	0.017234	1	138.83	13.017	1	NaN	14642	EGFLTWRK	_EGFLTWRK_			CTL
0	0	Unmodified	0	MULTI-MSMS	QEHF1_10195_DAS_20181220201403 (2)	R1	2			114;127;44;71;72	23	1215.05	1215.04	2428.07	-2.618	-0.003181	2.273	0.0027617	-0.34502	-0.00041922	1215.55	50.787	0.24432	50.787	50.652	50.897	7.1054e-15	NaN	NaN	NaN	74	23	4	0.950194	0.000773774	0.00263278	0.011949	1	62.162	49.395	1	22183000	27320	EGNLSPGAVDMIGDLLNEDSGYY	_EGNLSPGAVDMIGDLLNEDSGYY_			LAAO
0	0	Unmodified	0	MULTI-MSMS	QEHF1_10197_DAS	R3	2			114;127;44;71;72	23	1215.55	1215.04	2428.07	-1.1991	-0.0014569	1.2557	0.0015257	0.056601	6.8773e-05	1215.55	51.061	0.27612	50.744	50.622	50.898	-0.31768	NaN	NaN	NaN	62	19	4	0.65394	0.000637004	0.00251882	0.015201	1	60.345	47.925	1	12101000	27064	EGNLSPGAVDMIGDLLNEDSGYY	_EGNLSPGAVDMIGDLLNEDSGYY_			LAAO
0	0	Unmodified	0	MULTI-MSMS	QEHF1_10195_DAS_20181220201403 (2)	R1	2			114;127;44;71;72	11	647.305	647.306	1292.6	-2.1152	-0.0013692	0.31348	0.00020292	-1.8018	-0.0011663	647.306	35.908	0.73293	35.908	35.663	36.396	0	NaN	NaN	NaN	201	50	6	0.972752	0.0431893	0.137386	3.0114e-17	1	224.51	160.95	1	764990000	18165	EGWYANLGPMR	_EGWYANLGPMR_			LAAO
0	0	Unmodified	0	MULTI-MSMS	QEHF1_10196_DAS	R2	2			114;127;44;71;72	11	647.305	647.306	1292.6	-1.2598	-0.00081548	-0.0025839	-1.6726e-06	-1.2624	-0.00081715	647.306	37.983	0.75714	35.961	35.738	36.495	-2.0228	NaN	NaN	NaN	111	34	6	0.997687	0.0983131	1	3.0114e-17	2	224.51	145.4	1	442230000	18098	EGWYANLGPMR	_EGWYANLGPMR_			LAAO
0	0	Unmodified	0	MULTI-MSMS	QEHF1_10197_DAS	R3	2			114;127;44;71;72	11	647.305	647.306	1292.6	-1.3087	-0.00084713	-0.028591	-1.8507e-05	-1.3373	-0.00086564	647.306	36.61	1.1407	35.934	35.672	36.813	-0.67663	NaN	NaN	NaN	177	56	6	0.976179	0.0145356	0.148374	9.42e-16	3	208.37	138.37	1	686410000	18222	EGWYANLGPMR	_EGWYANLGPMR_			LAAO
0	0	Unmodified	0	MSMS	QEHF1_10197_DAS	R3	2			114;127;44;71;72	11	647.305	647.306	1292.6	NaN	NaN	NaN	NaN	NaN	NaN	NaN	37.658	1	37.008	36.508	37.508	-0.64972	NaN	NaN	NaN	NaN	NaN	NaN	NaN	NaN	NaN	0.00015839	1	110.81	76.719	1	NaN	18800	EGWYANLGPMR	_EGWYANLGPMR_			LAAO
1	0	Deamidation (NQ)	0	MULTI-MSMS	QEHF1_10195_DAS_20181220201403 (2)	R1	2			114;127;44;71;72	11	647.797	647.798	1293.58	-1.5581	-0.0010094	0.74567	0.00048304	-0.81247	-0.00052631	647.799	37.262	0.47028	37.262	36.961	37.432	0	NaN	NaN	NaN	65	23	4	0.923154	0.00205228	0.00971194	0.00041981	1	163.99	106.39	1	55175000	18903	EGWYANLGPMR	_EGWYAN(Deamidation (NQ))LGPMR_	EGWYAN(1)LGPMR		LAAO
1	0	Deamidation (NQ)	0	MULTI-MSMS	QEHF1_10196_DAS	R2	2			114;127;44;71;72	11	647.797	647.798	1293.58	-1.2839	-0.00083171	-0.12051	-7.8065e-05	-1.4044	-0.00090977	647.798	39.048	0.33543	37.082	36.945	37.28	-1.966	NaN	NaN	NaN	39	16	3	0.927711	0.00326987	0.0217343	0.00038351	1	164.53	118.85	1	24314000	18776	EGWYANLGPMR	_EGWYAN(Deamidation (NQ))LGPMR_	EGWYAN(1)LGPMR		LAAO
0	0	Unmodified	1	MULTI-MSMS	QEHF1_10195_DAS_20181220201403 (2)	R1	3			114;127;44;71;72	15	587.965	587.631	1759.87	-0.55265	-0.00032475	-0.70249	-0.00041281	-1.2551	-0.00073756	587.631	36.55	0.64038	36.55	36.348	36.988	0	NaN	NaN	NaN	128	46	6	0.822866	0.00991935	0.086408	0.0076539	1	85.734	0	1	129120000	18480	EGWYANLGPMRLPEK	_EGWYANLGPMRLPEK_			LAAO
0	0	Unmodified	1	MULTI-MSMS	QEHF1_10196_DAS	R2	2			114;127;44;71;72	15	880.942	880.943	1759.87	-2.6084	-0.0022978	4.3848	0.0038627	1.7764	0.0015649	880.944	38.576	0.36165	36.61	36.457	36.819	-1.966	NaN	NaN	NaN	28	16	2	0.884381	0.00711237	0.0611355	3.0803e-15	1	189.24	0	1	48725000	18476	EGWYANLGPMRLPEK	_EGWYANLGPMRLPEK_			LAAO
0	0	Unmodified	1	MULTI-MSMS	QEHF1_10196_DAS	R2	3			114;127;44;71;72	15	587.631	587.631	1759.87	-1.2793	-0.00075175	0.34592	0.00020327	-0.93337	-0.00054848	587.631	38.58	0.67788	36.614	36.367	37.044	-1.966	NaN	NaN	NaN	126	29	6	0.955409	0.00869613	0.0605722	0.001343	1	108.36	0	1	234550000	18579	EGWYANLGPMRLPEK	_EGWYANLGPMRLPEK_			LAAO
0	0	Unmodified	1	MULTI-MSMS	QEHF1_10197_DAS	R3	2			114;127;44;71;72	15	880.942	880.943	1759.87	-1.5275	-0.0013457	0.6896	0.0006075	-0.83793	-0.00073817	881.446	37.322	0.38685	36.664	36.496	36.883	-0.65787	NaN	NaN	NaN	68	19	5	0.72891	0.00564494	0.0380555	1.0728e-15	1	200.67	0	1	54824000	18553	EGWYANLGPMRLPEK	_EGWYANLGPMRLPEK_			LAAO
0	0	Unmodified	1	MULTI-MSMS	QEHF1_10197_DAS	R3	3			114;127;44;71;72	15	587.63	587.631	1759.87	-1.4381	-0.00084507	-0.0037713	-2.2161e-06	-1.4419	-0.00084729	587.631	37.318	0.88497	36.66	36.482	37.367	-0.65787	NaN	NaN	NaN	170	49	6	0.869205	0.00666518	0.0379706	0.0069571	1	87.251	0	1	283650000	18689	EGWYANLGPMRLPEK	_EGWYANLGPMRLPEK_			LAAO
0	1	Oxidation (M)	0	MULTI-MSMS	QEHF1_10195_DAS_20181220201403 (2)	R1	3			162	20	736.357	736.024	2205.05	-1.4905	-0.001097	2.9638	0.0021815	1.4734	0.0010844	736.026	28.945	0.29275	28.945	28.809	29.102	0	NaN	NaN	NaN	54	25	3	0.679576	0.000371665	0.00205548	0.012629	1	68.653	68.653	3	4716900	13759	EHLLVAATMAHEMGHNLGMK	_EHLLVAATM(Oxidation (M))AHEMGHNLGMK_		EHLLVAATM(1)AHEMGHNLGMK	SVMP
0	0	Unmodified	1	MULTI-MSMS	QEHF1_10196_DAS	R2	2			29;78	8	536.3	536.301	1070.59	-2.1541	-0.0011552	0.24401	0.00013087	-1.9101	-0.0010244	536.301	24.421	0.59009	20.892	20.727	21.317	-3.5292	NaN	NaN	NaN	131	40	6	0.884673	0.0258735	0.28465	0.0018075	1	162.25	63.835	1	574420000	9380	EHREFLIK	_EHREFLIK_			SVMP
0	0	Unmodified	1	MULTI-MSMS	QEHF1_10197_DAS	R3	2			29;78	8	536.3	536.301	1070.59	-1.6853	-0.00090383	-0.057809	-3.1003e-05	-1.7431	-0.00093483	536.301	21.908	0.33501	20.985	20.861	21.196	-0.92339	NaN	NaN	NaN	48	18	4	0.602245	0.0113541	0.127916	0.0090293	1	138.78	48.008	1	218080000	8725	EHREFLIK	_EHREFLIK_			SVMP
0	0	Unmodified	0	MULTI-SECPEP	QEHF1_10196_DAS	R2	2			75	11	680.718	680.369	1358.72	-1.1888	-0.0008088	2.4667	0.0016783	1.2779	0.00086947	680.37	42.816	0.3144	41.478	41.348	41.662	-1.338	NaN	NaN	NaN	23	14	2	0.622548	0.00227765	0.0121033	0.025056	1	96.342	48.251	1	2323800	21130	EIVNILTEICR	_EIVNILTEICR_			SVMP
0	0	Unmodified	0	MULTI-MSMS	QEHF1_10195_DAS_20181220201403 (2)	R1	2			25;37;64	16	968.006	967.497	1932.98	-1.7689	-0.0017114	2.6614	0.0025749	0.89243	0.00086343	967.5	45.207	0.16644	45.207	45.124	45.291	7.1054e-15	NaN	NaN	NaN	13	8	2	0.523587	0.000449219	0.00964496	0.0038527	1	89.403	48.676	1	2636900	23946	EIVNTMNEMFIPLNIR	_EIVNTMNEMFIPLNIR_			SVMP
0	0	Unmodified	0	MULTI-MSMS	QEHF1_10196_DAS	R2	2			25;37;64	16	967.999	967.497	1932.98	-1.8296	-0.0017701	1.4494	0.0014023	-0.38019	-0.00036783	968.001	46.15	0.16253	45.012	44.95	45.112	-1.1381	NaN	NaN	NaN	17	8	3	0.878256	0.000692631	0.0123767	0.00097608	1	100.72	58.004	1	2028900	23284	EIVNTMNEMFIPLNIR	_EIVNTMNEMFIPLNIR_			SVMP
0	0	Unmodified	0	MULTI-MSMS	QEHF1_10197_DAS	R3	2			25;37;64	16	967.497	967.497	1932.98	0.18169	0.00017579	-2.3317	-0.0022559	-2.15	-0.0020801	967.997	45.514	0.13597	45.112	45.039	45.175	-0.40137	NaN	NaN	NaN	13	8	2	0.923302	0.00036286	0.00808877	0.0010585	1	99.215	74.924	1	5093400	23737	EIVNTMNEMFIPLNIR	_EIVNTMNEMFIPLNIR_			SVMP
0	0	Unmodified	0	MULTI-MSMS	QEHF1_10195_DAS_20181220201403 (2)	R1	2			1	11	642.369	642.37	1282.72	-2.1942	-0.0014095	1.4254	0.00091561	-0.76885	-0.00049388	642.37	44.559	0.64359	44.559	44.365	45.008	0	NaN	NaN	NaN	157	43	5	0.975663	0.0147071	0.260403	4.103e-70	2	301.75	194.05	1	197960000	23625	ELANIVNEILR	_ELANIVNEILR_			SVMP
0	0	Unmodified	0	MULTI-MSMS	QEHF1_10196_DAS	R2	2			1	11	642.369	642.37	1282.72	-2.208	-0.0014184	1.244	0.00079911	-0.96403	-0.00061926	642.37	45.524	1.1257	44.356	44.179	45.305	-1.1676	NaN	NaN	NaN	198	68	5	0.994825	0.00263655	0.0122949	9.0774e-25	2	242.83	148.02	1	221950000	22960	ELANIVNEILR	_ELANIVNEILR_			SVMP
0	0	Unmodified	0	MULTI-MSMS	QEHF1_10197_DAS	R3	2			1	11	642.369	642.37	1282.72	-1.3373	-0.00085906	0.71234	0.00045759	-0.62498	-0.00040147	642.37	44.841	0.51809	44.413	44.251	44.769	-0.42807	NaN	NaN	NaN	150	41	5	0.940914	0.00305816	0.0249107	1.0422e-17	2	224.86	144.64	1	283440000	23418	ELANIVNEILR	_ELANIVNEILR_			SVMP
0	0	Unmodified	0	MULTI-MSMS	QEHF1_10197_DAS	R3	2			1	11	642.369	642.37	1282.72	-0.91375	-0.00058697	0.35349	0.00022707	-0.56027	-0.0003599	642.37	45.502	0.93204	45.101	44.796	45.728	-0.40137	NaN	NaN	NaN	68	50	2	0.686696	0.00043284	0.00686536	5.6867e-06	1	170.69	99.31	1	3174900	23800	ELANIVNEILR	_ELANIVNEILR_			SVMP
1	0	Deamidation (NQ)	0	MULTI-MSMS	QEHF1_10195_DAS_20181220201403 (2)	R1	2			1	11	642.86	642.862	1283.71	-2.3118	-0.0014861	-0.64395	-0.00041397	-2.9557	-0.0019001	642.861	45.748	0.28423	45.748	45.607	45.891	7.1054e-15	NaN	NaN	NaN	61	20	4	0.892248	0.00106931	0.00575437	5.6957e-16	1	214.96	135.25	2	23012000	24272	ELANIVNEILR	_ELANIVN(Deamidation (NQ))EILR_	ELANIVN(1)EILR		SVMP
1	0	Deamidation (NQ)	0	MULTI-MSMS	QEHF1_10196_DAS	R2	2			1	11	642.861	642.862	1283.71	-1.8747	-0.0012052	1.0142	0.00065199	-0.86053	-0.0005532	642.862	46.733	0.56465	45.618	45.432	45.997	-1.115	NaN	NaN	NaN	85	30	4	0.946208	0.00453651	0.0289399	2.8442e-23	2	228.05	143.55	2	25708000	23608	ELANIVNEILR	_ELANIVN(Deamidation (NQ))EILR_	ELANIVN(1)EILR		SVMP
1	0	Deamidation (NQ)	0	MULTI-MSMS	QEHF1_10197_DAS	R3	2			1	11	642.865	642.862	1283.71	-1.2098	-0.00077774	3.7414	0.0024052	2.5316	0.0016275	642.865	46.019	0.44005	45.64	45.356	45.796	-0.37829	NaN	NaN	NaN	34	24	2	0.457777	0.000270912	0.00513028	0.0069891	1	138.4	90.821	2	2575200	24041	ELANIVNEILR	_ELANIVN(Deamidation (NQ))EILR_	ELAN(0.001)IVN(0.999)EILR		SVMP
0	0	Unmodified	0	MULTI-MSMS	QEHF1_10195_DAS_20181220201403 (2)	R1	2			111;14;77	9	504.782	504.783	1007.55	-1.8118	-0.00091456	0.12585	6.3526e-05	-1.6859	-0.00085104	504.783	22.222	0.63733	22.222	21.98	22.617	0	NaN	NaN	NaN	193	60	4	0.945911	0.0204588	0.140178	4.6205e-05	2	169.97	0	1	187740000	9580	ELGHNLGIR	_ELGHNLGIR_			SVMP
0	0	Unmodified	0	MULTI-MSMS	QEHF1_10196_DAS	R2	2			111;14;77	9	504.782	504.783	1007.55	-1.6632	-0.00083953	-0.11511	-5.8107e-05	-1.7783	-0.00089764	504.783	25.969	0.3255	22.601	22.45	22.776	-3.3682	NaN	NaN	NaN	46	15	4	0.883775	0.00477416	0.0963039	0.0077012	1	123.45	0	1	180810000	10373	ELGHNLGIR	_ELGHNLGIR_			SVMP
0	0	Unmodified	0	MULTI-MSMS	QEHF1_10197_DAS	R3	2			111;14;77	9	504.782	504.783	1007.55	-2.1669	-0.0010938	-0.62238	-0.00031417	-2.7893	-0.001408	504.783	21.279	0.31141	20.366	20.233	20.544	-0.91328	NaN	NaN	NaN	35	18	2	0.735695	0.00135828	0.00400371	0.023196	1	100.75	0	1	12551000	8336	ELGHNLGIR	_ELGHNLGIR_			SVMP
0	0	Unmodified	0	MULTI-MSMS	QEHF1_10195_DAS_20181220201403 (2)	R1	2			81	13	726.351	726.351	1450.69	-1.7685	-0.0012846	-0.17816	-0.00012941	-1.9467	-0.001414	726.351	21.186	0.21533	21.186	21.109	21.325	0	NaN	NaN	NaN	35	17	3	0.942901	0.000599718	0.00284934	6.6985e-12	1	193.21	149.76	1	6280900	8877	ELGHTLGMDHDVK	_ELGHTLGMDHDVK_			SVMP
0	0	Unmodified	0	MULTI-MSMS	QEHF1_10196_DAS	R2	2			81	13	726.35	726.351	1450.69	-2.8045	-0.002037	1.552	0.0011273	-1.2525	-0.00090974	726.352	24.765	0.12798	21.236	21.164	21.292	-3.5292	NaN	NaN	NaN	16	9	2	0.915632	0.000590981	0.00708055	0.00114	1	139.15	84.069	1	5669400	9645	ELGHTLGMDHDVK	_ELGHTLGMDHDVK_			SVMP
0	0	Unmodified	0	MULTI-MSMS	QEHF1_10197_DAS	R3	2			81	13	726.353	726.351	1450.69	-1.9037	-0.0013828	1.6584	0.0012046	-0.24533	-0.0001782	726.353	22.404	0.16467	21.476	21.375	21.539	-0.92735	NaN	NaN	NaN	14	7	3	0.610892	0.000499419	0.00627879	0.018337	1	91.549	45.087	1	4785200	9067	ELGHTLGMDHDVK	_ELGHTLGMDHDVK_			SVMP
0	1	Oxidation (M)	0	MULTI-MSMS	QEHF1_10195_DAS_20181220201403 (2)	R1	2			12;69;7	9	567.292	567.292	1132.57	-1.0336	-0.00058636	-0.28051	-0.00015913	-1.3141	-0.0007455	567.292	33.984	0.48113	33.984	33.789	34.27	0	NaN	NaN	NaN	77	26	4	0.872002	0.00607637	0.0711531	0.0069251	1	125.49	49.639	1	24278000	16888	ELNVWIGMR	_ELNVWIGM(Oxidation (M))R_		ELNVWIGM(1)R	CTL
0	1	Oxidation (M)	0	MULTI-MSMS	QEHF1_10196_DAS	R2	2			12;69;7	9	567.292	567.292	1132.57	-0.42975	-0.00024379	-1.1869	-0.00067331	-1.6166	-0.0009171	567.292	36.11	0.47305	33.983	33.795	34.268	-2.1269	NaN	NaN	NaN	58	20	4	0.733379	0.00166807	0.0425381	0.049306	1	89.296	28.614	1	24900000	16845	ELNVWIGMR	_ELNVWIGM(Oxidation (M))R_		ELNVWIGM(1)R	CTL
0	1	Oxidation (M)	0	MULTI-MSMS	QEHF1_10197_DAS	R3	2			12;69;7	9	567.291	567.292	1132.57	-0.92985	-0.0005275	-1.1098	-0.00062956	-2.0396	-0.0011571	567.292	34.694	0.56947	33.979	33.635	34.204	-0.71451	NaN	NaN	NaN	63	25	4	0.971174	0.0049707	0.0661863	0.0075987	1	123.72	50.397	1	43497000	16877	ELNVWIGMR	_ELNVWIGM(Oxidation (M))R_		ELNVWIGM(1)R	CTL
0	0	Unmodified	0	MULTI-MSMS	QEHF1_10195_DAS_20181220201403 (2)	R1	2			12;69;7	9	559.295	559.295	1116.58	-1.2426	-0.00069496	-0.024392	-1.3642e-05	-1.267	-0.0007086	559.295	42.596	1.5794	42.596	42.302	43.881	0	NaN	NaN	NaN	195	89	3	0.571618	0.00108077	0.00840942	0.010091	1	117.16	58.243	1	8869800	22202	ELNVWIGMR	_ELNVWIGMR_			CTL
0	0	Unmodified	0	MULTI-MSMS	QEHF1_10195_DAS_20181220201403 (2)	R1	2			12;69;7	9	559.295	559.295	1116.58	-1.1826	-0.0006614	0.55542	0.00031064	-0.62714	-0.00035075	559.295	46.56	0.40939	46.56	46.293	46.702	0	NaN	NaN	NaN	54	28	2	0.547273	0.000703382	0.0102604	0.0057577	1	128.57	62.493	1	2818400	24732	ELNVWIGMR	_ELNVWIGMR_			CTL
0	0	Unmodified	0	MULTI-MSMS	QEHF1_10195_DAS_20181220201403 (2)	R1	2			12;69;7	9	559.295	559.295	1116.58	-0.82197	-0.00045972	0.14419	8.0644e-05	-0.67778	-0.00037908	559.295	47.092	0.63923	47.092	46.724	47.363	0	NaN	NaN	NaN	96	52	3	0.623859	0.000833012	0.0290531	0.0033112	1	137.18	71.106	1	2050200	25249	ELNVWIGMR	_ELNVWIGMR_			CTL
0	0	Unmodified	0	MULTI-MSMS	QEHF1_10195_DAS_20181220201403 (2)	R1	2			12;69;7	9	559.294	559.295	1116.58	-0.62566	-0.00034993	-0.68661	-0.00038402	-1.3123	-0.00073395	559.294	47.643	0.18502	47.643	47.556	47.741	0	NaN	NaN	NaN	33	15	3	0.798001	0.000932906	0.0143665	0.017393	1	107.59	54.427	1	3209400	25455	ELNVWIGMR	_ELNVWIGMR_			CTL
0	0	Unmodified	0	MULTI-MSMS	QEHF1_10195_DAS_20181220201403 (2)	R1	2			12;69;7	9	559.294	559.295	1116.58	-0.12266	-6.86e-05	-0.19134	-0.00010701	-0.31399	-0.00017561	559.294	47.829	0.073645	47.829	47.817	47.891	0	NaN	NaN	NaN	10	4	3	0.838144	0.000863023	0.00930891	0.0049222	1	130.77	65.728	1	1738500	25611	ELNVWIGMR	_ELNVWIGMR_			CTL
0	0	Unmodified	0	MULTI-MSMS	QEHF1_10195_DAS_20181220201403 (2)	R1	2			12;69;7	9	559.294	559.295	1116.58	0.10145	5.6742e-05	-1.2151	-0.0006796	-1.1137	-0.00062286	559.294	47.967	0.30929	47.967	47.912	48.221	0	NaN	NaN	NaN	37	23	3	0.548777	0.000865954	0.0514804	0.010091	1	117.16	51.087	1	4420000	25767	ELNVWIGMR	_ELNVWIGMR_			CTL
0	0	Unmodified	0	MULTI-MSMS	QEHF1_10195_DAS_20181220201403 (2)	R1	2			12;69;7	9	559.293	559.295	1116.58	-1.5895	-0.00088902	0.21052	0.00011774	-1.379	-0.00077127	559.295	48.374	0.45147	48.374	48.23	48.682	0	NaN	NaN	NaN	61	32	2	0.335604	0.000375678	0.00272717	0.0010628	1	154.01	91.467	1	3948200	25929	ELNVWIGMR	_ELNVWIGMR_			CTL
0	0	Unmodified	0	MULTI-MSMS	QEHF1_10195_DAS_20181220201403 (2)	R1	2			12;69;7	9	559.295	559.295	1116.58	-0.36351	-0.00020331	0.54573	0.00030522	0.18222	0.00010191	559.296	48.935	0.15609	48.935	48.912	49.068	0	NaN	NaN	NaN	25	15	3	0.582335	0.00142109	0.0652026	0.010091	1	117.16	64.374	1	4055100	26263	ELNVWIGMR	_ELNVWIGMR_			CTL
0	0	Unmodified	0	MULTI-MSMS	QEHF1_10195_DAS_20181220201403 (2)	R1	2			12;69;7	9	559.295	559.295	1116.58	-1.0434	-0.00058357	0.56049	0.00031348	-0.48291	-0.00027009	559.295	55.89	0.32292	55.89	55.767	56.09	0	NaN	NaN	NaN	74	28	3	0.395221	0.00136536	0.0128874	0.0025294	1	142.64	75.604	1	3734300	30545	ELNVWIGMR	_ELNVWIGMR_			CTL
0	0	Unmodified	0	MULTI-MSMS	QEHF1_10195_DAS_20181220201403 (2)	R1	2			12;69;7	9	559.795	559.295	1116.58	-1.7127	-0.00095788	-0.43866	-0.00024534	-2.1513	-0.0012032	559.295	57.922	0.080671	57.922	57.881	57.962	-7.1054e-15	NaN	NaN	NaN	16	12	2	0.562802	0.00019454	0.000386021	0.009797	1	117.93	69.373	1	3059600	31739	ELNVWIGMR	_ELNVWIGMR_			CTL
0	0	Unmodified	0	MULTI-MSMS	QEHF1_10195_DAS_20181220201403 (2)	R1	2			12;69;7	9	559.294	559.295	1116.58	-1.3963	-0.00078094	0.4524	0.00025302	-0.9439	-0.00052792	559.295	58.216	0.13353	58.216	58.144	58.278	0	NaN	NaN	NaN	26	16	2	0.420784	0.00042231	0.00055818	0.011292	1	114.78	55.866	1	5230100	31883	ELNVWIGMR	_ELNVWIGMR_			CTL
0	0	Unmodified	0	MULTI-MSMS	QEHF1_10195_DAS_20181220201403 (2)	R1	2			12;69;7	9	559.295	559.295	1116.58	-0.83001	-0.00046422	0.43138	0.00024127	-0.39864	-0.00022296	559.295	59.371	0.50403	59.371	59.062	59.566	0	NaN	NaN	NaN	85	52	2	0.544477	0.0011892	0.00625031	0.0044175	1	132.09	73.177	1	4311700	32507	ELNVWIGMR	_ELNVWIGMR_			CTL
0	0	Unmodified	0	MULTI-MSMS	QEHF1_10195_DAS_20181220201403 (2)	R1	2			12;69;7	9	559.295	559.295	1116.58	-0.95161	-0.00053223	0.26047	0.00014568	-0.69113	-0.00038655	559.295	60.42	1.9636	60.42	59.566	61.53	-7.1054e-15	NaN	NaN	NaN	321	197	3	0.158947	0.000629518	0.00489371	0.009797	3	117.93	62.258	1	4795000	33068	ELNVWIGMR	_ELNVWIGMR_			CTL
0	0	Unmodified	0	MULTI-MSMS	QEHF1_10195_DAS_20181220201403 (2)	R1	2			12;69;7	9	559.295	559.295	1116.58	-1.079	-0.00060349	0.70993	0.00039706	-0.3691	-0.00020644	559.295	62.036	2.5612	62.036	61.53	64.091	-7.1054e-15	NaN	NaN	NaN	326	232	2	0.42848	0.00115477	0.016116	0.0044175	4	132.09	73.177	1	3870600	34103	ELNVWIGMR	_ELNVWIGMR_			CTL
0	0	Unmodified	0	MULTI-MSMS	QEHF1_10195_DAS_20181220201403 (2)	R1	2			12;69;7	9	559.295	559.295	1116.58	-1.4242	-0.00079655	0.44576	0.00024931	-0.97844	-0.00054723	559.296	65.538	0.66293	65.538	65.418	66.081	0	NaN	NaN	NaN	181	74	3	0.34904	0.00164093	0.0189193	0.020062	1	104.45	55.886	1	2553100	36337	ELNVWIGMR	_ELNVWIGMR_			CTL
0	0	Unmodified	0	MSMS	QEHF1_10195_DAS_20181220201403 (2)	R1	2			12;69;7	9	559.293	559.295	1116.58	NaN	NaN	NaN	NaN	NaN	NaN	NaN	37.946	1	37.946	37.446	38.446	0	NaN	NaN	NaN	NaN	NaN	NaN	NaN	NaN	NaN	0.0055565	1	132.09	44.771	1	NaN	19399	ELNVWIGMR	_ELNVWIGMR_			CTL
0	0	Unmodified	0	MSMS	QEHF1_10195_DAS_20181220201403 (2)	R1	2			12;69;7	9	559.293	559.295	1116.58	NaN	NaN	NaN	NaN	NaN	NaN	NaN	50.565	1	50.565	50.065	51.065	0	NaN	NaN	NaN	NaN	NaN	NaN	NaN	NaN	NaN	0.018574	1	117.93	62.258	1	NaN	27252	ELNVWIGMR	_ELNVWIGMR_			CTL
0	0	Unmodified	0	MSMS	QEHF1_10195_DAS_20181220201403 (2)	R1	2			12;69;7	9	559.295	559.295	1116.58	NaN	NaN	NaN	NaN	NaN	NaN	NaN	51.161	1	51.161	50.661	51.661	0	NaN	NaN	NaN	NaN	NaN	NaN	NaN	NaN	NaN	0.03124	1	87.323	31.646	1	NaN	27620	ELNVWIGMR	_ELNVWIGMR_			CTL
0	0	Unmodified	0	MULTI-SECPEP	QEHF1_10195_DAS_20181220201403 (2)	R1	2			12;69;7	9	559.27	559.295	1116.58	-1.8216	-0.0010188	-0.38857	-0.00021733	-2.2102	-0.0012362	559.295	45.966	0.4642	45.966	45.624	46.089	7.1054e-15	NaN	NaN	NaN	69	35	3	0.45521	0.000169261	0.000621967	0.00063154	1	134.66	69.417	1	3971500	24327	ELNVWIGMR	_ELNVWIGMR_			CTL
0	0	Unmodified	0	MULTI-MSMS	QEHF1_10196_DAS	R2	2			12;69;7	9	559.294	559.295	1116.58	-0.80798	-0.0004519	-0.7477	-0.00041819	-1.5557	-0.00087008	559.295	39.972	1.2783	38.074	37.661	38.939	-1.8976	NaN	NaN	NaN	339	79	6	0.986532	0.0545692	0.410127	5.7935e-21	4	238.31	238.31	1	364410000	19453	ELNVWIGMR	_ELNVWIGMR_			CTL
0	0	Unmodified	0	MULTI-MSMS	QEHF1_10196_DAS	R2	2			12;69;7	9	559.295	559.295	1116.58	-1.0172	-0.0005689	-0.064745	-3.6212e-05	-1.0819	-0.00060511	559.295	40.982	0.96651	39.32	39.131	40.098	-1.662	NaN	NaN	NaN	117	55	5	0.908659	0.00875208	0.192929	8.916e-09	1	198.87	97.227	1	29723000	19962	ELNVWIGMR	_ELNVWIGMR_			CTL
0	0	Unmodified	0	MULTI-MSMS	QEHF1_10196_DAS	R2	2			12;69;7	9	559.294	559.295	1116.58	-0.53277	-0.00029798	-0.22793	-0.00012748	-0.7607	-0.00042546	559.295	42.969	0.69843	41.631	41.323	42.021	-1.338	NaN	NaN	NaN	107	33	4	0.86783	0.00240036	0.0389556	0.00029604	1	166.05	90.313	1	9326300	21178	ELNVWIGMR	_ELNVWIGMR_			CTL
0	0	Unmodified	0	MULTI-MSMS	QEHF1_10196_DAS	R2	2			12;69;7	9	559.294	559.295	1116.58	-0.80058	-0.00044776	-0.37397	-0.00020916	-1.1745	-0.00065692	559.295	43.706	1.4632	42.447	42.075	43.538	-1.2591	NaN	NaN	NaN	178	70	4	0.870254	0.00156545	0.0224703	0.0002885	4	166.17	90.431	1	7719400	22108	ELNVWIGMR	_ELNVWIGMR_			CTL
0	0	Unmodified	0	MULTI-MSMS	QEHF1_10196_DAS	R2	2			12;69;7	9	559.294	559.295	1116.58	-1.6903	-0.00094539	0.27978	0.00015648	-1.4105	-0.00078891	559.295	44.496	0.41249	43.291	43.204	43.616	-1.2055	NaN	NaN	NaN	41	21	2	0.83208	0.00138109	0.0380177	0.0034639	1	136.11	69.081	1	5804900	22281	ELNVWIGMR	_ELNVWIGMR_			CTL
0	0	Unmodified	0	MULTI-MSMS	QEHF1_10196_DAS	R2	2			12;69;7	9	559.294	559.295	1116.58	-2.3678	-0.0013243	-0.020759	-1.161e-05	-2.3885	-0.0013359	559.295	45.294	0.37456	44.127	43.903	44.278	-1.1676	NaN	NaN	NaN	59	36	3	0.613328	0.000282852	0.00217992	0.0037586	1	134.06	69.019	1	4600600	22659	ELNVWIGMR	_ELNVWIGMR_			CTL
0	0	Unmodified	0	MULTI-MSMS	QEHF1_10196_DAS	R2	2			12;69;7	9	559.295	559.295	1116.58	-1.8346	-0.0010261	0.50654	0.0002833	-1.3281	-0.00074279	559.295	45.557	0.61772	44.39	44.259	44.877	-1.1676	NaN	NaN	NaN	84	39	3	0.979232	0.000254276	0.0022074	0.0022146	1	144.83	79.795	1	6512300	22822	ELNVWIGMR	_ELNVWIGMR_			CTL
0	0	Unmodified	0	MULTI-MSMS	QEHF1_10196_DAS	R2	2			12;69;7	9	559.294	559.295	1116.58	-1.2186	-0.00068158	0.73385	0.00041044	-0.48479	-0.00027114	559.295	45.913	0.44649	44.775	44.539	44.985	-1.1381	NaN	NaN	NaN	36	21	2	0.453839	0.000347688	0.00339165	0.005442	2	129.4	64.359	1	4337600	22992	ELNVWIGMR	_ELNVWIGMR_			CTL
0	0	Unmodified	0	MULTI-MSMS	QEHF1_10196_DAS	R2	2			12;69;7	9	559.294	559.295	1116.58	-1.5433	-0.00086314	0.19638	0.00010983	-1.3469	-0.0007533	559.295	46.74	0.95616	45.625	45.009	45.965	-1.115	NaN	NaN	NaN	114	47	3	0.985435	0.0010673	0.00754855	0.0002885	2	166.17	82.963	1	4715000	23664	ELNVWIGMR	_ELNVWIGMR_			CTL
0	0	Unmodified	0	MULTI-MSMS	QEHF1_10196_DAS	R2	2			12;69;7	9	559.294	559.295	1116.58	-1.8965	-0.0010607	0.59159	0.00033087	-1.305	-0.00072986	559.295	47.487	0.7134	46.39	45.926	46.64	-1.0971	NaN	NaN	NaN	99	44	3	0.585811	0.000433069	0.0138634	0.0002885	3	166.17	94.668	1	4323100	23837	ELNVWIGMR	_ELNVWIGMR_			CTL
0	0	Unmodified	0	MULTI-MSMS	QEHF1_10196_DAS	R2	2			12;69;7	9	559.796	559.295	1116.58	-1.9445	-0.0010875	1.3095	0.00073239	-0.63499	-0.00035514	559.296	47.823	0.24068	46.726	46.633	46.873	-1.0971	NaN	NaN	NaN	36	20	2	0.758959	0.000359672	0.00149547	0.044959	1	90.777	51.755	1	3143900	24311	ELNVWIGMR	_ELNVWIGMR_			CTL
0	0	Unmodified	0	MULTI-MSMS	QEHF1_10196_DAS	R2	2			12;69;7	9	559.295	559.295	1116.58	-1.3761	-0.00076962	0.77245	0.00043203	-0.6036	-0.00033759	559.295	48.049	0.64671	46.952	46.84	47.487	-1.0971	NaN	NaN	NaN	72	38	2	0.98737	0.000819663	0.0109961	0.001044	2	154.31	89.27	1	3024900	24676	ELNVWIGMR	_ELNVWIGMR_			CTL
0	0	Unmodified	0	MULTI-MSMS	QEHF1_10196_DAS	R2	2			12;69;7	9	559.295	559.295	1116.58	-0.086389	-4.8317e-05	0.21686	0.00012129	0.13047	7.2971e-05	559.295	48.624	0.10632	47.542	47.514	47.62	-1.0824	NaN	NaN	NaN	15	7	4	0.955409	0.001577	0.0473027	0.0021843	1	145.04	80.007	1	3192200	24840	ELNVWIGMR	_ELNVWIGMR_			CTL
0	0	Unmodified	0	MULTI-MSMS	QEHF1_10196_DAS	R2	2			12;69;7	9	559.293	559.295	1116.58	-1.3749	-0.00076899	-0.36952	-0.00020667	-1.7444	-0.00097566	559.295	49.256	0.73298	48.187	47.821	48.554	-1.0698	NaN	NaN	NaN	108	51	3	0.560819	0.000201045	0.00308369	0.0049222	3	130.77	63.733	1	3198700	25022	ELNVWIGMR	_ELNVWIGMR_			CTL
0	0	Unmodified	0	MULTI-MSMS	QEHF1_10196_DAS	R2	2			12;69;7	9	559.295	559.295	1116.58	-0.57472	-0.00032144	0.83463	0.0004668	0.25991	0.00014537	559.295	49.768	0.25611	48.701	48.571	48.827	-1.0668	NaN	NaN	NaN	26	18	2	0.961307	0.00196756	0.0499133	0.0043448	1	132.29	67.247	1	3442200	25509	ELNVWIGMR	_ELNVWIGMR_			CTL
0	0	Unmodified	0	MULTI-MSMS	QEHF1_10196_DAS	R2	2			12;69;7	9	559.293	559.295	1116.58	-1.5171	-0.0008485	0.26173	0.00014639	-1.2553	-0.00070211	559.295	50.736	0.35927	49.687	49.567	49.926	-1.0487	NaN	NaN	NaN	60	33	2	0.962821	0.000439451	0.00259389	0.0057577	1	128.57	61.534	1	1135900	26094	ELNVWIGMR	_ELNVWIGMR_			CTL
0	0	Unmodified	0	MULTI-MSMS	QEHF1_10196_DAS	R2	2			12;69;7	9	559.295	559.295	1116.58	-1.6075	-0.00089906	-0.30024	-0.00016793	-1.9077	-0.001067	559.295	51.002	0.19114	49.953	49.908	50.1	-1.0487	NaN	NaN	NaN	26	13	4	0.976989	0.00160908	0.0554861	0.0044175	1	132.09	65.062	1	3588500	26263	ELNVWIGMR	_ELNVWIGMR_			CTL
0	0	Unmodified	0	MULTI-MSMS	QEHF1_10196_DAS	R2	2			12;69;7	9	559.294	559.295	1116.58	-1.1375	-0.0006362	-0.092845	-5.1928e-05	-1.2303	-0.00068812	559.295	53.054	0.96187	52.033	51.422	52.384	-1.0214	NaN	NaN	NaN	112	63	3	0.982885	0.000990504	0.00430021	0.0017512	2	148.07	70.394	1	3322600	27533	ELNVWIGMR	_ELNVWIGMR_			CTL
0	0	Unmodified	0	MULTI-MSMS	QEHF1_10196_DAS	R2	2			12;69;7	9	559.796	559.295	1116.58	-0.69746	-0.00039009	0.023357	1.3063e-05	-0.67411	-0.00037702	559.295	53.769	0.98897	52.748	52.369	53.358	-1.0214	NaN	NaN	NaN	160	55	3	0.93453	0.0021036	0.0252301	0.0037586	3	134.06	75.361	1	3342600	28078	ELNVWIGMR	_ELNVWIGMR_			CTL
0	0	Unmodified	0	MULTI-MSMS	QEHF1_10196_DAS	R2	2			12;69;7	9	559.295	559.295	1116.58	-0.92708	-0.00051851	-0.13038	-7.2924e-05	-1.0575	-0.00059144	559.295	54.625	0.21162	53.625	53.54	53.751	-1.0003	NaN	NaN	NaN	42	16	3	0.964019	0.0019385	0.026206	0.0049222	1	130.77	63.733	1	3073300	28544	ELNVWIGMR	_ELNVWIGMR_			CTL
0	0	Unmodified	0	MULTI-MSMS	QEHF1_10196_DAS	R2	2			12;69;7	9	559.295	559.295	1116.58	-1.2555	-0.00070222	0.50333	0.00028151	-0.75221	-0.00042071	559.295	54.857	0.38238	53.856	53.74	54.122	-1.0003	NaN	NaN	NaN	83	29	3	0.988254	0.00170106	0.0206481	0.0036717	1	134.66	69.625	1	3936600	28724	ELNVWIGMR	_ELNVWIGMR_			CTL
0	0	Unmodified	0	MULTI-MSMS	QEHF1_10196_DAS	R2	2			12;69;7	9	559.294	559.295	1116.58	-0.93249	-0.00052153	0.023697	1.3254e-05	-0.90879	-0.00050828	559.295	55.225	0.46899	54.224	54.122	54.591	-1.0003	NaN	NaN	NaN	120	42	3	0.973766	0.00164204	0.0183918	0.0057577	2	128.57	69.649	1	3582100	28884	ELNVWIGMR	_ELNVWIGMR_			CTL
0	0	Unmodified	0	MULTI-MSMS	QEHF1_10196_DAS	R2	2			12;69;7	9	559.295	559.295	1116.58	-1.1036	-0.00061724	0.74748	0.00041806	-0.35612	-0.00019918	559.295	55.825	0.1525	54.838	54.777	54.929	-0.9877	NaN	NaN	NaN	39	15	3	0.985687	0.00231078	0.0394836	0.033553	1	94.662	49.581	1	3127100	29199	ELNVWIGMR	_ELNVWIGMR_			CTL
0	0	Unmodified	0	MULTI-MSMS	QEHF1_10196_DAS	R2	2			12;69;7	9	559.295	559.295	1116.58	-0.60121	-0.00033625	-0.38767	-0.00021682	-0.98888	-0.00055307	559.295	56.119	0.65211	55.132	54.929	55.581	-0.9877	NaN	NaN	NaN	128	55	3	0.899565	0.00197195	0.0348202	0.009797	2	117.93	52.896	1	4063000	29562	ELNVWIGMR	_ELNVWIGMR_			CTL
0	0	Unmodified	0	MULTI-MSMS	QEHF1_10196_DAS	R2	2			12;69;7	9	559.295	559.295	1116.58	-0.88232	-0.00049348	0.2377	0.00013295	-0.64462	-0.00036053	559.295	56.599	0.27213	55.626	55.44	55.712	-0.97298	NaN	NaN	NaN	45	22	3	0.932599	0.00212235	0.0376194	0.034302	1	94.407	43.8	1	3979200	29717	ELNVWIGMR	_ELNVWIGMR_			CTL
0	0	Unmodified	0	MULTI-MSMS	QEHF1_10196_DAS	R2	2			12;69;7	9	559.294	559.295	1116.58	-1.5176	-0.0008488	-0.11589	-6.4815e-05	-1.6335	-0.00091362	559.295	57.417	1.1736	56.461	55.72	56.894	-0.95615	NaN	NaN	NaN	189	120	3	0.725787	0.000654982	0.00251973	0.0057577	4	128.57	72.89	1	4914200	30366	ELNVWIGMR	_ELNVWIGMR_			CTL
0	0	Unmodified	0	MULTI-MSMS	QEHF1_10196_DAS	R2	2			12;69;7	9	559.295	559.295	1116.58	-1.5195	-0.00084986	0.4153	0.00023227	-1.1042	-0.00061758	559.295	58.017	0.59164	57.079	56.838	57.43	-0.93826	NaN	NaN	NaN	134	57	3	0.912494	0.00166694	0.00897525	0.009797	2	117.93	62.258	1	4398700	30678	ELNVWIGMR	_ELNVWIGMR_			CTL
0	0	Unmodified	0	MULTI-MSMS	QEHF1_10196_DAS	R2	2			12;69;7	9	559.294	559.295	1116.58	-1.1229	-0.00062802	0.27876	0.00015591	-0.84411	-0.00047211	559.295	58.982	1.296	58.065	57.442	58.738	-0.91722	NaN	NaN	NaN	205	137	2	0.920533	0.00222404	0.0135736	0.0043448	4	132.29	65.253	1	3691700	31462	ELNVWIGMR	_ELNVWIGMR_			CTL
0	0	Unmodified	0	MULTI-MSMS	QEHF1_10196_DAS	R2	2			12;69;7	9	559.295	559.295	1116.58	-0.46866	-0.00026212	0.33138	0.00018534	-0.13728	-7.6781e-05	559.295	59.831	0.11983	58.936	58.869	58.989	-0.89513	NaN	NaN	NaN	31	11	3	0.994606	0.00172339	0.0229454	0.009797	1	117.93	62.258	1	3157700	31608	ELNVWIGMR	_ELNVWIGMR_			CTL
0	0	Unmodified	0	MULTI-MSMS	QEHF1_10196_DAS	R2	2			12;69;7	9	559.295	559.295	1116.58	-0.46351	-0.00025924	0.34502	0.00019297	-0.11849	-6.6271e-05	559.295	60.151	0.10842	59.256	59.21	59.319	-0.89513	NaN	NaN	NaN	24	11	3	0.968501	0.00197709	0.0269862	0.008767	1	120.65	64.969	1	2642400	31772	ELNVWIGMR	_ELNVWIGMR_			CTL
0	0	Unmodified	0	MULTI-MSMS	QEHF1_10196_DAS	R2	2			12;69;7	9	559.796	559.295	1116.58	-0.46971	-0.0002627	0.21386	0.00011961	-0.25585	-0.00014309	559.295	60.416	0.081621	59.547	59.522	59.603	-0.86884	NaN	NaN	NaN	16	9	2	0.775595	0.0021145	0.0343189	0.037663	1	93.262	42.656	1	2945400	31935	ELNVWIGMR	_ELNVWIGMR_			CTL
0	0	Unmodified	0	MULTI-MSMS	QEHF1_10196_DAS	R2	2			12;69;7	9	559.295	559.295	1116.58	-0.51566	-0.00028841	0.48805	0.00027297	-0.027612	-1.5443e-05	559.295	60.887	0.18834	60.019	59.93	60.118	-0.86884	NaN	NaN	NaN	50	20	3	0.844349	0.0020151	0.0409876	0.009797	1	117.93	59.017	1	3073400	32237	ELNVWIGMR	_ELNVWIGMR_			CTL
0	0	Unmodified	0	MULTI-MSMS	QEHF1_10196_DAS	R2	2			12;69;7	9	559.294	559.295	1116.58	-1.5073	-0.00084305	0.12689	7.0972e-05	-1.3805	-0.00077208	559.295	61.309	0.26273	60.47	60.401	60.664	-0.83938	NaN	NaN	NaN	45	24	3	0.880927	0.00088773	0.0216812	0.041643	1	91.906	49.308	1	3371300	32399	ELNVWIGMR	_ELNVWIGMR_			CTL
0	0	Unmodified	0	MULTI-MSMS	QEHF1_10196_DAS	R2	2			12;69;7	9	559.294	559.295	1116.58	-0.713	-0.00039878	0.27039	0.00015123	-0.44261	-0.00024755	559.295	61.955	0.14465	61.149	61.078	61.223	-0.80572	NaN	NaN	NaN	45	17	3	0.842652	0.00220126	0.0596737	0.021529	1	102.72	37.681	1	3723000	32807	ELNVWIGMR	_ELNVWIGMR_			CTL
0	0	Unmodified	0	MULTI-MSMS	QEHF1_10196_DAS	R2	2			12;69;7	9	559.295	559.295	1116.58	-0.88988	-0.00049771	0.13643	7.6307e-05	-0.75345	-0.0004214	559.295	62.21	0.11154	61.404	61.372	61.483	-0.80572	NaN	NaN	NaN	37	13	3	0.462501	0.00146604	0.0461075	0.0057577	1	128.57	72.89	1	3785900	32978	ELNVWIGMR	_ELNVWIGMR_			CTL
0	0	Unmodified	0	MULTI-MSMS	QEHF1_10196_DAS	R2	2			12;69;7	9	559.295	559.295	1116.58	-1.4039	-0.00078517	0.19217	0.00010748	-1.2117	-0.00067769	559.295	62.733	0.174	61.964	61.866	62.04	-0.7689	NaN	NaN	NaN	50	18	3	0.870783	0.0017775	0.0363173	0.042465	1	91.626	35.95	1	3470600	33195	ELNVWIGMR	_ELNVWIGMR_			CTL
0	0	Unmodified	0	MULTI-MSMS	QEHF1_10196_DAS	R2	2			12;69;7	9	559.295	559.295	1116.58	-1.344	-0.00075171	0.32049	0.00017925	-1.0235	-0.00057246	559.295	62.97	0.095631	62.202	62.163	62.259	-0.7689	NaN	NaN	NaN	32	11	3	0	0	0	0.021534	1	102.71	47.037	1	3184800	33352	ELNVWIGMR	_ELNVWIGMR_			CTL
0	0	Unmodified	0	MULTI-MSMS	QEHF1_10196_DAS	R2	2			12;69;7	9	559.294	559.295	1116.58	-1.3254	-0.00074128	-0.37673	-0.0002107	-1.7021	-0.00095198	559.295	63.163	0.3105	62.394	62.259	62.569	-0.7689	NaN	NaN	NaN	59	29	3	0.509141	0.000734444	0.0131642	0.0043448	1	132.29	65.253	1	2983300	33510	ELNVWIGMR	_ELNVWIGMR_			CTL
0	0	Unmodified	0	MULTI-MSMS	QEHF1_10196_DAS	R2	2			12;69;7	9	559.295	559.295	1116.58	-1.0375	-0.00058027	0.459	0.00025672	-0.5785	-0.00032355	559.295	63.479	0.06889	62.741	62.712	62.781	-0.73749	NaN	NaN	NaN	20	8	3	0.639151	0.00145508	0.0522322	0.021529	1	102.72	49.553	1	2870500	33661	ELNVWIGMR	_ELNVWIGMR_			CTL
0	0	Unmodified	0	MULTI-MSMS	QEHF1_10196_DAS	R2	2			12;69;7	9	559.294	559.295	1116.58	-0.83597	-0.00046755	-0.035862	-2.0058e-05	-0.87183	-0.00048761	559.295	63.784	0.20077	63.053	62.943	63.144	-0.73103	NaN	NaN	NaN	48	23	3	0.545381	0.00123877	0.0490457	0.020062	1	104.45	48.772	1	2477700	33819	ELNVWIGMR	_ELNVWIGMR_			CTL
0	0	Unmodified	0	MULTI-MSMS	QEHF1_10196_DAS	R2	2			12;69;7	9	559.294	559.295	1116.58	-1.0343	-0.00057845	0.39294	0.00021977	-0.64131	-0.00035868	559.295	64.094	0.13694	63.363	63.266	63.403	-0.73103	NaN	NaN	NaN	27	14	2	0.814018	0.00215905	0.0470992	0.04856	1	89.55	33.874	1	3128300	34009	ELNVWIGMR	_ELNVWIGMR_			CTL
0	0	Unmodified	0	MULTI-MSMS	QEHF1_10196_DAS	R2	2			12;69;7	9	559.295	559.295	1116.58	-1.0319	-0.00057711	0.20663	0.00011557	-0.82522	-0.00046154	559.295	64.334	0.13081	63.639	63.619	63.75	-0.69422	NaN	NaN	NaN	42	16	3	0.87645	0.00185217	0.0238575	0.0043448	1	132.29	76.609	1	2872800	34152	ELNVWIGMR	_ELNVWIGMR_			CTL
0	0	Unmodified	0	MULTI-MSMS	QEHF1_10196_DAS	R2	2			12;69;7	9	559.293	559.295	1116.58	-1.2712	-0.00071097	-0.23516	-0.00013152	-1.5064	-0.0008425	559.295	66.603	0.34461	65.973	65.802	66.146	-0.63005	NaN	NaN	NaN	112	45	3	0.683194	0.00131343	0.0048931	0.009797	1	117.93	69.373	1	2492400	35342	ELNVWIGMR	_ELNVWIGMR_			CTL
0	0	Unmodified	0	MULTI-MSMS	QEHF1_10196_DAS	R2	2			12;69;7	9	559.294	559.295	1116.58	-1.4034	-0.00078491	0.36139	0.00020212	-1.042	-0.00058279	559.295	66.876	0.66121	66.272	66.136	66.798	-0.60375	NaN	NaN	NaN	181	99	3	0.876173	0.00151295	0.0167078	0.034302	1	94.407	51.809	1	1947800	35644	ELNVWIGMR	_ELNVWIGMR_			CTL
0	0	Unmodified	0	MSMS	QEHF1_10196_DAS	R2	2			12;69;7	9	559.294	559.295	1116.58	NaN	NaN	NaN	NaN	NaN	NaN	NaN	51.478	1	50.438	49.938	50.938	-1.0403	NaN	NaN	NaN	NaN	NaN	NaN	NaN	NaN	NaN	0.019295	1	91.9	49.031	1	NaN	26535	ELNVWIGMR	_ELNVWIGMR_			CTL
0	0	Unmodified	0	MSMS	QEHF1_10196_DAS	R2	2			12;69;7	9	559.294	559.295	1116.58	NaN	NaN	NaN	NaN	NaN	NaN	NaN	51.739	1	50.698	50.198	51.198	-1.0403	NaN	NaN	NaN	NaN	NaN	NaN	NaN	NaN	NaN	0.018574	1	117.93	52.896	1	NaN	26696	ELNVWIGMR	_ELNVWIGMR_			CTL
0	0	Unmodified	0	MSMS	QEHF1_10196_DAS	R2	2			12;69;7	9	559.295	559.295	1116.58	NaN	NaN	NaN	NaN	NaN	NaN	NaN	52.277	1	51.246	50.746	51.746	-1.0308	NaN	NaN	NaN	NaN	NaN	NaN	NaN	NaN	NaN	0.020009	1	91.626	43.065	1	NaN	27029	ELNVWIGMR	_ELNVWIGMR_			CTL
0	0	Unmodified	0	MSMS	QEHF1_10196_DAS	R2	2			12;69;7	9	559.294	559.295	1116.58	NaN	NaN	NaN	NaN	NaN	NaN	NaN	52.823	1	51.792	51.292	52.292	-1.0308	NaN	NaN	NaN	NaN	NaN	NaN	NaN	NaN	NaN	0.018455	1	102.72	37.681	1	NaN	27369	ELNVWIGMR	_ELNVWIGMR_			CTL
0	0	Unmodified	0	MULTI-MSMS	QEHF1_10197_DAS	R3	2			12;69;7	9	559.295	559.295	1116.58	-1.0844	-0.00060649	-0.2329	-0.00013026	-1.3173	-0.00073675	559.295	38.767	1.0892	38.149	37.744	38.833	-0.61819	NaN	NaN	NaN	255	71	6	0.997989	0.0984682	1	6.1927e-15	2	224.28	94.81	1	734710000	19537	ELNVWIGMR	_ELNVWIGMR_			CTL
0	0	Unmodified	0	MULTI-MSMS	QEHF1_10197_DAS	R3	2			12;69;7	9	559.294	559.295	1116.58	-0.95062	-0.00053168	-0.30415	-0.00017011	-1.2548	-0.00070178	559.295	39.683	1.5598	39.087	38.765	40.325	-0.59618	NaN	NaN	NaN	282	93	4	0.792614	0.00900889	0.116275	1.2133e-09	2	205.7	205.7	1	53607000	20271	ELNVWIGMR	_ELNVWIGMR_			CTL
0	0	Unmodified	0	MULTI-MSMS	QEHF1_10197_DAS	R3	2			12;69;7	9	559.294	559.295	1116.58	-1.4396	-0.00080515	0.26187	0.00014646	-1.1777	-0.00065869	559.295	41.577	1.6308	41.031	40.336	41.967	-0.54568	NaN	NaN	NaN	217	127	2	0.832451	0.00232025	0.0293591	9.8174e-09	1	198.07	92.935	1	14540000	21200	ELNVWIGMR	_ELNVWIGMR_			CTL
0	0	Unmodified	0	MULTI-MSMS	QEHF1_10197_DAS	R3	2			12;69;7	9	559.294	559.295	1116.58	-1.26	-0.00070472	-0.26401	-0.00014766	-1.524	-0.00085238	559.295	42.888	1.1142	42.4	42.025	43.139	-0.48723	NaN	NaN	NaN	171	53	4	0.726212	0.00192525	0.0460677	0.001081	4	153.73	86.694	1	13143000	21905	ELNVWIGMR	_ELNVWIGMR_			CTL
0	0	Unmodified	0	MULTI-MSMS	QEHF1_10197_DAS	R3	2			12;69;7	9	559.293	559.295	1116.58	-1.8676	-0.0010446	0.022766	1.2733e-05	-1.8449	-0.0010318	559.295	44.507	0.28248	44.079	43.874	44.156	-0.42807	NaN	NaN	NaN	52	31	2	0.53153	0.0002617	0.00178532	0.0013545	1	150.84	71.363	1	3917100	23060	ELNVWIGMR	_ELNVWIGMR_			CTL
0	0	Unmodified	0	MULTI-MSMS	QEHF1_10197_DAS	R3	2			12;69;7	9	559.294	559.295	1116.58	-1.236	-0.00069129	-0.16099	-9.0042e-05	-1.397	-0.00078133	559.295	45.071	0.84684	44.67	44.142	44.989	-0.40137	NaN	NaN	NaN	155	66	3	0.795163	0.000592925	0.00280376	0.00035589	2	165.11	80.543	1	8198300	23220	ELNVWIGMR	_ELNVWIGMR_			CTL
0	0	Unmodified	0	MULTI-MSMS	QEHF1_10197_DAS	R3	2			12;69;7	9	559.294	559.295	1116.58	-1.2335	-0.00068991	-0.24754	-0.00013845	-1.4811	-0.00082836	559.295	46.088	1.2203	45.71	44.986	46.207	-0.37829	NaN	NaN	NaN	169	77	3	0.825757	0.00109664	0.0167959	2.9011e-05	5	170.66	95.556	1	3721800	24056	ELNVWIGMR	_ELNVWIGMR_			CTL
0	0	Unmodified	0	MULTI-MSMS	QEHF1_10197_DAS	R3	2			12;69;7	9	559.295	559.295	1116.58	-1.155	-0.00064601	0.2081	0.00011639	-0.94694	-0.00052962	559.295	46.67	0.5173	46.311	46.11	46.627	-0.35881	NaN	NaN	NaN	77	43	2	0.974779	0.000514542	0.00324595	0.005442	1	129.4	64.359	1	4880500	24553	ELNVWIGMR	_ELNVWIGMR_			CTL
0	0	Unmodified	0	MULTI-MSMS	QEHF1_10197_DAS	R3	2			12;69;7	9	559.294	559.295	1116.58	-1.2691	-0.00070982	-0.29077	-0.00016263	-1.5599	-0.00087245	559.295	47.406	0.43849	47.062	46.895	47.334	-0.34365	NaN	NaN	NaN	79	30	3	0.74509	0.000326303	0.00290225	0.010088	2	117.17	61.493	1	2574400	25011	ELNVWIGMR	_ELNVWIGMR_			CTL
0	0	Unmodified	0	MULTI-MSMS	QEHF1_10197_DAS	R3	2			12;69;7	9	559.294	559.295	1116.58	-0.99467	-0.00055631	-0.099141	-5.5449e-05	-1.0938	-0.00061176	559.295	47.996	0.31409	47.652	47.438	47.752	-0.34365	NaN	NaN	NaN	48	25	3	0.963565	0.000330983	0.00468933	0.008767	1	120.65	67.479	1	2460000	25240	ELNVWIGMR	_ELNVWIGMR_			CTL
0	0	Unmodified	0	MULTI-MSMS	QEHF1_10197_DAS	R3	2			12;69;7	9	559.294	559.295	1116.58	-0.89465	-0.00050037	0.4785	0.00026762	-0.41616	-0.00023275	559.295	48.177	0.15926	47.845	47.778	47.938	-0.33211	NaN	NaN	NaN	18	14	2	0.96274	0.000458218	0.0137324	0.042465	1	91.626	38.46	1	1462900	25419	ELNVWIGMR	_ELNVWIGMR_			CTL
0	0	Unmodified	0	MULTI-MSMS	QEHF1_10197_DAS	R3	2			12;69;7	9	559.294	559.295	1116.58	-1.1197	-0.00062624	-0.23065	-0.000129	-1.3503	-0.00075524	559.295	48.465	0.47965	48.132	47.938	48.417	-0.33211	NaN	NaN	NaN	65	37	3	0.535642	0.000232143	0.00339618	0.0021843	1	145.04	80.007	1	3398000	25578	ELNVWIGMR	_ELNVWIGMR_			CTL
0	0	Unmodified	0	MULTI-MSMS	QEHF1_10197_DAS	R3	2			12;69;7	9	559.295	559.295	1116.58	-0.40242	-0.00022507	-0.39216	-0.00021933	-0.79458	-0.0004444	559.295	49.067	0.16219	48.743	48.702	48.864	-0.32453	NaN	NaN	NaN	21	16	3	0.622212	0.00067057	0.0447074	0.010326	1	116.54	71.461	1	2411300	25931	ELNVWIGMR	_ELNVWIGMR_			CTL
0	0	Unmodified	0	MULTI-MSMS	QEHF1_10197_DAS	R3	2			12;69;7	9	559.295	559.295	1116.58	-1.0511	-0.0005879	-0.012226	-6.8379e-06	-1.0634	-0.00059473	559.295	49.285	0.51444	48.961	48.864	49.379	-0.32453	NaN	NaN	NaN	81	45	3	0.45106	0.000520099	0.0140496	0.0044175	2	132.09	65.062	1	4727700	26242	ELNVWIGMR	_ELNVWIGMR_			CTL
0	0	Unmodified	0	MULTI-MSMS	QEHF1_10197_DAS	R3	2			12;69;7	9	559.294	559.295	1116.58	-1.0496	-0.00058703	-0.24415	-0.00013655	-1.2937	-0.00072358	559.295	49.776	0.23706	49.456	49.413	49.65	-0.31948	NaN	NaN	NaN	53	19	3	0.594099	0.000772826	0.0138278	0.0037586	1	134.06	67.024	1	3282900	26414	ELNVWIGMR	_ELNVWIGMR_			CTL
0	0	Unmodified	0	MULTI-MSMS	QEHF1_10197_DAS	R3	2			12;69;7	9	559.295	559.295	1116.58	-0.50682	-0.00028346	-0.35902	-0.0002008	-0.86585	-0.00048426	559.295	51.372	0.90874	51.054	50.743	51.651	-0.31768	NaN	NaN	NaN	152	68	3	0.881089	0.000552372	0.00275502	0.0017512	3	148.07	83.03	1	2502400	27270	ELNVWIGMR	_ELNVWIGMR_			CTL
0	0	Unmodified	0	MULTI-MSMS	QEHF1_10197_DAS	R3	2			12;69;7	9	559.294	559.295	1116.58	-0.89304	-0.00049947	0.089622	5.0125e-05	-0.80341	-0.00044934	559.295	52.103	0.75643	51.785	51.657	52.414	-0.31768	NaN	NaN	NaN	116	59	3	0.756872	0.000866463	0.00650072	0.0043448	1	132.29	65.253	1	2711500	27746	ELNVWIGMR	_ELNVWIGMR_			CTL
0	0	Unmodified	0	MULTI-MSMS	QEHF1_10197_DAS	R3	2			12;69;7	9	559.294	559.295	1116.58	-0.574	-0.00032103	-0.083333	-4.6608e-05	-0.65733	-0.00036764	559.295	53.162	1.2272	52.838	51.971	53.199	-0.32381	NaN	NaN	NaN	127	81	2	0.706189	0.00107444	0.00921283	0.0043448	5	132.29	72.89	1	3683800	28251	ELNVWIGMR	_ELNVWIGMR_			CTL
0	0	Unmodified	0	MULTI-MSMS	QEHF1_10197_DAS	R3	2			12;69;7	9	559.295	559.295	1116.58	-0.23245	-0.00013001	-0.66615	-0.00037257	-0.8986	-0.00050258	559.295	53.752	0.9576	53.428	53.157	54.115	-0.32381	NaN	NaN	NaN	165	66	3	0.904233	0.00127484	0.0225408	0.0002885	3	166.17	166.17	1	3722500	29064	ELNVWIGMR	_ELNVWIGMR_			CTL
0	0	Unmodified	0	MULTI-MSMS	QEHF1_10197_DAS	R3	2			12;69;7	9	559.295	559.295	1116.58	-0.39467	-0.00022074	-0.76677	-0.00042885	-1.1614	-0.00064959	559.295	54.63	0.73778	54.294	54.038	54.776	-0.33608	NaN	NaN	NaN	129	55	3	0.921574	0.000782106	0.00168516	0.017627	2	107.32	51.641	1	3915300	29228	ELNVWIGMR	_ELNVWIGMR_			CTL
0	0	Unmodified	0	MULTI-MSMS	QEHF1_10197_DAS	R3	2			12;69;7	9	559.294	559.295	1116.58	-0.68232	-0.00038162	-0.10062	-5.6277e-05	-0.78294	-0.00043789	559.295	55.505	1.1148	55.161	54.591	55.706	-0.34401	NaN	NaN	NaN	173	93	2	0.817544	0.00142456	0.00566809	0.0043448	4	132.29	67.247	1	3188600	29895	ELNVWIGMR	_ELNVWIGMR_			CTL
0	0	Unmodified	0	MULTI-MSMS	QEHF1_10197_DAS	R3	2			12;69;7	9	559.294	559.295	1116.58	-0.84295	-0.00047146	-0.34008	-0.0001902	-1.183	-0.00066166	559.295	56.816	1.5352	56.462	55.703	57.238	-0.35339	NaN	NaN	NaN	300	145	3	0.882473	0.00158694	0.0390619	0.0036717	5	134.66	134.66	1	3824500	30224	ELNVWIGMR	_ELNVWIGMR_			CTL
0	0	Unmodified	0	MULTI-MSMS	QEHF1_10197_DAS	R3	2			12;69;7	9	559.295	559.295	1116.58	-0.84073	-0.00047022	0.20175	0.00011284	-0.63898	-0.00035738	559.295	58.698	1.132	58.314	57.976	59.108	-0.3837	NaN	NaN	NaN	148	100	2	0.880453	0.00110465	0.0025329	0.0044175	4	132.09	73.177	1	6219700	31950	ELNVWIGMR	_ELNVWIGMR_			CTL
0	0	Unmodified	0	MULTI-MSMS	QEHF1_10197_DAS	R3	2			12;69;7	9	559.294	559.295	1116.58	-0.70964	-0.0003969	-0.082183	-4.5965e-05	-0.79183	-0.00044286	559.295	61.921	4.4199	61.519	59.089	63.509	-0.40246	NaN	NaN	NaN	574	350	2	0.71148	0.00182892	0.0109363	0.002018	16	146.21	146.21	1	4071700	33962	ELNVWIGMR	_ELNVWIGMR_			CTL
0	0	Unmodified	0	MULTI-MSMS	QEHF1_10197_DAS	R3	2			12;69;7	9	559.295	559.295	1116.58	-0.26743	-0.00014957	-0.29064	-0.00016256	-0.55807	-0.00031213	559.295	64.313	0.34057	63.922	63.798	64.138	-0.39091	NaN	NaN	NaN	103	40	3	0.854593	0.0021526	0.0391272	0.020062	1	104.45	48.772	1	3246000	35265	ELNVWIGMR	_ELNVWIGMR_			CTL
0	0	Unmodified	0	MULTI-MSMS	QEHF1_10197_DAS	R3	2			12;69;7	9	559.295	559.295	1116.58	-0.20698	-0.00011577	-0.61703	-0.0003451	-0.82402	-0.00046087	559.295	64.558	0.26054	64.167	64.126	64.387	-0.39091	NaN	NaN	NaN	77	29	3	0.764197	0.00244214	0.0415834	0.0044175	1	132.09	73.177	1	3366900	35410	ELNVWIGMR	_ELNVWIGMR_			CTL
0	0	Unmodified	0	MULTI-MSMS	QEHF1_10197_DAS	R3	2			12;69;7	9	559.294	559.295	1116.58	-0.16513	-9.2358e-05	-0.48548	-0.00027153	-0.65062	-0.00036389	559.295	64.818	0.26913	64.427	64.327	64.596	-0.39091	NaN	NaN	NaN	74	30	3	0.762697	0.00233636	0.0585478	0.011292	1	114.78	59.107	1	2553700	35562	ELNVWIGMR	_ELNVWIGMR_			CTL
0	0	Unmodified	0	MSMS	QEHF1_10197_DAS	R3	2			12;69;7	9	559.295	559.295	1116.58	NaN	NaN	NaN	NaN	NaN	NaN	NaN	48.803	1	48.471	47.971	48.971	-0.33211	NaN	NaN	NaN	NaN	NaN	NaN	NaN	NaN	NaN	0.019946	1	116.54	71.461	1	NaN	25775	ELNVWIGMR	_ELNVWIGMR_			CTL
0	0	Unmodified	0	MSMS	QEHF1_10197_DAS	R3	2			12;69;7	9	559.294	559.295	1116.58	NaN	NaN	NaN	NaN	NaN	NaN	NaN	50.792	1	50.474	49.974	50.974	-0.31768	NaN	NaN	NaN	NaN	NaN	NaN	NaN	NaN	NaN	0.0055565	1	132.09	65.062	1	NaN	26942	ELNVWIGMR	_ELNVWIGMR_			CTL
0	0	Unmodified	0	MSMS	QEHF1_10197_DAS	R3	2			12;69;7	9	559.294	559.295	1116.58	NaN	NaN	NaN	NaN	NaN	NaN	NaN	57.668	1	57.304	56.804	57.804	-0.3635	NaN	NaN	NaN	NaN	NaN	NaN	NaN	NaN	NaN	0.025428	1	89.55	33.874	1	NaN	31212	ELNVWIGMR	_ELNVWIGMR_			CTL
0	0	Unmodified	0	MSMS	QEHF1_10197_DAS	R3	2			12;69;7	9	559.294	559.295	1116.58	NaN	NaN	NaN	NaN	NaN	NaN	NaN	57.958	1	57.584	57.084	58.084	-0.37396	NaN	NaN	NaN	NaN	NaN	NaN	NaN	NaN	NaN	0.046964	1	81.297	43.738	1	NaN	31371	ELNVWIGMR	_ELNVWIGMR_			CTL
0	0	Unmodified	0	MSMS	QEHF1_10197_DAS	R3	2			12;69;7	9	559.294	559.295	1116.58	NaN	NaN	NaN	NaN	NaN	NaN	NaN	65.916	1	65.538	65.038	66.038	-0.37793	NaN	NaN	NaN	NaN	NaN	NaN	NaN	NaN	NaN	0.019452	1	104.45	55.886	1	NaN	36174	ELNVWIGMR	_ELNVWIGMR_			CTL
0	0	Unmodified	0	MSMS	QEHF1_10197_DAS	R3	2			12;69;7	9	559.294	559.295	1116.58	NaN	NaN	NaN	NaN	NaN	NaN	NaN	66.17	1	65.792	65.292	66.292	-0.37793	NaN	NaN	NaN	NaN	NaN	NaN	NaN	NaN	NaN	0.018452	1	102.71	47.037	1	NaN	36324	ELNVWIGMR	_ELNVWIGMR_			CTL
0	0	Unmodified	0	MULTI-SECPEP	QEHF1_10197_DAS	R3	2			12;69;7	9	559.293	559.295	1116.58	-1.575	-0.00088088	0.61223	0.00034242	-0.96275	-0.00053846	559.295	43.77	0.69913	43.313	43.052	43.751	-0.45693	NaN	NaN	NaN	64	41	2	0.509567	0.000567989	0.0237399	6.0849e-07	1	150.84	79.336	1	9259800	22904	ELNVWIGMR	_ELNVWIGMR_			CTL
1	0	Deamidation (NQ)	0	MULTI-MSMS	QEHF1_10196_DAS	R2	2			12;69;7	9	559.787	559.787	1117.56	-1.1185	-0.0006261	3.4234	0.0019163	2.3049	0.0012903	559.789	41.358	0.6221	39.696	39.526	40.148	-1.662	NaN	NaN	NaN	88	38	3	0.442123	0.00431525	0.0988554	0.0030103	1	139.28	41.849	1	18782000	20247	ELNVWIGMR	_ELN(Deamidation (NQ))VWIGMR_	ELN(1)VWIGMR		CTL
0	0	Unmodified	0	MSMS	QEHF1_10195_DAS_20181220201403 (2)	R1	2			21;30	12	669.319	669.317	1336.62	NaN	NaN	NaN	NaN	NaN	NaN	NaN	17.005	1	17.005	16.505	17.505	0	NaN	NaN	NaN	NaN	NaN	NaN	NaN	NaN	NaN	7.8364e-08	1	133.42	93.873	1	NaN	6232	EMGHNLGISHDK	_EMGHNLGISHDK_			SVMP
0	0	Unmodified	0	MULTI-MSMS	QEHF1_10196_DAS	R2	2			162;25	9	508.736	508.736	1015.46	-1.5259	-0.00077626	-0.45591	-0.00023194	-1.9818	-0.0010082	508.736	22.126	0.34129	18.486	18.33	18.671	-3.6396	NaN	NaN	NaN	109	29	6	0.532708	0.00556264	0.0794458	0.014666	1	110.81	50.009	1	24572000	7966	EMGHNLGMK	_EMGHNLGMK_			SVMP
0	0	Unmodified	0	MULTI-MSMS	QEHF1_10195_DAS_20181220201403 (2)	R1	3			62;85	13	495.936	495.603	1483.79	-1.4582	-0.00072267	-0.10578	-5.2425e-05	-1.564	-0.0007751	495.937	35.625	0.53506	35.625	35.383	35.918	0	NaN	NaN	NaN	93	27	5	0.896404	0.00655031	0.0452335	0.0023694	2	129.54	94.334	1	49102000	17994	ENHGIIMVTFPVK	_ENHGIIMVTFPVK_			DPase
0	0	Unmodified	0	MULTI-MSMS	QEHF1_10195_DAS_20181220201403 (2)	R1	2			62;85	13	742.9	742.9	1483.79	-0.57976	-0.0004307	-0.089521	-6.6505e-05	-0.66928	-0.00049721	742.9	35.63	0.40653	35.63	35.421	35.828	0	NaN	NaN	NaN	57	18	4	0.431377	0.00146615	0.00543011	1.1988e-07	1	178.95	146.63	1	21628000	17854	ENHGIIMVTFPVK	_ENHGIIMVTFPVK_			DPase
0	0	Unmodified	0	MULTI-MSMS	QEHF1_10196_DAS	R2	3			62;85	13	495.936	495.603	1483.79	-2.1592	-0.0010701	0.25203	0.00012491	-1.9072	-0.00094519	495.603	37.693	0.55976	35.653	35.407	35.967	-2.0399	NaN	NaN	NaN	87	25	5	0.868234	0.00175811	0.0035167	0.022179	1	89.231	67.877	1	37135000	17834	ENHGIIMVTFPVK	_ENHGIIMVTFPVK_			DPase
0	0	Unmodified	0	MULTI-MSMS	QEHF1_10196_DAS	R2	2			62;85	13	743.402	742.9	1483.79	-1.4671	-0.0010899	0.37984	0.00028218	-1.0872	-0.00080771	742.901	37.681	0.40442	35.617	35.415	35.82	-2.0638	NaN	NaN	NaN	56	18	4	0.813701	0.00108959	0.00249514	1.5613e-12	1	203.61	150.49	1	17328000	17842	ENHGIIMVTFPVK	_ENHGIIMVTFPVK_			DPase
0	0	Unmodified	0	MULTI-MSMS	QEHF1_10197_DAS	R3	3			62;85	13	495.602	495.603	1483.79	-1.4147	-0.00070113	-0.12985	-6.4354e-05	-1.5445	-0.00076548	495.603	36.313	0.56815	35.636	35.397	35.965	-0.67663	NaN	NaN	NaN	101	26	6	0.955083	0.00734247	0.0966428	0.0048384	2	116.51	80.774	1	63764000	17985	ENHGIIMVTFPVK	_ENHGIIMVTFPVK_			DPase
0	0	Unmodified	0	MULTI-MSMS	QEHF1_10197_DAS	R3	2			62;85	13	742.899	742.9	1483.79	-0.81322	-0.00060414	-0.61682	-0.00045824	-1.43	-0.0010624	742.9	36.319	0.4899	35.642	35.428	35.918	-0.67663	NaN	NaN	NaN	62	20	5	0.771082	0.00446203	0.0312731	2.8838e-36	1	253.79	188.57	1	23274000	17928	ENHGIIMVTFPVK	_ENHGIIMVTFPVK_			DPase
0	0	Unmodified	0	MULTI-MSMS	QEHF1_10195_DAS_20181220201403 (2)	R1	2			144	11	652.849	652.85	1303.68	-1.181	-0.00077103	0.57945	0.00037829	-0.60157	-0.00039273	652.85	35.507	0.44676	35.507	35.291	35.738	0	NaN	NaN	NaN	79	25	4	0.669169	0.00407761	0.00915203	0.011686	1	111.46	0	1	30939000	17801	ENIYMSPIPLK	_ENIYMSPIPLK_			CRISP
0	0	Unmodified	0	MULTI-MSMS	QEHF1_10196_DAS	R2	2			144	11	652.849	652.85	1303.68	-1.3958	-0.00091127	-0.13661	-8.9187e-05	-1.5324	-0.0010005	652.85	37.441	0.47871	35.366	35.184	35.663	-2.0754	NaN	NaN	NaN	94	36	3	0.61504	0.00141984	0.00361001	0.01852	1	101.65	0	1	17322000	17732	ENIYMSPIPLK	_ENIYMSPIPLK_			CRISP
1	0	Deamidation (NQ)	0	MULTI-MSMS	QEHF1_10196_DAS	R2	2			79	14	801.886	801.888	1601.76	-3.1145	-0.0024974	1.0784	0.00086476	-2.036	-0.0016327	801.889	30.26	0.24375	27.528	27.395	27.639	-2.7318	NaN	NaN	NaN	24	9	3	0.603369	0.00176043	0.0212593	0.00049487	1	130.56	81.567	2	14784000	13136	ENVVITPCAQEDVK	_ENVVITPCAQ(Deamidation (NQ))EDVK_	ENVVITPCAQ(1)EDVK		SVMP
0	0	Unmodified	0	MULTI-MSMS	QEHF1_10197_DAS	R3	2			79	14	801.395	801.396	1600.78	-1.7794	-0.001426	0.14477	0.00011602	-1.6346	-0.00131	801.396	27.319	0.32736	26.441	26.273	26.6	-0.87721	NaN	NaN	NaN	50	16	4	0.984104	0.0019697	0.0143137	6.8484e-13	1	196.78	124.14	1	31198000	12133	ENVVITPCAQEDVK	_ENVVITPCAQEDVK_			SVMP
0	0	Unmodified	2	MULTI-MSMS	QEHF1_10197_DAS	R3	2			136	8	522.3	522.301	1042.59	-1.392	-0.00072704	-0.65338	-0.00034126	-2.0454	-0.0010683	522.301	16.083	0.37374	15.323	15.178	15.551	-0.76069	NaN	NaN	NaN	108	45	3	0.873322	0.00600724	0.031781	0.042946	1	106.14	3.8447	1	16687000	5193	ERDLLNRK	_ERDLLNRK_			SVMP
0	0	Unmodified	0	MULTI-MSMS	QEHF1_10195_DAS_20181220201403 (2)	R1	2			11;13	12	697.365	697.364	1392.71	-1.1219	-0.00078235	1.0472	0.00073028	-0.074657	-5.2063e-05	697.365	38.632	0.51441	38.632	38.463	38.977	0	NaN	NaN	NaN	102	38	4	0.653614	0.000732018	0.00355532	0.012644	2	102.52	68.137	1	11062000	19934	ETDFVVNLVTEK	_ETDFVVNLVTEK_			CTL
0	0	Unmodified	0	MULTI-MSMS	QEHF1_10196_DAS	R2	3			77	21	764.072	763.739	2288.19	-1.7918	-0.0013685	0.79468	0.00060693	-0.9971	-0.00076153	764.073	47.085	0.22251	45.97	45.815	46.038	-1.115	NaN	NaN	NaN	41	13	4	0.932808	0.00165289	0.0235652	0.00046539	1	104.84	80.537	1	5576600	23826	ETDLLVAVTMAHELGHNLGIR	_ETDLLVAVTMAHELGHNLGIR_			SVMP
0	0	Unmodified	0	MULTI-MSMS	QEHF1_10196_DAS	R2	4			77	21	573.307	573.056	2288.19	-2.8312	-0.0016224	1.8603	0.0010661	-0.97083	-0.00055634	573.308	47.07	0.33943	45.955	45.766	46.106	-1.115	NaN	NaN	NaN	46	22	4	0.976618	0.00127787	0.012392	0.00017103	1	111.66	93.601	1	2359600	23827	ETDLLVAVTMAHELGHNLGIR	_ETDLLVAVTMAHELGHNLGIR_			SVMP
0	0	Unmodified	0	MULTI-MSMS	QEHF1_10195_DAS_20181220201403 (2)	R1	2			114;127;71;72	12	743.85	743.851	1485.69	-0.93321	-0.00069417	-0.44683	-0.00033237	-1.38	-0.0010265	743.851	41.012	1.178	41.012	40.831	42.009	0	NaN	NaN	NaN	231	76	6	0.966455	0.0073021	0.0769534	0.002966	3	139.39	104.13	1	297660000	21410	ETDYEEFLEIAK	_ETDYEEFLEIAK_			LAAO
0	0	Unmodified	0	MULTI-MSMS	QEHF1_10196_DAS	R2	2			114;127;71;72	12	743.85	743.851	1485.69	-1.3449	-0.0010004	0.19878	0.00014786	-1.1461	-0.00085253	743.851	42.338	0.55632	40.868	40.724	41.28	-1.4695	NaN	NaN	NaN	82	24	6	0.916662	0.00118353	0.0142339	0.0096154	2	110.53	75.265	1	110720000	20805	ETDYEEFLEIAK	_ETDYEEFLEIAK_			LAAO
0	0	Unmodified	0	MULTI-MSMS	QEHF1_10197_DAS	R3	2			114;127;71;72	12	743.85	743.851	1485.69	-1.2439	-0.00092529	-0.1884	-0.00014014	-1.4323	-0.0010654	743.851	41.464	0.85656	40.918	40.784	41.641	-0.54568	NaN	NaN	NaN	189	59	6	0.863005	0.00272169	0.030284	0.0095406	3	110.73	74.772	1	148930000	21299	ETDYEEFLEIAK	_ETDYEEFLEIAK_			LAAO
0	0	Unmodified	0	MULTI-MSMS	QEHF1_10196_DAS	R2	2			18	12	675.346	675.345	1348.68	-0.94268	-0.00063664	1.8535	0.0012517	0.91079	0.0006151	675.347	48.385	0.39501	47.302	47.119	47.514	-1.0824	NaN	NaN	NaN	58	22	4	0.752504	0.000773681	0.0106319	0.011656	1	105.14	70.749	1	7786900	24634	ETLVSILEEYPG	_ETLVSILEEYPG_			svVEGF
0	0	Unmodified	0	MULTI-MSMS	QEHF1_10195_DAS_20181220201403 (2)	R1	2			18	16	908.453	908.454	1814.89	-1.0588	-0.00096183	0.31699	0.00028797	-0.74176	-0.00067386	908.956	45.283	0.33254	45.283	45.109	45.442	0	NaN	NaN	NaN	75	19	5	0.807862	0.00271639	0.0485147	1.1277e-06	1	148.32	109.06	1	59246000	23952	ETLVSILEEYPGEISH	_ETLVSILEEYPGEISH_			svVEGF
0	0	Unmodified	0	MULTI-MSMS	QEHF1_10197_DAS	R3	2			18	16	908.453	908.454	1814.89	-1.2381	-0.0011248	0.74312	0.00067509	-0.495	-0.00044968	908.455	45.609	0.24141	45.207	45.079	45.321	-0.40137	NaN	NaN	NaN	45	13	5	0.945023	0.0029752	0.0431002	1.8476e-16	1	201.33	155.68	1	18923000	23799	ETLVSILEEYPGEISH	_ETLVSILEEYPGEISH_			svVEGF
0	0	Unmodified	0	MULTI-MSMS	QEHF1_10195_DAS_20181220201403 (2)	R1	2			18	18	1039.03	1038.53	2075.05	-2.2929	-0.0023812	1.9731	0.0020491	-0.31982	-0.00033214	1039.03	52.404	0.36435	52.404	52.279	52.644	0	NaN	NaN	NaN	99	26	6	0.963012	0.00175301	0.00880683	0.00063515	1	99.343	60.077	1	38805000	28346	ETLVSILEEYPGEISHIF	_ETLVSILEEYPGEISHIF_			svVEGF
0	0	Unmodified	0	MULTI-MSMS	QEHF1_10197_DAS	R3	2			18	18	1039.03	1038.53	2075.05	0.029573	3.0713e-05	-1.0678	-0.001109	-1.0382	-0.0010782	1039.03	52.698	0.3399	52.378	52.254	52.594	-0.31984	NaN	NaN	NaN	64	19	5	0.626877	0.00177747	0.0128432	0.02013	1	68.107	36.099	1	22950000	28078	ETLVSILEEYPGEISHIF	_ETLVSILEEYPGEISHIF_			svVEGF
0	0	Unmodified	0	MULTI-MSMS	QEHF1_10195_DAS_20181220201403 (2)	R1	3			18	19	744.721	744.723	2231.15	-1.3019	-0.00096955	-0.44481	-0.00033126	-1.7467	-0.0013008	745.057	49.222	0.74674	49.222	49.026	49.772	7.1054e-15	NaN	NaN	NaN	216	53	6	0.974922	0.00847626	0.105168	6.5979e-07	2	132.25	112.67	1	362400000	26520	ETLVSILEEYPGEISHIFR	_ETLVSILEEYPGEISHIFR_			svVEGF
0	0	Unmodified	0	MULTI-MSMS	QEHF1_10195_DAS_20181220201403 (2)	R1	2			18	19	1116.58	1116.58	2231.15	-2.4181	-0.0027	0.08906	9.9443e-05	-2.329	-0.0026005	1117.08	49.229	0.27573	49.229	49.102	49.378	7.1054e-15	NaN	NaN	NaN	69	18	5	0.964319	0.00193065	0.0170155	1.1204e-33	1	208.27	160.36	1	28153000	26385	ETLVSILEEYPGEISHIFR	_ETLVSILEEYPGEISHIFR_			svVEGF
0	0	Unmodified	0	MULTI-MSMS	QEHF1_10195_DAS_20181220201403 (2)	R1	3			18	19	745.056	744.723	2231.15	-1.2535	-0.00093351	-1.1703	-0.00087152	-2.4238	-0.001805	745.39	50.43	0.074615	50.43	50.411	50.486	0	NaN	NaN	NaN	9	5	3	NaN	0	0	0.022492	1	61.102	37.303	1	5186700	27190	ETLVSILEEYPGEISHIFR	_ETLVSILEEYPGEISHIFR_			svVEGF
0	0	Unmodified	0	MULTI-MSMS	QEHF1_10195_DAS_20181220201403 (2)	R1	3			18	19	745.055	744.723	2231.15	-0.93664	-0.00069754	-0.5007	-0.00037288	-1.4373	-0.0010704	745.057	51.964	0.12624	51.964	51.9	52.026	0	NaN	NaN	NaN	25	8	4	0.566749	0.000781757	0.0038749	0.023398	1	60.564	39.166	1	2373700	28106	ETLVSILEEYPGEISHIFR	_ETLVSILEEYPGEISHIFR_			svVEGF
0	0	Unmodified	0	MULTI-MSMS	QEHF1_10196_DAS	R2	3			18	19	745.056	744.723	2231.15	-2.505	-0.0018655	1.1894	0.00088578	-1.3156	-0.00097976	745.058	50.227	0.55718	49.168	48.992	49.549	-1.0582	NaN	NaN	NaN	117	30	6	0.49795	0.000937065	0.00469018	0.0098638	2	73.138	51.1	1	136250000	25895	ETLVSILEEYPGEISHIFR	_ETLVSILEEYPGEISHIFR_			svVEGF
0	0	Unmodified	0	MULTI-MSMS	QEHF1_10196_DAS	R2	2			18	19	1117.08	1116.58	2231.15	-2.5855	-0.0028869	0.97624	0.00109	-1.6092	-0.0017968	1117.08	50.251	0.26873	49.192	49.039	49.308	-1.0582	NaN	NaN	NaN	48	15	4	0.893351	0.00109776	0.00810734	1.1679e-09	1	144.51	108.09	1	10934000	25750	ETLVSILEEYPGEISHIFR	_ETLVSILEEYPGEISHIFR_			svVEGF
0	0	Unmodified	0	MULTI-MSMS	QEHF1_10197_DAS	R3	3			18	19	745.057	744.723	2231.15	-0.8625	-0.00064232	-0.0056666	-4.2201e-06	-0.86817	-0.00064654	745.057	49.43	0.4873	49.105	48.92	49.408	-0.32453	NaN	NaN	NaN	186	43	6	0.918947	0.00374078	0.0377165	1.1494e-06	2	131.18	111.09	1	107580000	26216	ETLVSILEEYPGEISHIFR	_ETLVSILEEYPGEISHIFR_			svVEGF
0	0	Unmodified	0	MULTI-MSMS	QEHF1_10197_DAS	R3	2			18	19	1117.08	1116.58	2231.15	-1.915	-0.0021383	0.13778	0.00015384	-1.7772	-0.0019844	1117.08	49.437	0.26286	49.112	48.974	49.237	-0.32453	NaN	NaN	NaN	57	21	4	0.862782	0.00103539	0.00789907	2.7075e-06	2	127.78	86.686	1	8513100	26099	ETLVSILEEYPGEISHIFR	_ETLVSILEEYPGEISHIFR_			svVEGF
0	0	Unmodified	1	MULTI-MSMS	QEHF1_10195_DAS_20181220201403 (2)	R1	3			18	20	777.409	777.074	2328.2	-0.64869	-0.00050408	-1.2008	-0.0009331	-1.8495	-0.0014372	777.408	49.832	0.33808	49.832	49.709	50.047	7.1054e-15	NaN	NaN	NaN	53	22	3	0.475107	0.00100742	0.0040577	0.0027032	1	85.146	61.135	1	3560000	26792	ETLVSILEEYPGEISHIFRP	_ETLVSILEEYPGEISHIFRP_			svVEGF
0	0	Unmodified	1	MULTI-MSMS	QEHF1_10195_DAS_20181220201403 (2)	R1	2			18	21	1209.12	1208.62	2415.23	-2.7569	-0.0033321	0.86639	0.0010471	-1.8905	-0.0022849	1209.13	49.345	0.37205	49.345	49.142	49.514	-7.1054e-15	NaN	NaN	NaN	104	25	5	0.973244	0.0026872	0.0391703	8.9176e-36	2	224.16	163.76	1	35167000	26576	ETLVSILEEYPGEISHIFRPS	_ETLVSILEEYPGEISHIFRPS_			svVEGF
0	0	Unmodified	1	MULTI-MSMS	QEHF1_10195_DAS_20181220201403 (2)	R1	3			18	21	806.416	806.085	2415.23	-2.5102	-0.0020235	0.050812	4.0959e-05	-2.4594	-0.0019825	806.419	49.344	0.69006	49.344	49.09	49.78	0	NaN	NaN	NaN	209	46	6	0.968036	0.0193501	0.160482	1.9862e-14	2	153.11	123.98	1	505550000	26422	ETLVSILEEYPGEISHIFRPS	_ETLVSILEEYPGEISHIFRPS_			svVEGF
0	0	Unmodified	1	MULTI-MSMS	QEHF1_10196_DAS	R2	3			18	21	806.417	806.085	2415.23	-3.855	-0.0031074	1.1106	0.00089527	-2.7443	-0.0022122	806.42	50.284	0.5554	49.226	49.067	49.623	-1.0582	NaN	NaN	NaN	114	31	6	0.979795	0.012087	0.0930395	6.3021e-06	1	120.56	91.084	1	95885000	25801	ETLVSILEEYPGEISHIFRPS	_ETLVSILEEYPGEISHIFRPS_			svVEGF
0	0	Unmodified	1	MSMS	QEHF1_10196_DAS	R2	2			18	21	1208.62	1208.62	2415.23	NaN	NaN	NaN	NaN	NaN	NaN	NaN	50.249	1	49.191	48.691	49.691	-1.0582	NaN	NaN	NaN	NaN	NaN	NaN	NaN	NaN	NaN	4.788e-17	1	144.68	107.08	1	NaN	25810	ETLVSILEEYPGEISHIFRPS	_ETLVSILEEYPGEISHIFRPS_			svVEGF
0	0	Unmodified	1	MULTI-MSMS	QEHF1_10197_DAS	R3	3			18	21	806.417	806.085	2415.23	-1.3179	-0.0010623	-0.39168	-0.00031573	-1.7096	-0.0013781	806.419	49.56	0.36967	49.236	49.029	49.399	-0.32453	NaN	NaN	NaN	148	30	6	0.977426	0.00762451	0.061065	1.1978e-09	1	142.43	106.39	1	46146000	26173	ETLVSILEEYPGEISHIFRPS	_ETLVSILEEYPGEISHIFRPS_			svVEGF
0	0	Unmodified	1	MULTI-MSMS	QEHF1_10197_DAS	R3	2			18	21	1209.12	1208.62	2415.23	-1.4307	-0.0017291	1.2316	0.0014886	-0.19905	-0.00024057	1209.13	49.567	0.2037	49.243	49.13	49.334	-0.32453	NaN	NaN	NaN	36	16	3	0.881086	0.000334079	0.00493466	1.4286e-06	1	130.72	91.93	1	3251900	26175	ETLVSILEEYPGEISHIFRPS	_ETLVSILEEYPGEISHIFRPS_			svVEGF
0	0	Unmodified	1	MSMS	QEHF1_10197_DAS	R3	2			18	21	1208.62	1208.62	2415.23	NaN	NaN	NaN	NaN	NaN	NaN	NaN	49.615	1	49.29	48.79	49.79	-0.32453	NaN	NaN	NaN	NaN	NaN	NaN	NaN	NaN	NaN	1.6679e-10	1	113.59	75.286	1	NaN	26250	ETLVSILEEYPGEISHIFRPS	_ETLVSILEEYPGEISHIFRPS_			svVEGF
0	0	Unmodified	1	MULTI-MSMS	QEHF1_10195_DAS_20181220201403 (2)	R1	2			133;27	8	486.795	486.795	971.576	-1.3933	-0.00067823	-0.038458	-1.8721e-05	-1.4317	-0.00069695	486.795	17.627	0.3148	17.627	17.487	17.801	0	NaN	NaN	NaN	59	17	4	0.794068	0.0167189	0.275222	0.0017965	1	162.31	33.923	1	472220000	6599	ETVLLNRK	_ETVLLNRK_			SVMP
0	0	Unmodified	1	MULTI-MSMS	QEHF1_10196_DAS	R2	2			133;27	8	486.794	486.795	971.576	-1.8932	-0.0009216	0.10205	4.9676e-05	-1.7912	-0.00087192	486.796	22.14	0.57273	18.5	18.323	18.896	-3.6396	NaN	NaN	NaN	143	43	5	0.592931	0.00284231	0.0447501	0.017644	1	127.31	13.284	1	287770000	7904	ETVLLNRK	_ETVLLNRK_			SVMP
0	0	Unmodified	1	MULTI-MSMS	QEHF1_10197_DAS	R3	2			133;27	8	486.795	486.795	971.576	-1.5342	-0.00074683	0.55439	0.00026987	-0.97979	-0.00047696	486.796	19.353	0.80087	18.475	18.288	19.089	-0.87757	NaN	NaN	NaN	213	68	5	0.524934	0.00352169	0.031007	0.035278	1	111.65	10.437	1	282900000	7219	ETVLLNRK	_ETVLLNRK_			SVMP
0	0	Unmodified	0	MULTI-MSMS	QEHF1_10197_DAS	R3	3			35;52	21	842.047	842.05	2523.13	-1.359	-0.0011444	-0.60328	-0.00050799	-1.9623	-0.0016523	842.048	33.122	0.21744	32.369	32.251	32.468	-0.75347	NaN	NaN	NaN	21	8	4	0.747961	0.000605377	0.015213	7.653e-06	2	117.74	101.24	1	4901500	15928	ETYPDVPHCANINILDHAECR	_ETYPDVPHCANINILDHAECR_			SVSP
0	0	Unmodified	0	MULTI-MSMS	QEHF1_10195_DAS_20181220201403 (2)	R1	2			44	11	620.313	620.314	1238.61	-1.0283	-0.00063789	-0.18686	-0.00011591	-1.2152	-0.00075381	620.314	19.803	0.50687	19.803	19.579	20.086	0	NaN	NaN	NaN	141	47	4	0.977567	0.00638099	0.0317795	4.3124e-10	2	191.85	110.3	1	102290000	8064	EVTVTYQNSAK	_EVTVTYQNSAK_			LAAO
0	0	Unmodified	0	MULTI-MSMS	QEHF1_10196_DAS	R2	2			44	11	620.314	620.314	1238.61	-1.1584	-0.00071854	-0.64009	-0.00039705	-1.7984	-0.0011156	620.314	23.477	0.54774	19.899	19.718	20.265	-3.5786	NaN	NaN	NaN	105	36	5	0.978527	0.00259059	0.0243731	0.000926	2	156.35	88.354	1	180810000	8909	EVTVTYQNSAK	_EVTVTYQNSAK_			LAAO
0	0	Unmodified	0	MULTI-MSMS	QEHF1_10197_DAS	R3	2			44	11	620.314	620.314	1238.61	-1.6164	-0.0010027	0.30819	0.00019118	-1.3082	-0.0008115	620.315	21.061	0.77301	20.148	19.978	20.751	-0.91328	NaN	NaN	NaN	122	45	5	0.991987	0.00195324	0.00641173	1.0316e-15	2	206.78	106.33	1	243220000	8305	EVTVTYQNSAK	_EVTVTYQNSAK_			LAAO
1	0	Deamidation (NQ)	0	MULTI-MSMS	QEHF1_10195_DAS_20181220201403 (2)	R1	2			44	11	620.805	620.806	1239.6	-0.86805	-0.00053889	-0.5323	-0.00033045	-1.4003	-0.00086935	620.806	20.67	0.45651	20.67	20.473	20.929	0	NaN	NaN	NaN	106	34	4	0.983714	0.00250968	0.0195701	3.557e-06	2	177.36	92.297	2	52882000	8504	EVTVTYQNSAK	_EVTVTYQ(Deamidation (NQ))NSAK_	EVTVTYQ(0.994)N(0.006)SAK		LAAO
1	0	Deamidation (NQ)	0	MULTI-MSMS	QEHF1_10196_DAS	R2	2			44	11	620.806	620.806	1239.6	-1.6747	-0.0010397	0.33092	0.00020544	-1.3438	-0.00083424	620.807	24.213	0.55105	20.684	20.429	20.981	-3.5292	NaN	NaN	NaN	73	29	4	0.995652	0.00908327	0.0446847	4.3124e-10	1	191.85	95.596	2	157790000	9262	EVTVTYQNSAK	_EVTVTYQ(Deamidation (NQ))NSAK_	EVTVTYQ(0.5)N(0.5)SAK		LAAO
2	0	2 Deamidation (NQ)	0	MULTI-MSMS	QEHF1_10196_DAS	R2	2			44	11	621.297	621.298	1240.58	-1.8101	-0.0011246	-1.6446	-0.0010218	-3.4546	-0.0021464	621.299	25.029	0.42229	21.566	21.371	21.793	-3.4629	NaN	NaN	NaN	55	23	5	0.883851	0.00099602	0.0155485	0.0089443	1	120.99	38.536	1	22820000	9770	EVTVTYQNSAK	_EVTVTYQ(Deamidation (NQ))N(Deamidation (NQ))SAK_	EVTVTYQ(1)N(1)SAK		LAAO
0	0	Unmodified	0	MULTI-MSMS	QEHF1_10195_DAS_20181220201403 (2)	R1	2			129;33	14	774.907	774.906	1547.8	-0.802	-0.00062147	0.2249	0.00017428	-0.57709	-0.00044719	774.907	45.259	0.5523	45.259	45.034	45.586	-7.1054e-15	NaN	NaN	NaN	85	31	4	0.487805	0.00102874	0.0122815	0.00036604	1	132.25	92.248	1	10040000	23940	FALVGLEIWSNGDK	_FALVGLEIWSNGDK_			SVMP
0	0	Unmodified	0	MULTI-MSMS	QEHF1_10196_DAS	R2	2			129;33	14	774.905	774.906	1547.8	-0.67012	-0.00051928	-0.04589	-3.5561e-05	-0.71601	-0.00055484	774.907	46.212	0.66351	45.074	44.86	45.523	-1.1381	NaN	NaN	NaN	89	32	3	0.739664	0.0016568	0.0150491	0.00010043	2	145.46	114.27	1	9340500	23230	FALVGLEIWSNGDK	_FALVGLEIWSNGDK_			SVMP
0	0	Unmodified	0	MULTI-MSMS	QEHF1_10197_DAS	R3	2			129;33	14	775.406	774.906	1547.8	-0.46407	-0.00035961	-0.74028	-0.00057365	-1.2043	-0.00093326	774.906	45.537	0.87329	45.136	44.89	45.763	-0.40137	NaN	NaN	NaN	120	47	4	0.993766	0.00484067	0.0574626	0.00016614	2	140.48	90.67	1	33461000	23831	FALVGLEIWSNGDK	_FALVGLEIWSNGDK_			SVMP
0	0	Unmodified	0	MULTI-MSMS	QEHF1_10195_DAS_20181220201403 (2)	R1	2			59	12	702.884	702.885	1403.76	-1.1441	-0.00080415	-0.89956	-0.00063229	-2.0436	-0.0014364	702.885	45.434	0.26119	45.434	45.325	45.586	0	NaN	NaN	NaN	37	15	3	0.693201	0.00152388	0.00942899	9.4299e-07	1	178.55	105.62	1	8899900	24108	FALVGLEIWSNR	_FALVGLEIWSNR_			SVMP
0	0	Unmodified	0	MULTI-MSMS	QEHF1_10197_DAS	R3	2			59	12	702.885	702.885	1403.76	-0.93899	-0.00066	-0.22853	-0.00016063	-1.1675	-0.00082063	702.885	45.716	0.64733	45.32	45.138	45.785	-0.3967	NaN	NaN	NaN	99	36	4	0.949819	0.00368488	0.0564015	8.9616e-25	1	241.4	155.66	1	26209000	23847	FALVGLEIWSNR	_FALVGLEIWSNR_			SVMP
1	0	Deamidation (NQ)	0	MULTI-MSMS	QEHF1_10196_DAS	R2	2			88	8	545.759	545.759	1089.5	-1.3802	-0.00075325	-0.10705	-5.8422e-05	-1.4872	-0.00081167	545.759	23.416	0.38673	19.838	19.56	19.947	-3.5786	NaN	NaN	NaN	49	29	3	0.906834	0.00117959	0.00583693	0.040833	1	107.66	23.857	2	10596000	8808	FCTQLQHR	_FCTQLQ(Deamidation (NQ))HR_	FCTQ(0.004)LQ(0.996)HR		CTL
0	0	Unmodified	0	MULTI-MSMS	QEHF1_10195_DAS_20181220201403 (2)	R1	3			26;67	18	680.657	680.658	2038.95	-0.98784	-0.00067238	0.19926	0.00013563	-0.78858	-0.00053675	680.993	25.809	0.27069	25.809	25.667	25.938	0	NaN	NaN	NaN	107	27	5	0.86869	0.00166588	0.00911477	6.5809e-11	1	152.32	127	1	40118000	11675	FCTQQQTGGHLVSFQSSK	_FCTQQQTGGHLVSFQSSK_			CTL
0	0	Unmodified	0	MULTI-MSMS	QEHF1_10195_DAS_20181220201403 (2)	R1	2			26;67	18	1020.98	1020.48	2038.95	-2.0759	-0.0021184	2.1723	0.0022168	0.096428	9.8403e-05	1020.99	25.784	0.23516	25.784	25.675	25.91	0	NaN	NaN	NaN	55	24	3	0.947316	0.000788362	0.00352106	2.4173e-27	1	210.07	172.89	1	12856000	11684	FCTQQQTGGHLVSFQSSK	_FCTQQQTGGHLVSFQSSK_			CTL
0	0	Unmodified	0	MULTI-MSMS	QEHF1_10196_DAS	R2	3			26;67	18	680.656	680.658	2038.95	-1.7239	-0.0011734	-0.12673	-8.6258e-05	-1.8507	-0.0012597	680.993	28.647	0.37029	25.709	25.556	25.926	-2.938	NaN	NaN	NaN	111	32	4	0.829525	0.000949689	0.00400936	5.4909e-06	1	128.69	100.11	1	36264000	12026	FCTQQQTGGHLVSFQSSK	_FCTQQQTGGHLVSFQSSK_			CTL
0	0	Unmodified	0	MULTI-MSMS	QEHF1_10196_DAS	R2	2			26;67	18	1020.98	1020.48	2038.95	-1.3558	-0.0013836	-0.81924	-0.00083602	-2.1751	-0.0022196	1020.98	28.625	0.28478	25.687	25.565	25.85	-2.938	NaN	NaN	NaN	88	26	4	0.968691	0.000964447	0.00340011	4.2343e-46	1	245.03	206.4	1	17238000	12039	FCTQQQTGGHLVSFQSSK	_FCTQQQTGGHLVSFQSSK_			CTL
0	0	Unmodified	0	MULTI-MSMS	QEHF1_10197_DAS	R3	3			26;67	18	680.992	680.658	2038.95	-1.3103	-0.00089184	-0.74479	-0.00050695	-2.0551	-0.0013988	680.993	26.596	0.58546	25.705	25.593	26.179	-0.89128	NaN	NaN	NaN	138	38	6	0.864659	0.0050647	0.0211058	8.6393e-08	2	143.83	107.94	1	225570000	11681	FCTQQQTGGHLVSFQSSK	_FCTQQQTGGHLVSFQSSK_			CTL
0	0	Unmodified	0	MULTI-MSMS	QEHF1_10197_DAS	R3	2			26;67	18	1020.98	1020.48	2038.95	-0.037176	-3.7938e-05	-2.1131	-0.0021564	-2.1503	-0.0021944	1020.98	26.607	0.3164	25.716	25.628	25.944	-0.89128	NaN	NaN	NaN	65	19	5	0.98325	0.00424626	0.0153888	1.8296e-58	1	266.63	211.84	1	64307000	11694	FCTQQQTGGHLVSFQSSK	_FCTQQQTGGHLVSFQSSK_			CTL
1	0	Deamidation (NQ)	0	MULTI-MSMS	QEHF1_10195_DAS_20181220201403 (2)	R1	2			26;67	18	1020.98	1020.98	2039.94	-1.8266	-0.0018649	0.93241	0.00095197	-0.89422	-0.00091298	1020.98	26.499	0.22429	26.499	26.4	26.625	0	NaN	NaN	NaN	38	15	4	0.852718	0.000933262	0.00809752	8.9468e-16	1	179.41	148.98	4	7884700	12149	FCTQQQTGGHLVSFQSSK	_FCTQQ(Deamidation (NQ))QTGGHLVSFQSSK_	FCTQ(0.238)Q(0.761)Q(0.001)TGGHLVSFQSSK		CTL
1	0	Deamidation (NQ)	0	MULTI-MSMS	QEHF1_10195_DAS_20181220201403 (2)	R1	3			26;67	18	680.986	680.986	2039.94	-0.72024	-0.00049047	-0.97874	-0.00066651	-1.699	-0.001157	680.986	26.5	0.22862	26.5	26.38	26.608	0	NaN	NaN	NaN	52	15	4	0.975225	0.00295065	0.0275644	5.5843e-11	1	155.03	118.02	4	25812000	12177	FCTQQQTGGHLVSFQSSK	_FCTQQ(Deamidation (NQ))QTGGHLVSFQSSK_	FCTQ(0.013)Q(0.982)Q(0.004)TGGHLVSFQSSK		CTL
1	0	Deamidation (NQ)	0	MULTI-MSMS	QEHF1_10195_DAS_20181220201403 (2)	R1	2			26;67	18	1020.98	1020.98	2039.94	-2.1049	-0.0021491	2.027	0.0020695	-0.077915	-7.955e-05	1021.48	26.755	0.23438	26.755	26.6	26.835	3.5527e-15	NaN	NaN	NaN	41	20	3	0.729301	0.000447067	0.00608484	0.0031063	1	91.712	69.178	4	4557900	12322	FCTQQQTGGHLVSFQSSK	_FCTQQQ(Deamidation (NQ))TGGHLVSFQSSK_	FCTQ(0.022)Q(0.045)Q(0.846)TGGHLVSFQ(0.086)SSK		CTL
1	0	Deamidation (NQ)	0	MULTI-MSMS	QEHF1_10196_DAS	R2	2			26;67	18	1020.98	1020.98	2039.94	-1.7986	-0.0018363	0.41973	0.00042854	-1.3789	-0.0014078	1021.48	29.252	0.46792	26.423	26.319	26.787	-2.8286	NaN	NaN	NaN	49	26	4	0.912584	0.000825494	0.0100974	1.9653e-16	1	180.61	136.93	4	9820000	12462	FCTQQQTGGHLVSFQSSK	_FCTQQ(Deamidation (NQ))QTGGHLVSFQSSK_	FCTQQ(0.991)Q(0.009)TGGHLVSFQSSK		CTL
1	0	Deamidation (NQ)	0	MULTI-MSMS	QEHF1_10196_DAS	R2	3			26;67	18	681.32	680.986	2039.94	-2.2162	-0.0015092	0.9396	0.00063985	-1.2766	-0.00086937	681.321	29.36	0.54032	26.531	26.295	26.835	-2.8286	NaN	NaN	NaN	78	29	4	0.717878	0.00153085	0.0152551	0.00069817	1	97.697	78.028	4	15108000	12614	FCTQQQTGGHLVSFQSSK	_FCTQQQTGGHLVSFQ(Deamidation (NQ))SSK_	FCTQQ(0.001)Q(0.179)TGGHLVSFQ(0.82)SSK		CTL
1	0	Deamidation (NQ)	0	MULTI-MSMS	QEHF1_10196_DAS	R2	2			26;67	18	1021.48	1020.98	2039.94	-1.5293	-0.0015614	-2.0937	-0.0021376	-3.623	-0.003699	1021.47	29.921	0.1959	27.189	27.079	27.275	-2.7318	NaN	NaN	NaN	12	7	2	0.612093	0.000385249	0.00219774	6.0331e-11	1	153.81	130.13	4	6873000	12877	FCTQQQTGGHLVSFQSSK	_FCTQ(Deamidation (NQ))QQTGGHLVSFQSSK_	FCTQ(0.982)Q(0.017)QTGGHLVSFQSSK		CTL
1	0	Deamidation (NQ)	0	MSMS	QEHF1_10196_DAS	R2	2			26;67	18	1020.98	1020.98	2039.94	NaN	NaN	NaN	NaN	NaN	NaN	NaN	29.487	1	26.658	26.158	27.158	-2.8286	NaN	NaN	NaN	NaN	NaN	NaN	NaN	NaN	NaN	3.9432e-16	1	142.1	118.73	4	NaN	12632	FCTQQQTGGHLVSFQSSK	_FCTQQQ(Deamidation (NQ))TGGHLVSFQSSK_	FCTQ(0.005)Q(0.189)Q(0.804)TGGHLVSFQ(0.002)SSK		CTL
1	0	Deamidation (NQ)	0	MULTI-MSMS	QEHF1_10197_DAS	R3	3			26;67	18	680.985	680.986	2039.94	-1.374	-0.0009357	-0.22219	-0.00015131	-1.5962	-0.001087	680.988	27.33	0.5781	26.453	26.358	26.936	-0.87721	NaN	NaN	NaN	42	30	3	0.610425	0.000760172	0.00706834	0.00084743	1	96.544	74.069	4	9089300	12182	FCTQQQTGGHLVSFQSSK	_FCTQQ(Deamidation (NQ))QTGGHLVSFQSSK_	FCTQ(0.118)Q(0.87)Q(0.012)TGGHLVSFQSSK		CTL
2	0	2 Deamidation (NQ)	0	MULTI-MSMS	QEHF1_10196_DAS	R2	2			26;67	18	1021.47	1021.47	2040.92	-1.4313	-0.001462	1.4749	0.0015066	0.043632	4.4569e-05	1021.97	30.102	0.50009	27.37	27.065	27.565	-2.7318	NaN	NaN	NaN	46	21	3	0.935972	0.000675515	0.00549743	1.2905e-20	1	190.03	144.21	6	6844900	13054	FCTQQQTGGHLVSFQSSK	_FCTQQ(Deamidation (NQ))Q(Deamidation (NQ))TGGHLVSFQSSK_	FCTQ(0.002)Q(0.998)Q(0.997)TGGHLVSFQ(0.003)SSK		CTL
0	0	Unmodified	0	MULTI-MSMS	QEHF1_10196_DAS	R2	2			25	10	533.781	533.78	1065.55	-2.078	-0.0011092	0.89263	0.00047647	-1.1853	-0.00063272	533.78	32.561	0.49686	30.1	29.92	30.417	-2.4615	NaN	NaN	NaN	36	20	3	0.82072	0.0020329	0.0289644	0.0155	1	101.65	40.858	1	15745000	14583	FDGSTLGLTR	_FDGSTLGLTR_			SVMP
0	0	Unmodified	0	MULTI-MSMS	QEHF1_10197_DAS	R3	2			33	12	618.834	618.833	1235.65	-0.59259	-0.00036671	-0.41894	-0.00025926	-1.0115	-0.00062597	618.833	33.969	0.24025	33.235	33.104	33.344	-0.73363	NaN	NaN	NaN	32	11	4	0.828607	0.000927735	0.00345428	0.043492	1	87.568	49.756	1	5950800	16409	FDGTTIGLASVR	_FDGTTIGLASVR_			SVMP
0	0	Unmodified	3	MULTI-MSMS	QEHF1_10195_DAS_20181220201403 (2)	R1	4			144;46	24	713.874	713.623	2850.46	-1.3506	-0.00096382	0.75862	0.00054137	-0.59197	-0.00042244	713.875	29.929	0.1687	29.929	29.86	30.028	0	NaN	NaN	NaN	24	9	4	0.747011	0.00127453	0.0131356	7.513e-05	1	108.77	81.165	1	6658800	14347	FDSESPRKPEIQNEIVDLHNSLRK	_FDSESPRKPEIQNEIVDLHNSLRK_			CRISP
0	0	Unmodified	0	MULTI-MSMS	QEHF1_10195_DAS_20181220201403 (2)	R1	2			32	12	717.314	717.315	1432.61	-1.1003	-0.00078929	0.21324	0.00015296	-0.8871	-0.00063633	717.315	34.468	0.91774	34.468	34.292	35.21	0	NaN	NaN	NaN	195	64	5	0.980315	0.0201149	0.0928618	9.5473e-11	3	194.54	4.8181	1	129460000	17197	FEWSDGSDLSYK	_FEWSDGSDLSYK_			CTL
0	0	Unmodified	0	MULTI-MSMS	QEHF1_10196_DAS	R2	2			32	12	717.314	717.315	1432.61	-0.86719	-0.00062205	0.52479	0.00037644	-0.3424	-0.00024561	717.315	36.447	1.0507	34.32	34.15	35.2	-2.1269	NaN	NaN	NaN	102	51	4	0.920574	0.0177813	0.0977099	1.6847e-06	2	170.72	4.626	1	143820000	17102	FEWSDGSDLSYK	_FEWSDGSDLSYK_			CTL
0	0	Unmodified	0	MULTI-MSMS	QEHF1_10197_DAS	R3	2			32	12	717.314	717.315	1432.61	-1.6466	-0.0011812	1.3118	0.00094099	-0.33481	-0.00024016	717.315	35.01	0.86436	34.295	34.132	34.996	-0.71451	NaN	NaN	NaN	108	45	3	0.97529	0.0121637	0.0454658	1.5769e-06	2	171.85	2.4795	1	128810000	17085	FEWSDGSDLSYK	_FEWSDGSDLSYK_			CTL
0	0	Unmodified	0	MULTI-MSMS	QEHF1_10197_DAS	R3	2			32	12	717.315	717.315	1432.61	-1.1896	-0.00085335	0.83775	0.00060093	-0.3519	-0.00025242	717.316	35.971	0.36342	35.276	35.032	35.395	-0.69539	NaN	NaN	NaN	51	33	2	0.443936	0.000206321	0.000717466	0.0083328	1	113.93	1.7969	1	5027500	17626	FEWSDGSDLSYK	_FEWSDGSDLSYK_			CTL
0	0	Unmodified	0	MSMS	QEHF1_10195_DAS_20181220201403 (2)	R1	2			44;71	20	1239.09	1239.09	2476.17	NaN	NaN	NaN	NaN	NaN	NaN	NaN	46.515	1	46.515	46.015	47.015	0	NaN	NaN	NaN	NaN	NaN	NaN	NaN	NaN	NaN	4.6842e-24	1	160.69	128.06	1	NaN	24792	FGLQLNEFSQENENAWYFIK	_FGLQLNEFSQENENAWYFIK_			LAAO
0	0	Unmodified	0	MULTI-MSMS	QEHF1_10197_DAS	R3	2			44;71	20	1239.59	1239.09	2476.17	-1.3169	-0.0016318	-0.39403	-0.00048824	-1.711	-0.00212	1239.59	46.737	0.38569	46.378	46.287	46.672	-0.35881	NaN	NaN	NaN	76	33	4	0.956731	0.000386924	0.0023685	2.5492e-11	1	151.78	113.59	1	9876800	24478	FGLQLNEFSQENENAWYFIK	_FGLQLNEFSQENENAWYFIK_			LAAO
0	0	Unmodified	1	MULTI-MSMS	QEHF1_10195_DAS_20181220201403 (2)	R1	4			131;48;50	22	648.562	648.313	2589.22	-1.7885	-0.0011595	-0.39418	-0.00025555	-2.1827	-0.0014151	648.564	34.717	0.27674	34.717	34.552	34.829	0	NaN	NaN	NaN	73	21	4	0.892937	0.00147681	0.0100548	0.000328	1	106.49	88.242	1	8932900	17314	FHCGGTLINQEWVLTAANCDRK	_FHCGGTLINQEWVLTAANCDRK_			SVSP
0	0	Unmodified	1	MULTI-MSMS	QEHF1_10196_DAS	R2	4			131;48;50	22	648.563	648.313	2589.22	-1.2731	-0.00082537	-0.071703	-4.6486e-05	-1.3448	-0.00087186	648.814	36.829	0.26115	34.702	34.598	34.859	-2.1269	NaN	NaN	NaN	38	10	5	0.739974	0.00188792	0.0186746	0.0026327	1	81.665	60.659	1	7407500	17346	FHCGGTLINQEWVLTAANCDRK	_FHCGGTLINQEWVLTAANCDRK_			SVSP
0	0	Unmodified	1	MULTI-MSMS	QEHF1_10196_DAS	R2	3			131;48;50	22	864.415	864.081	2589.22	-2.2874	-0.0019765	1.8932	0.0016359	-0.39419	-0.00034061	864.417	36.833	0.16376	34.706	34.598	34.762	-2.1269	NaN	NaN	NaN	13	6	3	0.792616	0.000949576	0.0148993	1.6865e-09	1	134.38	102.62	1	4719900	17365	FHCGGTLINQEWVLTAANCDRK	_FHCGGTLINQEWVLTAANCDRK_			SVSP
0	0	Unmodified	1	MULTI-MSMS	QEHF1_10197_DAS	R3	4			131;48;50	22	648.562	648.313	2589.22	-1.7131	-0.0011106	0.511	0.00033129	-1.2021	-0.00077935	648.564	35.291	0.37182	34.596	34.401	34.773	-0.69539	NaN	NaN	NaN	79	20	5	0.485981	0.000675021	0.00403418	0.013127	1	62.525	40.91	1	20392000	17222	FHCGGTLINQEWVLTAANCDRK	_FHCGGTLINQEWVLTAANCDRK_			SVSP
0	0	Unmodified	1	MULTI-MSMS	QEHF1_10197_DAS	R3	3			131;48;50	22	864.412	864.081	2589.22	-2.2375	-0.0019333	0.83348	0.0007202	-1.404	-0.0012132	864.416	35.246	0.25319	34.548	34.453	34.706	-0.69803	NaN	NaN	NaN	33	13	3	0.705309	0.000721302	0.00718388	0.00023462	1	109.09	91.722	1	6089000	17261	FHCGGTLINQEWVLTAANCDRK	_FHCGGTLINQEWVLTAANCDRK_			SVSP
0	0	Unmodified	1	MULTI-MSMS	QEHF1_10195_DAS_20181220201403 (2)	R1	4			81	21	616.838	616.59	2462.33	-1.5981	-0.00098534	-0.59032	-0.00036398	-2.1884	-0.0013493	616.841	43.917	0.23474	43.917	43.795	44.03	0	NaN	NaN	NaN	61	17	5	0.970819	0.00121056	0.00478212	0.0013959	1	93.269	77.254	1	15107000	23135	FIPLNIHVPLTGLEIWSDRDK	_FIPLNIHVPLTGLEIWSDRDK_			SVMP
0	0	Unmodified	0	MULTI-MSMS	QEHF1_10195_DAS_20181220201403 (2)	R1	2			1	11	654.847	654.847	1307.68	-1.2711	-0.00083239	0.79639	0.00052151	-0.47474	-0.00031088	654.848	32.865	0.32046	32.865	32.697	33.017	0	NaN	NaN	NaN	64	20	4	0.848159	0.00338757	0.0628896	0.0087546	1	134.25	81.531	1	19478000	16153	FIVVDQEMVTK	_FIVVDQEMVTK_			SVMP
0	0	Unmodified	0	MULTI-MSMS	QEHF1_10196_DAS	R2	2			58	9	542.295	542.295	1082.58	-1.3017	-0.0007059	0.71515	0.00038782	-0.58653	-0.00031807	542.296	37.142	0.28092	35.066	34.926	35.207	-2.0754	NaN	NaN	NaN	27	13	3	0.660812	0.00336075	0.0281516	0.0061382	1	127.56	38.015	1	11963000	17551	FLALVYSDR	_FLALVYSDR_			SVSP
0	0	Unmodified	0	MULTI-MSMS	QEHF1_10197_DAS	R3	2			58	9	542.295	542.295	1082.58	-1.2563	-0.00068127	0.83949	0.00045525	-0.41678	-0.00022602	542.296	35.618	0.21509	34.923	34.794	35.009	-0.69539	NaN	NaN	NaN	23	11	3	0.734928	0.00169037	0.0247783	0.00017819	1	167.9	69.483	1	14845000	17480	FLALVYSDR	_FLALVYSDR_			SVSP
0	0	Unmodified	0	MULTI-MSMS	QEHF1_10195_DAS_20181220201403 (2)	R1	3			4;77	11	441.89	441.891	1322.65	-1.9663	-0.0008689	-0.78226	-0.00034567	-2.7486	-0.0012146	441.891	34.631	0.41822	34.631	34.4	34.818	0	NaN	NaN	NaN	104	31	5	0.985936	0.0145061	0.123617	0.019055	1	100.88	0	1	103880000	17281	FLVVDHGMFMK	_FLVVDHGMFMK_			SVMP
0	0	Unmodified	0	MULTI-MSMS	QEHF1_10195_DAS_20181220201403 (2)	R1	2			4;77	11	662.332	662.333	1322.65	-1.0782	-0.00071411	-0.96274	-0.00063765	-2.0409	-0.0013518	662.333	34.631	0.33353	34.631	34.474	34.808	0	NaN	NaN	NaN	90	25	5	0.828466	0.00762051	0.062948	1.8323e-06	1	182.76	0	1	64694000	17282	FLVVDHGMFMK	_FLVVDHGMFMK_			SVMP
0	0	Unmodified	0	MULTI-MSMS	QEHF1_10196_DAS	R2	2			4;77	11	662.332	662.333	1322.65	-0.47007	-0.00031134	-1.5811	-0.0010472	-2.0512	-0.0013586	662.332	36.699	0.26893	34.572	34.444	34.712	-2.1269	NaN	NaN	NaN	35	11	4	0.347064	0.00137567	0.0058843	0.013063	1	109.48	0	1	14100000	17247	FLVVDHGMFMK	_FLVVDHGMFMK_			SVMP
0	0	Unmodified	0	MULTI-MSMS	QEHF1_10197_DAS	R3	2			4;77	11	662.331	662.333	1322.65	-1.1128	-0.00073707	-1.7173	-0.0011374	-2.8301	-0.0018745	662.332	35.136	0.28195	34.422	34.283	34.565	-0.71451	NaN	NaN	NaN	43	14	4	0.36151	0.00209681	0.012823	0.011961	1	111.06	0	1	22296000	17176	FLVVDHGMFMK	_FLVVDHGMFMK_			SVMP
0	0	Unmodified	0	MULTI-MSMS	QEHF1_10195_DAS_20181220201403 (2)	R1	2			114;71;72	14	809.404	809.405	1616.79	-2.9213	-0.0023645	3.2464	0.0026277	0.32511	0.00026314	809.91	29.547	0.17979	29.547	29.445	29.625	0	NaN	NaN	NaN	31	14	3	0.784896	0.00105047	0.0197777	0.0015674	1	116.54	81.818	1	8449800	14068	FQHFSEALTAPVDR	_FQHFSEALTAPVDR_			LAAO
0	0	Unmodified	0	MULTI-MSMS	QEHF1_10196_DAS	R2	2			114;71;72	14	809.403	809.405	1616.79	-2.3119	-0.0018712	1.7282	0.0013988	-0.58365	-0.00047241	809.405	32.055	0.19389	29.575	29.478	29.672	-2.4799	NaN	NaN	NaN	21	10	3	0.948044	0.00107903	0.0150851	9.1048e-05	1	146.17	105.45	1	8408900	14275	FQHFSEALTAPVDR	_FQHFSEALTAPVDR_			LAAO
0	0	Unmodified	0	MULTI-MSMS	QEHF1_10197_DAS	R3	2			114;71;72	14	809.403	809.405	1616.79	-1.4553	-0.0011779	-0.13168	-0.00010658	-1.587	-0.0012845	809.907	30.513	0.15296	29.701	29.619	29.772	-0.81119	NaN	NaN	NaN	14	6	3	0.960907	0.000928772	0.0115573	3.5579e-06	1	165.78	131.82	1	7051800	14235	FQHFSEALTAPVDR	_FQHFSEALTAPVDR_			LAAO
0	0	Unmodified	0	MULTI-MSMS	QEHF1_10195_DAS_20181220201403 (2)	R1	2			114;71;72	11	603.311	603.312	1204.61	-1.4116	-0.00085166	-0.16767	-0.00010116	-1.5793	-0.00095281	603.312	27.847	0.24493	27.847	27.73	27.975	0	NaN	NaN	NaN	47	17	4	0.895339	0.00203205	0.0296758	4.6226e-06	1	174.02	82.705	1	22188000	12987	FSEALTAPVDR	_FSEALTAPVDR_			LAAO
0	0	Unmodified	0	MULTI-MSMS	QEHF1_10196_DAS	R2	2			114;71;72	11	603.31	603.312	1204.61	-1.0135	-0.00061145	-0.76967	-0.00046435	-1.7832	-0.0010758	603.311	30.499	0.22343	27.86	27.746	27.97	-2.6392	NaN	NaN	NaN	31	10	4	0.567418	0.000835105	0.00505414	5.8433e-05	1	169.44	89.273	1	56112000	13244	FSEALTAPVDR	_FSEALTAPVDR_			LAAO
0	0	Unmodified	0	MULTI-MSMS	QEHF1_10197_DAS	R3	2			114;71;72	11	603.31	603.312	1204.61	-0.69095	-0.00041686	-0.99379	-0.00059956	-1.6847	-0.0010164	603.311	28.758	0.2328	27.896	27.771	28.004	-0.86206	NaN	NaN	NaN	40	12	4	0.758572	0.00221657	0.0171389	0.0021701	1	149.72	70.246	1	56076000	13058	FSEALTAPVDR	_FSEALTAPVDR_			LAAO
0	0	Unmodified	0	MULTI-MSMS	QEHF1_10195_DAS_20181220201403 (2)	R1	2			157	13	693.363	692.361	1382.71	-1.2359	-0.00085567	-0.41688	-0.00028863	-1.6528	-0.0011443	692.361	30.127	0.30154	30.127	29.973	30.275	0	NaN	NaN	NaN	33	14	3	0.593522	0.00676329	0.0957166	0.0073445	1	104.95	73.53	1	61824000	14473	FTAYAISGPTVEK	_FTAYAISGPTVEK_			PLB
0	0	Unmodified	0	MULTI-MSMS	QEHF1_10196_DAS	R2	2			157	13	692.361	692.361	1382.71	-2.5455	-0.0017624	1.4886	0.0010306	-1.0569	-0.00073173	692.362	32.554	0.39457	30.092	29.944	30.339	-2.4615	NaN	NaN	NaN	43	15	4	0.736949	0.00404639	0.041923	0.0026743	1	127.93	87.543	1	51866000	14655	FTAYAISGPTVEK	_FTAYAISGPTVEK_			PLB
0	0	Unmodified	0	MULTI-MSMS	QEHF1_10197_DAS	R3	2			157	13	692.361	692.361	1382.71	-1.5189	-0.0010516	0.82618	0.00057202	-0.69268	-0.00047958	692.362	31.084	0.41859	30.273	30.092	30.511	-0.81119	NaN	NaN	NaN	38	18	3	0.915972	0.0085727	0.0903429	0.00010238	1	152.04	88.001	1	69914000	14575	FTAYAISGPTVEK	_FTAYAISGPTVEK_			PLB
0	0	Unmodified	0	MULTI-MSMS	QEHF1_10195_DAS_20181220201403 (2)	R1	2			41	9	541.788	541.789	1081.56	-1.504	-0.00081483	0.29201	0.00015821	-1.212	-0.00065663	541.789	39.786	1.0595	39.786	39.611	40.671	7.1054e-15	NaN	NaN	NaN	322	84	6	0.979647	0.00613048	0.131957	0.0082564	4	121.99	0	1	1617100000	20816	FTSMWLGLK	_FTSMWLGLK_			CTL
0	0	Unmodified	0	MULTI-MSMS	QEHF1_10195_DAS_20181220201403 (2)	R1	2			41	9	541.788	541.789	1081.56	-1.2181	-0.00065995	0.18445	9.9934e-05	-1.0336	-0.00056002	541.789	41.144	2.6325	41.144	40.6	43.233	0	NaN	NaN	NaN	439	170	3	0.970176	0.00305641	0.0418081	0.012382	8	113.5	0	1	15271000	21457	FTSMWLGLK	_FTSMWLGLK_			CTL
0	0	Unmodified	0	MULTI-MSMS	QEHF1_10195_DAS_20181220201403 (2)	R1	2			41	9	541.788	541.789	1081.56	-1.203	-0.00065176	-0.010186	-5.5186e-06	-1.2132	-0.00065728	541.789	43.473	0.70397	43.473	43.207	43.911	0	NaN	NaN	NaN	91	40	3	0.991492	0.00103693	0.00847378	0.02509	1	98.523	0	1	6272000	22865	FTSMWLGLK	_FTSMWLGLK_			CTL
0	0	Unmodified	0	MSMS	QEHF1_10195_DAS_20181220201403 (2)	R1	2			41	9	541.788	541.789	1081.56	NaN	NaN	NaN	NaN	NaN	NaN	NaN	50.98	1	50.98	50.48	51.48	0	NaN	NaN	NaN	NaN	NaN	NaN	NaN	NaN	NaN	0.037133	1	85.064	0	1	NaN	27506	FTSMWLGLK	_FTSMWLGLK_			CTL
0	0	Unmodified	0	MULTI-MSMS	QEHF1_10196_DAS	R2	2			41	9	541.788	541.789	1081.56	-1.1462	-0.00062098	-0.012474	-6.7581e-06	-1.1586	-0.00062773	541.789	41.492	0.86695	39.83	39.584	40.451	-1.662	NaN	NaN	NaN	251	58	6	0.99143	0.00622935	0.0222303	0.014496	3	111.01	0	1	1439400000	20552	FTSMWLGLK	_FTSMWLGLK_			CTL
0	0	Unmodified	0	MULTI-MSMS	QEHF1_10196_DAS	R2	2			41	9	541.788	541.789	1081.56	-0.67974	-0.00036828	-0.11299	-6.1214e-05	-0.79273	-0.00042949	541.789	42.562	1.838	41.224	40.7	42.538	-1.338	NaN	NaN	NaN	178	88	3	0.619776	0.00209234	0.0514514	0.010188	7	116.9	0	1	14530000	20880	FTSMWLGLK	_FTSMWLGLK_			CTL
0	0	Unmodified	0	MULTI-MSMS	QEHF1_10197_DAS	R3	2			41	9	541.788	541.789	1081.56	-1.1446	-0.00062014	-0.2703	-0.00014644	-1.4149	-0.00076658	541.789	40.432	0.96574	39.86	39.619	40.585	-0.57201	NaN	NaN	NaN	316	70	7	0.980219	0.00205065	0.0231563	0.0082564	4	121.99	0	1	1584600000	20491	FTSMWLGLK	_FTSMWLGLK_			CTL
0	0	Unmodified	0	MULTI-MSMS	QEHF1_10197_DAS	R3	2			41	9	541.788	541.789	1081.56	-1.2159	-0.00065875	0.20806	0.00011273	-1.0078	-0.00054603	541.789	41.632	2.3904	41.086	40.589	42.979	-0.54568	NaN	NaN	NaN	379	150	3	0.995806	0.00561976	0.0782877	0.0082564	8	121.99	0	1	19977000	21474	FTSMWLGLK	_FTSMWLGLK_			CTL
0	0	Unmodified	0	MULTI-MSMS	QEHF1_10197_DAS	R3	2			41	9	541.788	541.789	1081.56	-1.5882	-0.00086048	0.50669	0.00027452	-1.0815	-0.00058596	541.789	43.832	0.48914	43.375	43.052	43.541	-0.45693	NaN	NaN	NaN	70	27	3	0.991301	0.00224576	0.0470316	0.014496	2	111.01	0	1	8826500	22736	FTSMWLGLK	_FTSMWLGLK_			CTL
0	0	Unmodified	0	MULTI-MSMS	QEHF1_10197_DAS	R3	2			32	11	616.374	616.374	1230.73	-1.326	-0.00081729	0.55997	0.00034515	-0.76599	-0.00047214	616.375	40.762	0.23634	40.19	40.073	40.31	-0.57201	NaN	NaN	NaN	20	10	3	0.79967	0.00092754	0.0270545	0.0089638	1	126.24	75.176	1	3784400	20768	FVVSLTSPILR	_FVVSLTSPILR_			CTL
0	0	Unmodified	0	MULTI-MSMS	QEHF1_10195_DAS_20181220201403 (2)	R1	2			114;44	9	538.227	538.228	1074.44	-0.9288	-0.00049991	-0.19955	-0.0001074	-1.1284	-0.00060731	538.227	30.69	0.29644	30.69	30.547	30.843	0	NaN	NaN	NaN	60	23	3	0.879474	0.00418872	0.120712	0.014266	1	111.28	77.482	1	35440000	14793	FWEDDGIHG	_FWEDDGIHG_			LAAO
0	0	Unmodified	0	MULTI-MSMS	QEHF1_10195_DAS_20181220201403 (2)	R1	2			114;44	11	630.785	630.786	1259.56	-0.72048	-0.00045447	-0.47037	-0.0002967	-1.1908	-0.00075117	630.786	24.82	0.3697	24.82	24.656	25.025	0	NaN	NaN	NaN	127	33	5	0.662795	0.014397	0.137254	0.018231	1	102.06	57.926	1	543380000	11057	FWEDDGIHGGK	_FWEDDGIHGGK_			LAAO
0	0	Unmodified	0	MULTI-MSMS	QEHF1_10197_DAS	R3	2			114;44	11	630.785	630.786	1259.56	-1.4138	-0.00089182	0.91994	0.00058028	-0.49389	-0.00031154	630.787	26.031	0.81093	25.127	24.819	25.63	-0.90391	NaN	NaN	NaN	170	54	5	0.884173	0.0114757	0.0985598	0.012605	2	110.14	55.505	1	340310000	11305	FWEDDGIHGGK	_FWEDDGIHGGK_			LAAO
0	0	Unmodified	0	MULTI-MSMS	QEHF1_10195_DAS_20181220201403 (2)	R1	2			71;72	8	554.264	554.265	1106.51	-2.0934	-0.0011603	1.3381	0.00074167	-0.75524	-0.0004186	554.265	28.114	0.23746	28.114	27.966	28.203	0	NaN	NaN	NaN	33	20	2	0.51194	0.00104525	0.011147	0.045303	1	104.45	43.688	1	10093000	13146	FWENENIR	_FWENENIR_			LAAO
0	0	Unmodified	0	MULTI-SECPEP	QEHF1_10197_DAS	R3	2			71;72	8	554.784	554.265	1106.51	-1.5637	-0.0008667	0.77901	0.00043178	-0.78468	-0.00043492	554.265	29.007	0.1772	28.16	28.069	28.246	-0.84618	NaN	NaN	NaN	11	9	2	NaN	NaN	NaN	0.045698	1	117.93	45.795	1	2805900	13249	FWENENIR	_FWENENIR_			LAAO
0	0	Unmodified	0	MULTI-MSMS	QEHF1_10195_DAS_20181220201403 (2)	R1	2			1;108;119;98	9	577.741	577.741	1153.47	-1.9947	-0.0011524	0.68312	0.00039466	-1.3115	-0.00075773	577.741	14.493	0.29303	14.493	14.276	14.569	1.7764e-15	NaN	NaN	NaN	30	12	4	0.373639	0.000941984	0.0216376	0.022138	1	102	55.576	1	30554000	4589	FYSNDDEHK	_FYSNDDEHK_			SVMP
0	0	Unmodified	0	MULTI-MSMS	QEHF1_10195_DAS_20181220201403 (2)	R1	2			1;108;119;98	9	577.74	577.741	1153.47	-2.4378	-0.0014084	0.60153	0.00034753	-1.8363	-0.0010609	577.742	19.157	0.52971	19.157	18.89	19.42	0	NaN	NaN	NaN	103	42	3	0.964676	0.000568004	0.00409075	0.0036505	2	134.81	76.206	1	11801000	7459	FYSNDDEHK	_FYSNDDEHK_			SVMP
0	0	Unmodified	0	MULTI-MSMS	QEHF1_10196_DAS	R2	2			1;108;119;98	9	577.74	577.741	1153.47	-4.0717	-0.0023524	2.6923	0.0015554	-1.3795	-0.00079697	577.743	23.061	0.58292	19.447	19.264	19.847	-3.6144	NaN	NaN	NaN	103	43	3	0.835628	0.00107552	0.00481854	0.01	1	117.4	72.952	1	36041000	8641	FYSNDDEHK	_FYSNDDEHK_			SVMP
0	0	Unmodified	0	MULTI-MSMS	QEHF1_10197_DAS	R3	2			1;108;119;98	9	577.74	577.741	1153.47	-1.9335	-0.0011171	2.7594	0.0015942	0.82594	0.00047718	577.742	14.823	0.30275	14.129	13.957	14.26	-0.69431	NaN	NaN	NaN	96	39	3	0.815032	0.00291541	0.00601974	0.041798	1	91.853	51.585	1	5317200	4516	FYSNDDEHK	_FYSNDDEHK_			SVMP
0	0	Unmodified	0	MULTI-MSMS	QEHF1_10197_DAS	R3	2			1;108;119;98	9	577.74	577.741	1153.47	-1.8171	-0.0010498	0.65605	0.00037903	-1.161	-0.00067077	577.741	20.572	0.59896	19.674	19.483	20.082	-0.89813	NaN	NaN	NaN	125	51	3	0.983968	0.00182236	0.00649849	0.0017548	2	148.04	100.19	1	40052000	7969	FYSNDDEHK	_FYSNDDEHK_			SVMP
0	0	Unmodified	0	MULTI-MSMS	QEHF1_10195_DAS_20181220201403 (2)	R1	2			1;108;125;6;93;94;96;97	13	745.808	745.809	1489.6	-0.9423	-0.00070278	-0.21119	-0.00015751	-1.1535	-0.00086029	745.809	27.585	0.62367	27.585	27.404	28.028	-3.5527e-15	NaN	NaN	NaN	170	51	5	0.919277	0.0256121	0.348467	5.8648e-05	2	159.83	125.07	1	203320000	12878	GADVYEAEDSCFK	_GADVYEAEDSCFK_			SVMP
0	0	Unmodified	0	MULTI-MSMS	QEHF1_10196_DAS	R2	2			1;108;125;6;93;94;96;97	13	745.807	745.809	1489.6	-1.4106	-0.0010521	0.46963	0.00035026	-0.94101	-0.00070181	745.809	30.197	0.40577	27.465	27.3	27.706	-2.7318	NaN	NaN	NaN	69	19	5	0.993482	0.00282052	0.0215494	9.6418e-05	1	153.1	126.5	1	143620000	13037	GADVYEAEDSCFK	_GADVYEAEDSCFK_			SVMP
0	0	Unmodified	0	MULTI-MSMS	QEHF1_10197_DAS	R3	2			1;108;125;6;93;94;96;97	13	745.807	745.809	1489.6	-0.67384	-0.00050256	-0.22155	-0.00016523	-0.89539	-0.00066779	745.809	28.436	0.56188	27.574	27.418	27.98	-0.86206	NaN	NaN	NaN	76	29	4	0.974674	0.00296448	0.0213013	8.5115e-05	1	155.11	123.68	1	122720000	12854	GADVYEAEDSCFK	_GADVYEAEDSCFK_			SVMP
0	0	Unmodified	0	MULTI-MSMS	QEHF1_10196_DAS	R2	2			82	11	519.277	519.278	1036.54	-1.5629	-0.00081159	-0.29703	-0.00015424	-1.8599	-0.00096583	519.278	19.366	1.014	15.705	15.133	16.147	-3.6607	NaN	NaN	NaN	302	108	4	0.812286	0.0214689	0.337427	0.0080807	2	135.83	46.132	1	59554000	6308	GAHAGLPATSR	_GAHAGLPATSR_			SVSP
0	0	Unmodified	0	MULTI-MSMS	QEHF1_10197_DAS	R3	2			82	11	519.277	519.278	1036.54	-1.1913	-0.0006186	-0.5115	-0.00026561	-1.7028	-0.00088422	519.278	16.375	0.8487	15.615	15.043	15.892	-0.76069	NaN	NaN	NaN	284	105	4	0.673519	0.0201839	0.238782	0.013576	1	108.74	40.845	1	27135000	5314	GAHAGLPATSR	_GAHAGLPATSR_			SVSP
0	0	Unmodified	1	MULTI-MSMS	QEHF1_10195_DAS_20181220201403 (2)	R1	3			143;40;42	16	561.621	561.287	1680.84	-1.2431	-0.00069774	0.061373	3.4448e-05	-1.1817	-0.00066329	561.288	17.401	0.16111	17.401	17.326	17.487	0	NaN	NaN	NaN	16	6	4	0.86604	0.00208935	0.0192501	0.00099227	1	100.43	73.328	1	15005000	6473	GAHPCGQAPKPGLYTK	_GAHPCGQAPKPGLYTK_			SVSP
0	0	Unmodified	1	MULTI-MSMS	QEHF1_10196_DAS	R2	3			143;40;42	16	561.621	561.287	1680.84	-1.5959	-0.00089573	-0.43281	-0.00024293	-2.0287	-0.0011387	561.622	21.374	0.3984	17.718	17.597	17.995	-3.6564	NaN	NaN	NaN	135	36	5	0.925055	0.00362393	0.0116718	0.023882	1	72.428	46.979	1	158410000	7468	GAHPCGQAPKPGLYTK	_GAHPCGQAPKPGLYTK_			SVSP
0	0	Unmodified	1	MULTI-MSMS	QEHF1_10196_DAS	R2	2			143;40;42	16	841.929	841.428	1680.84	-2.0856	-0.0017548	0.46298	0.00038956	-1.6226	-0.0013653	841.428	21.369	0.23799	17.712	17.628	17.866	-3.6564	NaN	NaN	NaN	92	26	4	0.922829	0.00167682	0.00516171	0.0021222	1	94.402	61.796	1	41595000	7470	GAHPCGQAPKPGLYTK	_GAHPCGQAPKPGLYTK_			SVSP
0	0	Unmodified	1	MULTI-MSMS	QEHF1_10197_DAS	R3	2			143;40;42	16	841.424	841.428	1680.84	-1.4646	-0.0012323	0.002031	1.7089e-06	-1.4626	-0.0012306	841.428	18.621	0.33701	17.768	17.611	17.948	-0.85268	NaN	NaN	NaN	109	33	4	0.823979	9.01186e-05	0.00026008	0.043895	1	64.55	48.297	1	41147000	6605	GAHPCGQAPKPGLYTK	_GAHPCGQAPKPGLYTK_			SVSP
0	0	Unmodified	1	MULTI-MSMS	QEHF1_10197_DAS	R3	3			143;40;42	16	561.287	561.287	1680.84	-1.2753	-0.00071582	-0.35783	-0.00020084	-1.6331	-0.00091667	561.287	18.622	0.46117	17.769	17.572	18.034	-0.85268	NaN	NaN	NaN	204	44	6	0.986563	0.015574	0.0274406	0.00060538	1	107.5	88.663	1	347720000	6739	GAHPCGQAPKPGLYTK	_GAHPCGQAPKPGLYTK_			SVSP
1	0	Deamidation (NQ)	1	MULTI-MSMS	QEHF1_10196_DAS	R2	2			143;40;42	16	841.919	841.92	1681.82	-1.7061	-0.0014364	0.27473	0.0002313	-1.4314	-0.0012051	841.92	21.977	0.30188	18.338	18.158	18.46	-3.6396	NaN	NaN	NaN	115	29	5	0.961517	0.000787201	0.00736141	0.0026336	1	92.925	68.543	1	22967000	7795	GAHPCGQAPKPGLYTK	_GAHPCGQ(Deamidation (NQ))APKPGLYTK_	GAHPCGQ(1)APKPGLYTK		SVSP
1	0	Deamidation (NQ)	1	MULTI-MSMS	QEHF1_10196_DAS	R2	4			143;40;42	16	421.463	421.463	1681.82	-2.2575	-0.00095145	0.41208	0.00017368	-1.8454	-0.00077777	421.464	21.958	0.31659	18.319	18.144	18.46	-3.6396	NaN	NaN	NaN	130	31	5	0.976663	0.00875371	0.0545212	0.048187	1	62.861	45.642	1	47168000	7844	GAHPCGQAPKPGLYTK	_GAHPCGQ(Deamidation (NQ))APKPGLYTK_	GAHPCGQ(1)APKPGLYTK		SVSP
1	0	Deamidation (NQ)	1	MULTI-MSMS	QEHF1_10196_DAS	R2	3			143;40;42	16	561.614	561.615	1681.82	-1.3358	-0.00075022	-0.40045	-0.0002249	-1.7363	-0.00097512	561.615	22.785	0.29208	19.171	19.012	19.304	-3.6144	NaN	NaN	NaN	108	26	5	0.642635	0.00125856	0.00264021	0.037718	1	66.982	47.304	1	78973000	8336	GAHPCGQAPKPGLYTK	_GAHPCGQ(Deamidation (NQ))APKPGLYTK_	GAHPCGQ(1)APKPGLYTK		SVSP
1	0	Deamidation (NQ)	1	MULTI-MSMS	QEHF1_10196_DAS	R2	2			143;40;42	16	842.419	841.92	1681.82	-1.8682	-0.0015728	0.76136	0.000641	-1.1068	-0.00093184	842.422	22.79	0.24683	19.175	19.032	19.279	-3.6144	NaN	NaN	NaN	71	24	4	0.484819	0.000519675	0.00185743	0.025253	1	71.888	40.394	1	18626000	8348	GAHPCGQAPKPGLYTK	_GAHPCGQ(Deamidation (NQ))APKPGLYTK_	GAHPCGQ(1)APKPGLYTK		SVSP
0	0	Unmodified	1	MULTI-MSMS	QEHF1_10197_DAS	R3	3			27	17	609.955	609.621	1825.84	-1.1488	-0.00070031	-0.82054	-0.00050022	-1.9693	-0.0012005	609.956	29.999	0.41825	29.171	28.99	29.408	-0.82887	NaN	NaN	NaN	51	22	3	0.963482	0.000654453	0.00435134	0.0005346	1	103.6	82.766	1	8874800	13867	GASATVAPDACFDFNRK	_GASATVAPDACFDFNRK_			SVMP
0	0	Unmodified	0	MULTI-MSMS	QEHF1_10195_DAS_20181220201403 (2)	R1	2			105;106;112;115;131;138;147;158;164;35;40;42;48;50;53;83;84	10	622.26	622.26	1242.5	-1.4396	-0.00089582	0.43502	0.0002707	-1.0046	-0.00062512	622.26	14.09	0.24949	14.09	13.953	14.202	0	NaN	NaN	NaN	24	9	3	0.657987	0.00157504	0.0394053	0.0059997	1	118.26	1.7427	1	13388000	4330	GDECNINEHR	_GDECNINEHR_			SVSP
0	0	Unmodified	0	MSMS	QEHF1_10196_DAS	R2	2			103;47;66	8	460.718	460.718	919.422	NaN	NaN	NaN	NaN	NaN	NaN	NaN	22.923	1	19.308	18.808	19.808	-3.6144	NaN	NaN	NaN	NaN	NaN	NaN	NaN	NaN	NaN	0.036704	1	90.777	32.172	1	NaN	8470	GDGYHMLK	_GDGYHMLK_			5'-Nase
0	0	Unmodified	0	MULTI-MSMS	QEHF1_10196_DAS	R2	3			114;44;71;72	16	592.339	592.34	1774	-1.3643	-0.00080811	0.51969	0.00030783	-0.84458	-0.00050028	592.34	41.644	0.14631	39.982	39.903	40.049	-1.662	NaN	NaN	NaN	14	6	3	0.712095	0.000374284	0.00912834	0.031081	1	69.594	40.253	1	2212300	20441	GDIVINDLSLIHQLPK	_GDIVINDLSLIHQLPK_			LAAO
0	0	Unmodified	0	MULTI-MSMS	QEHF1_10197_DAS	R3	1			45;61	8	808.415	808.42	807.413	-1.6906	-0.0013668	0.65646	0.0005307	-1.0342	-0.00083605	808.42	19.981	0.25069	19.083	18.963	19.214	-0.89813	NaN	NaN	NaN	27	14	3	0.899102	9.73636e-05	0.000765267	0.044887	1	104.75	0	1	17175000	7598	GEASFVAK	_GEASFVAK_			CTL
0	0	Unmodified	0	MULTI-MSMS	QEHF1_10195_DAS_20181220201403 (2)	R1	2			41	15	789.409	789.412	1576.81	-1.3836	-0.0010922	0.68802	0.00054313	-0.69557	-0.00054909	789.412	37.325	0.13718	37.325	37.25	37.387	0	NaN	NaN	NaN	13	6	3	0.861612	0.000495236	0.00534411	0.010948	1	78.83	44.944	1	2358200	18989	GEEAFVGQLASQTLK	_GEEAFVGQLASQTLK_			CTL
0	0	Unmodified	0	MULTI-MSMS	QEHF1_10196_DAS	R2	2			41	15	789.913	789.412	1576.81	-1.5184	-0.0011986	0.27328	0.00021573	-1.2451	-0.00098291	789.412	39.072	0.11647	37.106	37.02	37.136	-1.966	NaN	NaN	NaN	8	4	3	0.877117	0.000431912	0.00264136	0.00036226	1	124.12	83.409	1	2897000	18808	GEEAFVGQLASQTLK	_GEEAFVGQLASQTLK_			CTL
1	0	Deamidation (NQ)	0	MULTI-MSMS	QEHF1_10196_DAS	R2	2			41	15	789.904	789.904	1577.79	-1.3397	-0.0010582	1.4328	0.0011318	0.093123	7.3558e-05	789.905	40.412	0.29839	38.606	38.47	38.768	-1.8061	NaN	NaN	NaN	28	17	2	0.526058	0.000346083	0.00727901	0.032648	1	71.888	42.93	2	4251000	19689	GEEAFVGQLASQTLK	_GEEAFVGQLASQ(Deamidation (NQ))TLK_	GEEAFVGQ(0.051)LASQ(0.949)TLK		CTL
0	0	Unmodified	0	MULTI-MSMS	QEHF1_10196_DAS	R2	2			144	12	681.36	681.36	1360.71	-1.9924	-0.0013576	0.77753	0.00052978	-1.2149	-0.00082778	681.361	37.21	0.76754	35.134	34.966	35.734	-2.0754	NaN	NaN	NaN	182	49	5	0.99664	0.0396485	0.247347	1.3882e-10	1	188.99	0	1	214220000	17615	GENIYMSPIPLK	_GENIYMSPIPLK_			CRISP
0	0	Unmodified	0	MULTI-MSMS	QEHF1_10197_DAS	R3	2			144	12	681.36	681.36	1360.71	-0.97782	-0.00066625	-0.026972	-1.8378e-05	-1.0048	-0.00068463	681.361	35.887	0.95749	35.192	34.842	35.8	-0.69539	NaN	NaN	NaN	197	64	4	0.971252	0.00655223	0.0111135	8.4058e-05	2	166.69	0	1	50367000	17696	GENIYMSPIPLK	_GENIYMSPIPLK_			CRISP
0	0	Unmodified	0	MULTI-MSMS	QEHF1_10197_DAS	R3	3			3	15	580.273	579.937	1736.79	-1.3461	-0.00078064	1.6414	0.00095191	0.29534	0.00017128	580.273	34.016	0.24182	33.283	33.148	33.39	-0.73363	NaN	NaN	NaN	24	10	3	0.868488	0.00159826	0.00702873	0.0095374	1	81.632	56.183	1	6686100	16486	GESPEIAEYISDYHK	_GESPEIAEYISDYHK_			CTL
0	0	Unmodified	0	MULTI-MSMS	QEHF1_10195_DAS_20181220201403 (2)	R1	2			146;61	11	633.781	633.782	1265.55	-0.88655	-0.00056188	-0.014184	-8.9894e-06	-0.90074	-0.00057087	633.782	23.341	0.28805	23.341	23.226	23.514	0	NaN	NaN	NaN	76	34	3	0.473479	0.000418568	0.00171747	0.0032429	1	147.2	16.452	1	14242000	10183	GESQMCQALSR	_GESQMCQALSR_			CTL
0	0	Unmodified	0	MULTI-MSMS	QEHF1_10196_DAS	R2	2			146;61	11	633.781	633.782	1265.55	-2.3467	-0.0014873	0.21941	0.00013906	-2.1273	-0.0013483	633.782	26.607	0.20747	23.374	23.258	23.465	-3.2325	NaN	NaN	NaN	34	9	5	0.956	0.00408486	0.137837	4.0034e-10	1	192.92	18.896	1	84080000	10813	GESQMCQALSR	_GESQMCQALSR_			CTL
0	0	Unmodified	0	MULTI-MSMS	QEHF1_10197_DAS	R3	2			146;61	11	633.781	633.782	1265.55	-0.5694	-0.00036088	-1.4104	-0.00089387	-1.9798	-0.0012547	633.781	24.281	0.16861	23.358	23.249	23.418	-0.92266	NaN	NaN	NaN	21	6	5	1	0.00264301	0.0246614	9.6138e-16	1	208.03	18.894	1	212700000	10256	GESQMCQALSR	_GESQMCQALSR_			CTL
1	0	Deamidation (NQ)	0	MULTI-MSMS	QEHF1_10195_DAS_20181220201403 (2)	R1	2			146;61	11	634.274	634.274	1266.53	-0.95141	-0.00060346	1.1195	0.00071006	0.16807	0.0001066	634.275	24.973	0.33096	24.973	24.878	25.209	0	NaN	NaN	NaN	54	34	2	0.769461	0.000414589	0.00195382	5.2338e-10	1	188.66	16.446	2	4516900	11205	GESQMCQALSR	_GESQ(Deamidation (NQ))MCQALSR_	GESQ(1)MCQALSR		CTL
1	0	Deamidation (NQ)	0	MULTI-MSMS	QEHF1_10195_DAS_20181220201403 (2)	R1	2			146;61	11	634.273	634.274	1266.53	-0.96346	-0.00061109	-0.42343	-0.00026857	-1.3869	-0.00087967	634.274	26.719	0.18728	26.719	26.633	26.821	0	NaN	NaN	NaN	43	15	4	0.634897	0.000971086	0.0109865	0.0089632	1	126.07	16.353	2	7317800	12289	GESQMCQALSR	_GESQMCQ(Deamidation (NQ))ALSR_	GESQ(0.001)MCQ(0.999)ALSR		CTL
1	0	Deamidation (NQ)	0	MULTI-MSMS	QEHF1_10196_DAS	R2	2			146;61	11	634.273	634.274	1266.53	-1.4819	-0.00093991	0.22241	0.00014107	-1.2595	-0.00079884	634.274	28.184	0.22934	25.246	25.148	25.377	-2.938	NaN	NaN	NaN	25	10	3	0.436926	0.00156372	0.0153821	0.0089471	1	121.73	16.212	2	36905000	11778	GESQMCQALSR	_GESQ(Deamidation (NQ))MCQALSR_	GESQ(1)MCQALSR		CTL
2	0	2 Deamidation (NQ)	0	MULTI-MSMS	QEHF1_10195_DAS_20181220201403 (2)	R1	2			146;61	11	634.766	634.766	1267.52	-1.4403	-0.00091425	1.2182	0.00077324	-0.22214	-0.00014101	634.767	26.123	0.19311	26.123	26.044	26.237	3.5527e-15	NaN	NaN	NaN	30	17	3	0.719231	0.000562443	0.00539839	0.0089802	1	130.66	14.605	1	7071500	11928	GESQMCQALSR	_GESQ(Deamidation (NQ))MCQ(Deamidation (NQ))ALSR_	GESQ(1)MCQ(1)ALSR		CTL
2	0	2 Deamidation (NQ)	0	MULTI-MSMS	QEHF1_10196_DAS	R2	2			146;61	11	635.266	634.766	1267.52	-1.7214	-0.0010927	-0.69945	-0.00044399	-2.4208	-0.0015366	634.766	29.055	0.22686	26.226	26.117	26.344	-2.8286	NaN	NaN	NaN	24	12	3	0.579742	0.000708346	0.00440702	0.0032429	1	147.2	16.452	1	7957400	12331	GESQMCQALSR	_GESQ(Deamidation (NQ))MCQ(Deamidation (NQ))ALSR_	GESQ(1)MCQ(1)ALSR		CTL
2	0	2 Deamidation (NQ)	0	MULTI-MSMS	QEHF1_10196_DAS	R2	2			146;61	11	634.765	634.766	1267.52	-1.9156	-0.0012159	1.1654	0.00073977	-0.75016	-0.00047617	634.767	30.804	0.22454	28.165	28.045	28.269	-2.6392	NaN	NaN	NaN	14	10	2	0.637208	0.000328366	0.00214425	0.042336	1	93.098	9.9307	1	4466500	13473	GESQMCQALSR	_GESQ(Deamidation (NQ))MCQ(Deamidation (NQ))ALSR_	GESQ(1)MCQ(1)ALSR		CTL
0	0	Unmodified	0	MULTI-MSMS	QEHF1_10195_DAS_20181220201403 (2)	R1	2			11;13	13	725.875	725.875	1449.74	-2.2823	-0.0016567	1.884	0.0013676	-0.39829	-0.00028911	725.876	40.026	0.40753	40.026	39.917	40.325	0	NaN	NaN	NaN	54	26	3	0.62567	0.000988326	0.0232572	0.0090555	1	97.163	62.47	1	5295500	20724	GETDFVVNLVTEK	_GETDFVVNLVTEK_			CTL
0	0	Unmodified	0	MULTI-MSMS	QEHF1_10197_DAS	R3	2			11;13	13	725.874	725.875	1449.74	-1.6912	-0.0012276	0.82594	0.00059953	-0.86525	-0.00062806	725.876	40.643	0.27381	40.071	39.964	40.237	-0.57201	NaN	NaN	NaN	46	16	4	0.844192	0.000895025	0.0149019	5.2194e-05	1	160.98	113.42	1	9043600	20667	GETDFVVNLVTEK	_GETDFVVNLVTEK_			CTL
0	0	Unmodified	0	MULTI-MSMS	QEHF1_10197_DAS	R3	2			11;13	10	523.747	523.749	1045.48	-1.3848	-0.00072526	-0.7426	-0.00038893	-2.1273	-0.0011142	523.748	26.718	0.20669	25.827	25.728	25.935	-0.89128	NaN	NaN	NaN	23	13	2	0.959399	0.000706957	0.00319019	0.031173	1	94.262	61.907	1	14137000	11765	GGHLVSFQSD	_GGHLVSFQSD_			CTL
0	0	Unmodified	0	MULTI-MSMS	QEHF1_10195_DAS_20181220201403 (2)	R1	2			11;13	23	1239.62	1239.61	2477.21	-1.4019	-0.0017378	2.5352	0.0031427	1.1333	0.0014049	1240.12	42.039	0.28057	42.039	41.921	42.202	0	NaN	NaN	NaN	33	13	3	0.916094	0.000898719	0.0152018	1.2689e-41	2	208.43	40.185	1	4201100	21956	GGHLVSFQSDGETDFVVNLVTEK	_GGHLVSFQSDGETDFVVNLVTEK_			CTL
0	0	Unmodified	0	MULTI-MSMS	QEHF1_10195_DAS_20181220201403 (2)	R1	3			11;13	23	826.74	826.743	2477.21	-1.8017	-0.0014895	-2.2479	-0.0018584	-4.0495	-0.0033479	827.076	46.176	0.33315	46.176	46.037	46.37	0	NaN	NaN	NaN	58	25	3	0.313387	0.000689733	0.00501914	0.01902	1	59.918	18.468	1	6799900	24556	GGHLVSFQSDGETDFVVNLVTEK	_GGHLVSFQSDGETDFVVNLVTEK_			CTL
0	0	Unmodified	0	MULTI-MSMS	QEHF1_10195_DAS_20181220201403 (2)	R1	3			11;13	23	827.072	826.743	2477.21	-1.2573	-0.0010395	-1.0905	-0.00090159	-2.3478	-0.001941	827.409	46.811	0.094492	46.811	46.791	46.886	0	NaN	NaN	NaN	13	8	2	0.538757	0.00101087	0.00627086	0.027665	1	58.952	14.32	1	10688000	24977	GGHLVSFQSDGETDFVVNLVTEK	_GGHLVSFQSDGETDFVVNLVTEK_			CTL
0	0	Unmodified	0	MULTI-MSMS	QEHF1_10195_DAS_20181220201403 (2)	R1	3			11;13	23	827.409	826.743	2477.21	-0.16786	-0.00013878	-1.2376	-0.0010232	-1.4054	-0.0011619	827.41	47.971	0.30716	47.971	47.825	48.132	0	NaN	NaN	NaN	81	24	5	0.123466	0.000228897	0.0105737	0.0079804	1	68.88	14.658	1	5487500	25630	GGHLVSFQSDGETDFVVNLVTEK	_GGHLVSFQSDGETDFVVNLVTEK_			CTL
0	0	Unmodified	0	MULTI-MSMS	QEHF1_10195_DAS_20181220201403 (2)	R1	3			11;13	23	827.076	826.743	2477.21	-1.9132	-0.0015817	-0.75379	-0.00062319	-2.667	-0.0022049	827.077	48.468	0.46088	48.468	48.221	48.682	0	NaN	NaN	NaN	97	33	4	0.493234	0.00064756	0.00687138	0.00080717	1	92.95	23.552	1	5681500	25894	GGHLVSFQSDGETDFVVNLVTEK	_GGHLVSFQSDGETDFVVNLVTEK_			CTL
0	0	Unmodified	0	MULTI-MSMS	QEHF1_10195_DAS_20181220201403 (2)	R1	3			11;13	23	827.412	826.743	2477.21	-1.7473	-0.0014446	0.3247	0.00026844	-1.4226	-0.0011761	827.078	51.402	0.6354	51.402	51.02	51.655	7.1054e-15	NaN	NaN	NaN	141	41	5	0.704903	0.00161878	0.0040612	0.0019801	1	79.942	22.136	1	7842500	27692	GGHLVSFQSDGETDFVVNLVTEK	_GGHLVSFQSDGETDFVVNLVTEK_			CTL
0	0	Unmodified	0	MULTI-MSMS	QEHF1_10195_DAS_20181220201403 (2)	R1	3			11;13	23	827.077	826.743	2477.21	-1.6979	-0.0014037	2.1909	0.0018113	0.49299	0.00040758	827.079	51.851	1.0318	51.851	51.643	52.674	0	NaN	NaN	NaN	113	79	2	0.280104	0.00161781	0.0359211	0.0013836	2	86.557	22.935	1	7931700	28446	GGHLVSFQSDGETDFVVNLVTEK	_GGHLVSFQSDGETDFVVNLVTEK_			CTL
0	0	Unmodified	0	MULTI-MSMS	QEHF1_10195_DAS_20181220201403 (2)	R1	3			11;13	23	827.078	826.743	2477.21	-1.1026	-0.00091155	0.26807	0.00022162	-0.83451	-0.00068993	827.078	53.454	1.0979	53.454	52.674	53.772	0	NaN	NaN	NaN	247	86	5	0.624884	0.00341865	0.00721526	0.00091734	1	91.729	20.201	1	12421000	29077	GGHLVSFQSDGETDFVVNLVTEK	_GGHLVSFQSDGETDFVVNLVTEK_			CTL
0	0	Unmodified	0	MULTI-MSMS	QEHF1_10195_DAS_20181220201403 (2)	R1	3			11;13	23	827.076	826.743	2477.21	-1.3588	-0.0011234	-1.0441	-0.00086323	-2.403	-0.0019866	827.409	55.241	0.99011	55.241	54.794	55.784	-7.1054e-15	NaN	NaN	NaN	350	103	5	0.665012	0.00366952	0.0662246	3.7583e-06	2	118.16	27.692	1	13707000	29978	GGHLVSFQSDGETDFVVNLVTEK	_GGHLVSFQSDGETDFVVNLVTEK_			CTL
0	0	Unmodified	0	MULTI-MSMS	QEHF1_10195_DAS_20181220201403 (2)	R1	3			11;13	23	827.076	826.743	2477.21	-1.3659	-0.0011293	-0.81629	-0.00067486	-2.1822	-0.0018041	827.078	55.89	0.30697	55.89	55.775	56.082	0	NaN	NaN	NaN	106	26	5	0.423631	0.00223917	0.0346838	0.00033261	1	101.29	23.999	1	10140000	30591	GGHLVSFQSDGETDFVVNLVTEK	_GGHLVSFQSDGETDFVVNLVTEK_			CTL
0	0	Unmodified	0	MULTI-MSMS	QEHF1_10195_DAS_20181220201403 (2)	R1	3			11;13	23	827.076	826.743	2477.21	-1.2093	-0.00099979	-0.55178	-0.00045618	-1.7611	-0.001456	827.409	56.315	0.093315	56.315	56.285	56.378	0	NaN	NaN	NaN	44	9	5	0.751252	0.00478122	0.0800947	0.0012454	1	88.09	23.22	1	9621400	30810	GGHLVSFQSDGETDFVVNLVTEK	_GGHLVSFQSDGETDFVVNLVTEK_			CTL
0	0	Unmodified	0	MULTI-MSMS	QEHF1_10195_DAS_20181220201403 (2)	R1	3			11;13	23	827.077	826.743	2477.21	-1.1259	-0.00093081	-0.70646	-0.00058406	-1.8323	-0.0015149	827.078	57.192	0.28647	57.192	57.11	57.397	0	NaN	NaN	NaN	118	26	5	0.738567	0.00418612	0.0338424	0.00010394	1	111.13	23.097	1	11771000	31298	GGHLVSFQSDGETDFVVNLVTEK	_GGHLVSFQSDGETDFVVNLVTEK_			CTL
0	0	Unmodified	0	MULTI-MSMS	QEHF1_10195_DAS_20181220201403 (2)	R1	3			11;13	23	827.077	826.743	2477.21	-1.5498	-0.0012813	0.91901	0.00075978	-0.63084	-0.00052154	827.079	57.42	0.073309	57.42	57.386	57.459	0	NaN	NaN	NaN	31	7	5	0.690622	0.00419572	0.0547247	1.4972e-06	1	127.5	32.299	1	8661000	31462	GGHLVSFQSDGETDFVVNLVTEK	_GGHLVSFQSDGETDFVVNLVTEK_			CTL
0	0	Unmodified	0	MULTI-MSMS	QEHF1_10195_DAS_20181220201403 (2)	R1	3			11;13	23	827.076	826.743	2477.21	-2.2333	-0.0018463	-0.38087	-0.00031488	-2.6141	-0.0021612	827.077	57.711	0.16038	57.711	57.606	57.767	0	NaN	NaN	NaN	40	26	3	0.701686	0.00145629	0.00133828	0.00015444	1	108.96	29.323	1	14076000	31608	GGHLVSFQSDGETDFVVNLVTEK	_GGHLVSFQSDGETDFVVNLVTEK_			CTL
0	0	Unmodified	0	MULTI-MSMS	QEHF1_10195_DAS_20181220201403 (2)	R1	3			11;13	23	827.078	826.743	2477.21	-1.9066	-0.0015763	-0.93647	-0.00077422	-2.8431	-0.0023505	827.077	58.044	0.22317	58.044	57.91	58.133	-7.1054e-15	NaN	NaN	NaN	65	30	3	0.491314	0.000931093	0.00104734	0.00035811	1	100.19	35.317	1	12885000	31764	GGHLVSFQSDGETDFVVNLVTEK	_GGHLVSFQSDGETDFVVNLVTEK_			CTL
0	0	Unmodified	0	MULTI-MSMS	QEHF1_10195_DAS_20181220201403 (2)	R1	3			11;13	23	827.077	826.743	2477.21	-1.3066	-0.0010802	-1.2463	-0.0010304	-2.5529	-0.0021106	827.077	61.622	0.27562	61.622	61.53	61.806	0	NaN	NaN	NaN	45	23	2	0.476439	0.00344884	0.0438134	0.00015444	1	108.96	29.323	1	14566000	34030	GGHLVSFQSDGETDFVVNLVTEK	_GGHLVSFQSDGETDFVVNLVTEK_			CTL
0	0	Unmodified	0	MULTI-MSMS	QEHF1_10195_DAS_20181220201403 (2)	R1	3			11;13	23	827.077	826.743	2477.21	-1.4575	-0.001205	-1.1809	-0.00097631	-2.6384	-0.0021813	827.41	61.913	1.3634	61.913	61.795	63.159	0	NaN	NaN	NaN	212	124	2	0.545342	0.00366236	0.0493305	1.9265e-06	4	125.73	33.214	1	19109000	34358	GGHLVSFQSDGETDFVVNLVTEK	_GGHLVSFQSDGETDFVVNLVTEK_			CTL
0	0	Unmodified	0	MULTI-MSMS	QEHF1_10195_DAS_20181220201403 (2)	R1	3			11;13	23	827.076	826.743	2477.21	-1.1714	-0.00096846	-0.77388	-0.0006398	-1.9453	-0.0016083	827.077	63.278	1.3087	63.278	62.783	64.091	0	NaN	NaN	NaN	388	119	5	0.769396	0.00422556	0.051082	1.9265e-06	5	125.73	39.105	1	14862000	35336	GGHLVSFQSDGETDFVVNLVTEK	_GGHLVSFQSDGETDFVVNLVTEK_			CTL
0	0	Unmodified	0	MULTI-MSMS	QEHF1_10195_DAS_20181220201403 (2)	R1	3			11;13	23	827.077	826.743	2477.21	-1.302	-0.0010764	-0.78598	-0.00064981	-2.088	-0.0017262	827.077	64.683	0.87231	64.683	64.29	65.162	0	NaN	NaN	NaN	320	92	5	0.325373	0.00266964	0.0676022	1.8564e-06	4	126.02	36.844	1	11561000	36112	GGHLVSFQSDGETDFVVNLVTEK	_GGHLVSFQSDGETDFVVNLVTEK_			CTL
0	0	Unmodified	0	MULTI-MSMS	QEHF1_10195_DAS_20181220201403 (2)	R1	3			11;13	23	827.077	826.743	2477.21	-1.5261	-0.0012617	-0.50682	-0.00041901	-2.033	-0.0016807	827.078	65.201	0.26246	65.201	65.155	65.418	0	NaN	NaN	NaN	121	28	5	0.804638	0.00626139	0.0627319	0.00015236	1	109.05	29.413	1	11312000	36267	GGHLVSFQSDGETDFVVNLVTEK	_GGHLVSFQSDGETDFVVNLVTEK_			CTL
0	0	Unmodified	0	MULTI-MSMS	QEHF1_10195_DAS_20181220201403 (2)	R1	3			11;13	23	827.077	826.743	2477.21	-1.7451	-0.0014427	0.73028	0.00060375	-1.0148	-0.00083898	827.078	65.45	0.68823	65.45	65.418	66.106	0	NaN	NaN	NaN	133	78	2	0.59802	0.00408391	0.0482226	3.7583e-06	2	118.16	31.564	1	11116000	36417	GGHLVSFQSDGETDFVVNLVTEK	_GGHLVSFQSDGETDFVVNLVTEK_			CTL
0	0	Unmodified	0	MULTI-MSMS	QEHF1_10195_DAS_20181220201403 (2)	R1	3			11;13	23	827.076	826.743	2477.21	-1.7842	-0.001475	-0.69704	-0.00057628	-2.4812	-0.0020513	827.078	66.276	1.5222	66.276	65.409	66.931	0	NaN	NaN	NaN	547	189	5	0.807599	0.00570531	0.0334169	0.00028668	3	103.26	29.216	1	9872400	36734	GGHLVSFQSDGETDFVVNLVTEK	_GGHLVSFQSDGETDFVVNLVTEK_			CTL
0	0	Unmodified	0	MULTI-MSMS	QEHF1_10195_DAS_20181220201403 (2)	R1	3			11;13	23	827.075	826.743	2477.21	-1.5041	-0.0012435	-1.4412	-0.0011915	-2.9453	-0.002435	827.076	66.841	0.17421	66.841	66.77	66.944	0	NaN	NaN	NaN	41	27	2	0.369496	0.000423047	0.001905	0.010004	1	65.454	18.621	1	3882700	37156	GGHLVSFQSDGETDFVVNLVTEK	_GGHLVSFQSDGETDFVVNLVTEK_			CTL
0	0	Unmodified	0	MULTI-MSMS	QEHF1_10195_DAS_20181220201403 (2)	R1	3			11;13	23	827.075	826.743	2477.21	-1.2303	-0.0010171	-0.75519	-0.00062435	-1.9854	-0.0016415	827.077	67.438	0.65722	67.438	66.992	67.649	0	NaN	NaN	NaN	326	82	5	0.877523	0.00397252	0.00569324	0.00015236	2	109.05	28.068	1	7049400	37422	GGHLVSFQSDGETDFVVNLVTEK	_GGHLVSFQSDGETDFVVNLVTEK_			CTL
0	0	Unmodified	0	MULTI-MSMS	QEHF1_10195_DAS_20181220201403 (2)	R1	3			11;13	23	827.077	826.743	2477.21	-1.1635	-0.00096194	-0.098637	-8.1547e-05	-1.2622	-0.0010435	827.078	67.806	1.4389	67.806	67.564	69.003	0	NaN	NaN	NaN	512	230	5	0.575739	0.00419767	0.065957	0.0014925	3	85.35	30.678	1	7040300	37805	GGHLVSFQSDGETDFVVNLVTEK	_GGHLVSFQSDGETDFVVNLVTEK_			CTL
0	0	Unmodified	0	MULTI-SECPEP	QEHF1_10195_DAS_20181220201403 (2)	R1	3			11;13	23	826.656	826.743	2477.21	-1.3423	-0.0011098	-0.89391	-0.00073903	-2.2363	-0.0018488	827.078	57.052	0.11568	57.052	57.002	57.118	-7.1054e-15	NaN	NaN	NaN	59	12	5	0.219593	0.00113953	0.0176943	0.018427	1	67.413	18.307	1	8421100	31230	GGHLVSFQSDGETDFVVNLVTEK	_GGHLVSFQSDGETDFVVNLVTEK_			CTL
0	0	Unmodified	0	MULTI-MSMS	QEHF1_10196_DAS	R2	3			11;13	23	827.077	826.743	2477.21	-0.41064	-0.0003395	-0.1212	-0.0001002	-0.53184	-0.0004397	827.077	43.163	0.5974	41.825	41.629	42.226	-1.338	NaN	NaN	NaN	118	28	5	0.823349	0.00261298	0.015235	1.9265e-06	1	125.73	30.524	1	40875000	21321	GGHLVSFQSDGETDFVVNLVTEK	_GGHLVSFQSDGETDFVVNLVTEK_			CTL
0	0	Unmodified	0	MULTI-MSMS	QEHF1_10196_DAS	R2	2			11;13	23	1240.11	1239.61	2477.21	-1.0238	-0.0012691	-0.18119	-0.00022461	-1.205	-0.0014937	1240.11	43.231	0.36706	41.893	41.729	42.096	-1.338	NaN	NaN	NaN	55	17	4	0.964156	0.000925779	0.0264313	1.1742e-41	1	209.67	22.821	1	2689800	21405	GGHLVSFQSDGETDFVVNLVTEK	_GGHLVSFQSDGETDFVVNLVTEK_			CTL
0	0	Unmodified	0	MULTI-MSMS	QEHF1_10196_DAS	R2	3			11;13	23	827.082	826.743	2477.21	-0.62275	-0.00051486	1.5167	0.0012539	0.89398	0.00073909	827.079	43.718	0.41796	42.459	42.248	42.666	-1.2591	NaN	NaN	NaN	63	18	5	0.834948	0.00508496	0.0835734	2.7138e-06	1	122.47	35.413	1	16844000	21713	GGHLVSFQSDGETDFVVNLVTEK	_GGHLVSFQSDGETDFVVNLVTEK_			CTL
0	0	Unmodified	0	MULTI-MSMS	QEHF1_10196_DAS	R2	3			11;13	23	827.076	826.743	2477.21	-0.82966	-0.00068592	-0.63578	-0.00052562	-1.4654	-0.0012115	827.41	44.008	0.86533	42.749	42.573	43.438	-1.2591	NaN	NaN	NaN	195	45	5	0.792689	0.00255998	0.0396584	1.9265e-06	3	125.73	37.138	1	19981000	22059	GGHLVSFQSDGETDFVVNLVTEK	_GGHLVSFQSDGETDFVVNLVTEK_			CTL
0	0	Unmodified	0	MULTI-MSMS	QEHF1_10196_DAS	R2	3			11;13	23	827.076	826.743	2477.21	-2.6014	-0.0021507	0.32933	0.00027227	-2.272	-0.0018784	827.077	45.002	0.47818	43.834	43.504	43.982	-1.1676	NaN	NaN	NaN	51	38	2	0.712239	0.000564489	0.00261349	0.00082144	1	92.792	30.829	1	10964000	22556	GGHLVSFQSDGETDFVVNLVTEK	_GGHLVSFQSDGETDFVVNLVTEK_			CTL
0	0	Unmodified	0	MULTI-MSMS	QEHF1_10196_DAS	R2	3			11;13	23	827.08	826.743	2477.21	-1.0528	-0.00087036	1.0736	0.00088762	0.020883	1.7265e-05	827.078	46.021	0.44212	44.883	44.555	44.997	-1.1381	NaN	NaN	NaN	37	21	2	0.648799	0.00118825	0.0166206	0.0002249	1	105.92	27.6	1	6729600	23071	GGHLVSFQSDGETDFVVNLVTEK	_GGHLVSFQSDGETDFVVNLVTEK_			CTL
0	0	Unmodified	0	MULTI-MSMS	QEHF1_10196_DAS	R2	3			11;13	23	827.076	826.743	2477.21	-1.3794	-0.0011404	0.96226	0.00079554	-0.41719	-0.00034491	827.078	46.687	1.0368	45.572	44.986	46.023	-1.115	NaN	NaN	NaN	102	54	2	0.763378	0.00163222	0.0235788	0.00034481	1	100.76	23.473	1	7919200	23328	GGHLVSFQSDGETDFVVNLVTEK	_GGHLVSFQSDGETDFVVNLVTEK_			CTL
0	0	Unmodified	0	MULTI-MSMS	QEHF1_10196_DAS	R2	3			11;13	23	827.072	826.743	2477.21	-1.7807	-0.0014722	-3.7719	-0.0031184	-5.5526	-0.0045906	827.076	47.487	0.54546	46.39	46.041	46.586	-1.0971	NaN	NaN	NaN	96	32	4	0.928312	0.00287971	0.0196186	0.00039257	2	98.703	29.854	1	8556600	24124	GGHLVSFQSDGETDFVVNLVTEK	_GGHLVSFQSDGETDFVVNLVTEK_			CTL
0	0	Unmodified	0	MULTI-MSMS	QEHF1_10196_DAS	R2	3			11;13	23	826.74	826.743	2477.21	-1.7352	-0.0014346	-3.064	-0.0025331	-4.7992	-0.0039677	827.075	48.061	0.34659	46.964	46.757	47.104	-1.0971	NaN	NaN	NaN	30	23	2	0.627183	0.000886454	0.011591	0.0031581	1	77.045	19.219	1	6556900	24483	GGHLVSFQSDGETDFVVNLVTEK	_GGHLVSFQSDGETDFVVNLVTEK_			CTL
0	0	Unmodified	0	MULTI-MSMS	QEHF1_10196_DAS	R2	3			11;13	23	827.074	826.743	2477.21	-0.73467	-0.00060738	1.0679	0.00088284	0.33319	0.00027546	827.078	48.303	0.46807	47.221	47.046	47.514	-1.0824	NaN	NaN	NaN	67	25	4	0.874298	0.000883791	0.00929565	0.0013836	1	86.557	17.159	1	4267400	24656	GGHLVSFQSDGETDFVVNLVTEK	_GGHLVSFQSDGETDFVVNLVTEK_			CTL
0	0	Unmodified	0	MULTI-MSMS	QEHF1_10196_DAS	R2	3			11;13	23	827.406	826.743	2477.21	-1.4293	-0.0011817	-1.2342	-0.0010204	-2.6636	-0.0022021	826.742	49.392	0.41135	48.322	48.157	48.568	-1.0698	NaN	NaN	NaN	55	24	3	0.607502	0.000879349	0.00765994	0.011696	1	62.589	22.453	1	4699800	25363	GGHLVSFQSDGETDFVVNLVTEK	_GGHLVSFQSDGETDFVVNLVTEK_			CTL
0	0	Unmodified	0	MULTI-MSMS	QEHF1_10196_DAS	R2	3			11;13	23	827.074	826.743	2477.21	-1.7441	-0.0014419	0.18487	0.00015284	-1.5592	-0.0012891	827.078	50.456	0.41603	49.398	49.259	49.675	-1.0582	NaN	NaN	NaN	53	21	4	0.711349	0.00132383	0.00806481	0.01264	1	60.991	17.815	1	4156600	25957	GGHLVSFQSDGETDFVVNLVTEK	_GGHLVSFQSDGETDFVVNLVTEK_			CTL
0	0	Unmodified	0	MULTI-MSMS	QEHF1_10196_DAS	R2	3			11;13	23	827.077	826.743	2477.21	-0.68612	-0.00056725	0.5402	0.0004466	-0.14593	-0.00012065	827.078	53.749	1.339	52.728	52.01	53.349	-1.0214	NaN	NaN	NaN	166	77	3	0.774751	0.00192154	0.0103368	0.00067074	4	94.463	28.152	1	5882800	27779	GGHLVSFQSDGETDFVVNLVTEK	_GGHLVSFQSDGETDFVVNLVTEK_			CTL
0	0	Unmodified	0	MULTI-MSMS	QEHF1_10196_DAS	R2	3			11;13	23	827.08	826.743	2477.21	-0.79561	-0.00065776	1.293	0.001069	0.49744	0.00041125	827.079	54.628	0.19367	53.628	53.546	53.74	-1.0003	NaN	NaN	NaN	63	14	5	0.683945	0.00249127	0.0209548	0.0020673	1	78.975	26.806	1	4821900	28470	GGHLVSFQSDGETDFVVNLVTEK	_GGHLVSFQSDGETDFVVNLVTEK_			CTL
0	0	Unmodified	0	MULTI-MSMS	QEHF1_10196_DAS	R2	3			11;13	23	827.078	826.743	2477.21	-1.1118	-0.00091921	0.49257	0.00040723	-0.61928	-0.00051198	827.079	54.837	0.38878	53.837	53.74	54.128	-1.0003	NaN	NaN	NaN	119	30	4	0.846675	0.00319506	0.0277871	0.0035288	1	76.417	25.388	1	5831400	28673	GGHLVSFQSDGETDFVVNLVTEK	_GGHLVSFQSDGETDFVVNLVTEK_			CTL
0	0	Unmodified	0	MULTI-MSMS	QEHF1_10196_DAS	R2	3			11;13	23	827.078	826.743	2477.21	-0.76822	-0.00063512	-0.19914	-0.00016464	-0.96737	-0.00079976	827.078	55.256	0.45173	54.255	54.122	54.574	-1.0003	NaN	NaN	NaN	106	40	3	0.886473	0.0025517	0.0260276	0.00093047	2	91.583	21.21	1	6782400	28987	GGHLVSFQSDGETDFVVNLVTEK	_GGHLVSFQSDGETDFVVNLVTEK_			CTL
0	0	Unmodified	0	MULTI-MSMS	QEHF1_10196_DAS	R2	3			11;13	23	827.077	826.743	2477.21	-0.67864	-0.00056106	-0.31394	-0.00025955	-0.99258	-0.00082061	826.745	55.725	0.10436	54.737	54.698	54.803	-0.9877	NaN	NaN	NaN	30	9	4	0.843786	0.0037421	0.0479013	0.0013143	1	87.326	15.791	1	5689500	29141	GGHLVSFQSDGETDFVVNLVTEK	_GGHLVSFQSDGETDFVVNLVTEK_			CTL
0	0	Unmodified	0	MULTI-MSMS	QEHF1_10196_DAS	R2	3			11;13	23	827.079	826.743	2477.21	-0.58778	-0.00048594	-0.54249	-0.0004485	-1.1303	-0.00093444	827.078	56.063	0.63218	55.075	54.949	55.581	-0.9877	NaN	NaN	NaN	144	53	3	0.807666	0.00480192	0.0531063	0.00032282	3	101.71	27.659	1	9863600	29290	GGHLVSFQSDGETDFVVNLVTEK	_GGHLVSFQSDGETDFVVNLVTEK_			CTL
0	0	Unmodified	0	MULTI-MSMS	QEHF1_10196_DAS	R2	3			11;13	23	827.077	826.743	2477.21	-1.3771	-0.0011385	-1.2265	-0.001014	-2.6036	-0.0021525	827.078	57.34	0.65682	56.384	55.785	56.442	-0.95615	NaN	NaN	NaN	176	62	4	0.970151	0.00298008	0.0317229	0.012671	1	60.939	14.371	1	6835400	29927	GGHLVSFQSDGETDFVVNLVTEK	_GGHLVSFQSDGETDFVVNLVTEK_			CTL
0	0	Unmodified	0	MULTI-MSMS	QEHF1_10196_DAS	R2	3			11;13	23	827.078	826.743	2477.21	-1.4009	-0.0011582	-0.55007	-0.00045476	-1.9509	-0.0016129	827.077	57.745	0.74086	56.789	56.581	57.322	-0.95615	NaN	NaN	NaN	207	76	4	0.734628	0.00151981	0.00460264	0.0015455	2	84.762	23.059	1	13561000	30533	GGHLVSFQSDGETDFVVNLVTEK	_GGHLVSFQSDGETDFVVNLVTEK_			CTL
0	0	Unmodified	0	MULTI-MSMS	QEHF1_10196_DAS	R2	3			11;13	23	827.078	826.743	2477.21	-1.1997	-0.00099183	0.99323	0.00082114	-0.20646	-0.00017069	827.078	58.723	0.67656	57.806	57.329	58.005	-0.91722	NaN	NaN	NaN	127	72	2	0.483276	0.00143427	0.0121549	0.00015236	3	109.05	28.068	1	9869000	30891	GGHLVSFQSDGETDFVVNLVTEK	_GGHLVSFQSDGETDFVVNLVTEK_			CTL
0	0	Unmodified	0	MULTI-MSMS	QEHF1_10196_DAS	R2	3			11;13	23	827.08	826.743	2477.21	-0.44776	-0.00037018	0.066192	5.4724e-05	-0.38157	-0.00031546	827.078	59.673	0.12357	58.778	58.755	58.878	-0.89513	NaN	NaN	NaN	56	12	5	0.817517	0.00526286	0.0541321	0.00035811	1	100.19	27.416	1	6960100	31503	GGHLVSFQSDGETDFVVNLVTEK	_GGHLVSFQSDGETDFVVNLVTEK_			CTL
0	0	Unmodified	0	MULTI-MSMS	QEHF1_10196_DAS	R2	3			11;13	23	827.078	826.743	2477.21	-0.32163	-0.00026591	-0.49889	-0.00041245	-0.82052	-0.00067836	827.077	59.939	0.17924	59.043	58.982	59.161	-0.89513	NaN	NaN	NaN	80	21	4	0.896811	0.00475315	0.0511464	0.00080217	1	93.006	20.235	1	8411500	31647	GGHLVSFQSDGETDFVVNLVTEK	_GGHLVSFQSDGETDFVVNLVTEK_			CTL
0	0	Unmodified	0	MULTI-MSMS	QEHF1_10196_DAS	R2	3			11;13	23	827.077	826.743	2477.21	-0.32517	-0.00026883	0.3155	0.00026084	-0.0096659	-7.9912e-06	827.078	60.141	0.15119	59.246	59.161	59.312	-0.89513	NaN	NaN	NaN	51	16	5	0.889326	0.00407919	0.0481891	0.0012454	1	88.09	17.637	1	4935700	31795	GGHLVSFQSDGETDFVVNLVTEK	_GGHLVSFQSDGETDFVVNLVTEK_			CTL
0	0	Unmodified	0	MULTI-MSMS	QEHF1_10196_DAS	R2	3			11;13	23	827.078	826.743	2477.21	-0.31783	-0.00026277	-0.23454	-0.00019391	-0.55237	-0.00045667	827.078	60.413	0.1072	59.544	59.522	59.629	-0.86884	NaN	NaN	NaN	41	14	4	0.848365	0.00360903	0.0425513	0.00010394	1	111.13	32.72	1	7237200	31941	GGHLVSFQSDGETDFVVNLVTEK	_GGHLVSFQSDGETDFVVNLVTEK_			CTL
0	0	Unmodified	0	MULTI-MSMS	QEHF1_10196_DAS	R2	3			11;13	23	827.411	826.743	2477.21	-0.31473	-0.0002602	-0.37599	-0.00031084	-0.69071	-0.00057104	827.41	60.683	0.069302	59.814	59.786	59.856	-0.86884	NaN	NaN	NaN	32	8	4	0.85403	0.00527485	0.0795181	0.00080717	1	92.95	32.186	1	7943500	32088	GGHLVSFQSDGETDFVVNLVTEK	_GGHLVSFQSDGETDFVVNLVTEK_			CTL
0	0	Unmodified	0	MULTI-MSMS	QEHF1_10196_DAS	R2	3			11;13	23	827.078	826.743	2477.21	-0.37634	-0.00031114	0.034599	2.8605e-05	-0.34174	-0.00028253	827.078	60.892	0.18215	60.023	59.93	60.112	-0.86884	NaN	NaN	NaN	69	19	5	0.921025	0.00582979	0.0885516	0.0039091	1	75.773	22.74	1	7071300	32233	GGHLVSFQSDGETDFVVNLVTEK	_GGHLVSFQSDGETDFVVNLVTEK_			CTL
0	0	Unmodified	0	MULTI-MSMS	QEHF1_10196_DAS	R2	3			11;13	23	827.077	826.743	2477.21	-1.2006	-0.00099256	-0.29651	-0.00024514	-1.4971	-0.0012377	827.078	61.199	0.075037	60.36	60.326	60.401	-0.83938	NaN	NaN	NaN	16	8	2	0.774146	0.00438344	0.104612	0.00015236	1	109.05	36.277	1	8197900	32379	GGHLVSFQSDGETDFVVNLVTEK	_GGHLVSFQSDGETDFVVNLVTEK_			CTL
0	0	Unmodified	0	MULTI-MSMS	QEHF1_10196_DAS	R2	3			11;13	23	827.077	826.743	2477.21	-1.0063	-0.00083196	-0.030628	-2.5321e-05	-1.0369	-0.00085728	827.078	61.423	0.12301	60.584	60.549	60.672	-0.83938	NaN	NaN	NaN	37	13	3	0.83857	0.00634016	0.0863814	0.0015455	1	84.762	22.078	1	7534800	32537	GGHLVSFQSDGETDFVVNLVTEK	_GGHLVSFQSDGETDFVVNLVTEK_			CTL
0	0	Unmodified	0	MULTI-MSMS	QEHF1_10196_DAS	R2	3			11;13	23	827.077	826.743	2477.21	-0.48934	-0.00040456	0.61988	0.00051248	0.13054	0.00010792	827.078	61.677	0.14931	60.838	60.781	60.93	-0.83938	NaN	NaN	NaN	32	19	2	0.649683	0.0048666	0.0850488	0.00027081	1	103.95	29.899	1	10080000	32678	GGHLVSFQSDGETDFVVNLVTEK	_GGHLVSFQSDGETDFVVNLVTEK_			CTL
0	0	Unmodified	0	MULTI-MSMS	QEHF1_10196_DAS	R2	3			11;13	23	827.078	826.743	2477.21	-0.58024	-0.00047971	-0.063534	-5.2527e-05	-0.64378	-0.00053224	827.078	61.956	0.17407	61.151	61.065	61.239	-0.80572	NaN	NaN	NaN	86	21	5	0.872404	0.00668438	0.096648	0.0012454	1	88.09	29.724	1	7646500	32821	GGHLVSFQSDGETDFVVNLVTEK	_GGHLVSFQSDGETDFVVNLVTEK_			CTL
0	0	Unmodified	0	MULTI-MSMS	QEHF1_10196_DAS	R2	3			11;13	23	827.076	826.743	2477.21	-0.73975	-0.00061159	-1.1353	-0.00093856	-1.875	-0.0015502	827.077	62.162	0.19042	61.356	61.293	61.483	-0.80572	NaN	NaN	NaN	46	22	4	0.354011	0.00188729	0.0670387	0.00018905	1	107.47	27.833	1	9773400	32961	GGHLVSFQSDGETDFVVNLVTEK	_GGHLVSFQSDGETDFVVNLVTEK_			CTL
0	0	Unmodified	0	MULTI-MSMS	QEHF1_10196_DAS	R2	3			11;13	23	827.077	826.743	2477.21	-1.011	-0.00083581	-0.85511	-0.00070696	-1.8661	-0.0015428	827.077	62.52	0.31697	61.714	61.566	61.883	-0.80572	NaN	NaN	NaN	144	36	5	0.707157	0.00429216	0.0554447	0.00067788	1	94.384	25.296	1	8748100	33100	GGHLVSFQSDGETDFVVNLVTEK	_GGHLVSFQSDGETDFVVNLVTEK_			CTL
0	0	Unmodified	0	MULTI-MSMS	QEHF1_10196_DAS	R2	3			11;13	23	827.077	826.743	2477.21	-1.263	-0.0010442	0.22519	0.00018618	-1.0378	-0.00085799	827.078	62.743	0.29153	61.974	61.872	62.163	-0.7689	NaN	NaN	NaN	85	29	5	0.784046	0.00420404	0.0250127	0.00010394	1	111.13	30.153	1	8867900	33251	GGHLVSFQSDGETDFVVNLVTEK	_GGHLVSFQSDGETDFVVNLVTEK_			CTL
0	0	Unmodified	0	MULTI-MSMS	QEHF1_10196_DAS	R2	3			11;13	23	827.076	826.743	2477.21	-1.2037	-0.00099515	-1.2037	-0.00099518	-2.4074	-0.0019903	827.077	62.971	0.095631	62.202	62.163	62.259	-0.7689	NaN	NaN	NaN	52	11	5	0.841609	0.0039992	0.064038	0.00028668	1	103.26	29.216	1	7079200	33403	GGHLVSFQSDGETDFVVNLVTEK	_GGHLVSFQSDGETDFVVNLVTEK_			CTL
0	0	Unmodified	0	MULTI-MSMS	QEHF1_10196_DAS	R2	3			11;13	23	827.077	826.743	2477.21	-1.1677	-0.00096539	-1.0382	-0.00085831	-2.2059	-0.0018237	827.077	63.153	0.3105	62.384	62.259	62.569	-0.7689	NaN	NaN	NaN	101	29	4	0.938342	0.00550641	0.114473	0.0015455	1	84.762	22.078	1	8160100	33559	GGHLVSFQSDGETDFVVNLVTEK	_GGHLVSFQSDGETDFVVNLVTEK_			CTL
0	0	Unmodified	0	MULTI-MSMS	QEHF1_10196_DAS	R2	3			11;13	23	827.077	826.743	2477.21	-0.74639	-0.00061707	-0.12708	-0.00010506	-0.87347	-0.00072213	827.078	63.578	0.1613	62.847	62.781	62.943	-0.73103	NaN	NaN	NaN	64	17	5	0.646471	0.00369446	0.0820624	0.0026847	1	77.847	30.039	1	7619800	33703	GGHLVSFQSDGETDFVVNLVTEK	_GGHLVSFQSDGETDFVVNLVTEK_			CTL
0	0	Unmodified	0	MULTI-MSMS	QEHF1_10196_DAS	R2	3			11;13	23	827.408	826.743	2477.21	-0.88714	-0.00073344	-0.71274	-0.00058925	-1.5999	-0.0013227	827.41	64.254	0.2416	63.523	63.472	63.713	-0.73103	NaN	NaN	NaN	70	30	5	0.38855	0.00239316	0.0533061	0.0014389	1	85.945	30.818	1	4758700	34144	GGHLVSFQSDGETDFVVNLVTEK	_GGHLVSFQSDGETDFVVNLVTEK_			CTL
0	0	Unmodified	0	MULTI-MSMS	QEHF1_10196_DAS	R2	3			11;13	23	827.076	826.743	2477.21	-0.95038	-0.00078572	-0.27972	-0.00023126	-1.2301	-0.001017	827.078	64.598	0.25692	63.904	63.729	63.986	-0.69422	NaN	NaN	NaN	143	32	5	0.888753	0.00559834	0.0897818	0.00035811	1	100.19	27.416	1	7127000	34285	GGHLVSFQSDGETDFVVNLVTEK	_GGHLVSFQSDGETDFVVNLVTEK_			CTL
0	0	Unmodified	0	MULTI-MSMS	QEHF1_10196_DAS	R2	3			11;13	23	827.076	826.743	2477.21	-1.0288	-0.00085059	-0.025551	-2.1124e-05	-1.0544	-0.00087172	827.078	64.814	0.23609	64.12	63.958	64.194	-0.69422	NaN	NaN	NaN	58	29	3	0.916662	0.00335838	0.0563563	0.00144	1	85.932	23.249	1	4686100	34429	GGHLVSFQSDGETDFVVNLVTEK	_GGHLVSFQSDGETDFVVNLVTEK_			CTL
0	0	Unmodified	0	MULTI-MSMS	QEHF1_10196_DAS	R2	3			11;13	23	827.076	826.743	2477.21	-1.0749	-0.00088865	0.11453	9.4689e-05	-0.96035	-0.00079396	827.078	65.05	0.25289	64.356	64.188	64.44	-0.69422	NaN	NaN	NaN	89	32	3	0.582994	0.00300365	0.0736713	0.00067788	1	94.384	23.933	1	5765700	34567	GGHLVSFQSDGETDFVVNLVTEK	_GGHLVSFQSDGETDFVVNLVTEK_			CTL
0	0	Unmodified	0	MULTI-MSMS	QEHF1_10196_DAS	R2	3			11;13	23	827.077	826.743	2477.21	-1.1022	-0.00091125	-0.53161	-0.00043951	-1.6338	-0.0013508	827.078	65.474	0.60297	64.814	64.475	65.078	-0.6595	NaN	NaN	NaN	151	76	3	0.634776	0.00296361	0.0715769	0.00053606	2	95.957	28.706	1	4590400	34706	GGHLVSFQSDGETDFVVNLVTEK	_GGHLVSFQSDGETDFVVNLVTEK_			CTL
0	0	Unmodified	0	MULTI-MSMS	QEHF1_10196_DAS	R2	3			11;13	23	827.077	826.743	2477.21	-0.99052	-0.0008189	0.19709	0.00016295	-0.79342	-0.00065596	827.078	65.821	0.19025	65.162	65.071	65.261	-0.6595	NaN	NaN	NaN	99	26	5	0.912228	0.00517327	0.0760333	7.1191e-05	1	112.54	24.771	1	4149400	34994	GGHLVSFQSDGETDFVVNLVTEK	_GGHLVSFQSDGETDFVVNLVTEK_			CTL
0	0	Unmodified	0	MULTI-MSMS	QEHF1_10196_DAS	R2	3			11;13	23	827.077	826.743	2477.21	-0.98865	-0.00081736	-0.16968	-0.00014028	-1.1583	-0.00095764	827.078	66.163	0.52967	65.533	65.279	65.809	-0.63005	NaN	NaN	NaN	273	70	4	0.851759	0.00351287	0.00818066	0.00144	2	85.932	24.693	1	4816300	35128	GGHLVSFQSDGETDFVVNLVTEK	_GGHLVSFQSDGETDFVVNLVTEK_			CTL
0	0	Unmodified	0	MULTI-MSMS	QEHF1_10196_DAS	R2	3			11;13	23	827.076	826.743	2477.21	-1.6194	-0.0013388	0.7415	0.00061303	-0.8779	-0.0007258	827.079	67.964	0.55136	67.381	67.149	67.7	-0.58271	NaN	NaN	NaN	218	88	4	0.646601	0.00191213	0.0506926	0.01164	1	62.684	21.548	1	3281600	36039	GGHLVSFQSDGETDFVVNLVTEK	_GGHLVSFQSDGETDFVVNLVTEK_			CTL
0	0	Unmodified	0	MSMS	QEHF1_10196_DAS	R2	3			11;13	23	826.743	826.743	2477.21	NaN	NaN	NaN	NaN	NaN	NaN	NaN	63.798	1	63.067	62.567	63.567	-0.73103	NaN	NaN	NaN	NaN	NaN	NaN	NaN	NaN	NaN	0.0008944	1	81.884	24.401	1	NaN	33853	GGHLVSFQSDGETDFVVNLVTEK	_GGHLVSFQSDGETDFVVNLVTEK_			CTL
0	0	Unmodified	0	MULTI-SECPEP	QEHF1_10196_DAS	R2	3			11;13	23	827.076	826.743	2477.21	-0.19882	-0.00016437	-2.0122	-0.0016635	-2.211	-0.0018279	827.077	49.932	0.28187	48.874	48.726	49.008	-1.0582	NaN	NaN	NaN	55	20	5	NaN	NaN	NaN	0.0047644	1	85.932	19.888	1	5245900	25529	GGHLVSFQSDGETDFVVNLVTEK	_GGHLVSFQSDGETDFVVNLVTEK_			CTL
0	0	Unmodified	0	MULTI-SECPEP	QEHF1_10196_DAS	R2	3			11;13	23	827.076	826.743	2477.21	-0.55229	-0.0004566	0.069777	5.7687e-05	-0.48252	-0.00039892	827.078	49.749	0.26226	48.679	48.554	48.816	-1.0698	NaN	NaN	NaN	44	18	3	NaN	NaN	NaN	0.0047644	1	85.932	19.888	1	3797400	25529	GGHLVSFQSDGETDFVVNLVTEK	_GGHLVSFQSDGETDFVVNLVTEK_			CTL
0	0	Unmodified	0	MULTI-MSMS	QEHF1_10197_DAS	R3	3			11;13	23	827.077	826.743	2477.21	-0.91475	-0.00075626	-0.017396	-1.4382e-05	-0.93214	-0.00077064	827.078	42.463	1.5874	41.945	41.54	43.127	-0.51718	NaN	NaN	NaN	236	83	6	0.775211	0.00710096	0.0427329	1.1871e-10	1	149.93	37.395	1	81859000	21760	GGHLVSFQSDGETDFVVNLVTEK	_GGHLVSFQSDGETDFVVNLVTEK_			CTL
0	0	Unmodified	0	MULTI-MSMS	QEHF1_10197_DAS	R3	2			11;13	23	1240.11	1239.61	2477.21	-0.98189	-0.0012172	0.35246	0.00043691	-0.62944	-0.00078026	1240.11	42.464	0.53777	41.947	41.763	42.301	-0.51718	NaN	NaN	NaN	65	30	3	0.949891	0.00179538	0.0286081	3.9152e-76	2	278.15	39.658	1	7154400	21817	GGHLVSFQSDGETDFVVNLVTEK	_GGHLVSFQSDGETDFVVNLVTEK_			CTL
0	0	Unmodified	0	MULTI-MSMS	QEHF1_10197_DAS	R3	2			11;13	23	1240.61	1239.61	2477.21	-1.5512	-0.0019229	2.4739	0.0030667	0.92273	0.0011438	1240.12	43	0.31234	42.513	42.405	42.718	-0.48723	NaN	NaN	NaN	23	13	3	0.883643	0.000388096	0.00919983	0.0004136	1	97.797	20.022	1	2493900	22148	GGHLVSFQSDGETDFVVNLVTEK	_GGHLVSFQSDGETDFVVNLVTEK_			CTL
0	0	Unmodified	0	MULTI-MSMS	QEHF1_10197_DAS	R3	3			11;13	23	827.078	826.743	2477.21	-1.4472	-0.0011965	-0.33166	-0.0002742	-1.7789	-0.0014707	827.078	44.858	1.167	44.43	43.795	44.962	-0.42807	NaN	NaN	NaN	266	102	4	0.754615	0.00207849	0.0167562	9.7861e-10	2	135.21	22.045	1	12692000	23383	GGHLVSFQSDGETDFVVNLVTEK	_GGHLVSFQSDGETDFVVNLVTEK_			CTL
0	0	Unmodified	0	MULTI-MSMS	QEHF1_10197_DAS	R3	3			11;13	23	827.079	826.743	2477.21	-1.2863	-0.0010635	0.84848	0.00070148	-0.43785	-0.00036199	827.078	46.024	0.8553	45.645	45.012	45.867	-0.37829	NaN	NaN	NaN	70	51	2	0.321666	0.000545623	0.0183409	0.0049198	1	74.062	22.001	1	9820800	24129	GGHLVSFQSDGETDFVVNLVTEK	_GGHLVSFQSDGETDFVVNLVTEK_			CTL
0	0	Unmodified	0	MULTI-MSMS	QEHF1_10197_DAS	R3	3			11;13	23	827.073	826.743	2477.21	-1.1882	-0.00098236	-4.2768	-0.0035358	-5.465	-0.0045181	827.075	46.744	0.38938	46.385	46.238	46.627	-0.35881	NaN	NaN	NaN	54	34	3	0.808899	0.00138908	0.00666599	0.0078315	1	69.133	17.072	1	10696000	24568	GGHLVSFQSDGETDFVVNLVTEK	_GGHLVSFQSDGETDFVVNLVTEK_			CTL
0	0	Unmodified	0	MULTI-MSMS	QEHF1_10197_DAS	R3	3			11;13	23	827.078	826.743	2477.21	-1.1808	-0.0009762	0.84305	0.00069698	-0.33773	-0.00027921	827.078	47.708	0.095079	47.365	47.334	47.429	-0.34365	NaN	NaN	NaN	19	8	3	0.733681	0.000501832	0.0128758	0.00033261	1	101.29	23.999	1	3419300	25130	GGHLVSFQSDGETDFVVNLVTEK	_GGHLVSFQSDGETDFVVNLVTEK_			CTL
0	0	Unmodified	0	MULTI-MSMS	QEHF1_10197_DAS	R3	3			11;13	23	827.076	826.743	2477.21	-1.0526	-0.00087022	-0.71041	-0.00058732	-1.763	-0.0014575	827.078	47.981	0.40449	47.637	47.429	47.834	-0.34365	NaN	NaN	NaN	70	35	3	0.549463	0.000901668	0.0154327	0.0088474	1	67.413	11.166	1	5544700	25315	GGHLVSFQSDGETDFVVNLVTEK	_GGHLVSFQSDGETDFVVNLVTEK_			CTL
0	0	Unmodified	0	MULTI-MSMS	QEHF1_10197_DAS	R3	3			11;13	23	827.077	826.743	2477.21	-1.105	-0.00091353	0.16882	0.00013957	-0.93615	-0.00077396	827.078	48.445	0.61711	48.113	47.845	48.462	-0.33211	NaN	NaN	NaN	110	49	3	0.53014	0.00139333	0.0110589	0.0046116	1	74.584	13.837	1	4172600	25489	GGHLVSFQSDGETDFVVNLVTEK	_GGHLVSFQSDGETDFVVNLVTEK_			CTL
0	0	Unmodified	0	MULTI-MSMS	QEHF1_10197_DAS	R3	3			11;13	23	827.078	826.743	2477.21	-0.69417	-0.0005739	-0.081637	-6.7493e-05	-0.77581	-0.00064139	827.078	48.892	0.075485	48.56	48.531	48.607	-0.33211	NaN	NaN	NaN	18	6	3	0.464621	0.000524194	0.030077	0.00033261	1	101.29	25.099	1	4321000	25816	GGHLVSFQSDGETDFVVNLVTEK	_GGHLVSFQSDGETDFVVNLVTEK_			CTL
0	0	Unmodified	0	MULTI-MSMS	QEHF1_10197_DAS	R3	3			11;13	23	827.075	826.743	2477.21	-1.0795	-0.00089243	-3.7792	-0.0031244	-4.8586	-0.0040168	827.075	49.861	0.21195	49.541	49.448	49.66	-0.31948	NaN	NaN	NaN	22	16	2	0.214573	0.000718238	0.00881634	0.025068	1	59.242	14.931	1	7584200	26381	GGHLVSFQSDGETDFVVNLVTEK	_GGHLVSFQSDGETDFVVNLVTEK_			CTL
0	0	Unmodified	0	MULTI-MSMS	QEHF1_10197_DAS	R3	3			11;13	23	827.079	826.743	2477.21	-0.91904	-0.00075981	0.88931	0.00073523	-0.029733	-2.4582e-05	827.078	52.045	0.39046	51.727	51.637	52.027	-0.31768	NaN	NaN	NaN	108	36	4	0.734019	0.00216484	0.0104602	0.0015626	1	84.573	19.702	1	5527400	27677	GGHLVSFQSDGETDFVVNLVTEK	_GGHLVSFQSDGETDFVVNLVTEK_			CTL
0	0	Unmodified	0	MULTI-MSMS	QEHF1_10197_DAS	R3	3			11;13	23	827.076	826.743	2477.21	-0.89812	-0.00074251	0.60799	0.00050265	-0.29012	-0.00023986	827.078	52.601	0.46357	52.282	52.014	52.477	-0.31984	NaN	NaN	NaN	69	31	3	0.6174	0.00150067	0.0129552	0.0081742	2	68.552	21.19	1	5564400	27924	GGHLVSFQSDGETDFVVNLVTEK	_GGHLVSFQSDGETDFVVNLVTEK_			CTL
0	0	Unmodified	0	MULTI-MSMS	QEHF1_10197_DAS	R3	3			11;13	23	827.075	826.743	2477.21	-0.52447	-0.0004336	0.045893	3.7942e-05	-0.47858	-0.00039566	827.078	53.098	0.83045	52.775	52.353	53.183	-0.32381	NaN	NaN	NaN	151	54	4	0.638432	0.00181874	0.0136416	0.0012454	3	88.09	23.22	1	8595000	28616	GGHLVSFQSDGETDFVVNLVTEK	_GGHLVSFQSDGETDFVVNLVTEK_			CTL
0	0	Unmodified	0	MULTI-MSMS	QEHF1_10197_DAS	R3	3			11;13	23	827.078	826.743	2477.21	-0.28155	-0.00023277	-0.11333	-9.3694e-05	-0.39488	-0.00032647	827.078	53.712	1.0029	53.388	53.047	54.05	-0.32381	NaN	NaN	NaN	209	68	5	0.686901	0.00320854	0.0115841	0.0001129	2	110.75	34.255	1	8588000	28778	GGHLVSFQSDGETDFVVNLVTEK	_GGHLVSFQSDGETDFVVNLVTEK_			CTL
0	0	Unmodified	0	MULTI-MSMS	QEHF1_10197_DAS	R3	3			11;13	23	827.077	826.743	2477.21	-0.41542	-0.00034345	-0.3517	-0.00029077	-0.76713	-0.00063422	827.077	54.463	1.0795	54.134	53.743	54.823	-0.32922	NaN	NaN	NaN	209	74	5	0.846003	0.00217907	0.00379884	0.00034481	2	100.76	23.245	1	9525400	29246	GGHLVSFQSDGETDFVVNLVTEK	_GGHLVSFQSDGETDFVVNLVTEK_			CTL
0	0	Unmodified	0	MULTI-MSMS	QEHF1_10197_DAS	R3	3			11;13	23	827.077	826.743	2477.21	-0.73108	-0.00060441	-0.40631	-0.00033592	-1.1374	-0.00094033	827.078	55.497	1.0449	55.153	54.661	55.706	-0.34401	NaN	NaN	NaN	220	88	4	0.581115	0.00254785	0.0380483	0.00019499	4	107.21	28.66	1	11435000	29734	GGHLVSFQSDGETDFVVNLVTEK	_GGHLVSFQSDGETDFVVNLVTEK_			CTL
[truncated: 6,805 more rows]
[truncated: 46 more columns]

## Sheet: BC
Supplementary Table S28. Peptide identification of the non-glycosylated peptide fractions of B. cotiara venom by LC-MS/MS. Information from evidence file.
[truncated: 4,445 more rows]
[truncated: 45 more columns]

[truncated: 5 more sheets: BF, BI, BJ, BU, BM]
