# Supplementary material for: N‑Glycoproteomic Portraits of Bothrops Snake Venoms Reveal Evolutionarily Conserved and Divergent Phenotypes
Source: J Proteome Res. 2025 Nov 7;24(12):5948–72. doi: 10.1021/acs.jproteome.5c00249 (PMC12687316; doi:10.1021/acs.jproteome.5c00249)
Supplement: Supplementary file 2 [file pr5c00249_si_002.zip › Supp. Tables S34-40.xlsx]

## Sheet: BA
Supplementary Table S34. Protein groups identified in at least two replicates of the non-glycosylated peptide fraction of B. alcatraz venom.
Peptides R1	Peptides R2	Peptides R3	Peptides	Razor + unique peptides	Unique peptides	Sequence coverage [%]	Unique + razor sequence coverage [%]	Unique sequence coverage [%]	Mol. weight [kDa]	Q-value	Score	Intensity	MS/MS count	Number of proteins	Razor + unique peptides R1	Razor + unique peptides R2	Razor + unique peptides R3	Unique peptides R1	Unique peptides R2	Unique peptides R3	Sequence length	Sequence lengths	Sequence coverage R1 [%]	Sequence coverage R2 [%]	Sequence coverage R3 [%]	Intensity R1	Intensity R2	Intensity R3	Protein IDs	Majority protein IDs	id	Toxin Class	Fasta headers	Identification type R1	Identification type R2	Identification type R3	Peptide is razor	Sequence	Modified sequence	Peptide IDs	Mod. peptide IDs	Evidence IDs	MS/MS IDs	Best MS/MS	Deamidation (NQ) site IDs	Oxidation (M) site IDs	Deamidation (NQ) site positions	Oxidation (M) site positions	Taxonomy IDs
99	92	90	106	104	20	43.3	41.6	9.5	71.84	0	323.31	42021000000	949	381	97	91	88	20	17	19	640	NaN	40.2	41.4	41.1	16773000000	11806000000	13442000000	AF490534.1.p1;BJAR454SVMPPIII02_Zinc_metalloproteinase-disintegrin-like_BITM06A_OS=Bothrops_insularis_PE=2|Q8QG88|VM36A_BOTIN;sp|O93523|VM3BP_BOTJA;BJACESS00029_SVMP|m.85_Zinc_metalloproteinase-disintegrin-like_BITM06A_OS=Bothrops_insularis_PE=2_SV=1;tr|A0A1S6K7T1|A0A1S6K7T1_BOTAT;sp|P30431|VM3JA_BOTJA;BJACESS00699_SVMP|m.1126_Zinc_metalloproteinase-disintegrin-like_bothropasin_OS=Bothrops_jarara…	AF490534.1.p1;BJAR454SVMPPIII02_Zinc_metalloproteinase-disintegrin-like_BITM06A_OS=Bothrops_insularis_PE=2|Q8QG88|VM36A_BOTIN;sp|O93523|VM3BP_BOTJA;BJACESS00029_SVMP|m.85_Zinc_metalloproteinase-disintegrin-like_BITM06A_OS=Bothrops_insularis_PE=2_SV=1;tr|A0A1S6K7T1|A0A1S6K7T1_BOTAT;sp|P30431|VM3JA_BOTJA;BJACESS00699_SVMP|m.1126_Zinc_metalloproteinase-disintegrin-like_bothropasin_OS=Bothrops_jarara…	1	SVMP	AF490534.1.p1 Uniprot: Zinc metalloproteinase-disintegrin-like BITM06A;TSANR: BATXSVMPIII28;PFAM: Reprolysin (M12B) family zinc metalloprotease PFAM: Reprolysin family propeptide PFAM: Metallo-peptidase family M12 PFAM: Disintegrin PFAM: ADAM cysteine-ri	By MS/MS	By MS/MS	By MS/MS	True;True;True;True;True;True;True;True;True;True;True;True;True;True;True;True;True;True;True;True;True;True;True;True;True;True;True;True;True;True;True;True;False;True;True;True;True;True;True;True;True;True;True;True;True;True;True;True;True;True;True;True;True;True;True;True;True;True;True;True;True;True;True;True;True;True;True;True;True;True;True;True;True;True;True;True;True;True;True;Tru…	AALVGLEIWSNGDK;AALVGLEIWSNGDK;AALVGLEIWSNGDK;AALVGLEIWSNGDK;AIDFNGPTIGYAYIGSMCHPK;ALFGADVYEAEDSCFK;ALFGADVYEAEDSCFK;ALFGADVYEAEDSCFK;ALFGADVYEAEDSCFK;ALFGADVYEAEDSCFK;ALFGADVYEAEDSCFK;ALFGADVYEAEDSCFK;ALFGADVYEAEDSCFK;ALFGADVYEAEDSCFK;ALFGADVYEAEDSCFK;ALFGADVYEAEDSCFK;ALFGADVYEAEDSCFK;ALFGADVYEAEDSCFK;ALFGADVYEAEDSCFK;ALFGADVYEAEDSCFK;ALFGADVYEAEDSCFK;ALFGADVYEAEDSCFK;ALFGADVYEAEDSCFK;ALFGADVYEAE…	_AALVGLEIWSNGDK_;_AALVGLEIWSNGDK_;_AALVGLEIWSNGDK_;_AALVGLEIWSNGDK_;_AIDFNGPTIGYAYIGSMCHPK_;_ALFGADVYEAEDSCFK_;_ALFGADVYEAEDSCFK_;_ALFGADVYEAEDSCFK_;_ALFGADVYEAEDSCFK_;_ALFGADVYEAEDSCFK_;_ALFGADVYEAEDSCFK_;_ALFGADVYEAEDSCFK_;_ALFGADVYEAEDSCFK_;_ALFGADVYEAEDSCFK_;_ALFGADVYEAEDSCFK_;_ALFGADVYEAEDSCFK_;_ALFGADVYEAEDSCFK_;_ALFGADVYEAEDSCFK_;_ALFGADVYEAEDSCFK_;_ALFGADVYEAEDSCFK_;_ALFGADVYEAEDSCFK_;_AL…	2;10;11;24;27;32;35;43;61;99;117;133;170;183;184;217;220;221;222;225;226;252;254;262;263;265;266;267;268;328;348;359;361;376;377;378;379;380;381;382;383;384;385;389;407;411;412;413;414;415;416;417;418;419;420;421;424;425;427;447;478;483;484;502;541;576;577;578;580;595;596;612;637;646;647;650;651;677;678;691;723;741;742;743;744;745;838;861;862;863;876;879;912;913;951;954;955;979;1046;1067;1070;107…	2;10;11;26;29;34;38;39;52;81;140;141;163;185;186;231;244;245;246;288;289;293;294;295;298;299;300;331;332;335;346;347;349;350;351;352;353;354;429;460;461;478;480;481;504;505;506;507;508;509;510;511;512;513;514;515;516;520;521;522;543;548;549;550;551;552;553;554;555;556;557;558;559;560;561;562;563;564;565;568;569;571;572;596;597;630;635;636;657;708;749;750;751;752;753;754;757;758;759;785;786;787;78…	6;7;8;9;10;11;45;46;110;111;116;117;118;119;120;121;122;123;124;125;126;127;128;129;130;131;132;133;134;135;136;137;138;139;140;141;142;143;144;145;146;147;148;149;150;151;152;153;154;155;156;157;158;159;160;161;162;163;164;165;166;167;168;169;170;171;172;173;174;175;176;177;178;179;180;181;182;183;184;201;202;203;204;205;206;207;208;209;210;211;212;213;214;215;216;217;218;219;220;221;222;223;224…	9;10;11;12;13;14;60;61;121;125;126;127;128;129;130;131;132;133;134;135;136;137;138;139;140;141;142;143;144;145;146;147;148;149;150;151;152;153;154;155;156;157;158;159;160;161;162;163;164;165;166;167;168;169;170;171;172;173;174;175;176;177;178;179;180;181;182;183;184;185;186;187;188;189;190;191;192;193;194;195;209;210;211;212;213;214;215;216;217;218;219;220;221;222;223;224;225;226;227;228;229;230;…	14;60;61;121;126;210;262;348;466;1053;1221;1293;1626;1715;1717;2323;2394;2395;2398;2405;2408;2829;2866;2945;2946;2951;2952;2996;3011;3636;3878;3954;3961;4072;4076;4081;4088;4092;4095;4097;4101;4494;5022;5204;5620;5656;5657;5658;5660;5665;5675;5677;5700;5716;5722;5723;5727;5728;5756;5904;6289;6298;6300;6376;6786;7099;7104;7199;7587;7887;8278;8491;8571;8604;8605;8616;8626;8723;8729;8800;8991;9077;9…	0;1;2;3;4;5;6;7;8;92;93	0;1;2;3	238;260;263;283;298;316;318;326;394;599;608	240;255;271;604	-1;-1;-1;-1;-1;-1;-1;-1;-1;-1;-1;-1;-1;-1;-1;-1;-1;-1;-1;-1;-1;-1;-1;-1;-1;-1;-1;-1;-1;-1;-1;-1;-1;-1;-1;-1;-1;-1;-1;-1;-1;-1;-1;-1;-1;-1;-1;-1;-1;-1;-1;-1;-1;-1;-1;-1;-1;-1;-1;-1;-1;-1;-1;-1;-1;-1;-1;-1;-1;-1;-1;-1;-1;-1;-1;-1;-1;-1;-1;-1;-1;-1;-1;-1;-1;-1;-1;-1;-1;-1;-1;-1;-1;-1;-1;-1;-1;-1;-1;-1;-1;-1;-1;-1;-1;-1;-1;-1;-1;-1;-1;-1;-1;-1;-1;-1;-1;-1;-1;-1;-1;-1;-1;-1;-1;-1;-1;-1;-1;-1;-1;-1;-1;…
9	9	8	10	6	2	26.8	17.9	12.8	28.357	0	79.109	3597400000	32	8	5	6	5	2	2	2	257	NaN	26.8	25.3	26.8	786210000	1834500000	976750000	AF490536.1.p1;BJACESS09375_SVSP|m.16991_Snake_venom_serine_protease_BITS01A_OS=Bothrops_insularis_PE=2_SV=1;GR955260.1.p1;tr|A0A1L8D668|A0A1L8D668_BOTAT;JZ880116.1.p1;JZ880108.1.p1;sp|K4LLQ2|VSP_BOTBA;tr|A0A1L8D620|A0A1L8D620_BOTAT	AF490536.1.p1;BJACESS09375_SVSP|m.16991_Snake_venom_serine_protease_BITS01A_OS=Bothrops_insularis_PE=2_SV=1;GR955260.1.p1;tr|A0A1L8D668|A0A1L8D668_BOTAT;JZ880116.1.p1	2	SVSP	AF490536.1.p1 Uniprot: Snake venom serine protease BITS01A;TSANR: BATXSVSP3;PFAM: Trypsin : sp|Q8QG86|VSP_BOTIN Snake venom serine protease BITS01A OS=Bothrops insularis OX=8723 PE=2 SV=1 : BJAR454SVSP06_Snake_venom_serine_protease_BITS01A_OS=Bothrops_in	By MS/MS	By MS/MS	By MS/MS	True;True;True;False;False;False;True;True;True;False	DDEVIRYPK;DEVIRYPK;IYLGIHAR;IYLGIHAR;IYLGIHAR;IYLGIHAR;IYLGIHAR;IYLGIHAR;IYLGIHAR;IYLGIHAR;IYLGIHAR;IYLGIHAR;IYLGIHAR;IYLGIHAR;IYLGIHAR;IYLGIHAR;IYLGIHAR;LPSNPPSVGSVCR;LPSNPPSVGSVCR;PPSVGSVCR;PPSVGSVCR;PSVGSVCR;SHGYFCGLTLINQEWVLTAAHCDRR;SHGYFCGLTLINQEWVLTAAHCDRR;SVANDDEVIR;SVANDDEVIR;SVANDDEVIRYPK;SVANDDEVIRYPK;SVANDDEVIRYPK;SVANDDEVIRYPK;SVANDDEVIRYPK;SVANDDEVIRYPK;SVANDDEVIRYPK;SVANDDEVIRYPK;SV…	_DDEVIRYPK_;_DEVIRYPK_;_IYLGIHAR_;_IYLGIHAR_;_IYLGIHAR_;_IYLGIHAR_;_IYLGIHAR_;_IYLGIHAR_;_IYLGIHAR_;_IYLGIHAR_;_IYLGIHAR_;_IYLGIHAR_;_IYLGIHAR_;_IYLGIHAR_;_IYLGIHAR_;_IYLGIHAR_;_IYLGIHAR_;_LPSN(Deamidation (NQ))PPSVGSVCR_;_LPSNPPSVGSVCR_;_PPSVGSVCR_;_PPSVGSVCR_;_PSVGSVCR_;_SHGYFCGLTLINQEWVLTAAHCDRR_;_SHGYFCGLTLINQEWVLTAAHCDRR_;_SVANDDEVIR_;_SVANDDEVIR_;_SVANDDEVIRYPK_;_SVANDDEVIRYPK_;_SVANDDEVIRY…	73;79;398;507;668;675;811;865;866;1025	93;99;534;662;663;892;902;1088;1176;1177;1178;1380;1381	484;495;496;497;4764;4765;4766;4767;4768;4769;4770;4771;4772;4773;4774;4775;4776;4777;4778;4779;4780;4781;5471;5472;7292;7293;7317;7318;7319;8219;8220;8221;8222;8223;8508;8509;8510;8511;8512;8513;8514;8515;8516;8517;8518;8519;8520;8521;9596;9597;9598;9599;9600;9601;9602;9603;9604	494;500;5564;5565;5566;5567;5568;5569;5570;5571;5572;5573;5574;5575;5576;5577;5578;5579;5580;5581;5582;5583;5584;5585;5586;5587;5588;5589;6381;6382;8703;8704;8719;9610;9611;9850;9851;9852;9853;9854;9855;9856;9857;9858;9859;9860;9861;9862;9863;9864;9865;9866;9867;9868;9869;9870;9871;9872;9873;9874;9875;10938;10939;10940;10941;10942;10943;10944	494;500;5564;6381;8704;8719;9610;9850;9858;10942	9;10		83;133		-1;-1;-1;-1;-1;-1;-1;-1
2	1	2	2	2	2	11.1	11.1	11.1	25.166	0	3.6048	35798000	3	29	2	1	2	2	1	2	216	NaN	11.1	4.2	11.1	11699000	8452300	15647000	BJACESS01426_CTL|m.2207_C-type_lectin_BiL_OS=Bothrops_insularis_PE=1_SV=1;sp|Q9PRY7|LEC_BOTJA;BJACESS01591_CTL|m.2441_C-type_lectin_BiL_OS=Bothrops_insularis_PE=1_SV=1;AY388642.1.p1;sp|P83519|LECG_BOTJR;BJACESS04451_CTL|m.7420_C-type_lectin_BiL_OS=Bothrops_insularis_PE=1_SV=1;AY522720.1.p1;BJACESS01906_CTL|m.2967_C-type_lectin_BiL_OS=Bothrops_insularis_PE=1_SV=1;sp|P86970|LECG_BOTPA;BM401527.1.p1…	BJACESS01426_CTL|m.2207_C-type_lectin_BiL_OS=Bothrops_insularis_PE=1_SV=1;sp|Q9PRY7|LEC_BOTJA;BJACESS01591_CTL|m.2441_C-type_lectin_BiL_OS=Bothrops_insularis_PE=1_SV=1;AY388642.1.p1;sp|P83519|LECG_BOTJR;BJACESS04451_CTL|m.7420_C-type_lectin_BiL_OS=Bothrops_insularis_PE=1_SV=1;AY522720.1.p1;BJACESS01906_CTL|m.2967_C-type_lectin_BiL_OS=Bothrops_insularis_PE=1_SV=1;sp|P86970|LECG_BOTPA;BM401527.1.p1…	3	CTL	BJACESS01426_CTL|m.2207_C-type_lectin_BiL_OS=Bothrops_insularis_PE=1_SV=1;sp|Q9PRY7|LEC_BOTJA C-type lectin BjL OS=Bothrops jararaca OX=8724 PE=1 SV=2;BJACESS01591_CTL|m.2441_C-type_lectin_BiL_OS=Bothrops_insularis_PE=1_SV=1;AY388642.1.p1 Uniprot: C-type l	By MS/MS	By MS/MS	By MS/MS	True;True	DFSWEWTDR;DFSWEWTDR;GESPEIAEYISDYHK	_DFSWEWTDR_;_DFSWEWTDR_;_GESPEIAEYISDYHK_	80;196	100;261	498;499;500;1641;1642	501;502;1749	502;1749					-1;-1;-1;-1;-1;-1;-1;-1;-1;-1;-1;-1;-1;-1;-1;-1;-1;-1;-1;-1;-1;-1;-1;-1;-1;-1;-1;-1;-1
2	2	2	2	2	2	26.1	26.1	26.1	12.87	0	4.6219	41408000	1	7	2	2	2	2	2	2	111	NaN	26.1	26.1	26.1	3801500	9338000	28268000	BJACESS01685|m.2586_Glutathione_peroxidase_3_OS=Mus_musculus_GN=Gpx3_PE=1_SV=2;BJACESS01684|m.2585_Glutathione_peroxidase_3_OS=Mus_musculus_GN=Gpx3_PE=1_SV=2;tr|V8P395|V8P395_OPHHA;BJACESS00580|m.966_Glutathione_peroxidase_3_OS=Mus_musculus_GN=Gpx3_PE=1_SV=2;BJACESS04199|m.7044_Glutathione_peroxidase_3_OS=Hylobates_lar_GN=GPX3_PE=2_SV=2;BJACESS00627|m.1024_Glutathione_peroxidase_3_OS=Mus_musculus…	BJACESS01685|m.2586_Glutathione_peroxidase_3_OS=Mus_musculus_GN=Gpx3_PE=1_SV=2;BJACESS01684|m.2585_Glutathione_peroxidase_3_OS=Mus_musculus_GN=Gpx3_PE=1_SV=2;tr|V8P395|V8P395_OPHHA;BJACESS00580|m.966_Glutathione_peroxidase_3_OS=Mus_musculus_GN=Gpx3_PE=1_SV=2;BJACESS04199|m.7044_Glutathione_peroxidase_3_OS=Hylobates_lar_GN=GPX3_PE=2_SV=2;BJACESS00627|m.1024_Glutathione_peroxidase_3_OS=Mus_musculus…	8	Peroxidase	BJACESS01685|m.2586_Glutathione_peroxidase_3_OS=Mus_musculus_GN=Gpx3_PE=1_SV=2;BJACESS01684|m.2585_Glutathione_peroxidase_3_OS=Mus_musculus_GN=Gpx3_PE=1_SV=2;tr|V8P395|V8P395_OPHHA Glutathione peroxidase (Fragment) OS=Ophiophagus hannah OX=8665 GN=Gpx3 PE=	By MS/MS	By MS/MS	By MS/MS	True;True	HVRPGGGFVPNFQLFQK;HVRPGGGFVPNFQLFQK;HVRPGGGFVPNFQLFQK;HVRPGGGFVPNFQLFQK;HVRPGGGFVPNFQLFQK;HVRPGGGFVPNFQLFQK	_HVRPGGGFVPNFQLFQK_;_HVRPGGGFVPNFQLFQK_;_HVRPGGGFVPNFQLFQK_;_HVRPGGGFVPNFQLFQK_;_HVRPGGGFVPNFQLFQ(Deamidation (NQ))K_;_HVRPGGGFVPNFQ(Deamidation (NQ))LFQK_	172;304	233;401;402	1522;1523;1524;2910;2911;2912;2913;2914;2915	1629;3174;3175;3176;3177;3178;3179	1629;3176					-1;-1;-1;-1;-1;-1;-1
9	8	5	9	3	3	27	7.9	7.9	21.55	0	31.904	31778000	4	15	3	3	1	3	3	1	189	NaN	27	27	27	14507000	17271000	0	BJACESS02175_CTL|m.3413_Snaclec_bothrojaracin_subunit_alpha_OS=Bothrops_jararaca_PE=1_SV=1;BJACESS03715_CTL|m.6219_Snaclec_bothrojaracin_subunit_alpha_OS=Bothrops_jararaca_PE=1_SV=1;tr|A0A1L8D6A6|A0A1L8D6A6_BOTAT;tr|A0A1L8D687|A0A1L8D687_BOTAT;tr|A0A1L8D622|A0A1L8D622_BOTAT;tr|A0A1L8D618|A0A1L8D618_BOTAT;BJACESS03808_CTL|m.6382_Snaclec_botrocetin_subunit_alpha_OS=Bothrops_jararaca_PE=1_SV=2;BJACE…	BJACESS02175_CTL|m.3413_Snaclec_bothrojaracin_subunit_alpha_OS=Bothrops_jararaca_PE=1_SV=1;BJACESS03715_CTL|m.6219_Snaclec_bothrojaracin_subunit_alpha_OS=Bothrops_jararaca_PE=1_SV=1;tr|A0A1L8D6A6|A0A1L8D6A6_BOTAT;tr|A0A1L8D687|A0A1L8D687_BOTAT;tr|A0A1L8D622|A0A1L8D622_BOTAT;tr|A0A1L8D618|A0A1L8D618_BOTAT	11	CTL	BJACESS02175_CTL|m.3413_Snaclec_bothrojaracin_subunit_alpha_OS=Bothrops_jararaca_PE=1_SV=1;BJACESS03715_CTL|m.6219_Snaclec_bothrojaracin_subunit_alpha_OS=Bothrops_jararaca_PE=1_SV=1;tr|A0A1L8D6A6|A0A1L8D6A6_BOTAT BATXCTL51 OS=Bothrops atrox OX=8725 PE=2 SV	By MS/MS	By MS/MS	By MS/MS	False;False;False;False;True;False;True;False;True	ETDFVVNLVTEK;GETDFVVNLVTEK;GETDFVVNLVTEK;GGHLVSFQSD;GGHLVSFQSDGETDFVVNLVTEK;GGHLVSFQSDGETDFVVNLVTEK;GGHLVSFQSDGETDFVVNLVTEK;GGHLVSFQSDGETDFVVNLVTEK;GGHLVSFQSDGETDFVVNLVTEK;GGHLVSFQSDGETDFVVNLVTEK;GGHLVSFQSDGETDFVVNLVTEK;GGHLVSFQSDGETDFVVNLVTEK;GGHLVSFQSDGETDFVVNLVTEK;GGHLVSFQSDGETDFVVNLVTEK;GGHLVSFQSDGETDFVVNLVTEK;GGHLVSFQSDGETDFVVNLVTEK;GGHLVSFQSDGETDFVVNLVTEK;GGHLVSFQSDGETDFVVNLVTEK;GGHLVSFQSDG…	_ETDFVVNLVTEK_;_GETDFVVNLVTEK_;_GETDFVVNLVTEK_;_GGHLVSFQSD_;_GGHLVSFQSDGETDFVVNLVTEK_;_GGHLVSFQSDGETDFVVNLVTEK_;_GGHLVSFQSDGETDFVVNLVTEK_;_GGHLVSFQSDGETDFVVNLVTEK_;_GGHLVSFQSDGETDFVVNLVTEK_;_GGHLVSFQSDGETDFVVNLVTEK_;_GGHLVSFQSDGETDFVVNLVTEK_;_GGHLVSFQSDGETDFVVNLVTEK_;_GGHLVSFQSDGETDFVVNLVTEK_;_GGHLVSFQSDGETDFVVNLVTEK_;_GGHLVSFQSDGETDFVVNLVTEK_;_GGHLVSFQSDGETDFVVNLVTEK_;_GGHLVSFQSDGETDFVVNLVTEK_;_…	144;198;199;200;239;362;848;1011;1031	200;265;266;267;268;317;482;483;1157;1364;1389;1390	1405;1406;1656;1657;1658;1659;1660;1661;1662;1663;1664;1665;1666;1667;1668;1669;1670;1671;1672;1673;1674;1675;1676;1677;1678;1679;1680;1681;1682;1683;1684;1685;1686;1687;1688;1689;1690;1691;1692;1693;1694;1695;1696;1697;1698;1699;1700;1701;1702;1703;1704;1705;1706;1707;1708;1709;1710;1711;1712;1713;1714;1715;1716;1717;1718;1719;1720;1721;1722;1723;1724;1725;1726;1727;1728;1729;1730;1731;1732;1733…	1515;1516;1761;1762;1763;1764;1765;1766;1767;1768;1769;1770;1771;1772;1773;1774;1775;1776;1777;1778;1779;1780;1781;1782;1783;1784;1785;1786;1787;1788;1789;1790;1791;1792;1793;1794;1795;1796;1797;1798;1799;1800;1801;1802;1803;1804;1805;1806;1807;1808;1809;1810;1811;1812;1813;1814;1815;1816;1817;1818;1819;1820;1821;1822;1823;1824;1825;1826;1827;1828;1829;1830;1831;1832;1833;1834;1835;1836;1837;1838…	1516;1762;1763;1873;2782;3965;9800;10899;10966	17;100;101		68;85;118		-1;-1;-1;-1;-1;-1;-1;-1;-1;-1;-1;-1;-1;-1;-1
10	9	5	11	11	5	29.1	29.1	8.9	20.447	0	197.02	149970000	11	20	10	9	5	4	4	1	179	NaN	28.5	29.1	28.5	71428000	55359000	23180000	BJACESS02303_CTL|m.3605_Snaclec_bothrojaracin_subunit_alpha_OS=Bothrops_jararaca_PE=1_SV=1;BJAR454CTL14_Snaclec_bothrojaracin_subunit_alpha_OS=Bothrops_jararaca_PE=1|Q56EB1|SLAA_BOTJA;BJARGLAcontig00412|m.20834_Snaclec_bothrojaracin_subunit_alpha_OS=Bothrops_jararaca_PE=1|Q56EB1|SLAA_BOTJA;sp|Q56EB1|SLAA_BOTJA;tr|A0A1L8D6E0|A0A1L8D6E0_BOTAT;tr|A0A1L8D613|A0A1L8D613_BOTAT;tr|A0A1L8D627|A0A1L8D627_…	BJACESS02303_CTL|m.3605_Snaclec_bothrojaracin_subunit_alpha_OS=Bothrops_jararaca_PE=1_SV=1;BJAR454CTL14_Snaclec_bothrojaracin_subunit_alpha_OS=Bothrops_jararaca_PE=1|Q56EB1|SLAA_BOTJA;BJARGLAcontig00412|m.20834_Snaclec_bothrojaracin_subunit_alpha_OS=Bothrops_jararaca_PE=1|Q56EB1|SLAA_BOTJA;sp|Q56EB1|SLAA_BOTJA;tr|A0A1L8D6E0|A0A1L8D6E0_BOTAT;tr|A0A1L8D613|A0A1L8D613_BOTAT;tr|A0A1L8D627|A0A1L8D627_…	13	CTL	BJACESS02303_CTL|m.3605_Snaclec_bothrojaracin_subunit_alpha_OS=Bothrops_jararaca_PE=1_SV=1 : sp|P0C929|SLA_BOTIN Snaclec bothroinsularin subunit alpha OS=Bothrops insularis OX=8723 PE=1 SV=1;BJAR454CTL14_Snaclec_bothrojaracin_subunit_alpha_OS=Bothrops_jar	By MS/MS	By MS/MS	By MS/MS	True;True;True;True;True;True;True;True;True;True;True	ETDFVVNLVTEK;GETDFVVNLVTEK;GETDFVVNLVTEK;GGHLVSFQSD;GGHLVSFQSDGETDFVVNLVTEK;GGHLVSFQSDGETDFVVNLVTEK;GGHLVSFQSDGETDFVVNLVTEK;GGHLVSFQSDGETDFVVNLVTEK;GGHLVSFQSDGETDFVVNLVTEK;GGHLVSFQSDGETDFVVNLVTEK;GGHLVSFQSDGETDFVVNLVTEK;GGHLVSFQSDGETDFVVNLVTEK;GGHLVSFQSDGETDFVVNLVTEK;GGHLVSFQSDGETDFVVNLVTEK;GGHLVSFQSDGETDFVVNLVTEK;GGHLVSFQSDGETDFVVNLVTEK;GGHLVSFQSDGETDFVVNLVTEK;GGHLVSFQSDGETDFVVNLVTEK;GGHLVSFQSDG…	_ETDFVVNLVTEK_;_GETDFVVNLVTEK_;_GETDFVVNLVTEK_;_GGHLVSFQSD_;_GGHLVSFQSDGETDFVVNLVTEK_;_GGHLVSFQSDGETDFVVNLVTEK_;_GGHLVSFQSDGETDFVVNLVTEK_;_GGHLVSFQSDGETDFVVNLVTEK_;_GGHLVSFQSDGETDFVVNLVTEK_;_GGHLVSFQSDGETDFVVNLVTEK_;_GGHLVSFQSDGETDFVVNLVTEK_;_GGHLVSFQSDGETDFVVNLVTEK_;_GGHLVSFQSDGETDFVVNLVTEK_;_GGHLVSFQSDGETDFVVNLVTEK_;_GGHLVSFQSDGETDFVVNLVTEK_;_GGHLVSFQSDGETDFVVNLVTEK_;_GGHLVSFQSDGETDFVVNLVTEK_;_…	144;198;199;200;240;362;435;849;874;1011;1032	200;265;266;267;268;318;482;483;582;1158;1190;1364;1391;1392	1405;1406;1656;1657;1658;1659;1660;1661;1662;1663;1664;1665;1666;1667;1668;1669;1670;1671;1672;1673;1674;1675;1676;1677;1678;1679;1680;1681;1682;1683;1684;1685;1686;1687;1688;1689;1690;1691;1692;1693;1694;1695;1696;1697;1698;1699;1700;1701;1702;1703;1704;1705;1706;1707;1708;1709;1710;1711;1712;1713;1714;1715;1716;1717;1718;1719;1720;1721;1722;1723;1724;1725;1726;1727;1728;1729;1730;1731;1732;1733…	1515;1516;1761;1762;1763;1764;1765;1766;1767;1768;1769;1770;1771;1772;1773;1774;1775;1776;1777;1778;1779;1780;1781;1782;1783;1784;1785;1786;1787;1788;1789;1790;1791;1792;1793;1794;1795;1796;1797;1798;1799;1800;1801;1802;1803;1804;1805;1806;1807;1808;1809;1810;1811;1812;1813;1814;1815;1816;1817;1818;1819;1820;1821;1822;1823;1824;1825;1826;1827;1828;1829;1830;1831;1832;1833;1834;1835;1836;1837;1838…	1516;1762;1763;1873;2784;3965;5831;9803;9906;10899;11033	18;100;101		90;107;140		-1;-1;-1;-1;-1;-1;-1;-1;-1;-1;-1;-1;-1;-1;-1;-1;-1;-1;-1;-1
9	10	7	12	9	5	21.5	16.7	8.2	53.487	0	46.01	313210000	15	7	6	8	6	3	4	3	478	NaN	18.6	18.8	14.4	43705000	127470000	142030000	BJACESS02883_SVMP|m.4661_Zinc_metalloproteinase-disintegrin_stejnitin_OS=Trimeresurus_stejnegeri_PE=1_SV=1;tr|A0A1L8D698|A0A1L8D698_BOTAT;tr|A0A1L8D649|A0A1L8D649_BOTAT;tr|A0A1L8D5Z0|A0A1L8D5Z0_BOTAT;BJACESS02381_SVMP|m.3744_Zinc_metalloproteinase-disintegrin_VMP-II_OS=Crotalus_atrox_PE=2_SV=1;JZ880095.1.p1;BJACESS04011_SVMP|m.6732_Zinc_metalloproteinase-disintegrin_stejnitin_OS=Trimeresurus_stej…	BJACESS02883_SVMP|m.4661_Zinc_metalloproteinase-disintegrin_stejnitin_OS=Trimeresurus_stejnegeri_PE=1_SV=1;tr|A0A1L8D698|A0A1L8D698_BOTAT;tr|A0A1L8D649|A0A1L8D649_BOTAT;tr|A0A1L8D5Z0|A0A1L8D5Z0_BOTAT;BJACESS02381_SVMP|m.3744_Zinc_metalloproteinase-disintegrin_VMP-II_OS=Crotalus_atrox_PE=2_SV=1	16	SVMP	BJACESS02883_SVMP|m.4661_Zinc_metalloproteinase-disintegrin_stejnitin_OS=Trimeresurus_stejnegeri_PE=1_SV=1;tr|A0A1L8D698|A0A1L8D698_BOTAT BATXSVMPII8 OS=Bothrops atrox OX=8725 PE=2 SV=1;tr|A0A1L8D649|A0A1L8D649_BOTAT BATXSVMPII7 OS=Bothrops atrox OX=8725 P	By MS/MS	By MS/MS	By MS/MS	False;True;True;True;True;True;True;True;True;False;False;True	GNVNDYEVVYPR;IYETVNALNVICR;IYETVNALNVICR;MAHELGHNLGIHND;MAHELGHNLGIHNDR;MAHELGHNLGIHNDR;MAHELGHNLGIHNDR;MAHELGHNLGIHNDR;MAHELGHNLGIHNDRD;MAHELGHNLGIHNDRD;MAHELGHNLGIHNDRD;MAHELGHNLGIHNDRD;MAHELGHNLGIHNDRD;NLNPDEQR;NLNPDEQR;NLNPDEQR;SATVSNEPSSR;SRYHFVANR;SRYHFVANR;SVDDTLESFGEWR;VNDYEVVYPR;YIELVIVADHR;YIELVIVADHR;YIELVIVADHR;YIELVIVADHR;YIELVIVADHR;YIELVIVADHR;YIELVIVADHR;YIELVIVADHR;YIELVIVADHR;YI…	_GNVNDYEVVYPR_;_IYETVNALNVICR_;_IYETVNALNVICR_;_MAHELGHNLGIHND_;_MAHELGHNLGIHNDR_;_MAHELGHNLGIHNDR_;_MAHELGHNLGIHNDR_;_MAHELGHNLGIHNDR_;_MAHELGHNLGIHNDRD_;_MAHELGHNLGIHNDRD_;_MAHELGHNLGIHNDRD_;_MAHELGHNLGIHNDRD_;_MAHELGHNLGIHNDRD_;_NLNPDEQR_;_NLNPDEQR_;_NLNPDEQ(Deamidation (NQ))R_;_SATVSNEPSSR_;_SRYHFVANR_;_SRYHFVAN(Deamidation (NQ))R_;_SVDDTLESFGEWR_;_VNDYEVVYPR_;_YIELVIVADHR_;_YIELVIVADHR_;_YIE…	220;396;551;552;553;615;766;842;867;979;1058;1086	293;532;718;719;720;819;820;1027;1145;1146;1179;1326;1424;1461;1462	2192;2193;4723;4724;5825;5826;5827;5828;5829;5830;5831;5832;5833;5834;5835;7064;7065;7066;7067;7068;7069;7070;7839;7840;7841;8404;8405;8522;9278;10144;10145;10146;10147;10148;10149;10150;10151;10152;10153;10154;10155;10156;10157;10158;10159;10160;10161;10162;10163;10164;10165;10166;10167;10168;10169;10170;10171;10172;10173;10174;10175;10176;10177;10178;10179;10180;10181;10182;10183;10184;10185;10…	2394;5536;5537;6813;6814;6815;6816;6817;6818;6819;6820;6821;6822;6823;8498;8499;8500;8501;8502;9224;9225;9767;9768;9769;9876;10604;11699;11700;11701;11702;11703;11704;11705;11706;11707;11708;11709;11710;11711;11712;11713;11714;11715;11716;11717;11718;11719;11720;11721;11722;11723;11724;11725;11726;11727;11728;11729;11730;11731;11732;11733;11734;11735;11736;11737;11738;11739;11740;11741;11742;1174…	2394;5536;6813;6814;6820;8498;9225;9768;9876;10604;11703;12548	20;103		315;326		-1;-1;-1;-1;-1;-1;-1
15	13	11	16	9	9	18.4	11.7	11.7	64.889	0	179.72	202770000	13	5	9	8	7	9	8	7	581	NaN	16.5	17	15	77691000	79255000	45821000	BJACESS03311_SVMP|m.5482_Zinc_metalloproteinase-disintegrin-like_HF3_OS=Bothrops_jararaca_PE=1_SV=3;BJACESS16783_SVMP|m.29594_Zinc_metalloproteinase-disintegrin-like_HF3_OS=Bothrops_jararaca_PE=1_SV=3;BJACESS03401_SVMP|m.5663_Zinc_metalloproteinase-disintegrin-like_HF3_OS=Bothrops_jararaca_PE=1_SV=3;JZ880098.1.p1;BJACESS34283_SVMP|m.55749_Zinc_metalloproteinase-disintegrin-like_HF3_OS=Bothrops_ja…	BJACESS03311_SVMP|m.5482_Zinc_metalloproteinase-disintegrin-like_HF3_OS=Bothrops_jararaca_PE=1_SV=3;BJACESS16783_SVMP|m.29594_Zinc_metalloproteinase-disintegrin-like_HF3_OS=Bothrops_jararaca_PE=1_SV=3;BJACESS03401_SVMP|m.5663_Zinc_metalloproteinase-disintegrin-like_HF3_OS=Bothrops_jararaca_PE=1_SV=3	17	SVMP	BJACESS03311_SVMP|m.5482_Zinc_metalloproteinase-disintegrin-like_HF3_OS=Bothrops_jararaca_PE=1_SV=3 : BM401492.1.p1 Uniprot: Zinc metalloproteinase-disintegrin-like HF3;TSANR: Cadam10_SVMPIII-5;PFAM: Disintegrin;BJACESS16783_SVMP|m.29594_Zinc_metallopro	By MS/MS	By MS/MS	By MS/MS	True;True;True;True;False;False;False;False;True;False;False;True;True;True;True;False	AHEIGHNMGIR;AHEIGHNMGIR;AYIASMCNLK;AYIASMCNLK;AYIASMCNLK;DHSTINLL;DHSTINLLVAVTMAHEIGHNMGIR;DHSTINLLVAVTMAHEIGHNMGIR;DHSTINLLVAVTMAHEIGHNMGIR;DHSTINLLVAVTMAHEIGHNMGIR;DHSTINLLVAVTMAHEIGHNMGIR;DHSTINLLVAVTMAHEIGHNMGIR;DHSTINLLVAVTMAHEIGHNMGIR;DHSTINLLVAVTMAHEIGHNMGIR;DHSTINLLVAVTMAHEIGHNMGIR;DHSTINLLVAVTMAHEIGHNMGIR;DHSTINLLVAVTMAHEIGHNMGIR;DHSTINLLVAVTMAHEIGHNMGIR;DHSTINLLVAVTMAHEIGHNMGIR;DHSTINLL…	_AHEIGHNMGIR_;_AHEIGHNMGIR_;_AYIASMCNLK_;_AYIASMCNLK_;_AYIASMCNLK_;_DHSTINLL_;_DHSTINLLVAVTMAHEIGHNMGIR_;_DHSTINLLVAVTMAHEIGHNMGIR_;_DHSTINLLVAVTMAHEIGHNMGIR_;_DHSTINLLVAVTMAHEIGHNMGIR_;_DHSTINLLVAVTMAHEIGHNMGIR_;_DHSTINLLVAVTMAHEIGHNMGIR_;_DHSTINLLVAVTMAHEIGHNMGIR_;_DHSTINLLVAVTMAHEIGHNMGIR_;_DHSTINLLVAVTMAHEIGHNMGIR_;_DHSTINLLVAVTMAHEIGHNMGIR_;_DHSTINLLVAVTMAHEIGHNMGIR_;_DHSTINLLVAVTMAHEIGHNMGI…	17;60;82;83;220;269;449;536;770;784;785;786;834;878;949;979	18;79;80;104;105;106;107;293;355;599;703;1032;1049;1050;1051;1052;1127;1194;1286;1326	63;64;65;66;440;441;442;443;444;445;446;506;507;508;509;510;511;512;513;514;515;516;517;518;519;520;521;522;523;524;525;526;527;528;529;530;531;532;533;534;535;536;537;538;539;540;541;542;543;544;545;546;547;548;549;550;551;552;553;554;555;556;557;558;559;560;561;562;563;564;565;566;567;568;569;570;2192;2193;2739;2740;5095;5650;5651;5652;7854;7855;7856;7912;7913;7914;7915;7916;7917;7918;7919;7920…	73;74;75;76;457;458;459;460;461;506;507;508;509;510;511;512;513;514;515;516;517;518;519;520;521;522;523;524;525;526;527;528;529;530;531;532;533;534;535;536;537;538;539;540;541;542;543;544;545;546;547;548;549;550;551;552;553;554;555;556;557;558;559;560;2394;3013;5915;6563;9243;9294;9295;9296;9297;9298;9299;9300;9301;9302;9303;9304;9719;9720;9912;10222;10604	74;459;506;541;2394;3013;5915;6563;9243;9298;9301;9304;9719;9912;10222;10604	21;22;99	12	316;353;367	360	-1;-1;-1;-1;-1
9	10	9	11	11	11	33.6	33.6	33.6	16.447	0	114.02	2009800000	36	27	9	10	9	9	10	9	146	NaN	21.9	32.9	33.6	1248200000	510740000	250870000	BJACESS03822_VEGF|m.6409_Snake_venom_vascular_endothelial_growth_factor_toxin_OS=Bothrops_jararaca_PE=1_SV=1;BJACESS03407_VEGF|m.5681_Snake_venom_vascular_endothelial_growth_factor_toxin_OS=Bothrops_jararaca_PE=1_SV=1;BJACESS03462_VEGF|m.5785_Snake_venom_vascular_endothelial_growth_factor_toxin_OS=Bothrops_jararaca_PE=1_SV=1;BJAR454VEGF1_Snake_venom_vascular_endothelial_growth_factor_toxin_OS=Bot…	BJACESS03822_VEGF|m.6409_Snake_venom_vascular_endothelial_growth_factor_toxin_OS=Bothrops_jararaca_PE=1_SV=1;BJACESS03407_VEGF|m.5681_Snake_venom_vascular_endothelial_growth_factor_toxin_OS=Bothrops_jararaca_PE=1_SV=1;BJACESS03462_VEGF|m.5785_Snake_venom_vascular_endothelial_growth_factor_toxin_OS=Bothrops_jararaca_PE=1_SV=1;BJAR454VEGF1_Snake_venom_vascular_endothelial_growth_factor_toxin_OS=Bot…	18	svVEGF	BJACESS03822_VEGF|m.6409_Snake_venom_vascular_endothelial_growth_factor_toxin_OS=Bothrops_jararaca_PE=1_SV=1;BJACESS03407_VEGF|m.5681_Snake_venom_vascular_endothelial_growth_factor_toxin_OS=Bothrops_jararaca_PE=1_SV=1;BJACESS03462_VEGF|m.5785_Snake_venom_v	By MS/MS	By MS/MS	By MS/MS	True;True;True;True;True;True;True;True;True;True;True	ETLVSILEEYPG;ETLVSILEEYPGEISH;ETLVSILEEYPGEISH;ETLVSILEEYPGEISHIF;ETLVSILEEYPGEISHIF;ETLVSILEEYPGEISHIFR;ETLVSILEEYPGEISHIFR;ETLVSILEEYPGEISHIFR;ETLVSILEEYPGEISHIFR;ETLVSILEEYPGEISHIFR;ETLVSILEEYPGEISHIFR;ETLVSILEEYPGEISHIFR;ETLVSILEEYPGEISHIFR;ETLVSILEEYPGEISHIFRP;ETLVSILEEYPGEISHIFRPS;ETLVSILEEYPGEISHIFRPS;ETLVSILEEYPGEISHIFRPS;ETLVSILEEYPGEISHIFRPS;ETLVSILEEYPGEISHIFRPS;ETLVSILEEYPGEISHIFRPS;E…	_ETLVSILEEYPG_;_ETLVSILEEYPGEISH_;_ETLVSILEEYPGEISH_;_ETLVSILEEYPGEISHIF_;_ETLVSILEEYPGEISHIF_;_ETLVSILEEYPGEISHIFR_;_ETLVSILEEYPGEISHIFR_;_ETLVSILEEYPGEISHIFR_;_ETLVSILEEYPGEISHIFR_;_ETLVSILEEYPGEISHIFR_;_ETLVSILEEYPGEISHIFR_;_ETLVSILEEYPGEISHIFR_;_ETLVSILEEYPGEISHIFR_;_ETLVSILEEYPGEISHIFRP_;_ETLVSILEEYPGEISHIFRPS_;_ETLVSILEEYPGEISHIFRPS_;_ETLVSILEEYPGEISHIFRPS_;_ETLVSILEEYPGEISHIFRPS_;_ETLVSILE…	147;148;149;150;151;152;231;698;725;872;977	203;204;205;206;207;208;308;940;941;976;1185;1324	1414;1415;1416;1417;1418;1419;1420;1421;1422;1423;1424;1425;1426;1427;1428;1429;1430;1431;1432;1433;1434;1435;1436;1437;1438;1439;1440;2230;2231;7440;7441;7442;7443;7444;7445;7603;7604;8536;8537;9273;9274;9275	1527;1528;1529;1530;1531;1532;1533;1534;1535;1536;1537;1538;1539;1540;1541;1542;1543;1544;1545;1546;1547;1548;1549;1550;1551;1552;1553;1554;2439;2440;8825;8826;8827;8828;8829;8830;8831;8832;8833;8834;8835;8836;8996;8997;9884;10599;10600;10601	1527;1529;1530;1534;1545;1547;2440;8826;8996;9884;10599	104		25		-1;-1;-1;-1;-1;-1;-1;-1;-1;-1;-1;-1;-1;-1;-1;-1;-1;-1;-1;-1;-1;-1;-1;-1;-1;-1;-1
13	11	9	13	7	4	14.4	9.6	9.6	56.336	0	107.52	191110000	13	9	7	6	5	4	4	3	501	NaN	14.4	14.4	14.4	56152000	62201000	72753000	BJACESS03575_SVMP|m.5974_Zinc_metalloproteinase-disintegrin-like_HF3_OS=Bothrops_jararaca_PE=1_SV=3;GFWW01046941.1.p1;GFWW01014859.1.p1;tr|A0A1W7RJW1|A0A1W7RJW1_AGKCO;tr|A0A194ARM1|A0A194ARM1_9SAUR;tr|A0A194APP5|A0A194APP5_9SAUR;sp|Q805F4|VM2PB_AGKPI;sp|C9E1S1|VM2V2_AGKPL;AB848137.1.p1	BJACESS03575_SVMP|m.5974_Zinc_metalloproteinase-disintegrin-like_HF3_OS=Bothrops_jararaca_PE=1_SV=3	19	SVMP	BJACESS03575_SVMP|m.5974_Zinc_metalloproteinase-disintegrin-like_HF3_OS=Bothrops_jararaca_PE=1_SV=3	By MS/MS	By MS/MS	By MS/MS	True;True;False;False;True;False;False;False;True;True;True;True;False	AHELGHNLGMR;AHELGHNLGMR;AHELGHNLGMR;AHELGHNLGMR;HSATNLLVAITMAHELGHNLGMR;HSATNLLVAITMAHELGHNLGMR;ISHDNAQLL;ISHDNAQLLTNTDFDG;ISHDNAQLLTNTDFDGTVIGLASVR;ISHDNAQLLTNTDFDGTVIGLASVR;ISHDNAQLLTNTDFDGTVIGLASVR;ISHDNAQLLTNTDFDGTVIGLASVR;ISHDNAQLLTNTDFDGTVIGLASVR;ISHDNAQLLTNTDFDGTVIGLASVR;ISHDNAQLLTNTDFDGTVIGLASVR;ISHDNAQLLTNTDFDGTVIGLASVR;ISHDNAQLLTNTDFDGTVIGLASVR;ISHDNAQLLTNTDFDGTVIGLASVR;ISHDNAQLLTNTDFDG…	_AHELGHNLGMR_;_AHELGHNLGMR_;_AHELGHNLGMR_;_AHELGHNLGMR_;_HSATNLLVAITMAHELGHNLGMR_;_HSATNLLVAITMAHELGHNLGMR_;_ISHDNAQLL_;_ISHDNAQLLTNTDFDG_;_ISHDNAQLLTNTDFDGTVIGLASVR_;_ISHDNAQLLTNTDFDGTVIGLASVR_;_ISHDNAQLLTNTDFDGTVIGLASVR_;_ISHDNAQLLTNTDFDGTVIGLASVR_;_ISHDNAQLLTNTDFDGTVIGLASVR_;_ISHDNAQLLTNTDFDGTVIGLASVR_;_ISHDNAQLLTNTDFDGTVIGLASVR_;_ISHDNAQLLTNTDFDGTVIGLASVR_;_ISHDNAQLLTNTDFDGTVIGLASVR_;_ISHDNAQ…	19;295;367;368;370;533;620;758;764;917;931;943;1103	20;389;489;490;494;495;700;828;1015;1016;1025;1246;1267;1280;1481	81;82;83;84;85;2857;2858;2859;3698;3699;3700;3722;3723;3724;3725;3726;3727;3728;3729;3730;3731;3732;3733;3734;3735;3736;3737;3738;3739;3740;3741;3742;3743;3744;3745;3746;3747;3748;5636;5637;5638;7093;7094;7095;7795;7796;7797;7798;7799;7800;7801;7802;7803;7804;7805;7806;7807;7808;7831;7832;7833;7834;7835;7836;8752;8753;8828;8829;8874;8875;11303;11304;11305;11306;11307;11308;11309;11310	101;102;103;104;3126;3127;4005;4006;4026;4027;4028;4029;4030;4031;4032;4033;4034;4035;4036;4037;4038;4039;4040;4041;4042;4043;4044;4045;4046;4047;4048;4049;6547;8523;9178;9179;9180;9181;9182;9183;9184;9185;9186;9187;9188;9189;9190;9191;9192;9193;9194;9195;9196;9197;9198;9199;9218;9219;9220;10087;10158;10159;10202;13207;13208;13209;13210;13211;13212;13213;13214;13215;13216	103;3127;4005;4006;4027;6547;8523;9190;9218;10087;10159;10202;13207	23;105		284;288		-1;-1;-1;-1;-1;-1;-1;-1;-1
65	63	58	74	70	27	43.9	41.5	22.8	58.002	0	323.31	6876700000	158	14	61	60	56	24	20	17	513	NaN	41.7	42.5	40.2	1135600000	3293900000	2447200000	BJACESS03970_SVMP|m.6666_Zinc_metalloproteinase-disintegrin-like_ACLD_OS=Agkistrodon_contortrix_laticinctus_PE=2_SV=1;BJARGLAcontig03826|m.20851_Zinc_metalloproteinase-disintegrin-like_ACLD_OS=Agkistrodon_contortrix_laticinctus_PE=2|O42138|VM3AD_AGKCL;tr|A0A1L8D5Z3|A0A1L8D5Z3_BOTAT;BJACESS03838_SVMP|m.6438_Zinc_metalloproteinase-disintegrin-like_berythractivase_OS=Bothrops_erythromelas_PE=1_SV=1;…	BJACESS03970_SVMP|m.6666_Zinc_metalloproteinase-disintegrin-like_ACLD_OS=Agkistrodon_contortrix_laticinctus_PE=2_SV=1;BJARGLAcontig03826|m.20851_Zinc_metalloproteinase-disintegrin-like_ACLD_OS=Agkistrodon_contortrix_laticinctus_PE=2|O42138|VM3AD_AGKCL	25	SVMP	BJACESS03970_SVMP|m.6666_Zinc_metalloproteinase-disintegrin-like_ACLD_OS=Agkistrodon_contortrix_laticinctus_PE=2_SV=1;BJARGLAcontig03826|m.20851_Zinc_metalloproteinase-disintegrin-like_ACLD_OS=Agkistrodon_contortrix_laticinctus_PE=2|O42138|VM3AD_AGKCL	By MS/MS	By MS/MS	By MS/MS	True;True;True;True;True;True;True;True;True;True;True;True;True;False;True;True;True;True;True;True;True;True;True;True;True;True;True;True;True;True;True;True;True;True;True;True;True;True;True;True;True;True;True;True;True;True;True;False;False;True;True;True;True;True;True;True;True;True;True;True;True;True;True;True;False;True;True;True;True;True;True;True;True;True	AALSNYPSK;AALSNYPSK;AALSNYPSK;AHEMGHNLGMK;AHEMGHNLGMK;AHEMGHNLGMK;ASQSNLTPEQQAYLDAK;ASQSNLTPEQQAYLDAK;ASQSNLTPEQQAYLDAK;ASQSNLTPEQQAYLDAK;ASQSNLTPEQQAYLDAK;ASQSNLTPEQQAYLDAK;ASQSNLTPEQQAYLDAK;ASQSNLTPEQQAYLDAK;ASQSNLTPEQQAYLDAK;ASQSNLTPEQQAYLDAK;ASQSNLTPEQQAYLDAK;ASQSNLTPEQQAYLDAK;ASQSNLTPEQQAYLDAK;ASQSNLTPEQQAYLDAK;ASQSNLTPEQQAYLDAK;ASQSNLTPEQQAYLDAK;ASQSNLTPEQQAYLDAK;ASQSNLTPEQQAYLDAK;ASQSNLTPE…	_AALSNYPSK_;_AALSNYPSK_;_AALSNYPSK_;_AHEMGHNLGMK_;_AHEMGHNLGMK_;_AHEMGHNLGMK_;_ASQSNLTPEQQAYLDAK_;_ASQSNLTPEQQAYLDAK_;_ASQSNLTPEQQAYLDAK_;_ASQSNLTPEQQAYLDAK_;_ASQSNLTPEQQAYLDAK_;_ASQ(Deamidation (NQ))SNLTPEQQAYLDAK_;_ASQ(Deamidation (NQ))SNLTPEQQAYLDAK_;_ASQSNLTPEQQ(Deamidation (NQ))AYLDAK_;_ASQSN(Deamidation (NQ))LTPEQQAYLDAK_;_ASQSNLTPEQ(Deamidation (NQ))QAYLDAK_;_ASQ(Deamidation (NQ))SNLTPEQQA…	1;22;51;52;55;63;69;74;105;121;132;138;161;220;243;244;250;272;302;315;322;356;357;388;395;404;441;442;443;524;556;557;558;559;560;561;562;573;581;600;618;619;656;682;695;720;771;784;785;809;810;826;827;839;840;864;915;920;933;934;944;945;963;976;979;1007;1016;1030;1043;1061;1097;1098;1099;1100	1;23;62;63;64;65;66;67;68;73;83;89;94;147;168;169;184;193;222;293;321;322;329;358;397;398;399;414;423;475;476;519;529;530;531;540;589;590;591;592;687;688;723;724;725;726;727;728;729;730;731;732;733;746;760;798;824;825;826;827;875;910;911;912;931;932;933;934;970;1033;1034;1049;1050;1051;1085;1086;1087;1113;1114;1115;1116;1117;1118;1137;1138;1139;1140;1141;1174;1175;1244;1249;1250;1251;1269;1270;12…	3;4;5;96;97;98;99;100;101;378;379;380;381;382;383;384;385;386;387;388;389;390;391;392;393;394;395;396;397;398;399;400;401;402;403;404;405;406;407;408;409;410;411;412;413;420;421;422;423;424;425;426;455;466;467;485;486;487;1019;1020;1173;1174;1175;1176;1177;1223;1224;1225;1385;1386;1387;1481;1482;1483;2192;2193;2542;2543;2544;2545;2546;2547;2548;2549;2550;2572;2750;2882;2883;2884;2885;2886;2887;28…	5;6;7;8;111;112;113;398;399;400;401;402;403;404;405;406;407;408;409;410;411;412;413;414;415;416;417;418;419;420;421;422;423;424;425;426;427;428;429;430;431;432;433;434;435;441;442;443;444;445;470;477;495;1085;1245;1246;1247;1248;1249;1289;1290;1291;1499;1500;1597;2394;2788;2789;2790;2791;2792;2793;2794;2795;2823;3024;3149;3150;3151;3152;3153;3154;3155;3156;3157;3158;3159;3160;3161;3162;3163;3164;…	6;112;405;430;442;470;477;495;1085;1246;1290;1500;1597;2394;2789;2795;2823;3024;3159;3379;3625;3944;3945;5197;5416;5609;5876;5891;5897;6460;6832;6842;6843;6845;6850;6851;6935;7088;7810;8441;8512;8522;8646;8765;8808;8982;9246;9298;9301;9410;9429;9682;9699;9742;9759;9844;10084;10100;10165;10176;10206;10207;10479;10598;10604;10890;10914;10965;11142;11952;12659;12669;12672;12678	24;25;26;27;28;29;30;106;107;108;110;111	13;14;15;16;17;18;19;20	210;212;217;218;257;260;315;352;366;391;415;419	237;259;262;344;355;359;363;369	-1;-1;-1;-1;-1;-1;-1;-1;-1;-1;-1;-1;-1;-1
21	23	21	26	21	9	29.9	26.1	11.6	61.088	0	76.285	1544800000	48	17	17	19	17	8	8	8	551	NaN	25	22.1	29.8	672900000	457770000	414180000	BJACESS04003_SVMP|m.6718_Zinc_metalloproteinase-disintegrin-like_VMP-III_OS=Agkistrodon_piscivorus_leucostoma_PE=2_SV=1;BJACESS06024_SVMP|m.10331_Zinc_metalloproteinase-disintegrin-like_batroxstatin-1_OS=Bothrops_atrox_PE=2_SV=1;BJACESS04769_SVMP|m.7971_Zinc_metalloproteinase-disintegrin-like_batroxstatin-1_OS=Bothrops_atrox_PE=2_SV=1;sp|C5H5D2|VM31_BOTAT;tr|A0A0K8RYR0|A0A0K8RYR0_CROHD;tr|A0A194A…	BJACESS04003_SVMP|m.6718_Zinc_metalloproteinase-disintegrin-like_VMP-III_OS=Agkistrodon_piscivorus_leucostoma_PE=2_SV=1;BJACESS06024_SVMP|m.10331_Zinc_metalloproteinase-disintegrin-like_batroxstatin-1_OS=Bothrops_atrox_PE=2_SV=1;BJACESS04769_SVMP|m.7971_Zinc_metalloproteinase-disintegrin-like_batroxstatin-1_OS=Bothrops_atrox_PE=2_SV=1	27	SVMP	BJACESS04003_SVMP|m.6718_Zinc_metalloproteinase-disintegrin-like_VMP-III_OS=Agkistrodon_piscivorus_leucostoma_PE=2_SV=1;BJACESS06024_SVMP|m.10331_Zinc_metalloproteinase-disintegrin-like_batroxstatin-1_OS=Bothrops_atrox_PE=2_SV=1;BJACESS04769_SVMP|m.7971_Zi	By MS/MS	By MS/MS	By MS/MS	True;True;True;True;True;False;False;False;True;True;True;True;True;True;True;True;False;True;True;False;True;True;True;True;True;True	ASQLAFTAEQR;ASQLAFTAEQRR;ASQLAFTAEQRR;ETVLLNRK;ETVLLNRK;ETVLLNRK;GASATVAPDACFDFNRK;GPTVGLAYVGSMCNPK;HDNAQLLTAID;IGMVDLGTK;IGMVDLGTK;IGMVDLGTK;LAFTAEQR;LAFTAEQR;LDVMVALTMAHELGH;LDVMVALTMAHELGH;LDVMVALTMAHELGH;LDVMVALTMAHELGHNL;LDVMVALTMAHELGHNL;LDVMVALTMAHELGHNLG;LDVMVALTMAHELGHNLGM;LDVMVALTMAHELGHNLGMNHD;LDVMVALTMAHELGHNLGMNHD;LDVMVALTMAHELGHNLGMNHD;LDVMVALTMAHELGHNLGMNHDG;LDVMVALTMAHELGHNLGMNHDG…	_ASQ(Deamidation (NQ))LAFTAEQR_;_ASQLAFTAEQRR_;_ASQ(Deamidation (NQ))LAFTAEQRR_;_ETVLLNRK_;_ETVLLNRK_;_ETVLLNRK_;_GASATVAPDACFDFNRK_;_GPTVGLAYVGSMCNPK_;_HDNAQLLTAID_;_IGMVDLGTK_;_IGMVDLGTK_;_IGMVDLGTK_;_LAFTAEQR_;_LAFTAEQR_;_LDVMVALTMAHELGH_;_LDVMVALTMAHELGH_;_LDVMVALTMAHELGH_;_LDVMVALTMAHELGHNL_;_LDVMVALTMAHELGHNL_;_LDVMVALTMAHELGHNLG_;_LDVMVALTMAHELGHNLGM_;_LDVMVALTMAHELGHNLGMNHD_;_LDVMVALTMAHE…	48;49;153;188;227;262;263;326;445;469;470;471;472;473;474;602;649;686;687;692;710;847;858;894;1059;1063	58;59;60;209;251;301;302;346;347;427;594;621;622;623;624;625;626;800;867;918;919;920;928;956;1154;1155;1156;1168;1212;1425;1429;1430;1431	367;368;369;370;371;372;373;374;1441;1442;1443;1620;2215;2216;2664;2665;2666;2667;2668;3351;3352;3353;5081;5082;5083;5335;5336;5337;5338;5339;5340;5341;5342;5343;5344;5345;5346;5347;5348;5349;5350;5351;5352;5353;7005;7006;7007;7208;7209;7210;7388;7389;7390;7391;7392;7393;7408;7511;7512;7513;7514;7515;7516;8427;8428;8429;8430;8431;8432;8433;8434;8435;8436;8437;8438;8439;8440;8441;8442;8443;8444;84…	393;394;395;396;1555;1556;1557;1735;2419;2420;2945;2946;3630;3631;3632;5901;5902;6273;6274;6275;6276;6277;6278;6279;6280;6281;6282;6283;6284;8444;8445;8611;8612;8613;8614;8784;8785;8786;8787;8788;8789;8801;8912;8913;8914;9782;9783;9784;9785;9786;9787;9788;9789;9790;9791;9792;9793;9794;9795;9796;9797;9798;9799;9825;9969;11921;11922;11923;11924;11925;11926;11927;11928;11929;11930;11931;11932;11933;…	393;396;1555;1735;2420;2945;2946;3632;5902;6275;6276;6278;6279;6280;6283;8445;8611;8785;8789;8801;8912;9787;9825;9969;11924;11967	31;32;33;116;117		123;259;262;325;332		-1;-1;-1;-1;-1;-1;-1;-1;-1;-1;-1;-1;-1;-1;-1;-1;-1
6	6	3	6	3	3	27.5	10.8	10.8	13.847	0	5.7392	162620000	7	1	3	3	1	3	3	1	120	120	27.5	27.5	27.5	60364000	70827000	31433000	BJACESS04313_CTL|m.7229_Snaclec_coagulation_factor_IX-binding_protein_subunit_A_OS=Protobothrops_flavoviridis_PE=1_SV=1	BJACESS04313_CTL|m.7229_Snaclec_coagulation_factor_IX-binding_protein_subunit_A_OS=Protobothrops_flavoviridis_PE=1_SV=1	31	CTL	BJACESS04313_CTL|m.7229_Snaclec_coagulation_factor_IX-binding_protein_subunit_A_OS=Protobothrops_flavoviridis_PE=1_SV=1	By MS/MS	By MS/MS	By MS/MS	False;True;True;False;False;True	GSSVSYENWIER;LEEDSEFRK;LNVWIGMR;SSVSYENWIER;TCIGLEEDSEFRK;TCIGLEEDSEFRK;TCIGLEEDSEFRK;TCIGLEEDSEFRK;TCIGLEEDSEFRK	_GSSVSYENWIER_;_LEEDSEFRK_;_LNVWIGMR_;_SSVSYENWIER_;_TCIGLEEDSEFRK_;_TCIGLEEDSEFRK_;_TCIGLEEDSEFRK_;_TCIGLEEDSEFRK_;_TCIGLEEDSEFRK_	241;325;476;503;850;882	319;426;628;658;1159;1199	2536;2537;2538;3349;3350;5357;5358;5462;5463;5464;8454;8455;8582;8583;8584;8585;8586;8587	2785;2786;3629;6287;6377;9804;9924;9925;9926;9927;9928;9929	2786;3629;6287;6377;9804;9929					-1
6	6	6	6	6	4	30.5	30.5	20.7	19.844	0	47.461	2953500000	45	42	6	6	6	4	4	4	174	NaN	30.5	30.5	30.5	985230000	957910000	1010400000	BJACESS04801_CTL|m.8018_Snaclec_bothrojaracin_subunit_beta_OS=Bothrops_jararaca_PE=1_SV=1;BJACESS04614_CTL|m.7697_Snaclec_bothrojaracin_subunit_beta_OS=Bothrops_jararaca_PE=1_SV=1;BJACESS04335_CTL|m.7254_Snaclec_bothrojaracin_subunit_beta_OS=Bothrops_jararaca_PE=1_SV=1;BJACESS04543_CTL|m.7586_Snaclec_bothrojaracin_subunit_beta_OS=Bothrops_jararaca_PE=1_SV=1;BJACESS04462_CTL|m.7439_Snaclec_bothroj…	BJACESS04801_CTL|m.8018_Snaclec_bothrojaracin_subunit_beta_OS=Bothrops_jararaca_PE=1_SV=1;BJACESS04614_CTL|m.7697_Snaclec_bothrojaracin_subunit_beta_OS=Bothrops_jararaca_PE=1_SV=1;BJACESS04335_CTL|m.7254_Snaclec_bothrojaracin_subunit_beta_OS=Bothrops_jararaca_PE=1_SV=1;BJACESS04543_CTL|m.7586_Snaclec_bothrojaracin_subunit_beta_OS=Bothrops_jararaca_PE=1_SV=1;BJACESS04462_CTL|m.7439_Snaclec_bothroj…	32	CTL	BJACESS04801_CTL|m.8018_Snaclec_bothrojaracin_subunit_beta_OS=Bothrops_jararaca_PE=1_SV=1;BJACESS04614_CTL|m.7697_Snaclec_bothrojaracin_subunit_beta_OS=Bothrops_jararaca_PE=1_SV=1;BJACESS04335_CTL|m.7254_Snaclec_bothrojaracin_subunit_beta_OS=Bothrops_jarar	By MS/MS	By MS/MS	By MS/MS	True;True;True;True;True;True	DSFVWTGLSDVWK;DSFVWTGLSDVWK;DSFVWTGLSDVWK;DSFVWTGLSDVWK;DSFVWTGLSDVWK;DSFVWTGLSDVWK;DSFVWTGLSDVWK;DSFVWTGLSDVWK;DSFVWTGLSDVWK;DSFVWTGLSDVWK;DSFVWTGLSDVWK;DSFVWTGLSDVWK;DSFVWTGLSDVWK;DSFVWTGLSDVWK;DSFVWTGLSDVWK;DSFVWTGLSDVWK;DSFVWTGLSDVWK;DSFVWTGLSDVWK;DSFVWTGLSDVWK;DSFVWTGLSDVWK;DSFVWTGLSDVWK;DSFVWTGLSDVWK;DSFVWTGLSDVWK;FEWSDGSDLSYK;FEWSDGSDLSYK;FEWSDGSDLSYK;FEWSDGSDLSYK;FVVSLTSPILR;MNWEDAEK;MNWE…	_DSFVWTGLSDVWK_;_DSFVWTGLSDVWK_;_DSFVWTGLSDVWK_;_DSFVWTGLSDVWK_;_DSFVWTGLSDVWK_;_DSFVWTGLSDVWK_;_DSFVWTGLSDVWK_;_DSFVWTGLSDVWK_;_DSFVWTGLSDVWK_;_DSFVWTGLSDVWK_;_DSFVWTGLSDVWK_;_DSFVWTGLSDVWK_;_DSFVWTGLSDVWK_;_DSFVWTGLSDVWK_;_DSFVWTGLSDVWK_;_DSFVWTGLSDVWK_;_DSFVWTGLSDVWK_;_DSFVWTGLSDVWK_;_DSFVWTGLSDVWK_;_DSFVWTGLSDVWK_;_DSFVWTGLSDVWK_;_DSFVWTGLSDVWK_;_DSFVWTGLSDVWK_;_FEWSDGSDLSYK_;_FEWSDGSDLSYK_;_…	114;166;178;588;778;930	160;227;239;774;775;1043;1265;1266	1080;1081;1082;1083;1084;1085;1086;1087;1088;1089;1090;1091;1092;1093;1094;1095;1096;1097;1098;1099;1100;1101;1102;1103;1104;1105;1106;1107;1108;1109;1110;1111;1112;1113;1114;1115;1116;1117;1118;1119;1120;1121;1122;1123;1124;1125;1126;1127;1128;1129;1130;1131;1132;1133;1134;1135;1136;1137;1500;1501;1502;1503;1504;1505;1580;1581;1582;6567;6568;6569;6570;6571;6572;7897;7898;7899;8822;8823;8824;8825…	1177;1178;1179;1180;1181;1182;1183;1184;1185;1186;1187;1188;1189;1190;1191;1192;1193;1194;1195;1196;1197;1198;1199;1200;1201;1202;1203;1204;1205;1206;1207;1208;1209;1210;1211;1212;1213;1214;1215;1216;1610;1611;1612;1613;1614;1615;1616;1617;1698;7860;7861;7862;7863;7864;7865;9284;9285;10149;10150;10151;10152;10153;10154;10155;10156;10157	1194;1610;1698;7860;9285;10152	35;124		155;156		-1;-1;-1;-1;-1;-1;-1;-1;-1;-1;-1;-1;-1;-1;-1;-1;-1;-1;-1;-1;-1;-1;-1;-1;-1;-1;-1;-1;-1;-1;-1;-1;-1;-1;-1;-1;-1;-1;-1;-1;-1;-1
4	5	4	5	1	1	16.3	16.3	16.3	15.742	0	2.8236	106280000	4	1	0	1	1	0	1	1	141	141	10.6	16.3	16.3	0	48688000	57591000	BJACESS05083_SVMP|m.8509_Zinc_metalloproteinase-disintegrin-like_bothrojarin-2_(Fragment)_OS=Bothrops_jararaca_PE=1_SV=1	BJACESS05083_SVMP|m.8509_Zinc_metalloproteinase-disintegrin-like_bothrojarin-2_(Fragment)_OS=Bothrops_jararaca_PE=1_SV=1	36	SVMP	BJACESS05083_SVMP|m.8509_Zinc_metalloproteinase-disintegrin-like_bothrojarin-2_(Fragment)_OS=Bothrops_jararaca_PE=1_SV=1	By matching	By MS/MS	By MS/MS	False;True;False;False;False	DPDYGMVDHGTK;KNSECDFDYSEDPDYGMVDHGTK;KNSECDFDYSEDPDYGMVDHGTK;KNSECDFDYSEDPDYGMVDHGTK;KNSECDFDYSEDPDYGMVDHGTK;PDYGMVDHGTK;PDYGMVDHGTK;PDYGMVDHGTK;PDYGMVDHGTK;PDYGMVDHGTK;PDYGMVDHGTK;YGMVDHGTK;YSEDPDYGMVDHGTK;YSEDPDYGMVDHGTK;YSEDPDYGMVDHGTK;YSEDPDYGMVDHGTK;YSEDPDYGMVDHGTK;YSEDPDYGMVDHGTK	_DPDYGMVDHGTK_;_KNSECDFDYSEDPDYGMVDHGTK_;_KNSECDFDYSEDPDYGMVDHGTK_;_KNSECDFDYSEDPDYGMVDHGTK_;_KNSECDFDYSEDPDYGMVDHGTK_;_PDYGMVDHGTK_;_PDYGMVDHGTK_;_PDYGMVDHGTK_;_PDYGMVDHGTK_;_PDYGMVDHGTK_;_PDYGMVDHGTK_;_YGMVDHGTK_;_YSEDPDYGMVDHGTK_;_YSEDPDYGMVDHGTK_;_YSEDPDYGMVDHGTK_;_YSEDPDYGMVDHGTK_;_YSEDPDYGMVDHGTK_;_YSEDPDYGMVDHGTK_	101;429;652;1051;1082	143;574;871;1415;1457	1005;1006;4973;4974;4975;4976;7225;7226;7227;7228;7229;7230;9807;9808;9809;10834;10835;10836;10837;10838;10839	1061;5787;5788;5789;5790;8627;8628;8629;8630;8631;8632;8633;8634;8635;11163;12533;12534;12535;12536;12537;12538	1061;5788;8628;11163;12534					-1
3	3	3	3	1	1	17.4	17.4	17.4	10.272	0	7.3493	505730000	13	1	1	1	1	1	1	1	92	92	17.4	17.4	17.4	188610000	148830000	168290000	BJACESS05221_SVMP|m.8711_Zinc_metalloproteinase-disintegrin-like_ACLD_OS=Agkistrodon_contortrix_laticinctus_PE=2_SV=1	BJACESS05221_SVMP|m.8711_Zinc_metalloproteinase-disintegrin-like_ACLD_OS=Agkistrodon_contortrix_laticinctus_PE=2_SV=1	38	SVMP	BJACESS05221_SVMP|m.8711_Zinc_metalloproteinase-disintegrin-like_ACLD_OS=Agkistrodon_contortrix_laticinctus_PE=2_SV=1	By MS/MS	By MS/MS	By MS/MS	False;False;True	GMVLPGTK;GMVLPGTK;GMVLPGTK;GMVLPGTK;GMVLPGTK;GMVLPGTK;GMVLPGTK;GMVLPGTK;GMVLPGTK;GMVLPGTK;GMVLPGTK;GMVLPGTK;GMVLPGTK;GMVLPGTK;GMVLPGTK;GMVLPGTK;GMVLPGTK;GMVLPGTK;GMVLPGTK;GMVLPGTK;GMVLPGTK;GMVLPGTK;IGMVLPGTK;IGMVLPGTK;IGMVLPGTK;YTIIDEDIGMVLPGTK;YTIIDEDIGMVLPGTK;YTIIDEDIGMVLPGTK;YTIIDEDIGMVLPGTK;YTIIDEDIGMVLPGTK	_GMVLPGTK_;_GMVLPGTK_;_GMVLPGTK_;_GMVLPGTK_;_GMVLPGTK_;_GMVLPGTK_;_GMVLPGTK_;_GMVLPGTK_;_GMVLPGTK_;_GMVLPGTK_;_GMVLPGTK_;_GMVLPGTK_;_GMVLPGTK_;_GMVLPGTK_;_GMVLPGTK_;_GMVLPGTK_;_GMVLPGTK_;_GMVLPGTK_;_GMVLPGTK_;_GMVLPGTK_;_GMVLPGTK_;_GMVLPGTK_;_IGMVLPGTK_;_IGMVLPGTK_;_IGMVLPGTK_;_YTIIDEDIGMVLPGTK_;_YTIIDEDIGMVLPGTK_;_YTIIDEDIGMVLPGTK_;_YTIIDEDIGMVLPGTK_;_YTIIDEDIGMVLPGTK_	217;327;1089	288;289;428;1465	2105;2106;2107;2108;2109;2110;2111;2112;2113;2114;2115;2116;2117;2118;2119;2120;2121;2122;2123;2124;2125;2126;2127;2128;2129;2130;2131;2132;2133;2134;2135;2136;2137;2138;2139;2140;2141;2142;2143;2144;2145;2146;2147;2148;2149;2150;2151;2152;2153;2154;2155;2156;2157;2158;2159;2160;2161;2162;2163;2164;2165;2166;2167;2168;2169;2170;2171;2172;2173;2174;2175;2176;2177;3354;3355;3356;10867;10868;10869;1…	2272;2273;2274;2275;2276;2277;2278;2279;2280;2281;2282;2283;2284;2285;2286;2287;2288;2289;2290;2291;2292;2293;2294;2295;2296;2297;2298;2299;2300;2301;2302;2303;2304;2305;2306;2307;2308;2309;2310;2311;2312;2313;2314;2315;2316;2317;2318;2319;2320;2321;2322;2323;2324;2325;2326;2327;2328;2329;2330;2331;2332;2333;2334;2335;2336;2337;2338;2339;2340;2341;2342;2343;2344;2345;2346;2347;2348;2349;2350;2351…	2323;3633;12564					-1
2	3	4	4	4	3	15.4	15.4	11	20.775	0	38.959	32096000	3	3	2	3	4	2	2	3	182	NaN	7.7	12.1	15.4	6238800	18095000	7762700	BJACESS05819_CTL|m.9855_Snaclec_stejaggregin-A_subunit_alpha_OS=Trimeresurus_stejnegeri_PE=2_SV=1;BJACESS07659_CTL|m.13555_Snaclec_stejaggregin-A_subunit_alpha_OS=Trimeresurus_stejnegeri_PE=2_SV=1;BJACESS05915_CTL|m.10087_Snaclec_stejaggregin-A_subunit_alpha_OS=Trimeresurus_stejnegeri_PE=2_SV=1	BJACESS05819_CTL|m.9855_Snaclec_stejaggregin-A_subunit_alpha_OS=Trimeresurus_stejnegeri_PE=2_SV=1;BJACESS07659_CTL|m.13555_Snaclec_stejaggregin-A_subunit_alpha_OS=Trimeresurus_stejnegeri_PE=2_SV=1;BJACESS05915_CTL|m.10087_Snaclec_stejaggregin-A_subunit_alpha_OS=Trimeresurus_stejnegeri_PE=2_SV=1	39	CTL	BJACESS05819_CTL|m.9855_Snaclec_stejaggregin-A_subunit_alpha_OS=Trimeresurus_stejnegeri_PE=2_SV=1;BJACESS07659_CTL|m.13555_Snaclec_stejaggregin-A_subunit_alpha_OS=Trimeresurus_stejnegeri_PE=2_SV=1;BJACESS05915_CTL|m.10087_Snaclec_stejaggregin-A_subunit_alp	By MS/MS	By MS/MS	By MS/MS	True;True;True;True	DQYCYKPINEPQNWADAER;PINEPQNWADAER;PINEPQNWADAER;PINEPQNWADAER;PINEPQNWADAER;PINEPQNWADAER;PINEPQNWADAER;PINEPQNWADAER;PINEPQNWADAERF;PINEPQNWADAERF;VWIGLRDR	_DQYCYKPIN(Deamidation (NQ))EPQNWADAER_;_PINEPQNWADAER_;_PINEPQNWADAER_;_PINEPQNWADAER_;_PINEPQ(Deamidation (NQ))NWADAER_;_PIN(Deamidation (NQ))EPQNWADAER_;_PINEPQ(Deamidation (NQ))NWADAER_;_PINEPQ(Deamidation (NQ))N(Deamidation (NQ))WADAER_;_PINEPQNWADAERF_;_PINEPQNWADAERF_;_VWIGLRDR_	110;663;664;1020	156;883;884;885;886;1375	1072;7264;7265;7266;7267;7268;7269;7270;7271;7272;7273;7274;9583;9584	1171;8671;8672;8673;8674;8675;8676;8677;8678;8679;8680;8681;8682;8683;10929	1171;8672;8682;10929	39;40;128		67;70;71		-1;-1;-1
15	17	13	17	17	17	43.9	43.9	43.9	17.016	0	323.31	10512000000	78	23	15	17	13	15	17	13	148	NaN	43.9	43.9	43.2	2012500000	4072700000	4427000000	BJACESS06714_CTL|m.11721_Snaclec_clone_2100755_OS=Deinagkistrodon_acutus_PE=2_SV=1;BJACESS05900_CTL|m.10039_Snaclec_clone_2100755_OS=Deinagkistrodon_acutus_PE=2_SV=1;BJAR454CTL6_Snaclec_clone_2100755_OS=Deinagkistrodon_acutus_PE=2|Q8JIV8|SL_DEIAC;BJACESS06209_CTL|m.10731_Snaclec_clone_2100755_OS=Deinagkistrodon_acutus_PE=2_SV=1;BJACESS05981_CTL|m.10228_Snaclec_clone_2100755_OS=Deinagkistrodon_acu…	BJACESS06714_CTL|m.11721_Snaclec_clone_2100755_OS=Deinagkistrodon_acutus_PE=2_SV=1;BJACESS05900_CTL|m.10039_Snaclec_clone_2100755_OS=Deinagkistrodon_acutus_PE=2_SV=1;BJAR454CTL6_Snaclec_clone_2100755_OS=Deinagkistrodon_acutus_PE=2|Q8JIV8|SL_DEIAC;BJACESS06209_CTL|m.10731_Snaclec_clone_2100755_OS=Deinagkistrodon_acutus_PE=2_SV=1;BJACESS05981_CTL|m.10228_Snaclec_clone_2100755_OS=Deinagkistrodon_acu…	41	CTL	BJACESS06714_CTL|m.11721_Snaclec_clone_2100755_OS=Deinagkistrodon_acutus_PE=2_SV=1;BJACESS05900_CTL|m.10039_Snaclec_clone_2100755_OS=Deinagkistrodon_acutus_PE=2_SV=1 : BM401654.1.p1 Uniprot: Snaclec clone 2100755;TSANR: BATXCTL1;PFAM: Lectin C-type doma	By MS/MS	By MS/MS	By MS/MS	True;True;True;True;True;True;True;True;True;True;True;True;True;True;True;True;True	EEAFVGQLASQTLK;EEAFVGQLASQTLK;FTSMWLGLK;FTSMWLGLK;FTSMWLGLK;FTSMWLGLK;FTSMWLGLK;FTSMWLGLK;FTSMWLGLK;FTSMWLGLK;FTSMWLGLK;GEEAFVGQLASQTLK;GEEAFVGQLASQTLK;GEEAFVGQLASQTLK;LASIHSSGE;LASIHSSGEE;LASIHSSGEEA;LASIHSSGEEAFVG;LASIHSSGEEAFVGQLASQTLK;LASIHSSGEEAFVGQLASQTLK;LASIHSSGEEAFVGQLASQTLK;LASIHSSGEEAFVGQLASQTLK;LASIHSSGEEAFVGQLASQTLK;LASIHSSGEEAFVGQLASQTLK;LASIHSSGEEAFVGQLASQTLK;LASIHSSGEEAFVGQLASQTLK…	_EEAFVGQLASQTLK_;_EEAFVGQLASQTLK_;_FTSMWLGLK_;_FTSMWLGLK_;_FTSMWLGLK_;_FTSMWLGLK_;_FTSMWLGLK_;_FTSMWLGLK_;_FTSMWLGLK_;_FTSMWLGLK_;_FTSMWLGLK_;_GEEAFVGQLASQTLK_;_GEEAFVGQLASQTLK_;_GEEAFVGQLASQ(Deamidation (NQ))TLK_;_LASIHSSGE_;_LASIHSSGEE_;_LASIHSSGEEA_;_LASIHSSGEEAFVG_;_LASIHSSGEEAFVGQLASQTLK_;_LASIHSSGEEAFVGQLASQTLK_;_LASIHSSGEEAFVGQLASQTLK_;_LASIHSSGEEAFVGQLASQTLK_;_LASIHSSGEEAFVGQLASQTLK_;_LAS…	123;177;194;450;451;452;453;454;688;728;729;780;813;843;885;927;936	171;238;258;259;600;601;602;603;604;605;606;921;922;979;980;981;1045;1090;1091;1092;1147;1148;1202;1262;1272;1273	1180;1181;1182;1543;1544;1545;1546;1547;1548;1549;1550;1551;1552;1553;1554;1555;1556;1557;1558;1559;1560;1561;1562;1563;1564;1565;1566;1567;1568;1569;1570;1571;1572;1573;1574;1575;1576;1577;1578;1579;1634;1635;1636;1637;5096;5097;5098;5099;5100;5101;5102;5103;5104;5105;5106;5107;5108;5109;5110;5111;5112;5113;5114;5115;5116;5117;5118;5119;5120;5121;5122;5123;5124;5125;5126;5127;5128;5129;5130;5131…	1251;1252;1645;1646;1647;1648;1649;1650;1651;1652;1653;1654;1655;1656;1657;1658;1659;1660;1661;1662;1663;1664;1665;1666;1667;1668;1669;1670;1671;1672;1673;1674;1675;1676;1677;1678;1679;1680;1681;1682;1683;1684;1685;1686;1687;1688;1689;1690;1691;1692;1693;1694;1695;1696;1697;1743;1744;1745;5916;5917;5918;5919;5920;5921;5922;5923;5924;5925;5926;5927;5928;5929;5930;5931;5932;5933;5934;5935;5936;5937…	1252;1648;1744;5916;5917;5919;5920;6044;8790;9007;9012;9287;9617;9770;9940;10146;10178	132;133;134;135	22	68;70;90;94	136	-1;-1;-1;-1;-1;-1;-1;-1;-1;-1;-1;-1;-1;-1;-1;-1;-1;-1;-1;-1;-1;-1;-1
23	25	16	25	25	7	36	36	11.6	27.842	0	165.73	12715000000	81	5	23	25	16	7	7	3	258	NaN	36	36	35.3	4566300000	3523400000	4625000000	sp|Q5W959|VSP14_BOTJA;BJAR454SVSP01_Snake_venom_serine_protease_HS114_OS=Bothrops_jararaca_PE=1|Q5W959|VSP14_BOTJA;BJACESS05941_SVSP|m.10150_Snake_venom_serine_protease_HS114_OS=Bothrops_jararaca_PE=1_SV=1;BJACESS08183_SVSP|m.14582_Snake_venom_serine_protease_HS114_OS=Bothrops_jararaca_PE=1_SV=1;BJACESS08248_SVSP|m.14718_Snake_venom_serine_protease_HS114_OS=Bothrops_jararaca_PE=1_SV=1	sp|Q5W959|VSP14_BOTJA;BJAR454SVSP01_Snake_venom_serine_protease_HS114_OS=Bothrops_jararaca_PE=1|Q5W959|VSP14_BOTJA;BJACESS05941_SVSP|m.10150_Snake_venom_serine_protease_HS114_OS=Bothrops_jararaca_PE=1_SV=1;BJACESS08183_SVSP|m.14582_Snake_venom_serine_protease_HS114_OS=Bothrops_jararaca_PE=1_SV=1;BJACESS08248_SVSP|m.14718_Snake_venom_serine_protease_HS114_OS=Bothrops_jararaca_PE=1_SV=1	42	SVSP	sp|Q5W959|VSP14_BOTJA Snake venom serine protease HS114 OS=Bothrops jararaca OX=8724 PE=1 SV=1;BJAR454SVSP01_Snake_venom_serine_protease_HS114_OS=Bothrops_jararaca_PE=1|Q5W959|VSP14_BOTJA;BJACESS05941_SVSP|m.10150_Snake_venom_serine_protease_HS114_OS=Bothr	By MS/MS	By MS/MS	By MS/MS	True;True;True;True;True;True;True;True;True;True;True;True;True;True;True;True;True;True;True;True;True;True;True;True;True	AAYPELPAEYR;AAYPELPAEYR;AAYPELPAEYR;AAYPELPAEYR;AAYPELPAEYR;AAYPELPAEYR;AAYPELPAEYR;AAYPELPAEYR;AAYPELPAEYR;AAYPELPAEYR;AYPELPAEYR;AYPELPAEYR;DECNINEHR;GAHPCGQAPKPGLYTK;GAHPCGQAPKPGLYTK;GAHPCGQAPKPGLYTK;GAHPCGQAPKPGLYTK;GAHPCGQAPKPGLYTK;GAHPCGQAPKPGLYTK;GAHPCGQAPKPGLYTK;GAHPCGQAPKPGLYTK;GAHPCGQAPKPGLYTK;GDECNINEHR;GQAPKPGLYTK;GSITPIQK;GSITPIQK;IMGWGSITPIQK;IMGWGSITPIQK;IMGWGSITPIQK;IMGWGSITPIQK;I…	_AAYPELPAEYR_;_AAYPELPAEYR_;_AAYPELPAEYR_;_AAYPELPAEYR_;_AAYPELPAEYR_;_AAYPELPAEYR_;_AAYPELPAEYR_;_AAYPELPAEYR_;_AAYPELPAEYR_;_AAYPELPAEYR_;_AYPELPAEYR_;_AYPELPAEYR_;_DECNINEHR_;_GAHPCGQAPKPGLYTK_;_GAHPCGQAPKPGLYTK_;_GAHPCGQAPKPGLYTK_;_GAHPCGQAPKPGLYTK_;_GAHPCGQAPKPGLYTK_;_GAHPCGQ(Deamidation (NQ))APKPGLYTK_;_GAHPCGQ(Deamidation (NQ))APKPGLYTK_;_GAHPCGQ(Deamidation (NQ))APKPGLYTK_;_GAHPCGQ(Deamid…	5;62;76;186;189;228;235;350;460;461;462;463;654;668;674;675;817;909;910;911;1010;1024;1049;1050;1076	5;82;96;248;249;252;303;312;464;465;612;613;614;615;873;892;901;902;1096;1231;1232;1233;1234;1235;1236;1237;1238;1363;1379;1411;1412;1413;1414;1449	18;19;20;21;22;23;24;25;26;27;28;29;30;31;453;454;489;490;491;1606;1607;1608;1609;1610;1611;1612;1613;1614;1615;1616;1617;1618;1621;1622;1623;2217;2517;2518;2519;3587;3588;3589;3590;3591;3592;3593;3594;3595;3596;3597;3598;3599;3600;3601;3602;3603;3604;3605;3606;3607;5314;5315;5316;5317;5318;5319;5320;5321;5322;7234;7235;7292;7293;7314;7315;7316;7317;7318;7319;8244;8245;8696;8697;8698;8699;8700;87…	22;23;24;25;26;27;28;29;30;31;32;33;34;35;36;37;38;39;40;41;42;43;44;45;46;47;48;49;50;467;468;469;497;1724;1725;1726;1727;1728;1729;1730;1731;1732;1733;1736;2421;2773;2774;3895;3896;3897;3898;3899;3900;3901;3902;3903;3904;3905;3906;3907;3908;3909;3910;3911;3912;3913;3914;3915;3916;3917;3918;3919;6256;6257;6258;6259;6260;6261;6262;8639;8640;8641;8642;8703;8704;8718;8719;9629;10027;10028;10029;100…	24;467;497;1728;1736;2421;2774;3904;6257;6259;6261;6262;8641;8704;8718;8719;9629;10027;10036;10046;10897;10936;11154;11158;12500	41;129;130;131	23	84;85;88;227	145	-1;-1;-1;-1;-1
4	5	4	5	5	5	37.4	37.4	37.4	19.881	0	16.604	1058400000	26	13	4	5	4	4	5	4	171	NaN	26.3	37.4	26.3	271550000	315510000	471290000	BJACESS06107_CTL|m.10501_Snaclec_trimecetin_subunit_beta_OS=Protobothrops_mucrosquamatus_PE=1_SV=1;BJACESS05965_CTL|m.10198_Snaclec_bothrojaracin_subunit_beta_OS=Bothrops_jararaca_PE=1_SV=1;BJARGLA03073|m.22044_Snaclec_trimecetin_subunit_beta_OS=Protobothrops_mucrosquamatus_PE=1|Q5FZI5|SLTB_PROMU;BJACESS05297_CTL|m.8863_Snaclec_trimecetin_subunit_beta_OS=Protobothrops_mucrosquamatus_PE=1_SV=1;BJA…	BJACESS06107_CTL|m.10501_Snaclec_trimecetin_subunit_beta_OS=Protobothrops_mucrosquamatus_PE=1_SV=1;BJACESS05965_CTL|m.10198_Snaclec_bothrojaracin_subunit_beta_OS=Bothrops_jararaca_PE=1_SV=1;BJARGLA03073|m.22044_Snaclec_trimecetin_subunit_beta_OS=Protobothrops_mucrosquamatus_PE=1|Q5FZI5|SLTB_PROMU;BJACESS05297_CTL|m.8863_Snaclec_trimecetin_subunit_beta_OS=Protobothrops_mucrosquamatus_PE=1_SV=1;BJA…	43	CTL	BJACESS06107_CTL|m.10501_Snaclec_trimecetin_subunit_beta_OS=Protobothrops_mucrosquamatus_PE=1_SV=1;BJACESS05965_CTL|m.10198_Snaclec_bothrojaracin_subunit_beta_OS=Bothrops_jararaca_PE=1_SV=1 : BM401520.1.p1 Uniprot: Snaclec bothrojaracin subunit beta;TSAN	By MS/MS	By MS/MS	By MS/MS	True;True;True;True;True	ASFVWMGLSDVWK;ASFVWMGLSDVWK;ASFVWMGLSDVWK;ASFVWMGLSDVWK;ASFVWMGLSDVWK;ASFVWMGLSDVWK;ASFVWMGLSDVWK;ASFVWMGLSDVWK;ASFVWMGLSDVWK;ASFVWMGLSDVWK;ASFVWMGLSDVWK;ASFVWMGLSDVWK;ASFVWMGLSDVWK;ASFVWMGLSDVWK;SHLVSFHSSEEVNFVASIIYPSLR;SHLVSFHSSEEVNFVASIIYPSLR;SHLVSFHSSEEVNFVASIIYPSLR;TNFNQGYITEWLSTSCILK;VASIIYPSLR;VASIIYPSLR	_ASFVWMGLSDVWK_;_ASFVWMGLSDVWK_;_ASFVWMGLSDVWK_;_ASFVWMGLSDVWK_;_ASFVWMGLSDVWK_;_ASFVWMGLSDVWK_;_ASFVWMGLSDVWK_;_ASFVWMGLSDVWK_;_ASFVWMGLSDVWK_;_ASFVWMGLSDVWK_;_ASFVWMGLSDVWK_;_ASFVWMGLSDVWK_;_ASFVWMGLSDVWK_;_ASFVWMGLSDVWK_;_SHLVSFHSSEEVNFVASIIYPSLR_;_SHLVSFHSSEEVNFVASIIYPSLR_;_SHLVSFHSSEEVNFVASIIYPSLR_;_TNFNQGYITEWLSTSCILK_;_VASIIYPSLR_;_VASIIYPSLR_	46;456;812;916;947	56;608;1089;1245;1284	334;335;336;337;338;339;340;341;342;343;344;345;346;347;348;349;350;351;352;353;354;355;356;357;358;359;360;361;362;363;364;5281;5282;5283;8224;8225;8226;8227;8228;8751;8886;8887;8888	368;369;370;371;372;373;374;375;376;377;378;379;380;381;382;383;384;385;386;387;388;6203;9612;9613;9614;10086;10210;10211	369;6203;9612;10086;10210					-1;-1;-1;-1;-1;-1;-1;-1;-1;-1;-1;-1;-1
6	8	7	8	2	2	33.6	12.3	12.3	16.781	0	43.571	1496300000	321	1	2	2	2	2	2	2	146	146	30.1	33.6	30.1	477170000	596840000	422270000	BJACESS06225_CTL|m.10773_C-type_lectin_9a_OS=Crotalus_adamanteus_PE=1_SV=1	BJACESS06225_CTL|m.10773_C-type_lectin_9a_OS=Crotalus_adamanteus_PE=1_SV=1	45	CTL	BJACESS06225_CTL|m.10773_C-type_lectin_9a_OS=Crotalus_adamanteus_PE=1_SV=1	By MS/MS	By MS/MS	By MS/MS	False;True;True;False;False;False;False;False	GEASFVAK;GSHLVSIESD;GSHLVSIESD;GSHLVSIESDGEASFVAK;GSHLVSIESDGEASFVAK;GSHLVSIESDGEASFVAK;GSHLVSIESDGEASFVAK;GSHLVSIESDGEASFVAK;GSHLVSIESDGEASFVAK;GSHLVSIESDGEASFVAK;GSHLVSIESDGEASFVAK;GSHLVSIESDGEASFVAK;GSHLVSIESDGEASFVAK;GSHLVSIESDGEASFVAK;GSHLVSIESDGEASFVAK;GSHLVSIESDGEASFVAK;GSHLVSIESDGEASFVAK;GSHLVSIESDGEASFVAK;GSHLVSIESDGEASFVAK;GSHLVSIESDGEASFVAK;GSHLVSIESDGEASFVAK;GSHLVSIESDGEASFVAK;GSHLVSI…	_GEASFVAK_;_GSHLVSIESD_;_GSHLVSIESD_;_GSHLVSIESDGEASFVAK_;_GSHLVSIESDGEASFVAK_;_GSHLVSIESDGEASFVAK_;_GSHLVSIESDGEASFVAK_;_GSHLVSIESDGEASFVAK_;_GSHLVSIESDGEASFVAK_;_GSHLVSIESDGEASFVAK_;_GSHLVSIESDGEASFVAK_;_GSHLVSIESDGEASFVAK_;_GSHLVSIESDGEASFVAK_;_GSHLVSIESDGEASFVAK_;_GSHLVSIESDGEASFVAK_;_GSHLVSIESDGEASFVAK_;_GSHLVSIESDGEASFVAK_;_GSHLVSIESDGEASFVAK_;_GSHLVSIESDGEASFVAK_;_GSHLVSIESDGEASFVAK_;_GSHL…	193;233;234;318;526;665;726;1106	257;310;311;417;690;887;888;889;977;1484	1632;1633;2234;2235;2236;2237;2238;2239;2240;2241;2242;2243;2244;2245;2246;2247;2248;2249;2250;2251;2252;2253;2254;2255;2256;2257;2258;2259;2260;2261;2262;2263;2264;2265;2266;2267;2268;2269;2270;2271;2272;2273;2274;2275;2276;2277;2278;2279;2280;2281;2282;2283;2284;2285;2286;2287;2288;2289;2290;2291;2292;2293;2294;2295;2296;2297;2298;2299;2300;2301;2302;2303;2304;2305;2306;2307;2308;2309;2310;2311…	1742;2442;2443;2444;2445;2446;2447;2448;2449;2450;2451;2452;2453;2454;2455;2456;2457;2458;2459;2460;2461;2462;2463;2464;2465;2466;2467;2468;2469;2470;2471;2472;2473;2474;2475;2476;2477;2478;2479;2480;2481;2482;2483;2484;2485;2486;2487;2488;2489;2490;2491;2492;2493;2494;2495;2496;2497;2498;2499;2500;2501;2502;2503;2504;2505;2506;2507;2508;2509;2510;2511;2512;2513;2514;2515;2516;2517;2518;2519;2520…	1742;2443;2506;3593;6463;8685;8998;13300	47;48;141		63;66;67		-1
12	11	11	13	1	1	40.8	8.5	8.5	28.738	0	2.8567	21362000	2	122	1	1	0	1	1	0	260	NaN	37.7	40.4	35.8	13466000	7896000	0	BJACESS06856_SVSP|m.12003_Snake_venom_serine_protease_homolog_OS=Bothrops_jararacussu_PE=1_SV=1;BJARGLAcontig04343|m.20873_Snake_venom_serine_protease_homolog_OS=Bothrops_jararacussu_PE=1|Q7T229|VSPH_BOTJR;BJACESS12171_SVSP|m.21995_Snake_venom_serine_protease_homolog_OS=Bothrops_jararacussu_PE=1_SV=1;tr|A0A2I7YS90|A0A2I7YS90_9SAUR;tr|A0A194ARI8|A0A194ARI8_9SAUR;sp|P09872|VSPCA_AGKCO;sp|Q9PTL3|VSP…	BJACESS06856_SVSP|m.12003_Snake_venom_serine_protease_homolog_OS=Bothrops_jararacussu_PE=1_SV=1;BJARGLAcontig04343|m.20873_Snake_venom_serine_protease_homolog_OS=Bothrops_jararacussu_PE=1|Q7T229|VSPH_BOTJR;BJACESS12171_SVSP|m.21995_Snake_venom_serine_protease_homolog_OS=Bothrops_jararacussu_PE=1_SV=1	48	SVSP	BJACESS06856_SVSP|m.12003_Snake_venom_serine_protease_homolog_OS=Bothrops_jararacussu_PE=1_SV=1;BJARGLAcontig04343|m.20873_Snake_venom_serine_protease_homolog_OS=Bothrops_jararacussu_PE=1|Q7T229|VSPH_BOTJR;BJACESS12171_SVSP|m.21995_Snake_venom_serine_prote	By MS/MS	By matching	By matching	False;False;False;False;False;False;False;False;False;False;True;False;False	DECNINEHR;DEQTRVPK;FHCGGTLINQEWVLTAANCDRK;FHCGGTLINQEWVLTAANCDRK;FHCGGTLINQEWVLTAANCDRK;FHCGGTLINQEWVLTAANCDRK;FHCGGTLINQEWVLTAANCDRK;GDECNINEHR;IMGWGTISPTK;IMGWGTISPTK;IMGWGTISPTK;IMGWGTISPTK;IMGWGTISPTK;IMGWGTISPTK;LPSNPPSVGSVCR;LPSNPPSVGSVCR;PPSVGSVCR;PPSVGSVCR;PSVGSVCR;RFHCGGTLINQEWVLTAANCDRK;RPVNDSPHIAPLSLPSNPPSVG;TLCAGILEGGK;TLCAGILEGGK;VSDYTEWIR;VSDYTEWIR;VSDYTEWIR	_DECNINEHR_;_DEQTRVPK_;_FHCGGTLINQEWVLTAANCDRK_;_FHCGGTLINQEWVLTAANCDRK_;_FHCGGTLINQEWVLTAANCDRK_;_FHCGGTLINQEWVLTAANCDRK_;_FHCGGTLINQEWVLTAANCDRK_;_GDECNINEHR_;_IM(Oxidation (M))GWGTISPTK_;_IM(Oxidation (M))GWGTISPTK_;_IMGWGTISPTK_;_IMGWGTISPTK_;_IMGWGTISPTK_;_IMGWGTISPTK_;_LPSN(Deamidation (NQ))PPSVGSVCR_;_LPSNPPSVGSVCR_;_PPSVGSVCR_;_PPSVGSVCR_;_PSVGSVCR_;_RFHCGGTLINQEWVLTAANCDRK_;_RPVNDSPHIAPL…	76;78;168;189;352;493;507;668;675;708;727;902;994	96;98;229;252;467;468;645;662;663;892;902;954;978;1223;1347	489;490;491;493;494;1510;1511;1512;1513;1514;1621;1622;1623;3611;3612;3613;3614;3615;3616;3617;3618;3619;5417;5418;5419;5471;5472;7292;7293;7317;7318;7319;7504;7505;7608;7609;8676;8677;8678;9331;9332;9333	497;499;1620;1621;1622;1623;1624;1736;3923;3924;3925;3926;3927;3928;3929;3930;3931;3932;6334;6381;6382;8703;8704;8719;8907;8999;9000;10002;10003;10004;10005;10006;10007;10647;10648;10649;10650;10651	497;499;1622;1736;3932;6334;6381;8704;8719;8907;9000;10004;10647	9	26	136	147	-1;-1;-1;-1;-1;-1;-1;-1;-1;-1;-1;-1;-1;-1;-1;-1;-1;-1;-1;-1;-1;-1;-1;-1;-1;-1;-1;-1;-1;-1;-1;-1;-1;-1;-1;-1;-1;-1;-1;-1;-1;-1;-1;-1;-1;-1;-1;-1;-1;-1;-1;-1;-1;-1;-1;-1;-1;-1;-1;-1;-1;-1;-1;-1;-1;-1;-1;-1;-1;-1;-1;-1;-1;-1;-1;-1;-1;-1;-1;-1;-1;-1;-1;-1;-1;-1;-1;-1;-1;-1;-1;-1;-1;-1;-1;-1;-1;-1;-1;-1;-1;-1;-1;-1;-1;-1;-1;-1;-1;-1;-1;-1;-1;-1;-1;-1;-1;-1;-1;-1;-1;-1
2	4	3	4	1	1	30.7	10.2	10.2	14.329	0	16.636	505120000	8	1	1	1	1	1	1	1	127	127	22	30.7	29.9	134400000	93910000	276810000	BJACESS07108_CTL|m.12442_Snaclec_bothrojaracin_subunit_alpha_OS=Bothrops_jararaca_PE=1_SV=1	BJACESS07108_CTL|m.12442_Snaclec_bothrojaracin_subunit_alpha_OS=Bothrops_jararaca_PE=1_SV=1	49	CTL	BJACESS07108_CTL|m.12442_Snaclec_bothrojaracin_subunit_alpha_OS=Bothrops_jararaca_PE=1_SV=1	By MS/MS	By MS/MS	By MS/MS	False;False;False;True	DCPSDWSSHEGHCYR;DCPSDWSSHEGHCYR;DCPSDWSSHEGHCYR;DCPSDWSSHEGHCYR;DCPSDWSSHEGHCYR;DCPSDWSSHEGHCYR;DCPSDWSSHEGHCYR;GGHLVSIESD;GGHLVSIESD;GGHLVSIESDG;VFNEPQNWADAER;VFNEPQNWADAER;VFNEPQNWADAER	_DCPSDWSSHEGHCYR_;_DCPSDWSSHEGHCYR_;_DCPSDWSSHEGHCYR_;_DCPSDWSSHEGHCYR_;_DCPSDWSSHEGHCYR_;_DCPSDWSSHEGHCYR_;_DCPSDWSSHEGHCYR_;_GGHLVSIESD_;_GGHLVSIESD_;_GGHLVSIESDG_;_VFNEPQNWADAER_;_VFNEPQNWADAER_;_VFNEPQNWADAER_	71;202;204;958	91;270;272;1300	471;472;473;474;475;476;477;1815;1816;1818;8966;8967;8968	480;481;482;483;484;485;486;1947;1948;1950;10293;10294;10295;10296;10297;10298;10299;10300	482;1947;1950;10294					-1
2	2	2	2	2	2	12.9	12.9	12.9	19.652	0	19.913	0	0	4	2	2	2	2	2	2	170	NaN	12.9	12.9	12.9	0	0	0	BJACESS08464_CTL|m.15169_Snaclec_1_OS=Sistrurus_catenatus_edwardsii_PE=2_SV=1;BJAR454CTL5_Snaclec_1_OS=Sistrurus_catenatus_edwardsii_PE=2|B0VXV0|SL1_SISCA;BJACESS05436_CTL|m.9086_Snaclec_jerdonibitin_subunit_beta_OS=Protobothrops_jerdonii_PE=1_SV=1;BJACESS05608_CTL|m.9437_Snaclec_mamushigin_subunit_beta_OS=Gloydius_blomhoffii_PE=1_SV=1	BJACESS08464_CTL|m.15169_Snaclec_1_OS=Sistrurus_catenatus_edwardsii_PE=2_SV=1;BJAR454CTL5_Snaclec_1_OS=Sistrurus_catenatus_edwardsii_PE=2|B0VXV0|SL1_SISCA;BJACESS05436_CTL|m.9086_Snaclec_jerdonibitin_subunit_beta_OS=Protobothrops_jerdonii_PE=1_SV=1;BJACESS05608_CTL|m.9437_Snaclec_mamushigin_subunit_beta_OS=Gloydius_blomhoffii_PE=1_SV=1	51	CTL	BJACESS08464_CTL|m.15169_Snaclec_1_OS=Sistrurus_catenatus_edwardsii_PE=2_SV=1;BJAR454CTL5_Snaclec_1_OS=Sistrurus_catenatus_edwardsii_PE=2|B0VXV0|SL1_SISCA;BJACESS05436_CTL|m.9086_Snaclec_jerdonibitin_subunit_beta_OS=Protobothrops_jerdonii_PE=1_SV=1;BJACESS	By MS/MS	By MS/MS	By MS/MS	True;True	STDNQWLSR;STDNQWLSR;STDNQWLSR;STDNQWLSR;STDNQWLSR	_STDNQWLSR_;_STDNQWLSR_;_STDNQWLSR_;_STDNQ(Deamidation (NQ))WLSR_;_STDN(Deamidation (NQ))QWLSR_	589;857	776;1166;1167	6573;6574;6575;8473;8474;8475;8476;8477	7866;9820;9821;9822;9823;9824	7866;9820	146		152		-1;-1;-1;-1
18	17	14	20	12	4	46.2	37.1	7.5	20.707	0	76.467	9183500000	45	28	10	10	8	4	3	3	186	NaN	44.1	45.7	44.6	2727900000	2825400000	3630300000	BJACESS11390_SVSP|m.20617_Thrombin-like_enzyme_asperase_OS=Bothrops_asper_PE=1_SV=1;tr|A0A286S0E6|A0A286S0E6_GLOIT;tr|A0A2I7YSB2|A0A2I7YSB2_CROTI;BJAR454SVSP02_Thrombin-like_enzyme_asperase_OS=Bothrops_asper_PE=1|Q072L6|VSPL_BOTAS;tr|A0A2I7YS48|A0A2I7YS48_CROLE;tr|A0A194AM91|A0A194AM91_9SAUR;tr|A0A1W7RJU6|A0A1W7RJU6_AGKCO;GFWW01053207.1.p1;GFWW01053320.1.p1;tr|A1E238|A1E238_DEIAC;sp|Q9YGS1|VSPA_D…	BJACESS11390_SVSP|m.20617_Thrombin-like_enzyme_asperase_OS=Bothrops_asper_PE=1_SV=1;tr|A0A286S0E6|A0A286S0E6_GLOIT;tr|A0A2I7YSB2|A0A2I7YSB2_CROTI	53	SVSP	BJACESS11390_SVSP|m.20617_Thrombin-like_enzyme_asperase_OS=Bothrops_asper_PE=1_SV=1;tr|A0A286S0E6|A0A286S0E6_GLOIT Venom plasminogen activator 2 OS=Gloydius intermedius OX=44732 GN=PA2 PE=2 SV=1;tr|A0A2I7YSB2|A0A2I7YSB2_CROTI Serine endopeptidase OS=Crotal	By MS/MS	By MS/MS	By MS/MS	True;False;True;False;True;True;True;True;True;True;False;False;False;False;True;True;True;True;False;False	DDELDRDIMLIK;DDELDRDIMLIK;DDELDRDIMLIK;DDELDRDIMLIK;DDELDRDIMLIK;DDELDRDIMLIK;DECNINEHR;GDECNINEHR;IMGWGTISPTK;IMGWGTISPTK;IMGWGTISPTK;IMGWGTISPTK;IMGWGTISPTK;IMGWGTISPTK;KDDELDRDIMLIK;KDDELDRDIMLIK;KDDELDRDIMLIK;KDDELDRDIMLIK;KDDELDRDIMLIK;KKDDELDRDIMLIK;KKDDELDRDIMLIK;KKDDELDRDIMLIK;KKDDELDRDIMLIK;KKDDELDRDIMLIK;KKDDELDRDIMLIK;KKDDELDRDIMLIK;KKDDELDRDIMLIK;KKDDELDRDIMLIK;NFQMQLGVH;NFQMQLGVH;NFQ…	_DDELDRDIMLIK_;_DDELDRDIMLIK_;_DDELDRDIMLIK_;_DDELDRDIMLIK_;_DDELDRDIMLIK_;_DDELDRDIMLIK_;_DECNINEHR_;_GDECNINEHR_;_IM(Oxidation (M))GWGTISPTK_;_IM(Oxidation (M))GWGTISPTK_;_IMGWGTISPTK_;_IMGWGTISPTK_;_IMGWGTISPTK_;_IMGWGTISPTK_;_KDDELDRDIMLIK_;_KDDELDRDIMLIK_;_KDDELDRDIMLIK_;_KDDELDRDIMLIK_;_KDDELDRDIMLIK_;_KKDDELDRDIMLIK_;_KKDDELDRDIMLIK_;_KKDDELDRDIMLIK_;_KKDDELDRDIMLIK_;_KKDDELDRDIMLIK_;_KKDD…	72;76;77;189;352;402;428;606;607;608;668;674;675;817;972;973;996;997;998;1010	92;96;97;252;467;468;538;573;805;806;807;808;809;810;892;901;902;1096;1319;1320;1349;1350;1351;1363	478;479;480;481;482;483;489;490;491;492;1621;1622;1623;3611;3612;3613;3614;3615;3616;3617;3618;3619;4794;4795;4796;4797;4798;4799;4963;4964;4965;4966;4967;4968;4969;4970;4971;4972;7017;7018;7019;7020;7021;7022;7023;7024;7025;7026;7027;7028;7029;7030;7031;7032;7033;7034;7035;7036;7037;7038;7292;7293;7314;7315;7316;7317;7318;7319;8244;8245;9263;9264;9265;9266;9337;9338;9339;9340;9341;9342;9343;9536…	487;488;489;490;491;492;493;497;498;1736;3923;3924;3925;3926;3927;3928;3929;3930;3931;3932;5602;5603;5604;5605;5606;5607;5773;5774;5775;5776;5777;5778;5779;5780;5781;5782;5783;5784;5785;5786;8453;8454;8455;8456;8457;8458;8459;8460;8461;8462;8463;8464;8465;8466;8467;8468;8469;8470;8471;8472;8473;8474;8703;8704;8718;8719;9629;10593;10594;10658;10659;10660;10661;10662;10663;10664;10665;10896;10897;1…	487;497;498;1736;3932;5607;5785;8453;8471;8474;8704;8718;8719;9629;10593;10594;10658;10660;10665;10897	147	26	72	145	-1;-1;-1;-1;-1;-1;-1;-1;-1;-1;-1;-1;-1;-1;-1;-1;-1;-1;-1;-1;-1;-1;-1;-1;-1;-1;-1;-1
10	11	11	11	11	10	25.4	25.4	22.7	56.144	0	57.785	480430000	18	3	10	11	11	9	10	10	497	NaN	22.5	25.4	25.4	163290000	144520000	172620000	BJACESS12474|m.22443_Xaa-Pro_aminopeptidase_2_OS=Homo_sapiens_GN=XPNPEP2_PE=2_SV=3;tr|A0A0B8RNS9|A0A0B8RNS9_BOIIR;BJACESS32545|m.53354_Xaa-Pro_aminopeptidase_2_OS=Homo_sapiens_GN=XPNPEP2_PE=2_SV=3	BJACESS12474|m.22443_Xaa-Pro_aminopeptidase_2_OS=Homo_sapiens_GN=XPNPEP2_PE=2_SV=3	54	APase	BJACESS12474|m.22443_Xaa-Pro_aminopeptidase_2_OS=Homo_sapiens_GN=XPNPEP2_PE=2_SV=3	By MS/MS	By MS/MS	By MS/MS	True;True;True;True;True;True;True;True;True;True;True	GMFTSIEPGYYHDGEFGIR;GMFTSIEPGYYHDGEFGIR;LADDFMGSTWQEK;LADDFMGSTWQEK;LEDVALVVQAK;LEDVALVVQAK;MMEAAHIR;MMEAAHIR;NSVDEASGANYLDTLR;NSVDEASGANYLDTLR;NSVDEASGANYLDTLRR;NSVDEASGANYLDTLRR;NSVDEASGANYLDTLRR;NSVDEASGANYLDTLRR;NSVDEASGANYLDTLRR;NSVDEASGANYLDTLRR;TIHWGEPTAFQK;TIHWGEPTAFQK;TIHWGEPTAFQK;TIHWGEPTAFQK;TIHWGEPTAFQK;TKYPVQEEPYLTFK;TKYPVQEEPYLTFK;TKYPVQEEPYLTFK;VEDYDQIGASLRK;VEDYDQIGASLRK;VEDYDQIGA…	_GMFTSIEPGYYHDGEFGIR_;_GMFTSIEPGYYHDGEFGIR_;_LADDFMGSTWQEK_;_LADDFMGSTWQEK_;_LEDVALVVQAK_;_LEDVALVVQAK_;_MMEAAHIR_;_MMEAAHIR_;_NSVDEASGANYLDTLR_;_NSVDEASGANYLDTLR_;_NSVDEASGANYLDTLRR_;_NSVDEASGANYLDTLRR_;_NSVDEASGANYLDTLRR_;_NSVDEASGANYLDTLRR_;_NSVDEASGANYLDTLRR_;_NSVDEASGAN(Deamidation (NQ))YLDTLRR_;_TIHWGEPTAFQK_;_TIHWGEPTAFQK_;_TIHWGEPTAFQ(Deamidation (NQ))K_;_TIHWGEPTAFQ(Deamidation (NQ))K_;_…	213;444;475;587;638;639;900;901;956;970;1013	282;593;627;773;852;853;854;1220;1221;1222;1295;1296;1317;1367	2092;2093;2094;2095;5078;5079;5080;5354;5355;5356;6564;6565;6566;7159;7160;7161;7162;7163;7164;7165;7166;7167;7168;7169;8665;8666;8667;8668;8669;8670;8671;8672;8673;8674;8675;8928;8929;8930;8931;8932;8933;8934;8935;9259;9260;9261;9552;9553;9554	2260;2261;5899;5900;6285;6286;7858;7859;8572;8573;8574;8575;8576;8577;8578;8579;9994;9995;9996;9997;9998;9999;10000;10001;10256;10257;10258;10259;10260;10590;10591;10906;10907;10908	2260;5900;6286;7859;8572;8577;9997;10000;10256;10591;10908	148		293		-1;-1;-1
4	3	4	5	5	5	5.9	5.9	5.9	109.99	0	6.0751	34198000	6	17	4	3	4	4	3	4	959	NaN	4.2	3.3	4.7	19434000	7352200	7411700	tr|A0A077L6N8|A0A077L6N8_PROEL;tr|T1E7B8|T1E7B8_CROHD;BJACESS13101|m.23580_Glutamyl_aminopeptidase_OS=Sus_scrofa_GN=ENPEP_PE=1_SV=1;tr|A0A0K8S2L1|A0A0K8S2L1_CROHD;tr|A0A1W7RJI8|A0A1W7RJI8_AGKCO;tr|T2HQN1|T2HQN1_OVOOK;tr|A0A2H4N3C7|A0A2H4N3C7_BOTMO;tr|A5HUI5|A5HUI5_GLOBR;tr|T2HQ95|T2HQ95_PROFL;tr|V8NTS6|V8NTS6_OPHHA;tr|A0A0B8RZR1|A0A0B8RZR1_BOIIR;tr|D3UW23|D3UW23_BITRH;tr|A0A098M1S0|A0A098M1S0_9SA…	tr|A0A077L6N8|A0A077L6N8_PROEL;tr|T1E7B8|T1E7B8_CROHD;BJACESS13101|m.23580_Glutamyl_aminopeptidase_OS=Sus_scrofa_GN=ENPEP_PE=1_SV=1;tr|A0A0K8S2L1|A0A0K8S2L1_CROHD;tr|A0A1W7RJI8|A0A1W7RJI8_AGKCO;tr|T2HQN1|T2HQN1_OVOOK;tr|A0A2H4N3C7|A0A2H4N3C7_BOTMO;tr|A5HUI5|A5HUI5_GLOBR;tr|T2HQ95|T2HQ95_PROFL;tr|V8NTS6|V8NTS6_OPHHA;tr|A0A0B8RZR1|A0A0B8RZR1_BOIIR;tr|D3UW23|D3UW23_BITRH;tr|A0A098M1S0|A0A098M1S0_9SA…	55	APase	tr|A0A077L6N8|A0A077L6N8_PROEL Aminopeptidase OS=Protobothrops elegans OX=88086 PE=2 SV=1;tr|T1E7B8|T1E7B8_CROHD Aminopeptidase OS=Crotalus horridus OX=35024 PE=2 SV=1;BJACESS13101|m.23580_Glutamyl_aminopeptidase_OS=Sus_scrofa_GN=ENPEP_PE=1_SV=1;tr|A0A0K8S	By MS/MS	By MS/MS	By MS/MS	True;True;True;True;True	AGFIDDAFALAR;AGFIDDAFALAR;LNWEYLVK;MLEDWISPDHFR;WQMLDQILIDDLLPVLK	_AGFIDDAFALAR_;_AGFIDDAFALAR_;_LNWEYLVK_;_MLEDWISPDHFR_;_WQMLDQILIDDLLPVLK_	13;504;586;914;1029	13;659;772;1243;1387	50;51;5465;5466;5467;6561;6562;6563;8746;8747;9628	64;65;6378;7857;10083;10963	64;6378;7857;10083;10963					-1;-1;-1;-1;-1;-1;-1;-1;-1;-1;-1;-1;-1;-1;-1;-1;-1
2	2	2	2	2	2	6.6	6.6	6.6	38.691	0	2.7516	15167000	3	9	2	2	2	2	2	2	349	NaN	6.6	6.6	6.6	4010200	4442200	6714400	BJACESS14770|m.26336_Phospholipase_A2_inhibitor_OS=Gloydius_brevicaudus_siniticus_PE=1_SV=1;BJACESS19077|m.33367_Phospholipase_A2_inhibitor_OS=Gloydius_brevicaudus_siniticus_PE=1_SV=1;tr|J3S4V8|J3S4V8_CROAD;tr|A0A481S7U7|A0A481S7U7_CRODU;tr|A0A481S725|A0A481S725_BOTMO;tr|A0A481S6U8|A0A481S6U8_BOTAL;tr|A0A481S8C9|A0A481S8C9_BOTNU;tr|A0A481S7E6|A0A481S7E6_BOTJA;tr|A0A2H4N3D8|A0A2H4N3D8_BOTMO	BJACESS14770|m.26336_Phospholipase_A2_inhibitor_OS=Gloydius_brevicaudus_siniticus_PE=1_SV=1;BJACESS19077|m.33367_Phospholipase_A2_inhibitor_OS=Gloydius_brevicaudus_siniticus_PE=1_SV=1;tr|J3S4V8|J3S4V8_CROAD;tr|A0A481S7U7|A0A481S7U7_CRODU;tr|A0A481S725|A0A481S725_BOTMO;tr|A0A481S6U8|A0A481S6U8_BOTAL;tr|A0A481S8C9|A0A481S8C9_BOTNU;tr|A0A481S7E6|A0A481S7E6_BOTJA;tr|A0A2H4N3D8|A0A2H4N3D8_BOTMO	56	Inhibitor	BJACESS14770|m.26336_Phospholipase_A2_inhibitor_OS=Gloydius_brevicaudus_siniticus_PE=1_SV=1;BJACESS19077|m.33367_Phospholipase_A2_inhibitor_OS=Gloydius_brevicaudus_siniticus_PE=1_SV=1;tr|J3S4V8|J3S4V8_CROAD Phospholipase A2 inhibitor subunit B OS=Crotalus	By MS/MS	By matching	By MS/MS	True;True	GLPYLNVLNLK;NLPQLHTLDLSR	_GLPYLNVLNLK_;_NLPQLHTLDLSR_	212;616	281;821	2089;2090;2091;7071;7072;7073	2259;8503;8504	2259;8503					-1;-1;-1;-1;-1;-1;-1;-1;-1
7	8	8	9	4	3	31.1	22.8	18.9	25.443	0	46.693	195990000	4	2	2	4	4	1	3	3	228	NaN	21.9	31.1	31.1	14525000	99828000	81635000	BJACESS15153_SVSP|m.26987_Snake_venom_serine_protease_salmonase_OS=Gloydius_brevicaudus_PE=2_SV=1;BJARGLAcontig04258|m.20870_Snake_venom_serine_protease_ussurase_OS=Gloydius_ussuriensis_PE=2|Q8UUJ1|VSPUA_GLOUS	BJACESS15153_SVSP|m.26987_Snake_venom_serine_protease_salmonase_OS=Gloydius_brevicaudus_PE=2_SV=1;BJARGLAcontig04258|m.20870_Snake_venom_serine_protease_ussurase_OS=Gloydius_ussuriensis_PE=2|Q8UUJ1|VSPUA_GLOUS	58	SVSP	BJACESS15153_SVSP|m.26987_Snake_venom_serine_protease_salmonase_OS=Gloydius_brevicaudus_PE=2_SV=1;BJARGLAcontig04258|m.20870_Snake_venom_serine_protease_ussurase_OS=Gloydius_ussuriensis_PE=2|Q8UUJ1|VSPUA_GLOUS	By MS/MS	By MS/MS	By MS/MS	True;False;True;True;False;False;False;False;True	FLALVYSDR;FLALVYSDR;LPSNPPSVGSVCR;LPSNPPSVGSVCR;NSEHIAPLR;NSEHIAPLRLPSNPPSVGSVCR;NSEHIAPLRLPSNPPSVGSVCR;NSEHIAPLRLPSNPPSVGSVCR;NSEHIAPLRLPSNPPSVGSVCR;NSEHIAPLRLPSNPPSVGSVCR;NSEHIAPLRLPSNPPSVGSVCR;NSEHIAPLRLPSNPPSVGSVCR;PELPATSR;PELPATSR;PELPATSR;PPSVGSVCR;PPSVGSVCR;PSVGSVCR;TLCAGILEGGK;TLCAGILEGGK;VNLPDVPHCANINLLHNSVCR	_FLALVYSDR_;_FLALVYSDR_;_LPSN(Deamidation (NQ))PPSVGSVCR_;_LPSNPPSVGSVCR_;_NSEHIAPLR_;_NSEHIAPLRLPSNPPSVGSVCR_;_NSEHIAPLRLPSNPPSVGSVCR_;_NSEHIAPLRLPSNPPSVGSVCR_;_NSEHIAPLRLPSNPPSVGSVCR_;_NSEHIAPLRLPSNPPSVGSVCR_;_NSEHIAPLRLPSNPPSVGSVCR_;_NSEHIAPLRLPSN(Deamidation (NQ))PPSVGSVCR_;_PELPATSR_;_PELPATSR_;_PELPATSR_;_PPSVGSVCR_;_PPSVGSVCR_;_PSVGSVCR_;_TLCAGILEGGK_;_TLCAGILEGGK_;_VNLPDVPHCANINLLHNSVCR_	171;507;635;636;655;668;675;902;981	232;662;663;848;849;850;874;892;902;1223;1329	1519;1520;1521;5471;5472;7147;7148;7149;7150;7151;7152;7153;7154;7155;7236;7237;7238;7292;7293;7317;7318;7319;8676;8677;8678;9284;9285	1627;1628;6381;6382;8563;8564;8565;8566;8567;8568;8569;8570;8643;8644;8645;8703;8704;8719;10002;10003;10004;10005;10006;10007;10611	1628;6381;8563;8565;8643;8704;8719;10004;10611	52		104		-1;-1
9	8	9	10	4	4	23.8	14.1	14.1	38.362	0	305.09	169230000	12	3	3	3	4	3	3	4	341	NaN	21.1	21.1	23.8	38926000	23010000	107290000	BJACESS15253_SVMP|m.27135_Zinc_metalloproteinase/disintegrin_OS=Gloydius_saxatilis_PE=2_SV=1;BJACESS03566_SVMP|m.5958_Zinc_metalloproteinase/disintegrin_OS=Gloydius_saxatilis_PE=2_SV=1;BJACESS09202_SVMP|m.16631_Snake_venom_metalloproteinase_ACLF_OS=Agkistrodon_contortrix_laticinctus_GN=ACLPREF_PE=1_SV=1	BJACESS15253_SVMP|m.27135_Zinc_metalloproteinase/disintegrin_OS=Gloydius_saxatilis_PE=2_SV=1;BJACESS03566_SVMP|m.5958_Zinc_metalloproteinase/disintegrin_OS=Gloydius_saxatilis_PE=2_SV=1;BJACESS09202_SVMP|m.16631_Snake_venom_metalloproteinase_ACLF_OS=Agkistrodon_contortrix_laticinctus_GN=ACLPREF_PE=1_SV=1	59	SVMP	BJACESS15253_SVMP|m.27135_Zinc_metalloproteinase/disintegrin_OS=Gloydius_saxatilis_PE=2_SV=1;BJACESS03566_SVMP|m.5958_Zinc_metalloproteinase/disintegrin_OS=Gloydius_saxatilis_PE=2_SV=1 : sp|Q7LZJ1|VM1_CROMN Snake venom metalloproteinase (Fragment) OS=Crot	By MS/MS	By MS/MS	By MS/MS	True;True;False;False;False;False;False;True;True;False	FALVGLEIWSNR;FALVGLEIWSNR;ISHDNAQFLTNTGFDGLTIGR;LSTGVVQDH;LSTGVVQDH;LVGLEIWSNR;NLTPEQQR;RYVELVIVADHGMVTK;RYVELVIVADHGMVTK;RYVELVIVADHGMVTK;RYVELVIVADHGMVTK;RYVELVIVADHGMVTK;RYVELVIVADHGMVTK;RYVELVIVADHGMVTK;RYVELVIVADHGMVTK;RYVELVIVADHGMVTK;RYVELVIVADHGMVTK;RYVELVIVADHGMVTK;TNTGFDGLTIGR;TNTGFDGLTIGR;TNTGFDGLTIGR;TWIFQMVNTINEVYR;TWIFQMVNTINEVYR;TWIFQMVNTINEVYR;TWIFQMVNTINEVYR;TWIFQMVNTINEVYR;TWIFQ…	_FALVGLEIWSNR_;_FALVGLEIWSNR_;_ISHDNAQFLTNTGFDGLTIGR_;_LSTGVVQDH_;_LSTGVVQDH_;_LVGLEIWSNR_;_NLTPEQQR_;_RYVELVIVADHGMVTK_;_RYVELVIVADHGMVTK_;_RYVELVIVADHGMVTK_;_RYVELVIVADHGMVTK_;_RYVELVIVADHGMVTK_;_RYVELVIVADHGMVTK_;_RYVELVIVADHGMVTK_;_RYVELVIVADHGMVTK_;_RYVELVIVADHGMVTK_;_RYVELVIVADHGMVTK_;_RYVELVIVADHGM(Oxidation (M))VTK_;_TNTGFDGLTIGR_;_TNTGFDGLTIGR_;_TNTGFDGLTIGR_;_TWIFQMVNTINEVYR_;_TWIFQMVNT…	158;366;519;532;533;620;758;918;937;1103	216;488;680;699;700;828;1015;1016;1247;1274;1481	1458;1459;1460;3697;5534;5535;5536;5635;5636;5637;5638;7093;7094;7095;7795;7796;7797;7798;7799;7800;7801;7802;7803;7804;7805;7806;7807;7808;8754;8755;8756;8855;8856;8857;8858;8859;8860;11303;11304;11305;11306;11307;11308;11309;11310	1577;1578;4004;6446;6447;6546;6547;8523;9178;9179;9180;9181;9182;9183;9184;9185;9186;9187;9188;9189;9190;9191;9192;9193;9194;9195;9196;9197;9198;9199;10088;10089;10090;10184;10185;10186;10187;10188;10189;13207;13208;13209;13210;13211;13212;13213;13214;13215;13216	1578;4004;6446;6546;6547;8523;9190;10088;10187;13207					-1;-1;-1
3	3	3	3	2	2	10.3	6.6	6.6	40.046	0	4.5019	108150000	5	1	2	2	2	2	2	2	350	350	10.3	10.3	10.3	35116000	29367000	43669000	BJACESS16075|m.28463_Xaa-Pro_aminopeptidase_2_OS=Homo_sapiens_GN=XPNPEP2_PE=2_SV=3	BJACESS16075|m.28463_Xaa-Pro_aminopeptidase_2_OS=Homo_sapiens_GN=XPNPEP2_PE=2_SV=3	60	APase	BJACESS16075|m.28463_Xaa-Pro_aminopeptidase_2_OS=Homo_sapiens_GN=XPNPEP2_PE=2_SV=3	By MS/MS	By MS/MS	By MS/MS	False;True;True	LADDFMGSTWQEK;LADDFMGSTWQEK;LPTPTNTIYR;LPTPTNTIYR;LPTPTNTIYR;SVWVNSIGQWILK;SVWVNSIGQWILK	_LADDFMGSTWQEK_;_LADDFMGSTWQEK_;_LPTPTNTIYR_;_LPTPTNTIYR_;_LPTPTNTIYR_;_SVWVNSIGQWILK_;_SVWVNSIGQWILK_	444;508;875	593;664;1191	5078;5079;5080;5473;5474;5475;8557;8558;8559	5899;5900;6383;6384;6385;9907;9908	5900;6385;9907					-1
6	10	8	10	10	1	41.1	41.1	12.3	16.63	0	151.62	3291400000	328	41	6	10	8	1	1	1	146	NaN	37.7	41.1	37.7	875670000	1260400000	1155400000	BJACESS16850_CTL|m.29699_C-type_lectin_9a_OS=Crotalus_adamanteus_PE=1_SV=1;BJACESS02687_CTL|m.4310_Snaclec_GPIB-binding_protein_subunit_alpha_OS=Bothrops_jararaca_PE=1_SV=1;GFWW01095852.1.p1;tr|A0A1L8D636|A0A1L8D636_BOTAT;BJAR454CTL4_Snaclec_GPIB-binding_protein_subunit_alpha_OS=Bothrops_jararaca_PE=1|Q9PSM6|SL1A_BOTJA;tr|A0A1L8D623|A0A1L8D623_BOTAT;tr|A0A1L8D619|A0A1L8D619_BOTAT;BM401648.1.p1;BM…	BJACESS16850_CTL|m.29699_C-type_lectin_9a_OS=Crotalus_adamanteus_PE=1_SV=1	61	CTL	BJACESS16850_CTL|m.29699_C-type_lectin_9a_OS=Crotalus_adamanteus_PE=1_SV=1	By MS/MS	By MS/MS	By MS/MS	True;True;True;True;True;True;True;True;True;True	GEASFVAK;GESQMCQALSR;GESQMCQALSR;GESQMCQALSR;GESQMCQALSR;GESQMCQALSR;GESQMCQALSR;GESQMCQALSR;GESQMCQALSR;GESQMCQALSR;GGHLVSIESD;GGHLVSIESD;GGHLVSIESDG;GGHLVSIESDGEASFVAK;GGHLVSIESDGEASFVAK;GGHLVSIESDGEASFVAK;GGHLVSIESDGEASFVAK;GGHLVSIESDGEASFVAK;GGHLVSIESDGEASFVAK;GGHLVSIESDGEASFVAK;GGHLVSIESDGEASFVAK;GGHLVSIESDGEASFVAK;GGHLVSIESDGEASFVAK;GGHLVSIESDGEASFVAK;GGHLVSIESDGEASFVAK;GGHLVSIESDGEASFVAK;G…	_GEASFVAK_;_GESQMCQALSR_;_GESQMCQALSR_;_GESQMCQALSR_;_GESQ(Deamidation (NQ))MCQALSR_;_GESQMCQ(Deamidation (NQ))ALSR_;_GESQ(Deamidation (NQ))MCQALSR_;_GESQ(Deamidation (NQ))MCQ(Deamidation (NQ))ALSR_;_GESQ(Deamidation (NQ))MCQ(Deamidation (NQ))ALSR_;_GESQ(Deamidation (NQ))MCQ(Deamidation (NQ))ALSR_;_GGHLVSIESD_;_GGHLVSIESD_;_GGHLVSIESDG_;_GGHLVSIESDGEASFVAK_;_GGHLVSIESDGEASFVAK_;_GGHLVSIESDGEASFVA…	193;197;202;204;205;318;526;665;726;1106	257;262;263;264;270;272;273;417;690;887;888;889;977;1484	1632;1633;1643;1644;1645;1646;1647;1648;1649;1650;1651;1652;1653;1654;1655;1815;1816;1818;1819;1820;1821;1822;1823;1824;1825;1826;1827;1828;1829;1830;1831;1832;1833;1834;1835;1836;1837;1838;1839;1840;1841;1842;1843;1844;1845;1846;1847;1848;1849;1850;1851;1852;1853;1854;1855;1856;1857;1858;1859;1860;1861;1862;1863;1864;1865;1866;1867;1868;1869;1870;1871;1872;1873;1874;1875;1876;1877;1878;1879;1880…	1742;1750;1751;1752;1753;1754;1755;1756;1757;1758;1759;1760;1947;1948;1950;1951;1952;1953;1954;1955;1956;1957;1958;1959;1960;1961;1962;1963;1964;1965;1966;1967;1968;1969;1970;1971;1972;1973;1974;1975;1976;1977;1978;1979;1980;1981;1982;1983;1984;1985;1986;1987;1988;1989;1990;1991;1992;1993;1994;1995;1996;1997;1998;1999;2000;2001;2002;2003;2004;2005;2006;2007;2008;2009;2010;2011;2012;2013;2014;2015…	1742;1752;1947;1950;2234;3593;6463;8685;8998;13300	47;48;141;149;150		52;55;56;134;137		-1;-1;-1;-1;-1;-1;-1;-1;-1;-1;-1;-1;-1;-1;-1;-1;-1;-1;-1;-1;-1;-1;-1;-1;-1;-1;-1;-1;-1;-1;-1;-1;-1;-1;-1;-1;-1;-1;-1;-1;-1
30	35	31	39	17	3	38.8	24.4	10.6	39.093	0	255.18	5029900000	51	3	13	16	14	3	3	3	348	NaN	37.1	38.8	34.8	1410900000	1994900000	1624200000	BJACESS20586_SVMP|m.35647_Zinc_metalloproteinase-disintegrin-like_ACLD_OS=Agkistrodon_contortrix_laticinctus_PE=2_SV=1;BJARGLAcontig03727|m.20849_Zinc_metalloproteinase-disintegrin-like_ACLD_OS=Agkistrodon_contortrix_laticinctus_PE=2|O42138|VM3AD_AGKCL;tr|A0A077L6V8|A0A077L6V8_PROFL	BJACESS20586_SVMP|m.35647_Zinc_metalloproteinase-disintegrin-like_ACLD_OS=Agkistrodon_contortrix_laticinctus_PE=2_SV=1	64	SVMP	BJACESS20586_SVMP|m.35647_Zinc_metalloproteinase-disintegrin-like_ACLD_OS=Agkistrodon_contortrix_laticinctus_PE=2_SV=1	By MS/MS	By MS/MS	By MS/MS	True;True;True;False;False;False;False;True;True;False;False;True;True;False;True;True;True;True;True;True;False;False;False;False;False;False;True;False;False;False;False;False;False;False;False;True;True;False;True	AHELGHTLGMHHDEK;ASAGVVMDH;ASAGVVMDH;ASAGVVMDHSTINLK;ASAGVVMDHSTINLK;ASAGVVMDHSTINLK;ASAGVVMDHSTINLK;ASAGVVMDHSTINLK;ASAGVVMDHSTINLK;ASAGVVMDHSTINLK;ASAGVVMDHSTINLK;ASAGVVMDHSTINLK;ASAGVVMDHSTINLK;ASQSNLTPEQQAYLDAK;ASQSNLTPEQQAYLDAK;ASQSNLTPEQQAYLDAK;ASQSNLTPEQQAYLDAK;ASQSNLTPEQQAYLDAK;ASQSNLTPEQQAYLDAK;ASQSNLTPEQQAYLDAK;ASQSNLTPEQQAYLDAK;ASQSNLTPEQQAYLDAK;ASQSNLTPEQQAYLDAK;ASQSNLTPEQQAYLDAK;ASQSN…	_AHELGHTLGMHHDEK_;_ASAGVVMDH_;_ASAGVVMDH_;_ASAGVVMDHSTINLK_;_ASAGVVMDHSTINLK_;_ASAGVVMDHSTINLK_;_ASAGVVMDHSTINLK_;_ASAGVVMDHSTINLK_;_ASAGVVMDHSTINLK_;_ASAGVVMDHSTINLK_;_ASAGVVMDHSTIN(Deamidation (NQ))LK_;_ASAGVVMDHSTIN(Deamidation (NQ))LK_;_ASAGVVMDHSTIN(Deamidation (NQ))LK_;_ASQSNLTPEQQAYLDAK_;_ASQSNLTPEQQAYLDAK_;_ASQSNLTPEQQAYLDAK_;_ASQSNLTPEQQAYLDAK_;_ASQSNLTPEQQAYLDAK_;_ASQ(Deamidation (NQ))S…	21;44;45;51;52;132;262;294;301;388;395;437;438;524;563;564;565;566;567;568;573;618;619;656;669;695;711;720;826;827;839;840;893;915;920;965;966;986;1093	22;53;54;55;62;63;64;65;66;67;68;184;346;387;388;396;519;529;530;531;584;585;687;688;734;735;736;737;738;739;740;741;746;824;825;826;827;875;893;894;931;932;933;934;957;970;1113;1114;1115;1116;1117;1118;1137;1138;1139;1140;1141;1211;1244;1249;1250;1251;1310;1311;1335;1470	92;93;94;95;319;320;321;322;323;324;325;326;327;328;329;330;331;332;333;378;379;380;381;382;383;384;385;386;387;388;389;390;391;392;393;394;395;396;397;398;399;400;401;402;403;404;405;406;407;408;409;410;411;412;413;1223;1224;1225;2664;2665;2854;2855;2856;2881;4414;4460;4461;4462;4463;4464;4465;4466;4467;4468;4469;4470;4471;4472;4473;4474;4475;4476;4477;4478;4479;4480;4481;4482;4483;4484;4485;448…	109;110;349;350;351;352;353;354;355;356;357;358;359;360;361;362;363;364;365;366;367;398;399;400;401;402;403;404;405;406;407;408;409;410;411;412;413;414;415;416;417;418;419;420;421;422;423;424;425;426;427;428;429;430;431;432;433;434;435;1289;1290;1291;2945;3124;3125;3148;5196;5197;5248;5249;5250;5251;5252;5253;5254;5255;5256;5257;5258;5259;5260;5261;5262;5263;5264;5265;5266;5267;5268;5269;5270;527…	110;350;359;405;430;1290;2945;3124;3148;5197;5416;5833;5835;6460;7049;7051;7053;7054;7056;7080;7088;8512;8522;8646;8705;8808;8915;8982;9682;9699;9742;9759;9968;10084;10100;10484;10486;10620;12585	24;26;27;54;106;107;108;152	14;15;27;28;29	15;17;22;23;62;65;157;220	64;67;160;164;174	-1;-1;-1
3	3	3	3	3	2	14.5	14.5	9.6	24.802	0	5.5474	322930000	7	1	3	3	3	2	2	2	228	228	14.5	14.5	14.5	77509000	105300000	140120000	BJACESS25801_SVSP|m.43669_Thrombin-like_enzyme_KN-BJ_2_OS=Bothrops_jararaca_PE=1_SV=1	BJACESS25801_SVSP|m.43669_Thrombin-like_enzyme_KN-BJ_2_OS=Bothrops_jararaca_PE=1_SV=1	65	SVSP	BJACESS25801_SVSP|m.43669_Thrombin-like_enzyme_KN-BJ_2_OS=Bothrops_jararaca_PE=1_SV=1	By MS/MS	By MS/MS	By MS/MS	True;True;True	ILCAGILEGGK;ILCAGILEGGK;IMGWGTISASK;IMGWGTISASK;MEIHLGVHSIK;MEIHLGVHSIK	_ILCAGILEGGK_;_ILCAGILEGGK_;_IMGWGTISASK_;_IMGWGTISASK_;_MEIHLGVHSIK_;_MEIHLGVHSIK_	338;351;572	450;466;745	3544;3545;3546;3608;3609;3610;6067;6068;6069	3856;3857;3920;3921;3922;7086;7087	3856;3921;7087					-1
19	20	18	21	21	1	33.4	33.4	1.5	64.664	0	242.06	2616500000	53	2	19	20	18	1	1	1	590	NaN	33.4	32	33.4	1028300000	759210000	828950000	BJAR4545NUCL1_Snake_venom_5'-nucleotidase_OS=Crotalus_adamanteus_PE=1|F8S0Z7|V5NTD_CROAD;BJACESS07965_5NUCL|m.14184_Snake_venom_5'-nucleotidase_OS=Gloydius_brevicaudus_PE=2_SV=1	BJAR4545NUCL1_Snake_venom_5'-nucleotidase_OS=Crotalus_adamanteus_PE=1|F8S0Z7|V5NTD_CROAD;BJACESS07965_5NUCL|m.14184_Snake_venom_5'-nucleotidase_OS=Gloydius_brevicaudus_PE=2_SV=1	66	5'-Nase	BJAR4545NUCL1_Snake_venom_5-nucleotidase_OS=Crotalus_adamanteus_PE=1|F8S0Z7|V5NTD_CROAD;BJACESS07965_5NUCL|m.14184_Snake_venom_5-nucleotidase_OS=Gloydius_brevicaudus_PE=2_SV=1	By MS/MS	By MS/MS	By MS/MS	True;True;True;True;True;True;True;True;True;True;True;True;True;True;True;True;True;True;True;True;True	ALGNHEFDNGLAGLLDPLLK;EAFEHSVHR;EAFEHSVHR;GDGYHMLK;HANFPILSANIRPK;HANFPILSANIRPK;HANFPILSANIRPK;HANFPILSANIRPK;HANFPILSANIRPK;HANFPILSANIRPK;HANFPILSANIRPK;HANFPILSANIRPK;HGQGMGELLQVSGIK;HGQGMGELLQVSGIK;HGQGMGELLQVSGIK;HGQGMGELLQVSGIK;HGQGMGELLQVSGIK;HGQGMGELLQVSGIK;HGQGMGELLQVSGIK;HGQGMGELLQVSGIK;HGQGMGELLQVSGIK;HGQGMGELLQVSGIK;HGQGMGELLQVSGIK;HGQGMGELLQVSGIK;IIALGHSGFLEDQR;IIALGHSGFLEDQR;IIALGHS…	_ALGNHEFDNGLAGLLDPLLK_;_EAFEHSVHR_;_EAFEHSVHR_;_GDGYHMLK_;_HANFPILSANIRPK_;_HANFPILSANIRPK_;_HANFPILSANIRPK_;_HANFPILSANIRPK_;_HANFPILSANIRPK_;_HANFPILSANIRPK_;_HANFPILSAN(Deamidation (NQ))IRPK_;_HAN(Deamidation (NQ))FPILSANIRPK_;_HGQGMGELLQVSGIK_;_HGQGMGELLQVSGIK_;_HGQGMGELLQVSGIK_;_HGQGMGELLQVSGIK_;_HGQGMGELLQVSGIK_;_HGQGMGELLQVSGIK_;_HGQGMGELLQ(Deamidation (NQ))VSGIK_;_HGQGMGELLQ(Deamidation (…	28;120;191;253;277;298;331;332;494;495;525;699;776;844;961;989;1017;1018;1022;1044;1062	30;167;255;333;334;364;365;366;393;440;441;442;646;647;689;942;943;1041;1149;1150;1303;1338;1371;1372;1373;1377;1406;1428	185;186;187;1170;1171;1172;1628;2587;2588;2589;2590;2591;2592;2593;2594;2595;2768;2769;2770;2771;2772;2773;2774;2775;2776;2777;2778;2779;2780;2781;2876;3481;3482;3483;3484;3485;3486;3487;3488;3489;3490;3491;3492;3493;5420;5421;5422;5423;5424;5425;5426;5427;5561;5562;5563;7446;7447;7448;7449;7884;7885;7886;7887;7888;7889;7890;7891;7892;7893;7894;7895;8413;8414;8415;8416;8417;8418;9107;9108;9109;93…	196;1243;1244;1740;2842;2843;2844;2845;2846;2847;2848;2849;2850;2851;2852;2853;2854;2855;2856;2857;2858;2859;2860;2861;2862;2863;2864;3041;3042;3043;3044;3045;3046;3047;3048;3049;3050;3051;3052;3053;3144;3789;3790;3791;3792;3793;3794;3795;3796;3797;3798;3799;6335;6336;6337;6338;6339;6340;6341;6342;6462;8837;8838;8839;9264;9265;9266;9267;9268;9269;9270;9271;9272;9273;9274;9275;9276;9277;9278;9279;…	196;1243;1740;2851;3044;3144;3791;3799;6335;6338;6462;8839;9275;9775;10452;10626;10916;10920;10932;11144;11960	51;143;144;145	25	159;243;468;480	463	-1;-1
4	5	4	5	5	5	23.9	23.9	23.9	17.284	0	22.55	112150000	17	1	4	5	4	4	5	4	155	155	23.2	23.9	23.2	27794000	33076000	51276000	BJAR454CTL20_Snaclec_bothrojaracin_subunit_alpha_OS=Bothrops_jararaca_PE=1|Q56EB1|SLAA_BOTJA	BJAR454CTL20_Snaclec_bothrojaracin_subunit_alpha_OS=Bothrops_jararaca_PE=1|Q56EB1|SLAA_BOTJA	68	CTL	BJAR454CTL20_Snaclec_bothrojaracin_subunit_alpha_OS=Bothrops_jararaca_PE=1|Q56EB1|SLAA_BOTJA	By MS/MS	By MS/MS	By MS/MS	True;True;True;True;True	DLDVWIGLR;DLDVWIGLR;DLDVWIGLR;DLDVWIGLR;DLDVWIGLR;DLDVWIGLR;GMNWADAER;GMNWADAER;GMNWADAER;GMNWADAER;GMNWADAER;GQQGFLTWR;GQQGFLTWR;GQQGFLTWR;GQQGFLTWR;GQQGFLTWR;GQQGFLTWR;GQQGFLTWR;GQQGFLTWR;GQQGFLTWR;GQQGFLTWR;GQQGFLTWR;GQQGFLTWRK;VVSLNVQSR;VVSLNVQSR;VVSLNVQSR;VVSLNVQSR;VVSLNVQSR;VVSLNVQSR	_DLDVWIGLR_;_DLDVWIGLR_;_DLDVWIGLR_;_DLDVWIGLR_;_DLDVWIGLR_;_DLDVWIGLR_;_GMNWADAER_;_GMNWADAER_;_GMNWADAER_;_GMN(Deamidation (NQ))WADAER_;_GMN(Deamidation (NQ))WADAER_;_GQQGFLTWR_;_GQQGFLTWR_;_GQQGFLTWR_;_GQ(Deamidation (NQ))QGFLTWR_;_GQQ(Deamidation (NQ))GFLTWR_;_GQ(Deamidation (NQ))QGFLTWR_;_GQQ(Deamidation (NQ))GFLTWR_;_GQ(Deamidation (NQ))QGFLTWR_;_GQQ(Deamidation (NQ))GFLTWR_;_GQ(Deamidation…	85;216;229;230;1012	109;286;287;304;305;306;307;1365;1366	576;577;578;579;580;581;2099;2100;2101;2102;2103;2104;2218;2219;2220;2221;2222;2223;2224;2225;2226;2227;2228;2229;9544;9545;9546;9547;9548;9549;9550;9551	567;568;569;570;571;572;573;574;575;576;577;578;579;580;581;582;2265;2266;2267;2268;2269;2270;2271;2422;2423;2424;2425;2426;2427;2428;2429;2430;2431;2432;2433;2434;2435;2436;2437;2438;10900;10901;10902;10903;10904;10905	579;2271;2424;2438;10901	55;153;154		81;131;132		-1
26	22	25	30	30	8	34.9	34.9	13.4	96.61	0	270.64	1621400000	46	52	26	22	25	6	6	7	852	NaN	30.5	29.5	32.9	522470000	480770000	618190000	BJAR454DIESTER1_Venom_phosphodiesterase_1_OS=Crotalus_adamanteus_PE=1|J3SEZ3|PDE1_CROAD;tr|A0A1L8D6B7|A0A1L8D6B7_BOTAT;BJACESS00053_DIESTER|m.148_Venom_phosphodiesterase_1_OS=Crotalus_adamanteus_PE=1_SV=2;GFWW01032371.1.p1;GFWW01032370.1.p1;BJARGLA00445|m.21017_Venom_phosphodiesterase_1_OS=Crotalus_adamanteus_PE=1|J3SEZ3|PDE1_CROAD;BJACESS00332_DIESTER|m.579_Venom_phosphodiesterase_1_OS=Crotalus_…	BJAR454DIESTER1_Venom_phosphodiesterase_1_OS=Crotalus_adamanteus_PE=1|J3SEZ3|PDE1_CROAD;tr|A0A1L8D6B7|A0A1L8D6B7_BOTAT;BJACESS00053_DIESTER|m.148_Venom_phosphodiesterase_1_OS=Crotalus_adamanteus_PE=1_SV=2;GFWW01032371.1.p1;GFWW01032370.1.p1;BJARGLA00445|m.21017_Venom_phosphodiesterase_1_OS=Crotalus_adamanteus_PE=1|J3SEZ3|PDE1_CROAD;BJACESS00332_DIESTER|m.579_Venom_phosphodiesterase_1_OS=Crotalus_…	70	PDE	BJAR454DIESTER1_Venom_phosphodiesterase_1_OS=Crotalus_adamanteus_PE=1|J3SEZ3|PDE1_CROAD;tr|A0A1L8D6B7|A0A1L8D6B7_BOTAT BATXPDE1 OS=Bothrops atrox OX=8725 PE=2 SV=1;BJACESS00053_DIESTER|m.148_Venom_phosphodiesterase_1_OS=Crotalus_adamanteus_PE=1_SV=2;GFWW01	By MS/MS	By MS/MS	By MS/MS	True;True;True;True;True;True;True;True;True;True;True;True;True;True;True;True;True;True;True;True;True;True;True;True;True;True;True;True;True;True	AATYFWPGSEVK;AATYFWPGSEVK;AATYFWPGSEVK;AGYLESWDSLMPNINK;AGYLESWDSLMPNINK;AGYLESWDSLMPNINK;AGYLESWDSLMPNINK;DYYTFDSEGIVK;DYYTFDSEGIVK;GGTHGYDNEFK;GGTHGYDNEFK;GGTHGYDNEFK;GGTHGYDNEFK;IEEPDTTGHNYGPVSGEIIK;IESEAHNLPYGRPQVLQNHSK;IESEAHNLPYGRPQVLQNHSK;IESEAHNLPYGRPQVLQNHSK;IESEAHNLPYGRPQVLQNHSK;IESEAHNLPYGRPQVLQNHSK;IESEAHNLPYGRPQVLQNHSK;IESEAHNLPYGRPQVLQNHSK;IESEAHNLPYGRPQVLQNHSK;IESEAHNLPYGRPQVLQNHSK…	_AATYFWPGSEVK_;_AATYFWPGSEVK_;_AATYFWPGSEVK_;_AGYLESWDSLMPNINK_;_AGYLESWDSLMPNINK_;_AGYLESWDSLMPNINK_;_AGYLESWDSLMPN(Deamidation (NQ))INK_;_DYYTFDSEGIVK_;_DYYTFDSEGIVK_;_GGTHGYDNEFK_;_GGTHGYDNEFK_;_GGTHGYDNEFK_;_GGTHGYDNEFK_;_IEEPDTTGHNYGPVSGEIIK_;_IESEAHNLPYGRPQVLQNHSK_;_IESEAHNLPYGRPQVLQNHSK_;_IESEAHNLPYGRPQVLQNHSK_;_IESEAHNLPYGRPQVLQNHSK_;_IESEAHNLPYGRPQVLQNHSK_;_IESEAHNLPYGRPQVLQNHSK_;_IESEAH…	4;16;119;155;206;319;321;360;405;446;499;505;543;594;626;627;629;642;666;694;721;823;845;889;908;980;992;993;1042;1060	4;16;17;166;211;274;418;420;421;422;479;541;595;653;660;710;784;835;836;837;840;841;857;890;930;971;1106;1107;1151;1206;1229;1230;1327;1328;1344;1345;1346;1404;1426	15;16;17;58;59;60;61;62;1167;1168;1169;1445;1446;2071;2072;2073;2074;2075;3318;3322;3323;3324;3325;3326;3327;3328;3329;3330;3331;3332;3333;3334;3335;3336;3337;3338;3339;3340;3646;3647;3648;4803;4804;4805;5084;5450;5451;5468;5792;5793;5794;6599;6600;6601;7111;7112;7113;7114;7115;7116;7117;7118;7119;7120;7121;7128;7129;7130;7131;7132;7176;7285;7414;7587;7588;7589;8286;8287;8288;8289;8290;8291;8292;…	18;19;20;21;69;70;71;72;1241;1242;1560;2246;2247;2248;2249;3607;3609;3610;3611;3612;3613;3614;3615;3616;3617;3618;3619;3620;3621;3622;3623;3624;3958;5610;5611;5903;6369;6379;6788;6789;7882;7883;7884;7885;8535;8536;8537;8538;8539;8540;8541;8542;8543;8550;8551;8552;8553;8583;8698;8804;8984;8985;8986;8987;9661;9662;9663;9664;9665;9666;9667;9668;9669;9670;9671;9778;9952;9953;9954;10022;10023;10024;10…	20;71;1241;1560;2249;3607;3619;3958;5611;5903;6369;6379;6789;7883;8536;8543;8553;8583;8698;8804;8984;9666;9778;9953;10024;10605;10637;10639;11141;11949	56;57;155;156;157;158		233;472;483;524;590;593		-1;-1;-1;-1;-1;-1;-1;-1;-1;-1;-1;-1;-1;-1;-1;-1;-1;-1;-1;-1;-1;-1;-1;-1;-1;-1;-1;-1;-1;-1;-1;-1;-1;-1;-1;-1;-1;-1;-1;-1;-1;-1;-1;-1;-1;-1;-1;-1;-1;-1;-1;-1
8	9	7	9	9	9	27.5	27.5	27.5	15.541	0	32.719	5674500000	24	7	8	9	7	8	9	7	138	NaN	27.5	27.5	21.7	2163000000	1428300000	2083200000	BJAR454PLA24_Acidic_phospholipase_A2_BITP01A_OS=Bothrops_insularis_PE=1|Q8QG87|PA2A_BOTIN;BJACESS04458_PLA2|m.7434_Acidic_phospholipase_A2_BITP01A_OS=Bothrops_insularis_PE=1_SV=1;BJACESS05490_PLA2|m.9196_Acidic_phospholipase_A2_BITP01A_OS=Bothrops_insularis_PE=1_SV=1;GW577329.1.p1;tr|A0A1L8D602|A0A1L8D602_BOTAT;GW577499.1.p1;GW577409.1.p1	BJAR454PLA24_Acidic_phospholipase_A2_BITP01A_OS=Bothrops_insularis_PE=1|Q8QG87|PA2A_BOTIN;BJACESS04458_PLA2|m.7434_Acidic_phospholipase_A2_BITP01A_OS=Bothrops_insularis_PE=1_SV=1	73	PLA2	BJAR454PLA24_Acidic_phospholipase_A2_BITP01A_OS=Bothrops_insularis_PE=1|Q8QG87|PA2A_BOTIN;BJACESS04458_PLA2|m.7434_Acidic_phospholipase_A2_BITP01A_OS=Bothrops_insularis_PE=1_SV=1	By MS/MS	By MS/MS	By MS/MS	True;True;True;True;True;True;True;True;True	GNLWQFGR;GNLWQFGR;HPLFHYLS;HPLFHYLSY;HPLFHYLSY;HPLFHYLSY;HPLFHYLSY;HPLFHYLSYGCY;HPLFHYLSYGCY;HPLFHYLSYGCY;HPLFHYLSYGCY;HPLFHYLSYGCYCGWGGGGQPK;HPLFHYLSYGCYCGWGGGGQPK;HPLFHYLSYGCYCGWGGGGQPK;HPLFHYLSYGCYCGWGGGGQPK;MIQQETGK;MIQQETGK;MIQQETGK;MIQQETGK;MIQQETGK;MIQQETGK;MIQQETGK;MIQQETGK;MIQQETGK;MIQQETGK;MIQQETGK;MIQQETGK;MIQQETGK;MIQQETGK;MIQQETGK;MIQQETGK;RMIQQETGK;RMIQQETGK	_GNLWQFGR_;_GNLWQ(Deamidation (NQ))FGR_;_HPLFHYLS_;_HPLFHYLSY_;_HPLFHYLSY_;_HPLFHYLSY_;_HPLFHYLSY_;_HPLFHYLSYGCY_;_HPLFHYLSYGCY_;_HPLFHYLSYGCY_;_HPLFHYLSYGCY_;_HPLFHYLSYGCYCGWGGGGQPK_;_HPLFHYLSYGCYCGWGGGGQPK_;_HPLFHYLSYGCYCGWGGGGQPK_;_HPLFHYLSYGCYCGWGGGGQPK_;_M(Oxidation (M))IQ(Deamidation (NQ))QETGK_;_M(Oxidation (M))IQQ(Deamidation (NQ))ETGK_;_M(Oxidation (M))IQQ(Deamidation (NQ))ETGK_;_MIQQETG…	66;219;281;282;283;284;285;584;722	86;291;292;372;373;374;375;376;765;766;767;768;769;770;972;973	460;461;2189;2190;2191;2799;2800;2801;2802;2803;2804;2805;2806;2807;2808;2809;2810;2811;2812;2813;2814;2815;2816;2817;2818;2819;2820;2821;6532;6533;6534;6535;6536;6537;6538;6539;6540;6541;6542;6543;6544;6545;6546;6547;6548;6549;6550;6551;6552;6553;6554;6555;6556;6557;7590;7591;7592	474;2392;2393;3073;3074;3075;3076;3077;3078;3079;3080;3081;3082;3083;3084;3085;3086;3087;3088;3089;3090;3091;3092;3093;3094;3095;7820;7821;7822;7823;7824;7825;7826;7827;7828;7829;7830;7831;7832;7833;7834;7835;7836;7837;7838;7839;7840;7841;7842;7843;7844;7845;7846;7847;7848;7849;7850;7851;7852;7853;8988;8989	474;2392;3074;3081;3083;3089;3095;7833;8989	163;164		26;27		-1;-1;-1;-1;-1;-1;-1
28	30	21	35	33	22	30.2	27.7	22.4	54.382	0	323.31	3218200000	490	38	26	29	21	17	19	14	483	NaN	26.5	30.2	25.7	1190700000	998940000	1028600000	BJAR454SVMPPII02_Zinc_metalloproteinase-disintegrin_8_OS=Crotalus_adamanteus_PE=1|J3SBP9|VM28_CROAD;BJACESS00099_SVMP|m.238_Zinc_metalloproteinase-disintegrin_VMP-II_OS=Crotalus_atrox_PE=2_SV=1;BJACESS00232_SVMP|m.444_Zinc_metalloproteinase-disintegrin_VMP-II_OS=Crotalus_atrox_PE=2_SV=1;BJACESS01499_SVMP|m.2306_Zinc_metalloproteinase-disintegrin_8_OS=Crotalus_adamanteus_PE=1_SV=1;BJACESS01033_SVM…	BJAR454SVMPPII02_Zinc_metalloproteinase-disintegrin_8_OS=Crotalus_adamanteus_PE=1|J3SBP9|VM28_CROAD;BJACESS00099_SVMP|m.238_Zinc_metalloproteinase-disintegrin_VMP-II_OS=Crotalus_atrox_PE=2_SV=1;BJACESS00232_SVMP|m.444_Zinc_metalloproteinase-disintegrin_VMP-II_OS=Crotalus_atrox_PE=2_SV=1;BJACESS01499_SVMP|m.2306_Zinc_metalloproteinase-disintegrin_8_OS=Crotalus_adamanteus_PE=1_SV=1;BJACESS01033_SVM…	75	SVMP	BJAR454SVMPPII02_Zinc_metalloproteinase-disintegrin_8_OS=Crotalus_adamanteus_PE=1|J3SBP9|VM28_CROAD;BJACESS00099_SVMP|m.238_Zinc_metalloproteinase-disintegrin_VMP-II_OS=Crotalus_atrox_PE=2_SV=1;BJACESS00232_SVMP|m.444_Zinc_metalloproteinase-disintegrin_VMP	By MS/MS	By MS/MS	By MS/MS	True;True;True;False;True;True;True;True;True;True;True;True;True;True;True;True;True;True;True;True;True;True;True;True;True;True;True;True;True;True;False;True;True;True;True	ATVSDQPSSR;ATVSDQPSSR;EIVNILTEICR;GMIFNEPIEGR;GMIFNEPIEGR;GNVNDYEVVYPR;HDHVQLLTGMIF;HDHVQLLTGMIF;HDHVQLLTGMIFNEPIEGR;HDHVQLLTGMIFNEPIEGR;HDHVQLLTGMIFNEPIEGR;HDHVQLLTGMIFNEPIEGR;HDHVQLLTGMIFNEPIEGR;HDHVQLLTGMIFNEPIEGR;HDHVQLLTGMIFNEPIEGR;HDHVQLLTGMIFNEPIEGR;HDHVQLLTGMIFNEPIEGR;HDHVQLLTGMIFNEPIEGR;HDHVQLLTGMIFNEPIEGR;HDHVQLLTGMIFNEPIEGR;HDHVQLLTGMIFNEPIEGR;HDHVQLLTGMIFNEPIEGR;HDHVQLLTGMIFNEPIEGR;HD…	_ATVSDQPSSR_;_ATVSDQPSSR_;_EIVNILTEICR_;_GMIFNEPIEGR_;_GMIFN(Deamidation (NQ))EPIEGR_;_GNVNDYEVVYPR_;_HDHVQLLTGMIF_;_HDHVQLLTGMIF_;_HDHVQLLTGMIFNEPIEGR_;_HDHVQLLTGMIFNEPIEGR_;_HDHVQLLTGMIFNEPIEGR_;_HDHVQLLTGMIFNEPIEGR_;_HDHVQLLTGMIFNEPIEGR_;_HDHVQLLTGMIFNEPIEGR_;_HDHVQLLTGMIFNEPIEGR_;_HDHVQLLTGMIFNEPIEGR_;_HDHVQLLTGMIFNEPIEGR_;_HDHVQLLTGMIFNEPIEGR_;_HDHVQLLTGMIFNEPIEGR_;_HDHVQLLTGMIFNEPIEGR_;_HDH…	54;131;214;220;256;257;258;259;303;311;353;408;409;410;496;512;520;546;547;548;549;550;603;604;760;765;836;895;924;932;979;1000;1001;1002;1058	72;183;283;284;293;337;338;339;340;341;342;343;400;410;469;544;545;546;547;648;670;681;713;714;715;716;717;801;802;803;1018;1026;1129;1130;1131;1213;1257;1258;1268;1326;1353;1354;1355;1424	418;419;1221;1222;2096;2097;2192;2193;2606;2607;2608;2609;2610;2611;2612;2613;2614;2615;2616;2617;2618;2619;2620;2621;2622;2623;2624;2625;2626;2627;2628;2629;2630;2631;2632;2633;2634;2635;2636;2637;2638;2639;2640;2641;2642;2643;2644;2645;2646;2647;2648;2649;2650;2651;2652;2653;2654;2655;2656;2657;2658;2907;2908;2909;3095;3096;3097;3098;3099;3100;3101;3102;3103;3104;3105;3106;3107;3108;3109;3110;3…	439;440;1288;2262;2263;2394;2876;2877;2878;2879;2880;2881;2882;2883;2884;2885;2886;2887;2888;2889;2890;2891;2892;2893;2894;2895;2896;2897;2898;2899;2900;2901;2902;2903;2904;2905;2906;2907;2908;2909;2910;2911;2912;2913;2914;2915;2916;2917;2918;2919;2920;2921;2922;2923;2924;2925;2926;2927;2928;2929;2930;2931;2932;2933;2934;2935;2936;2937;2938;2939;2940;2941;3172;3173;3353;3354;3355;3356;3357;3358;3…	439;1288;2262;2394;2877;2878;2880;2915;3173;3370;3933;5621;5622;5628;6344;6423;6449;6795;6796;6800;6807;6812;8448;8451;9201;9222;9724;9972;10119;10160;10604;10759;10879;10880;11703	58;59;165;166;167	31	185;193;284;292;326	289	-1;-1;-1;-1;-1;-1;-1;-1;-1;-1;-1;-1;-1;-1;-1;-1;-1;-1;-1;-1;-1;-1;-1;-1;-1;-1;-1;-1;-1;-1;-1;-1;-1;-1;-1;-1;-1;-1
18	18	16	20	10	2	19.5	12.6	4.4	53.361	0	323.31	1486000000	34	45	10	9	8	2	2	2	477	NaN	19.3	19.5	17	533180000	386310000	566480000	BJAR454SVMPPII03_Zinc_metalloproteinase/disintegrin_OS=Bothrops_insularis_PE=1|Q5XUW8|VM2IA_BOTIN;BJACESS02953_SVMP|m.4804_Zinc_metalloproteinase/disintegrin_OS=Bothrops_insularis_PE=1_SV=1;BJACESS03421_SVMP|m.5707_Snake_venom_metalloproteinase_BaP1_OS=Bothrops_asper_PE=1_SV=2;BJACESS02493_SVMP|m.3951_Snake_venom_metalloproteinase_BaP1_OS=Bothrops_asper_PE=1_SV=2;BJACESS03556_SVMP|m.5944_Zinc_met…	BJAR454SVMPPII03_Zinc_metalloproteinase/disintegrin_OS=Bothrops_insularis_PE=1|Q5XUW8|VM2IA_BOTIN;BJACESS02953_SVMP|m.4804_Zinc_metalloproteinase/disintegrin_OS=Bothrops_insularis_PE=1_SV=1;BJACESS03421_SVMP|m.5707_Snake_venom_metalloproteinase_BaP1_OS=Bothrops_asper_PE=1_SV=2;BJACESS02493_SVMP|m.3951_Snake_venom_metalloproteinase_BaP1_OS=Bothrops_asper_PE=1_SV=2;BJACESS03556_SVMP|m.5944_Zinc_met…	76	SVMP	BJAR454SVMPPII03_Zinc_metalloproteinase/disintegrin_OS=Bothrops_insularis_PE=1|Q5XUW8|VM2IA_BOTIN;BJACESS02953_SVMP|m.4804_Zinc_metalloproteinase/disintegrin_OS=Bothrops_insularis_PE=1_SV=1;BJACESS03421_SVMP|m.5707_Snake_venom_metalloproteinase_BaP1_OS=Bot	By MS/MS	By MS/MS	By MS/MS	False;True;False;False;False;True;False;True;True;True;False;False;False;False;True;True;True;False;True;True	ASQSNLTPEQQR;ASQSNLTPEQQR;AVVFDQQTIGR;AVVFDQQTIGR;AVVFDQQTIGR;GNVNDYEVVYPR;IARGDDMDD;IELAVVADHGMFTK;ISHDHAQLL;ISHDHAQLLTAVVF;ISHDHAQLLTAVVFDQQTIGR;ISHDHAQLLTAVVFDQQTIGR;ISHDHAQLLTAVVFDQQTIGR;ISHDHAQLLTAVVFDQQTIGR;ISHDHAQLLTAVVFDQQTIGR;ISHDHAQLLTAVVFDQQTIGR;ISHDHAQLLTAVVFDQQTIGR;ISHDHAQLLTAVVFDQQTIGR;ISHDHAQLLTAVVFDQQTIGR;ISHDHAQLLTAVVFDQQTIGR;ISHDHAQLLTAVVFDQQTIGR;ISHDHAQLLTAVVFDQQTIGR;ISHDHAQLLT…	_ASQSNLTPEQ(Deamidation (NQ))QR_;_ASQSNLTPEQQR_;_AVVFDQQTIGR_;_AVVFDQQ(Deamidation (NQ))TIGR_;_AVVFDQ(Deamidation (NQ))QTIGR_;_GNVNDYEVVYPR_;_IARGDDMDD_;_IELAVVADHGMFTK_;_ISHDHAQLL_;_ISHDHAQLLTAVVF_;_ISHDHAQLLTAVVFDQQTIGR_;_ISHDHAQLLTAVVFDQQTIGR_;_ISHDHAQLLTAVVFDQQTIGR_;_ISHDHAQLLTAVVFDQQTIGR_;_ISHDHAQLLTAVVFDQQTIGR_;_ISHDHAQLLTAVVFDQQTIGR_;_ISHDHAQLLTAVVFDQQTIGR_;_ISHDHAQLLTAVVFDQQTIGR_;_ISHDHAQ…	53;58;220;313;314;320;363;364;365;455;620;696;828;841;881;925;962;979;1054;1071	69;70;71;76;77;293;412;413;419;484;485;486;487;607;828;935;936;1119;1120;1121;1142;1143;1144;1197;1198;1259;1260;1304;1305;1306;1307;1326;1419;1420;1442;1443;1444	414;415;416;417;433;434;435;436;2192;2193;3123;3124;3125;3126;3127;3128;3319;3320;3321;3660;3661;3662;3663;3664;3665;3666;3667;3668;3669;3670;3671;3672;3673;3674;3675;3676;3677;3678;3679;3680;3681;3682;3683;3684;3685;3686;3687;3688;3689;3690;3691;3692;3693;3694;3695;3696;5280;7093;7094;7095;7431;7432;7433;8333;8334;8335;8336;8337;8338;8339;8396;8397;8398;8399;8400;8401;8402;8403;8575;8576;8577;85…	436;437;438;452;453;454;2394;3377;3378;3608;3972;3973;3974;3975;3976;3977;3978;3979;3980;3981;3982;3983;3984;3985;3986;3987;3988;3989;3990;3991;3992;3993;3994;3995;3996;3997;3998;3999;4000;4001;4002;4003;6202;8523;8820;8821;9701;9702;9703;9704;9705;9706;9760;9761;9762;9763;9764;9765;9766;9919;9920;9921;9922;9923;10125;10126;10127;10128;10129;10130;10131;10132;10133;10134;10135;10136;10137;10138;1…	438;452;2394;3377;3378;3608;3972;3973;3991;6202;8523;8820;9701;9762;9921;10128;10456;10604;11192;12467	34;60;61;62;119;120;121;168;169	32;33	185;187;192;193;230;231;233;297;298	210;228	-1;-1;-1;-1;-1;-1;-1;-1;-1;-1;-1;-1;-1;-1;-1;-1;-1;-1;-1;-1;-1;-1;-1;-1;-1;-1;-1;-1;-1;-1;-1;-1;-1;-1;-1;-1;-1;-1;-1;-1;-1;-1;-1;-1;-1
102	97	89	109	109	23	42.9	42.9	6.5	53.374	0	323.31	46295000000	1005	40	102	97	89	22	20	19	478	NaN	41.4	42.9	41.2	15499000000	13554000000	17241000000	BJAR454SVMPPII05_Zinc_metalloproteinase/disintegrin_OS=Bothrops_jararaca_PE=1|Q98SP2|VM2J2_BOTJA;BJACESS00038_SVMP|m.105_Zinc_metalloproteinase/disintegrin_OS=Bothrops_jararaca_PE=1_SV=1;sp|Q98SP2|VM2J2_BOTJA;BJACESS01418_SVMP|m.2202_Zinc_metalloproteinase/disintegrin_OS=Bothrops_jararaca_PE=1_SV=1;BJACESS00449_SVMP|m.772_Zinc_metalloproteinase/disintegrin_OS=Bothrops_jararaca_PE=1_SV=1;BJACESS00…	BJAR454SVMPPII05_Zinc_metalloproteinase/disintegrin_OS=Bothrops_jararaca_PE=1|Q98SP2|VM2J2_BOTJA;BJACESS00038_SVMP|m.105_Zinc_metalloproteinase/disintegrin_OS=Bothrops_jararaca_PE=1_SV=1;sp|Q98SP2|VM2J2_BOTJA;BJACESS01418_SVMP|m.2202_Zinc_metalloproteinase/disintegrin_OS=Bothrops_jararaca_PE=1_SV=1;BJACESS00449_SVMP|m.772_Zinc_metalloproteinase/disintegrin_OS=Bothrops_jararaca_PE=1_SV=1;BJACESS00…	77	SVMP	BJAR454SVMPPII05_Zinc_metalloproteinase/disintegrin_OS=Bothrops_jararaca_PE=1|Q98SP2|VM2J2_BOTJA : sp|Q0NZX5|VM2JA_BOTJA Disintegrin jarastatin (Fragment) OS=Bothrops jararaca OX=8724 PE=1 SV=1;BJACESS00038_SVMP|m.105_Zinc_metalloproteinase/disintegrin_OS	By MS/MS	By MS/MS	By MS/MS	True;True;True;True;True;True;True;True;True;True;True;True;True;True;True;True;True;True;True;True;True;True;True;True;True;True;True;True;True;True;True;True;True;True;True;True;True;True;True;True;True;True;True;True;True;True;True;True;True;True;True;True;True;True;True;True;True;True;True;True;True;True;True;True;True;True;True;True;True;True;True;True;True;True;True;True;True;True;True;True…	AAPQTLDSFGEWRK;AAPQTLDSFGEWRK;AHELGHNLGIR;AHELGHNLGIR;AHELGHNLGIR;AHELGHNLGIR;AHELGHNLGIR;AHELGHNLGIR;AHELGHNLGIR;AHELGHNLGIR;AHELGHNLGIR;AHELGHNLGIR;AHELGHNLGIR;APQTLDSFGEWR;APQTLDSFGEWR;APQTLDSFGEWR;APQTLDSFGEWR;APQTLDSFGEWR;APQTLDSFGEWRK;APQTLDSFGEWRK;APQTLDSFGEWRK;APQTLDSFGEWRK;APQTLDSFGEWRK;APQTLDSFGEWRK;APVISHDIAK;APVISHDIAK;APVISHDIAK;APVISHDIAK;AVTMAHELGHNLGIR;AVTMAHELGHNLGIR;AVTMAHELGHNL…	_AAPQTLDSFGEWRK_;_AAPQTLDSFGEWRK_;_AHELGHNLGIR_;_AHELGHNLGIR_;_AHELGHNLGIR_;_AHELGHNLGIR_;_AHELGHNLGIR_;_AHELGHNLGIR_;_AHELGHNLGIR_;_AHELGHNLGIR_;_AHELGHNLGIR_;_AHELGHNLGIR_;_AHELGHNLGIR_;_APQTLDSFGEWR_;_APQTLDSFGEWR_;_APQTLDSFGEWR_;_APQ(Deamidation (NQ))TLDSFGEWR_;_APQ(Deamidation (NQ))TLDSFGEWR_;_APQTLDSFGEWRK_;_APQTLDSFGEWRK_;_APQTLDSFGEWRK_;_APQTLDSFGEWRK_;_APQ(Deamidation (NQ))TLDSFGEWRK_;_A…	3;18;38;39;41;50;56;67;87;89;90;91;92;93;94;95;96;97;113;134;145;173;208;224;251;269;270;271;290;292;297;317;329;330;347;354;355;361;403;433;458;459;485;489;497;521;531;539;554;582;583;617;640;644;645;670;671;679;715;730;731;732;733;734;735;736;737;738;739;740;767;768;775;784;785;794;795;796;797;801;802;803;804;805;806;807;825;852;853;854;855;856;876;884;898;905;906;919;950;953;964;990;991;1003;1…	3;19;45;46;47;48;50;61;74;87;111;113;114;115;116;117;118;119;120;121;122;123;124;125;126;127;128;129;130;131;132;133;134;135;136;137;159;187;201;234;276;297;330;355;356;357;383;385;391;392;416;430;431;432;433;434;435;436;437;438;439;459;470;471;472;473;474;480;481;539;580;610;611;637;641;649;650;682;695;696;697;698;706;721;761;762;763;764;822;823;855;860;861;862;863;895;896;897;898;907;961;962;96…	12;13;14;67;68;69;70;71;72;73;74;75;76;77;78;79;80;290;291;292;293;294;295;296;297;298;299;300;301;302;306;307;308;309;375;376;377;427;428;429;430;462;463;464;588;589;590;591;592;594;595;596;597;598;599;600;601;602;603;604;605;606;607;608;609;610;611;612;613;614;615;616;617;618;619;620;621;622;623;624;625;626;627;628;629;630;631;632;633;634;635;636;637;638;639;640;641;642;643;644;645;646;647;648;…	15;16;17;77;78;79;80;81;82;83;84;85;86;87;88;89;90;91;92;93;94;95;96;97;98;99;100;319;320;321;322;323;324;325;326;327;328;329;333;334;335;336;337;397;446;447;448;449;475;585;586;588;589;590;591;592;593;594;595;596;597;598;599;600;601;602;603;604;605;606;607;608;609;610;611;612;613;614;615;616;617;618;619;620;621;622;623;624;625;626;627;628;629;630;631;632;633;634;635;636;637;638;639;640;641;642;6…	17;90;319;326;335;397;449;475;586;588;589;590;593;597;666;742;1029;1040;1176;1305;1518;1631;2253;2401;2825;3013;3021;3023;3118;3121;3133;3509;3641;3739;3873;3934;3937;3961;5608;5826;6253;6255;6315;6320;6355;6450;6481;6783;6825;7811;7815;8505;8580;8590;8596;8709;8713;8738;8953;9013;9018;9020;9022;9025;9038;9059;9064;9066;9069;9073;9226;9236;9257;9298;9301;9353;9355;9356;9365;9376;9382;9386;9389;93…	11;12;63;94;95;96;97;102;170	4;5;6;11;34	192;222;225;253;255;260;283;334;383	223;227;251;327;353	-1;-1;-1;-1;-1;-1;-1;-1;-1;-1;-1;-1;-1;-1;-1;-1;-1;-1;-1;-1;-1;-1;-1;-1;-1;-1;-1;-1;-1;-1;-1;-1;-1;-1;-1;-1;-1;-1;-1;-1
13	13	9	16	9	3	19.8	17.8	5.9	68.108	0	43.072	114710000	21	72	6	7	5	2	3	2	606	NaN	16.8	15.3	14	19058000	32764000	62891000	BJAR454SVMPPIII05_Zinc_metalloproteinase-disintegrin-like_HF3_OS=Bothrops_jararaca_PE=1|Q98UF9|VM3H3_BOTJA;BJACESS00114_SVMP|m.264_Zinc_metalloproteinase-disintegrin-like_HF3_OS=Bothrops_jararaca_PE=1_SV=3;tr|E3UJL0|E3UJL0_BOTNU;BJACESS00203_SVMP|m.409_Zinc_metalloproteinase-disintegrin-like_HF3_OS=Bothrops_jararaca_PE=1_SV=3;BJACESS04056_SVMP|m.6812_Zinc_metalloproteinase-disintegrin-like_bothro…	BJAR454SVMPPIII05_Zinc_metalloproteinase-disintegrin-like_HF3_OS=Bothrops_jararaca_PE=1|Q98UF9|VM3H3_BOTJA;BJACESS00114_SVMP|m.264_Zinc_metalloproteinase-disintegrin-like_HF3_OS=Bothrops_jararaca_PE=1_SV=3	79	SVMP	BJAR454SVMPPIII05_Zinc_metalloproteinase-disintegrin-like_HF3_OS=Bothrops_jararaca_PE=1|Q98UF9|VM3H3_BOTJA;BJACESS00114_SVMP|m.264_Zinc_metalloproteinase-disintegrin-like_HF3_OS=Bothrops_jararaca_PE=1_SV=3	By MS/MS	By MS/MS	By MS/MS	False;True;False;True;True;True;False;True;True;True;False;False;True;False;False;True	DPDYGMVDHGTK;ENVVITPCAQEDVK;ENVVITPCAQEDVK;GNVNDYEVVYPR;IYEIVNILNVICR;IYEIVNILNVICR;KSECDYDYSADPDYGMVDHGTK;KSECDYDYSADPDYGMVDHGTK;NFHPHQQR;PDYGMVDHGTK;PDYGMVDHGTK;PDYGMVDHGTK;PDYGMVDHGTK;PDYGMVDHGTK;PDYGMVDHGTK;QLNFHPHQQR;SADPDYGMVDHGTK;SCIMSPGMSHQPSK;SCIMSPGMSHQPSK;SHDNAQLL;SHDNAQLL;SHDNAQLL;SHDNAQLL;SHDNAQLL;SHDNAQLLT;SHDNAQLLTAIDFNGQTIGIAY;VNDYEVVYPR;YGMVDHGTK;YNYVELVIVADYK;YNYVELVIVADYK;YNYVE…	_DPDYGMVDHGTK_;_ENVVITPCAQ(Deamidation (NQ))EDVK_;_ENVVITPCAQEDVK_;_GNVNDYEVVYPR_;_IYEIVNILNVICR_;_IYEIVNILNVICR_;_KSECDYDYSADPDYGMVDHGTK_;_KSECDYDYSADPDYGMVDHGTK_;_NFHPHQ(Deamidation (NQ))QR_;_PDYGMVDHGTK_;_PDYGMVDHGTK_;_PDYGMVDHGTK_;_PDYGMVDHGTK_;_PDYGMVDHGTK_;_PDYGMVDHGTK_;_Q(Deamidation (NQ))LNFHPHQ(Deamidation (NQ))QR_;_SADPDYGMVDHGTK_;_SCIMSPGMSHQPSK_;_SCIMSPGMSHQPSK_;_SHDNAQLL_;_SHDNAQLL_;…	101;142;220;393;432;605;652;689;761;769;784;785;787;979;1051;1072	143;197;198;293;527;579;804;871;923;1019;1031;1049;1050;1051;1053;1326;1415;1445	1005;1006;1399;1400;1401;1402;1403;2192;2193;4456;4457;4458;5001;5002;7016;7225;7226;7227;7228;7229;7230;7399;7814;7815;7852;7853;7912;7913;7914;7915;7916;7917;7918;7919;7925;9278;9807;9808;9809;10764;10765;10766;10767;10768;10769;10770;10771;10772;10773;10774;10775;10776;10777;10778;10779;10780;10781;10782;10783;10784;10785;10786	1061;1512;1513;2394;5244;5245;5246;5824;5825;8452;8627;8628;8629;8630;8631;8632;8633;8634;8635;8792;9203;9241;9242;9294;9295;9296;9297;9298;9299;9300;9301;9305;10604;11163;12474;12475;12476;12477;12478;12479;12480;12481;12482;12483;12484;12485;12486	1061;1513;2394;5246;5825;8452;8628;8792;9203;9242;9298;9301;9305;10604;11163;12482	99;171		289;552		-1;-1;-1;-1;-1;-1;-1;-1;-1;-1;-1;-1;-1;-1;-1;-1;-1;-1;-1;-1;-1;-1;-1;-1;-1;-1;-1;-1;-1;-1;-1;-1;-1;-1;-1;-1;-1;-1;-1;-1;-1;-1;-1;-1;-1;-1;-1;-1;-1;-1;-1;-1;-1;-1;-1;-1;-1;-1;-1;-1;-1;-1;-1;-1;-1;-1;-1;-1;-1;-1;-1;-1
10	10	9	11	2	1	14.2	6.1	4	67.75	0	55.193	186490000	6	4	2	2	2	1	1	1	606	NaN	12.4	13.2	13.2	43721000	46066000	96704000	BJAR454SVMPPIII08_Zinc_metalloproteinase-disintegrin-like_HF3_OS=Bothrops_jararaca_PE=1|Q98UF9|VM3H3_BOTJA;BJACESS03318_SVMP|m.5500_Zinc_metalloproteinase-disintegrin-like_HF3_OS=Bothrops_jararaca_PE=1_SV=3;BJACESS03048_SVMP|m.4989_Zinc_metalloproteinase-disintegrin-like_HF3_OS=Bothrops_jararaca_PE=1_SV=3;BJACESS06234_SVMP|m.10787_Zinc_metalloproteinase-disintegrin-like_HF3_OS=Bothrops_jararaca_P…	BJAR454SVMPPIII08_Zinc_metalloproteinase-disintegrin-like_HF3_OS=Bothrops_jararaca_PE=1|Q98UF9|VM3H3_BOTJA;BJACESS03318_SVMP|m.5500_Zinc_metalloproteinase-disintegrin-like_HF3_OS=Bothrops_jararaca_PE=1_SV=3;BJACESS03048_SVMP|m.4989_Zinc_metalloproteinase-disintegrin-like_HF3_OS=Bothrops_jararaca_PE=1_SV=3	80	SVMP	BJAR454SVMPPIII08_Zinc_metalloproteinase-disintegrin-like_HF3_OS=Bothrops_jararaca_PE=1|Q98UF9|VM3H3_BOTJA;BJACESS03318_SVMP|m.5500_Zinc_metalloproteinase-disintegrin-like_HF3_OS=Bothrops_jararaca_PE=1_SV=3;BJACESS03048_SVMP|m.4989_Zinc_metalloproteinase-d	By MS/MS	By MS/MS	By MS/MS	False;True;False;True;False;False;False;False;False;False;False	DPDYGMVDHGTK;DYSPINLLVPVTMAHEIGHNLGIR;DYSPINLLVPVTMAHEIGHNLGIR;DYSPINLLVPVTMAHEIGHNLGIR;DYSPINLLVPVTMAHEIGHNLGIR;DYSPINLLVPVTMAHEIGHNLGIR;DYSPINLLVPVTMAHEIGHNLGIR;DYSPINLLVPVTMAHEIGHNLGIR;DYSPINLLVPVTMAHEIGHNLGIR;DYSPINLLVPVTMAHEIGHNLGIR;DYSPINLLVPVTMAHEIGHNLGIR;DYSPINLLVPVTMAHEIGHNLGIR;DYSPINLLVPVTMAHEIGHNLGIR;DYSPINLLVPVTMAHEIGHNLGIR;DYSPINLLVPVTMAHEIGHNLGIR;DYSPINLLVPVTMAHEIGHNLGIR;DYSPINLLVPV…	_DPDYGMVDHGTK_;_DYSPINLLVPVTMAHEIGHNLGIR_;_DYSPINLLVPVTMAHEIGHNLGIR_;_DYSPINLLVPVTMAHEIGHNLGIR_;_DYSPINLLVPVTMAHEIGHNLGIR_;_DYSPINLLVPVTMAHEIGHNLGIR_;_DYSPINLLVPVTMAHEIGHNLGIR_;_DYSPINLLVPVTMAHEIGHNLGIR_;_DYSPINLLVPVTMAHEIGHNLGIR_;_DYSPINLLVPVTMAHEIGHNLGIR_;_DYSPINLLVPVTMAHEIGHNLGIR_;_DYSPINLLVPVTMAHEIGHNLGIR_;_DYSPIN(Deamidation (NQ))LLVPVTMAHEIGHNLGIR_;_DYSPIN(Deamidation (NQ))LLVPVTMAHEIGHNLGI…	101;118;269;392;449;652;784;785;1030;1051;1082	143;164;165;355;526;599;871;1049;1050;1051;1388;1415;1457	1005;1006;1145;1146;1147;1148;1149;1150;1151;1152;1153;1154;1155;1156;1157;1158;1159;1160;1161;1162;1163;1164;1165;1166;2739;2740;4450;4451;4452;4453;4454;4455;5095;7225;7226;7227;7228;7229;7230;7912;7913;7914;7915;7916;7917;7918;7919;9629;9630;9631;9807;9808;9809;10834;10835;10836;10837;10838;10839	1061;1222;1223;1224;1225;1226;1227;1228;1229;1230;1231;1232;1233;1234;1235;1236;1237;1238;1239;1240;3013;5238;5239;5240;5241;5242;5243;5915;8627;8628;8629;8630;8631;8632;8633;8634;8635;9294;9295;9296;9297;9298;9299;9300;9301;10964;10965;11163;12533;12534;12535;12536;12537;12538	1061;1231;3013;5240;5915;8628;9298;9301;10965;11163;12534	66;67;99		289;326;340		-1;-1;-1;-1
42	39	38	49	27	8	26.1	18.4	6.1	68.489	0	277.13	7682600000	170	24	23	21	21	7	6	6	610	NaN	26.1	24.1	22.8	2441300000	2379100000	2862200000	BJAR454SVMPPIII09_Zinc_metalloproteinase-disintegrin-like_berythractivase_OS=Bothrops_erythromelas_PE=1|Q8UVG0|VM3BE_BOTER;BJACESS04728_SVMP|m.7903_Zinc_metalloproteinase-disintegrin-like_ACLD_OS=Agkistrodon_contortrix_laticinctus_PE=2_SV=1;BJACESS03738_SVMP|m.6254_Zinc_metalloproteinase-disintegrin-like_berythractivase_OS=Bothrops_erythromelas_PE=1_SV=1;GFWW01049432.1.p1;GFWW01031805.1.p1;GFWW01…	BJAR454SVMPPIII09_Zinc_metalloproteinase-disintegrin-like_berythractivase_OS=Bothrops_erythromelas_PE=1|Q8UVG0|VM3BE_BOTER;BJACESS04728_SVMP|m.7903_Zinc_metalloproteinase-disintegrin-like_ACLD_OS=Agkistrodon_contortrix_laticinctus_PE=2_SV=1	81	SVMP	BJAR454SVMPPIII09_Zinc_metalloproteinase-disintegrin-like_berythractivase_OS=Bothrops_erythromelas_PE=1|Q8UVG0|VM3BE_BOTER;BJACESS04728_SVMP|m.7903_Zinc_metalloproteinase-disintegrin-like_ACLD_OS=Agkistrodon_contortrix_laticinctus_PE=2_SV=1	By MS/MS	By MS/MS	By MS/MS	True;False;False;True;False;True;True;True;False;False;True;True;True;True;True;False;False;False;True;True;False;True;False;False;False;False;True;False;False;False;True;True;False;False;False;False;True;True;False;False;True;True;True;True;True;True;True;True;True	AHELGHTLGMDHDVK;AHELGHTLGMDHDVK;AHELGHTLGMDHDVK;AHELGHTLGMDHDVK;ASQSNLTPEQQAYLDAK;ASQSNLTPEQQAYLDAK;ASQSNLTPEQQAYLDAK;ASQSNLTPEQQAYLDAK;ASQSNLTPEQQAYLDAK;ASQSNLTPEQQAYLDAK;ASQSNLTPEQQAYLDAK;ASQSNLTPEQQAYLDAK;ASQSNLTPEQQAYLDAK;ASQSNLTPEQQAYLDAK;ASQSNLTPEQQAYLDAK;ASQSNLTPEQQAYLDAK;ASQSNLTPEQQAYLDAK;ASQSNLTPEQQAYLDAK;ASQSNLTPEQQAYLDAK;ASQSNLTPEQQAYLDAK;ASQSNLTPEQQAYLDAK;ASQSNLTPEQQAYLDAK;ASQSNLTPEQQ…	_AHELGHTLGMDHDVK_;_AHELGHTLGMDHDVK_;_AHELGHTLGMDHDVK_;_AHELGHTLGMDHDVK_;_ASQSNLTPEQQAYLDAK_;_ASQSNLTPEQQAYLDAK_;_ASQSNLTPEQQAYLDAK_;_ASQSNLTPEQQAYLDAK_;_ASQSNLTPEQQAYLDAK_;_ASQ(Deamidation (NQ))SNLTPEQQAYLDAK_;_ASQ(Deamidation (NQ))SNLTPEQQAYLDAK_;_ASQSNLTPEQQ(Deamidation (NQ))AYLDAK_;_ASQSN(Deamidation (NQ))LTPEQQAYLDAK_;_ASQSNLTPEQ(Deamidation (NQ))QAYLDAK_;_ASQ(Deamidation (NQ))SNLTPEQQAYLDAK_…	20;51;52;57;74;88;135;169;217;220;245;260;300;316;327;359;424;425;439;440;524;611;618;619;647;656;662;695;784;785;789;790;826;827;839;840;893;907;920;979;986;1004;1014;1015;1039;1040;1041;1094;1095	21;62;63;64;65;66;67;68;75;94;112;188;230;288;289;293;323;324;344;395;415;428;478;568;569;586;587;588;687;688;814;824;825;826;827;865;875;882;931;932;933;934;1049;1050;1051;1055;1056;1057;1113;1114;1115;1116;1117;1118;1137;1138;1139;1140;1141;1211;1228;1249;1250;1251;1326;1335;1357;1368;1369;1400;1401;1402;1403;1471;1472	86;87;88;89;90;91;378;379;380;381;382;383;384;385;386;387;388;389;390;391;392;393;394;395;396;397;398;399;400;401;402;403;404;405;406;407;408;409;410;411;412;413;431;432;485;486;487;593;1241;1242;1243;1515;2105;2106;2107;2108;2109;2110;2111;2112;2113;2114;2115;2116;2117;2118;2119;2120;2121;2122;2123;2124;2125;2126;2127;2128;2129;2130;2131;2132;2133;2134;2135;2136;2137;2138;2139;2140;2141;2142;214…	105;106;107;108;398;399;400;401;402;403;404;405;406;407;408;409;410;411;412;413;414;415;416;417;418;419;420;421;422;423;424;425;426;427;428;429;430;431;432;433;434;435;450;451;495;587;1309;1310;1311;1625;2272;2273;2274;2275;2276;2277;2278;2279;2280;2281;2282;2283;2284;2285;2286;2287;2288;2289;2290;2291;2292;2293;2294;2295;2296;2297;2298;2299;2300;2301;2302;2303;2304;2305;2306;2307;2308;2309;2310;…	106;405;430;450;495;587;1309;1625;2323;2394;2796;2942;3147;3380;3633;3954;5727;5728;5847;5867;6460;8487;8512;8522;8605;8646;8670;8808;9298;9301;9307;9312;9682;9699;9742;9759;9968;10020;10100;10604;10620;10884;10910;10913;11100;11101;11121;12625;12635	24;106;107;108;172;173;174	21;35	185;187;192;193;290;300;530	212;584	-1;-1;-1;-1;-1;-1;-1;-1;-1;-1;-1;-1;-1;-1;-1;-1;-1;-1;-1;-1;-1;-1;-1;-1
15	15	12	15	7	4	34.9	28.3	19	27.819	0	13.625	4093700000	26	17	7	7	5	4	4	2	258	NaN	34.9	34.9	34.1	1021400000	1834200000	1238100000	BJAR454SVSP03_Snake_venom_serine_proteinase_14_OS=Crotalus_adamanteus_PE=1|J3SDW9|VSPE_CROAD;BJACESS04967_SVSP|m.8289_Snake_venom_serine_proteinase_14_OS=Crotalus_adamanteus_PE=1_SV=1;BJACESS04957_SVSP|m.8275_Snake_venom_serine_proteinase_14_OS=Crotalus_adamanteus_PE=1_SV=1;BJACESS06051_SVSP|m.10383_Snake_venom_serine_proteinase_14_OS=Crotalus_adamanteus_PE=1_SV=1;GO787866.1.p1;BJACESS28278_SVSP|…	BJAR454SVSP03_Snake_venom_serine_proteinase_14_OS=Crotalus_adamanteus_PE=1|J3SDW9|VSPE_CROAD;BJACESS04967_SVSP|m.8289_Snake_venom_serine_proteinase_14_OS=Crotalus_adamanteus_PE=1_SV=1;BJACESS04957_SVSP|m.8275_Snake_venom_serine_proteinase_14_OS=Crotalus_adamanteus_PE=1_SV=1;BJACESS06051_SVSP|m.10383_Snake_venom_serine_proteinase_14_OS=Crotalus_adamanteus_PE=1_SV=1;GO787866.1.p1;BJACESS28278_SVSP|…	83	SVSP	BJAR454SVSP03_Snake_venom_serine_proteinase_14_OS=Crotalus_adamanteus_PE=1|J3SDW9|VSPE_CROAD;BJACESS04967_SVSP|m.8289_Snake_venom_serine_proteinase_14_OS=Crotalus_adamanteus_PE=1_SV=1;BJACESS04957_SVSP|m.8275_Snake_venom_serine_proteinase_14_OS=Crotalus_ad	By MS/MS	By MS/MS	By MS/MS	True;True;False;False;True;True;False;False;False;True;False;False;True;False;True	ALKPELPATSR;ALKPELPATSR;ALKPELPATSR;ALKPELPATSR;ALKPELPATSR;DECNINEHR;GDECNINEHR;GNIVIFLGVHSLK;GNIVIFLGVHSLK;GNIVIFLGVHSLK;GNIVIFLGVHSLK;GNIVIFLGVHSLK;KPELPATSR;LDSPVSNSEH;LDSPVSNSEHIAPL;LDSPVSNSEHIAPL;LDSPVSNSEHIAPL;LDSPVSNSEHIAPLSLPS;LDSPVSNSEHIAPLSLPS;LDSPVSNSEHIAPLSLPSSLPSVG;LDSPVSNSEHIAPLSLPSSLPSVG;PELPATSR;PELPATSR;PELPATSR;PSVGSVCR;TLCAGIMEGGK;TLCAGIMEGGK;TLCAGIMEGGK;VVGGDECNINEHR;VVGGDECN…	_ALKPELPATSR_;_ALKPELPATSR_;_ALKPELPATSR_;_ALKPELPATSR_;_ALKPELPATSR_;_DECNINEHR_;_GDECNINEHR_;_GNIVIFLGVHSLK_;_GNIVIFLGVHSLK_;_GNIVIFLGVHSLK_;_GNIVIFLGVHSLK_;_GNIVIFLGVHSLK_;_KPELPATSR_;_LDSPVSNSEH_;_LDSPVSNSEHIAPL_;_LDSPVSNSEHIAPL_;_LDSPVSNSEHIAPL_;_LDSPVSNSEHIAPLSLPS_;_LDSPVSNSEHIAPLSLPS_;_LDSPVSNSEHIAPLSLPSSLPSVG_;_LDSPVSNSEHIAPLSLPSSLPSVG_;_PELPATSR_;_PELPATSR_;_PELPATSR_;_PSVGSVCR_;_TLCAGIM…	29;30;76;189;218;431;464;465;466;467;655;675;904;1010;1021	31;32;96;252;290;578;616;617;618;619;874;902;1225;1363;1376	188;189;190;191;192;193;194;195;196;197;198;489;490;491;1621;1622;1623;2178;2179;2180;2181;2182;2183;2184;2185;2186;2187;2188;4998;4999;5000;5323;5324;5325;5326;5327;5328;5329;5330;5331;5332;7236;7237;7238;7317;7318;7319;8681;8682;8683;9536;9537;9538;9539;9540;9541;9542;9585;9586;9587	197;198;199;200;201;202;203;204;205;206;207;497;1736;2384;2385;2386;2387;2388;2389;2390;2391;5823;6263;6264;6265;6266;6267;6268;6269;6270;6271;8643;8644;8645;8719;10009;10010;10011;10896;10897;10898;10930	197;203;497;1736;2384;5823;6263;6265;6268;6270;8643;8719;10010;10897;10930					-1;-1;-1;-1;-1;-1;-1;-1;-1;-1;-1;-1;-1;-1;-1;-1;-1
14	14	15	15	15	2	38.1	38.1	5	46.985	0	135.69	1022100000	32	1	14	14	15	2	2	2	417	417	37.6	33.1	38.1	304250000	315370000	402450000	BJARGLA00898|m.21260_Dipeptidase_2_OS=Mus_musculus_GN=Dpep2_PE=1|Q8C255|DPEP2_MOUSE	BJARGLA00898|m.21260_Dipeptidase_2_OS=Mus_musculus_GN=Dpep2_PE=1|Q8C255|DPEP2_MOUSE	85	DPase	BJARGLA00898|m.21260_Dipeptidase_2_OS=Mus_musculus_GN=Dpep2_PE=1|Q8C255|DPEP2_MOUSE	By MS/MS	By MS/MS	By MS/MS	True;True;True;True;True;True;True;True;True;True;True;True;True;True;True	APVIFSHSSAY;APVIFSHSSAY;APVIFSHSSAY;ENHGIIMVTFPVK;ENHGIIMVTFPVK;ENHGIIMVTFPVK;ENHGIIMVTFPVK;ENHGIIMVTFPVK;ENHGIIMVTFPVK;GRHNFYPGVNGLTPFGIEVVK;HNFYPGVNGLTPFGIEVVK;HNFYPGVNGLTPFGIEVVK;HNFYPGVNGLTPFGIEVVK;HNFYPGVNGLTPFGIEVVK;HNFYPGVNGLTPFGIEVVK;HNFYPGVNGLTPFGIEVVK;HNFYPGVNGLTPFGIEVVK;HNFYPGVNGLTPFGIEVVK;HNFYPGVNGLTPFGIEVVK;HNFYPGVNGLTPFGIEVVK;IACLIGIEGGHSIDSSLAALR;IACLIGIEGGHSIDSSLAALR;LELKPPTSS;LEL…	_APVIFSHSSAY_;_APVIFSHSSAY_;_APVIFSHSSAY_;_ENHGIIMVTFPVK_;_ENHGIIMVTFPVK_;_ENHGIIMVTFPVK_;_ENHGIIMVTFPVK_;_ENHGIIMVTFPVK_;_ENHGIIMVTFPVK_;_GRHNFYPGVNGLTPFGIEVVK_;_HNFYPGVNGLTPFGIEVVK_;_HNFYPGVNGLTPFGIEVVK_;_HNFYPGVNGLTPFGIEVVK_;_HNFYPGVNGLTPFGIEVVK_;_HNFYPGVNGLTPFGIEVVK_;_HNFYPGVNGLTPFGIEVVK_;_HNFYPGVN(Deamidation (NQ))GLTPFGIEVVK_;_HNFYPGVN(Deamidation (NQ))GLTPFGIEVVK_;_HNFYPGVN(Deamidation (NQ…	40;140;232;279;307;479;480;491;510;522;523;575;886;1068;1074	49;195;309;369;370;405;631;632;643;668;683;684;685;686;748;1203;1439;1447	303;304;305;1391;1392;1393;1394;1395;1396;2232;2233;2787;2788;2789;2790;2791;2792;2793;2794;2795;2796;2797;3079;3080;5365;5366;5367;5368;5369;5370;5411;5412;5413;5498;5499;5500;5543;5544;5545;5546;5547;5548;5549;5550;5551;5552;5553;5554;5555;6077;6078;6079;8605;8606;8607;10746;10747;10748;10749;10789;10790;10791;10792;10793;10794	330;331;332;1502;1503;1504;1505;1506;1507;1508;1509;2441;3059;3060;3061;3062;3063;3064;3065;3066;3067;3068;3069;3070;3341;3342;6290;6291;6327;6415;6416;6451;6452;6453;6454;6455;6456;6457;6458;6459;7093;7094;7095;7096;7097;9942;9943;9944;12457;12458;12490;12491;12492;12493	332;1509;2441;3065;3341;6290;6291;6327;6416;6451;6456;7097;9942;12457;12492	53;151		104;191		-1
18	17	16	19	19	19	37.6	37.6	37.6	48.296	0	89.451	1072200000	59	25	18	17	16	18	17	16	428	NaN	34.8	37.6	34.8	337120000	322480000	412650000	BJARGLA00907|m.21271_Glutaminyl-peptide_cyclotransferase_OS=Bothrops_jararaca_GN=QPCT_PE=2|Q9YIB5|QPCT_BOTJA;sp|Q90YA8|QPCT_GLOBL;tr|T1DH29|T1DH29_CROHD;tr|M9NCI8|M9NCI8_CROAT;tr|A0A1W7RH88|A0A1W7RH88_AGKCO;tr|A0A0K8S0L7|A0A0K8S0L7_CROHD;tr|M9NCD3|M9NCD3_SISTE;tr|M9NCI9|M9NCI9_TRIGS;tr|J3S3V2|J3S3V2_CROAD;tr|U3TDL2|U3TDL2_OVOOK;tr|U3TBM3|U3TBM3_OVOOK;tr|M9NCD2|M9NCD2_CERGO;tr|U3FZH0|U3FZH0_MICFL;…	BJARGLA00907|m.21271_Glutaminyl-peptide_cyclotransferase_OS=Bothrops_jararaca_GN=QPCT_PE=2|Q9YIB5|QPCT_BOTJA;sp|Q90YA8|QPCT_GLOBL;tr|T1DH29|T1DH29_CROHD;tr|M9NCI8|M9NCI8_CROAT;tr|A0A1W7RH88|A0A1W7RH88_AGKCO;tr|A0A0K8S0L7|A0A0K8S0L7_CROHD;tr|M9NCD3|M9NCD3_SISTE;tr|M9NCI9|M9NCI9_TRIGS;tr|J3S3V2|J3S3V2_CROAD;tr|U3TDL2|U3TDL2_OVOOK;tr|U3TBM3|U3TBM3_OVOOK;tr|M9NCD2|M9NCD2_CERGO;tr|U3FZH0|U3FZH0_MICFL;…	86	GC	BJARGLA00907|m.21271_Glutaminyl-peptide_cyclotransferase_OS=Bothrops_jararaca_GN=QPCT_PE=2|Q9YIB5|QPCT_BOTJA : sp|Q9YIB5|QPCT_BOTJA Glutaminyl-peptide cyclotransferase OS=Bothrops jararaca OX=8724 GN=QPCT PE=2 SV=1;sp|Q90YA8|QPCT_GLOBL Glutaminyl-peptide	By MS/MS	By MS/MS	By MS/MS	True;True;True;True;True;True;True;True;True;True;True;True;True;True;True;True;True;True;True	DRPLSFLK;GVPILHLIPSPFPR;GVPILHLIPSPFPR;GVPILHLIPSPFPR;GVPILHLIPSPFPR;GVPILHLIPSPFPR;GVPILHLIPSPFPR;HPVEDDHIPFLR;HPVEDDHIPFLR;HPVEDDHIPFLR;HPVEDDHIPFLRR;LIFFDGEEAFVR;LIFFDGEEAFVR;LIFFDGEEAFVR;MASTPHPPGAR;MWQNDLHPILIER;MWQNDLHPILIER;MWQNDLHPILIER;MWQNDLHPILIER;MWQNDLHPILIER;MWQNDLHPILIER;MWQNDLHPILIER;NLNDLGLLNNYSSER;NLNDLGLLNNYSSER;NPVFPVYF;NPVFPVYFLNTAR;NPVFPVYFLNTAR;NPVFPVYFLNTAR;NPVFPVYFLNTAR;R…	_DRPLSFLK_;_GVPILHLIPSPFPR_;_GVPILHLIPSPFPR_;_GVPILHLIPSPFPR_;_GVPILHLIPSPFPR_;_GVPILHLIPSPFPR_;_GVPILHLIPSPFPR_;_HPVEDDHIPFLR_;_HPVEDDHIPFLR_;_HPVEDDHIPFLR_;_HPVEDDHIPFLRR_;_LIFFDGEEAFVR_;_LIFFDGEEAFVR_;_LIFFDGEEAFVR_;_MASTPHPPGAR_;_MWQNDLHPILIER_;_MWQNDLHPILIER_;_MWQNDLHPILIER_;_MWQNDLHPILIER_;_MWQ(Deamidation (NQ))NDLHPILIER_;_MWQ(Deamidation (NQ))NDLHPILIER_;_MWQN(Deamidation (NQ))DLHPILIER_;…	111;247;286;287;492;555;593;614;631;632;709;712;713;714;815;830;890;1019;1078	157;326;377;378;644;722;782;783;818;843;844;845;955;958;959;960;1094;1123;1207;1374;1451	1073;2561;2562;2563;2564;2565;2566;2822;2823;2824;2825;2826;2827;5414;5415;5416;5840;5841;5842;6589;6590;6591;6592;6593;6594;6595;6596;6597;6598;7061;7062;7063;7136;7137;7138;7139;7140;7141;7142;7506;7507;7508;7509;7510;7522;7523;7524;7525;7526;7527;7528;7529;7530;7531;8239;8240;8241;8342;8621;8622;8623;9577;9578;9579;9580;9581;9582;10806;10807;10808;10809	1172;2803;2804;2805;2806;2807;2808;2809;2810;2811;2812;2813;2814;2815;3096;3097;3098;3099;6328;6329;6330;6331;6332;6333;6827;6828;6829;7874;7875;7876;7877;7878;7879;7880;7881;8496;8497;8556;8557;8558;8559;8560;8908;8909;8910;8911;8918;8919;8920;8921;8922;8923;8924;8925;8926;8927;8928;9626;9627;9709;9955;9956;9957;10924;10925;10926;10927;10928;12503;12504;12505;12506	1172;2806;3098;3099;6333;6829;7875;8496;8556;8557;8909;8918;8927;8928;9626;9709;9955;10927;12506	175		131		-1;-1;-1;-1;-1;-1;-1;-1;-1;-1;-1;-1;-1;-1;-1;-1;-1;-1;-1;-1;-1;-1;-1;-1;-1
5	4	5	5	5	5	14.7	14.7	14.7	53.267	0	37.889	282130000	13	27	5	4	5	5	4	5	455	NaN	14.7	11.2	14.7	113710000	62477000	105940000	BJARGLA00940|m.21297_Hyaluronidase_OS=Crotalus_adamanteus_PE=1|J3S820|HYAL_CROAD;tr|A0A1L8D603|A0A1L8D603_BOTAT;tr|A0A1W7RGP2|A0A1W7RGP2_AGKCO;tr|U3TDE8|U3TDE8_PROFL;sp|J3S820|HYAL_CROAD;tr|A0A194AML0|A0A194AML0_9SAUR;tr|A0A194ART0|A0A194ART0_9SAUR;tr|U3TBU1|U3TBU1_OVOOK;tr|A0A194APM2|A0A194APM2_9SAUR;tr|A0A2H4Z8F4|A0A2H4Z8F4_BOTAT;tr|T1D6Q3|T1D6Q3_CROHD;tr|A0A194ATK9|A0A194ATK9_SISTE;tr|A0A0M5I1…	BJARGLA00940|m.21297_Hyaluronidase_OS=Crotalus_adamanteus_PE=1|J3S820|HYAL_CROAD;tr|A0A1L8D603|A0A1L8D603_BOTAT;tr|A0A1W7RGP2|A0A1W7RGP2_AGKCO;tr|U3TDE8|U3TDE8_PROFL;sp|J3S820|HYAL_CROAD;tr|A0A194AML0|A0A194AML0_9SAUR;tr|A0A194ART0|A0A194ART0_9SAUR;tr|U3TBU1|U3TBU1_OVOOK;tr|A0A194APM2|A0A194APM2_9SAUR;tr|A0A2H4Z8F4|A0A2H4Z8F4_BOTAT;tr|T1D6Q3|T1D6Q3_CROHD;tr|A0A194ATK9|A0A194ATK9_SISTE	87	HYA	BJARGLA00940|m.21297_Hyaluronidase_OS=Crotalus_adamanteus_PE=1|J3S820|HYAL_CROAD : BJAR454Hyalu1_Hyaluronidase_OS=Crotalus_adamanteus_PE=1|J3S820|HYAL_CROAD;tr|A0A1L8D603|A0A1L8D603_BOTAT Hyaluronidase OS=Bothrops atrox OX=8725 PE=2 SV=1 : MG132023.1.p1 U	By MS/MS	By MS/MS	By MS/MS	True;True;True;True;True	DLHPELSEDEIK;DLHPELSEDEIK;DYALPVFVYAR;DYALPVFVYAR;HSDSNAFLHLFPDSFR;HSDSNAFLHLFPDSFR;HSDSNAFLHLFPDSFR;HSDSNAFLHLFPDSFR;NNQLLWLWR;NNQLLWLWR;NNQLLWLWR;NNQLLWLWR;TFHGLGVIDWENWRPQWDR;TFHGLGVIDWENWRPQWDR;TFHGLGVIDWENWRPQWDR;TFHGLGVIDWENWRPQWDR;TFHGLGVIDWENWRPQWDR	_DLHPELSEDEIK_;_DLHPELSEDEIK_;_DYALPVFVYAR_;_DYALPVFVYAR_;_HSDSNAFLHLFPDSFR_;_HSDSNAFLHLFPDSFR_;_HSDSNAFLHLFPDSFR_;_HSDSNAFLHLFPDSFR_;_NNQLLWLWR_;_NNQLLWLWR_;_NNQLLWLWR_;_NNQ(Deamidation (NQ))LLWLWR_;_TFHGLGVIDWENWRPQWDR_;_TFHGLGVIDWENWRPQWDR_;_TFHGLGVIDWENWRPQWDR_;_TFHGLGVIDWENWRPQWDR_;_TFHGLGVIDWENWRPQWDR_	86;116;296;624;887	110;162;390;832;833;1204	582;583;584;585;586;587;1141;1142;1143;2860;2861;2862;2863;7103;7104;7105;7106;7107;8608;8609;8610;8611;8612;8613	583;584;1219;1220;3128;3129;3130;3131;3132;8530;8531;8532;8533;9945;9946;9947;9948;9949	583;1219;3132;8532;9948	176		243		-1;-1;-1;-1;-1;-1;-1;-1;-1;-1;-1;-1;-1;-1;-1;-1;-1;-1;-1;-1;-1;-1;-1;-1;-1;-1;-1
3	4	3	4	4	4	26.1	26.1	26.1	17.854	0	7.5809	653010000	6	2	3	4	3	3	4	3	153	NaN	18.3	26.1	18.3	142430000	301810000	208760000	BJARGLAcontig00538|m.20835_Snaclec_trimecetin_subunit_beta_OS=Protobothrops_mucrosquamatus_PE=1|Q5FZI5|SLTB_PROMU;tr|A0A1L8D654|A0A1L8D654_BOTAT	BJARGLAcontig00538|m.20835_Snaclec_trimecetin_subunit_beta_OS=Protobothrops_mucrosquamatus_PE=1|Q5FZI5|SLTB_PROMU	88	CTL	BJARGLAcontig00538|m.20835_Snaclec_trimecetin_subunit_beta_OS=Protobothrops_mucrosquamatus_PE=1|Q5FZI5|SLTB_PROMU	By MS/MS	By MS/MS	By MS/MS	True;True;True;True	AWGEESHCAASK;FCTQLQHR;HSHLVSFHSSEE;MKWEDAER;MKWEDAER;MKWEDAER	_AWGEESHCAASK_;_FCTQLQ(Deamidation (NQ))HR_;_HSHLVSFHSSEE_;_MKWEDAER_;_MKWEDAER_;_MKWEDAER_	59;159;299;585	78;217;218;394;771	437;438;439;1461;1462;1463;1464;1465;2877;6558;6559;6560	455;456;1579;1580;3145;7854;7855;7856	455;1580;3145;7856					-1;-1
4	2	1	4	2	2	28.3	14.2	14.2	12.964	0	5.8578	53209000	3	2	2	1	1	2	1	1	113	NaN	28.3	22.1	14.2	15595000	12665000	24949000	GFWW01046942.1.p1;GFWW01046940.1.p1	GFWW01046942.1.p1;GFWW01046940.1.p1	92	SVMP	GFWW01046942.1.p1 Uniprot: Snake venom metalloproteinase ACLF;TSANR: BATXSVMPIII12;PFAM: Reprolysin (M12B) family zinc metalloprotease PFAM: Metallo-peptidase family M12;GFWW01046940.1.p1 Uniprot: Zinc metalloproteinase-disintegrin-like stejnihagin-B;TS	By MS/MS	By MS/MS	By MS/MS	False;False;True;True	ISHDNAQLL;ISHDNAQLLTNTDFDG;RYVELVIVADHGMVMK;RYVELVIVADHGMVMK;RYVELVIVADHGMVMK;YVELVIVADHGMVMK	_ISHDNAQLL_;_ISHDNAQLLTNTDFDG_;_RYVELVIVADHGMVMK_;_RYVELVIVADHGMVMK_;_RYVELVIVADHGMVMK_;_YVELVIVADHGMVMK_	367;368;757;1102	489;490;1014;1480	3698;3699;3700;7792;7793;7794;11302	4005;4006;9175;9176;9177;13206	4005;4006;9177;13206					-1;-1
4	5	3	5	1	1	9.2	9.2	9.2	28.927	0	41.035	52617000	2	1	0	1	1	0	1	1	260	260	5.4	9.2	9.2	0	44136000	8481000	sp|A0A1I9KNP0|VSPH1_VIPAA	sp|A0A1I9KNP0|VSPH1_VIPAA	102	SVSP	sp|A0A1I9KNP0|VSPH1_VIPAA Vaa serine proteinase homolog 1 OS=Vipera ammodytes ammodytes OX=8705 PE=1 SV=1	By matching	By MS/MS	By MS/MS	False;False;False;False;True	PPSVGSVCR;PPSVGSVCR;PSSPPSVGSVCR;PSVGSVCR;SLPSSPPSVGSVCR;VNDSTHIAPLSLPSSPPSVGSVCR;VNDSTHIAPLSLPSSPPSVGSVCR	_PPSVGSVCR_;_PPSVGSVCR_;_PSSPPSVGSVCR_;_PSVGSVCR_;_SLPSSPPSVGSVCR_;_VNDSTHIAPLSLPSSPPSVGSVCR_;_VNDSTHIAPLSLPSSPPSVGSVCR_	668;674;675;817;978	892;901;902;1096;1325	7292;7293;7314;7315;7316;7317;7318;7319;8244;8245;9276;9277	8703;8704;8718;8719;9629;10602;10603	8704;8718;8719;9629;10603					-1
11	11	10	12	1	1	22.4	2.6	2.6	64.681	0	20.554	0	0	4	1	1	0	1	1	0	588	NaN	21.1	21.1	18.5	0	0	0	sp|F8S0Z7|V5NTD_CROAD;tr|A0A194APR8|A0A194APR8_SISTE;tr|T1E3Y5|T1E3Y5_CROHD;tr|A0A194ASY3|A0A194ASY3_SISMB	sp|F8S0Z7|V5NTD_CROAD;tr|A0A194APR8|A0A194APR8_SISTE;tr|T1E3Y5|T1E3Y5_CROHD;tr|A0A194ASY3|A0A194ASY3_SISMB	103	5'-Nase	sp|F8S0Z7|V5NTD_CROAD Snake venom 5-nucleotidase OS=Crotalus adamanteus OX=8729 PE=1 SV=2 : tr|A0A0F7Z1K6|A0A0F7Z1K6_CROAD Cadam10_NUC-1 OS=Crotalus adamanteus OX=8729 PE=2 SV=1;tr|A0A194APR8|A0A194APR8_SISTE Ecto-5-nucleotidase OS=Sistrurus tergeminus O	By MS/MS	By MS/MS	By matching	False;False;False;True;False;False;False;False;False;False;False;False	ALGNHEFDNGLAGLLDPLLK;GDGYHMLK;HANFPILSANIRPK;HANFPILSANIRPK;HANFPILSANIRPK;HANFPILSANIRPK;HANFPILSANIRPK;HANFPILSANIRPK;HANFPILSANIRPK;HANFPILSANIRPK;HGEGMGELLQVSGIK;HGEGMGELLQVSGIK;HGEGMGELLQVSGIK;HGEGMGELLQVSGIK;IINVGSEK;QVPVVQAYAFGK;SFELTILHTNDVHAR;SFELTILHTNDVHAR;SFELTILHTNDVHAR;SFELTILHTNDVHAR;SFELTILHTNDVHAR;SFELTILHTNDVHAR;SFELTILHTNDVHAR;SFELTILHTNDVHAR;SFELTILHTNDVHAR;SFELTILHTNDVHAR;SFE…	_ALGNHEFDNGLAGLLDPLLK_;_GDGYHMLK_;_HANFPILSANIRPK_;_HANFPILSANIRPK_;_HANFPILSANIRPK_;_HANFPILSANIRPK_;_HANFPILSANIRPK_;_HANFPILSANIRPK_;_HANFPILSAN(Deamidation (NQ))IRPK_;_HAN(Deamidation (NQ))FPILSANIRPK_;_HGEGMGELLQVSGIK_;_HGEGMGELLQVSGIK_;_HGEGMGELLQ(Deamidation (NQ))VSGIK_;_HGEGMGELLQ(Deamidation (NQ))VSGIK_;_IINVGSEK_;_QVPVVQAYAFGK_;_SFELTILHTNDVHAR_;_SFELTILHTNDVHAR_;_SFELTILHTNDVHAR_;_SFEL…	28;191;253;275;332;525;699;776;844;961;988;1044	30;255;333;334;361;362;442;689;942;943;1041;1149;1150;1303;1337;1406	185;186;187;1628;2587;2588;2589;2590;2591;2592;2593;2594;2595;2755;2756;2757;2758;2759;2760;2761;3492;3493;5561;5562;5563;7446;7447;7448;7449;7884;7885;7886;7887;7888;7889;7890;7891;7892;7893;7894;7895;8413;8414;8415;8416;8417;8418;9107;9108;9109;9301;9302;9303;9782;9783;9784;9785;9786	196;1740;2842;2843;2844;2845;2846;2847;2848;2849;2850;2851;2852;2853;2854;2855;2856;2857;2858;2859;2860;2861;2862;2863;2864;3028;3029;3030;3031;3799;6462;8837;8838;8839;9264;9265;9266;9267;9268;9269;9270;9271;9272;9273;9274;9275;9276;9277;9278;9279;9280;9281;9282;9774;9775;9776;9777;10452;10453;10622;10623;10624;11143;11144;11145	196;1740;2851;3029;3799;6462;8839;9275;9775;10452;10622;11144	51;186		157;466		-1;-1;-1;-1
14	10	7	14	1	1	10.3	1.8	1.8	68.84	0	9.1975	0	0	7	1	1	1	1	1	1	610	NaN	10.3	10.2	8.2	0	0	0	sp|J3S830|VM33_CROAD;tr|J3SBQ2|J3SBQ2_CROAD;tr|J3SBQ1|J3SBQ1_CROAD;tr|J3RY86|J3RY86_CROAD;tr|A0A0A1WCK4|A0A0A1WCK4_ECHCO;tr|A0A0A1WD06|A0A0A1WD06_ECHCO;tr|E9JGA2|E9JGA2_ECHCO	sp|J3S830|VM33_CROAD;tr|J3SBQ2|J3SBQ2_CROAD;tr|J3SBQ1|J3SBQ1_CROAD;tr|J3RY86|J3RY86_CROAD	104	SVMP	sp|J3S830|VM33_CROAD Zinc metalloproteinase-disintegrin-like 3a OS=Crotalus adamanteus OX=8729 PE=1 SV=1 : tr|A0A0F7Z3C1|A0A0F7Z3C1_CROAD Cadam10_SVMPIII-4 OS=Crotalus adamanteus OX=8729 PE=2 SV=1 : tr|F8S112|F8S112_CROAD Metalloproteinase 11 (Fragment) OS	By MS/MS	By MS/MS	By MS/MS	True;False;False;False;False;False;False;False;False;False;False;False;False;False	DNSPGQNDPCK;DNSPGQNDPCK;DNSPGQNDPCK;DNSPGQNDPCK;DNSPGQNDPCK;DNSPGQNDPCK;DNSPGQNDPCK;DNSPGQNDPCK;DNSPGQNDPCK;DSFGEWRK;GNVNDYEVVYPR;HCVDVATAY;HCVDVATAY;HCVDVATAY;HDNAQLLTAID;IPCAPEDVK;IPCAPEDVK;IPCAPEDVK;LDSFGEWR;LDSFGEWR;LDSFGEWRK;PCAPEDVK;TLDSFGEWR;TLDSFGEWR;TLDSFGEWRK;TLDSFGEWRK;TLDSFGEWRK;VNDYEVVYPR	_DNSPGQNDPCK_;_DNSPGQNDPCK_;_DNSPGQNDPCK_;_DNSPGQNDPCK_;_DNSPGQNDPCK_;_DNSPGQNDPCK_;_DNSPGQNDPCK_;_DNSPGQN(Deamidation (NQ))DPCK_;_DNSPGQ(Deamidation (NQ))NDPCK_;_DSFGEWRK_;_GNVNDYEVVYPR_;_HCVDVATAY_;_HCVDVATAY_;_HCVDVATAY_;_HDNAQLLTAID_;_IPCAPEDVK_;_IPCAPEDVK_;_IPCAPEDVK_;_LDSFGEWR_;_LDSFGEWR_;_LDSFGEWRK_;_PCAPEDVK_;_TLDSFGEWR_;_TLDSFGEWR_;_TLDSFGEWRK_;_TLDSFGEWRK_;_TLDSFGEWRK_;_VNDYEVVYPR_	98;113;220;254;262;263;359;425;458;459;647;905;906;979	138;139;159;293;335;346;347;478;569;610;611;865;1226;1227;1326	986;987;988;989;990;991;992;993;994;995;996;997;1077;1078;1079;2192;2193;2596;2597;2598;2664;2665;2666;2667;2668;3643;3644;3645;4922;5310;5311;5312;5313;7201;8684;8685;8686;8687;8688;9278	1043;1044;1045;1046;1047;1048;1049;1050;1051;1176;2394;2865;2866;2867;2945;2946;3954;3955;3956;3957;5728;6253;6254;6255;8605;10012;10013;10014;10015;10016;10017;10018;10019;10604	1044;1176;2394;2866;2945;2946;3954;5728;6253;6255;8605;10013;10017;10604	187		568		-1;-1;-1;-1;-1;-1;-1
3	6	6	6	3	3	13.1	8.1	8.1	28.92	0	5.7008	62473000	3	2	0	3	3	0	3	3	260	NaN	5	13.1	13.1	0	43663000	18810000	tr|Q71QI9|Q71QI9_TRIST;sp|O13061|VSPB_TRIGA	tr|Q71QI9|Q71QI9_TRIST;sp|O13061|VSPB_TRIGA	106	SVSP	tr|Q71QI9|Q71QI9_TRIST Serine protease CL1 OS=Trimeresurus stejnegeri OX=39682 PE=2 SV=1;sp|O13061|VSPB_TRIGA Snake venom serine protease 2B OS=Trimeresurus gramineus OX=8767 GN=TLG2B PE=2 SV=1	By matching	By MS/MS	By MS/MS	False;False;True;True;True;False	DECNINEHR;GDECNINEHR;PSSPPSMGSVCR;SEHIAPLSLPSSPPSMGSVCR;SLPSSPPSMGSVCR;VVGGDECNINEHR;VVGGDECNINEHR;VVGGDECNINEHR	_DECNINEHR_;_GDECNINEHR_;_PSSPPSMGSVCR_;_SEHIAPLSLPSSPPSMGSVCR_;_SLPSSPPSMGSVCR_;_VVGGDECNINEHR_;_VVGGDECNINEHR_;_VVGGDECNINEHR_	76;189;673;773;816;1010	96;252;900;1036;1095;1363	489;490;491;1621;1622;1623;7312;7313;7866;7867;8242;8243;9536;9537;9538;9539;9540;9541;9542	497;1736;8717;9251;9628;10896;10897;10898	497;1736;8717;9251;9628;10897					-1;-1
2	2	2	2	2	2	16.8	16.8	16.8	12.223	0	7.6712	11070000000	54	1	2	2	2	2	2	2	107	107	16.8	16.8	16.8	4336400000	3156000000	3577600000	sp|P84397|PA2A2_BOTIN	sp|P84397|PA2A2_BOTIN	110	PLA2	sp|P84397|PA2A2_BOTIN Acidic phospholipase A2 2 (Fragments) OS=Bothrops insularis OX=8723 PE=1 SV=2	By MS/MS	By MS/MS	By MS/MS	True;True	LDLYTYSK;LDLYTYSK;LDLYTYSK;LDLYTYSK;LDLYTYSK;LDLYTYSK;LDLYTYSK;LDLYTYSK;LDLYTYSK;LDLYTYSK;LDLYTYSK;LDLYTYSK;LDLYTYSK;LDLYTYSK;LDLYTYSK;VAALCFQDNK;VAALCFQDNK;VAALCFQDNK;VAALCFQDNK	_LDLYTYSK_;_LDLYTYSK_;_LDLYTYSK_;_LDLYTYSK_;_LDLYTYSK_;_LDLYTYSK_;_LDLYTYSK_;_LDLYTYSK_;_LDLYTYSK_;_LDLYTYSK_;_LDLYTYSK_;_LDLYTYSK_;_LDLYTYSK_;_LDLYTYSK_;_LDLYTYSK_;_VAALCFQDNK_;_VAALCFQDNK_;_VAALCFQDNK_;_VAALCFQDNK_	457;941	609;1278	5284;5285;5286;5287;5288;5289;5290;5291;5292;5293;5294;5295;5296;5297;5298;5299;5300;5301;5302;5303;5304;5305;5306;5307;5308;5309;8866;8867;8868;8869;8870	6204;6205;6206;6207;6208;6209;6210;6211;6212;6213;6214;6215;6216;6217;6218;6219;6220;6221;6222;6223;6224;6225;6226;6227;6228;6229;6230;6231;6232;6233;6234;6235;6236;6237;6238;6239;6240;6241;6242;6243;6244;6245;6246;6247;6248;6249;6250;6251;6252;10195;10196;10197;10198;10199	6245;10198					-1
5	3	1	5	4	4	4.8	3.1	3.1	53.48	0	10.849	283050000	7	1	4	2	0	4	2	0	478	478	4.8	4.2	1.7	276260000	6785800	0	sp|Q98995|VM2L2_MACLB	sp|Q98995|VM2L2_MACLB	116	SVMP	sp|Q98995|VM2L2_MACLB Zinc metalloproteinase/disintegrin OS=Macrovipera lebetina OX=8709 PE=1 SV=1 : sp|P0C6A9|VM25A_MACLO Disintegrin VLO5A OS=Macrovipera lebetina obtusa OX=209528 PE=1 SV=1	By MS/MS	By matching	By matching	True;True;True;True;False	LVAVTMAHELGH;LVAVTMAHELGH;LVAVTMAHELGHNL;LVAVTMAHELGHNLG;LVAVTMAHELGHNLG;NLTPEQQR	_LVAVTMAHELGH_;_LVAVTMAHELGH_;_LVAVTMAHELGHNL_;_LVAVTMAHELGHNLG_;_LVAVTMAHELGHNLG_;_NLTPEQQR_	527;528;529;530;620	691;692;693;694;828	5565;5566;5567;5568;5569;5570;5571;5572;5573;5574;7093;7094;7095	6464;6465;6466;6467;6468;6469;6470;8523	6464;6466;6468;6470;8523					-1
2	2	1	2	1	1	5.6	3.8	3.8	53.89	0.0075758	2.0542	482280000	2	2	1	1	1	1	1	1	479	NaN	5.6	5.6	3.8	45741000	211210000	225330000	sp|Q9PWJ0|VM2A2_DEIAC;sp|P0DM77|VM2_DEIAC	sp|Q9PWJ0|VM2A2_DEIAC;sp|P0DM77|VM2_DEIAC	118	SVMP	sp|Q9PWJ0|VM2A2_DEIAC Zinc metalloproteinase/disintegrin OS=Deinagkistrodon acutus OX=36307 GN=wbfib4 PE=1 SV=1;sp|P0DM77|VM2_DEIAC Disintegrin accutin OS=Deinagkistrodon acutus OX=36307 PE=1 SV=1	By MS/MS	By MS/MS	By MS/MS	True;False	ARGDDLDDYCNGISADCP;ISHDNAQLL	_ARGDDLDDYCNGISADCP_;_ISHDNAQLL_	42;367	51;489	310;311;312;3698;3699	338;339;4005	339;4005					-1;-1
6	6	5	6	1	1	6.7	1.2	1.2	100.73	0	3.1007	24549000	2	1	1	1	1	1	1	1	890	890	6.7	6.7	5.8	8828300	10455000	5265300	tr|A0A0B8RU55|A0A0B8RU55_BOIIR	tr|A0A0B8RU55|A0A0B8RU55_BOIIR	123	PDE	tr|A0A0B8RU55|A0A0B8RU55_BOIIR Ectonucleotide pyrophosphatase/phosphodiesterase family member 3 OS=Boiga irregularis OX=92519 PE=4 SV=1	By MS/MS	By MS/MS	By MS/MS	False;False;False;False;True;False	AATYFWPGSEVK;AATYFWPGSEVK;AATYFWPGSEVK;LNLNNQAK;MYEGPAPR;MYEGPAPR;MYEGPAPR;TFLPIFVNPVD;TFLPIFVNPVD;VRDVELLTGLNFY;VRDVELLTGLNFY	_AATYFWPGSEVK_;_AATYFWPGSEVK_;_AATYFWPGSEVK_;_LNLNNQ(Deamidation (NQ))AK_;_MYEGPAPR_;_MYEGPAPR_;_MYEGPAPR_;_TFLPIFVNPVD_;_TFLPIFVNPVD_;_VRDVELLTGLNFY_;_VRDVELLTGLNFY_	4;360;500;594;888;992	4;479;654;784;1205;1344	15;16;17;3646;3647;3648;5452;5453;6599;6600;6601;8614;8615;8616;8617;9319;9320;9321	18;19;20;21;3958;6370;7882;7883;7884;7885;9950;9951;10636;10637	20;3958;6370;7883;9951;10637	184		611		-1
9	9	9	10	2	2	11.1	1.8	1.8	67.909	0	8.8618	1067500000	4	3	1	2	2	1	2	2	604	NaN	10.8	9.8	9.8	239060000	335380000	493010000	tr|A0A1L8D5X7|A0A1L8D5X7_BOTAT;BJACESS03831_SVMP|m.6429_Zinc_metalloproteinase-disintegrin-like_HF3_OS=Bothrops_jararaca_PE=1_SV=3;tr|A0A1L8D5Y0|A0A1L8D5Y0_BOTAT	tr|A0A1L8D5X7|A0A1L8D5X7_BOTAT;BJACESS03831_SVMP|m.6429_Zinc_metalloproteinase-disintegrin-like_HF3_OS=Bothrops_jararaca_PE=1_SV=3	133	SVMP	tr|A0A1L8D5X7|A0A1L8D5X7_BOTAT BATXSVMPIII16 OS=Bothrops atrox OX=8725 PE=2 SV=1;BJACESS03831_SVMP|m.6429_Zinc_metalloproteinase-disintegrin-like_HF3_OS=Bothrops_jararaca_PE=1_SV=3	By MS/MS	By MS/MS	By MS/MS	False;False;False;False;True;True;False;False;False;False	ETVLLNRK;ETVLLNRK;ETVLLNRK;LASFGTWR;LVVTPEQQR;NNGNLDELR;NNGNLDELR;NNGNLDELR;NNGNLDELRTK;NVNDYEVIYPR;NVNDYEVIYPR;SHDNAQLL;SHDNAQLL;SHDNAQLL;SHDNAQLL;SHDNAQLL;SHDNAQLLT;YVELVIVADYR;YVELVIVADYR;YVELVIVADYR;YVELVIVADYR;YVELVIVADYR;YVELVIVADYR;YVELVIVADYR;YVELVIVADYR;YVELVIVADYR;YVELVIVADYR;YVELVIVADYR;YVELVIVADYR;YVELVIVADYR;YVELVIVADYR;YVELVIVADYR;YVELVIVADYR;YVELVIVADYR;YVELVIVADYR;YVELVIVADYR;YVEL…	_ETVLLNRK_;_ETVLLNRK_;_ETVLLNRK_;_LASFGTWR_;_LVVTPEQQR_;_NNGNLDELR_;_NNGNLDELR_;_NNGNLDELR_;_NNGNLDELRTK_;_NVNDYEVIYPR_;_NVNDYEVIYPR_;_SHDNAQLL_;_SHDNAQLL_;_SHDNAQLL_;_SHDNAQ(Deamidation (NQ))LL_;_SHDNAQ(Deamidation (NQ))LL_;_SHDNAQLLT_;_YVELVIVADYR_;_YVELVIVADYR_;_YVELVIVADYR_;_YVELVIVADYR_;_YVELVIVADYR_;_YVELVIVADYR_;_YVELVIVADYR_;_YVELVIVADYR_;_YVELVIVADYR_;_YVELVIVADYR_;_YVELVIVADYR_;_YVELVIV…	153;449;536;542;622;623;640;784;785;1104	209;599;703;709;830;831;855;1049;1050;1051;1482	1441;1442;1443;5095;5650;5651;5652;5789;5790;5791;7098;7099;7100;7101;7102;7170;7171;7172;7912;7913;7914;7915;7916;7917;7918;7919;11311;11312;11313;11314;11315;11316;11317;11318;11319;11320;11321;11322;11323;11324;11325;11326;11327;11328;11329;11330;11331;11332;11333;11334;11335;11336;11337;11338;11339;11340;11341;11342;11343;11344;11345;11346;11347;11348;11349;11350;11351;11352;11353;11354;11355…	1555;1556;1557;5915;6563;6787;8526;8527;8528;8529;8580;8581;9294;9295;9296;9297;9298;9299;9300;9301;13217;13218;13219;13220;13221;13222;13223;13224;13225;13226;13227;13228;13229;13230;13231;13232;13233;13234;13235;13236;13237;13238;13239;13240;13241;13242;13243;13244;13245;13246;13247;13248;13249;13250;13251;13252;13253;13254;13255;13256;13257;13258;13259;13260;13261;13262;13263;13264;13265;13266…	1555;5915;6563;6787;8527;8529;8580;9298;9301;13283	99		289		-1;-1;-1
12	8	11	13	3	3	19.5	1.8	1.8	68.099	0	13.949	691260000	11	3	3	2	3	3	2	3	605	NaN	16.2	12.2	19.5	92346000	327250000	271670000	tr|A0A1L8D5Y6|A0A1L8D5Y6_BOTAT;GFWW01128522.1.p1;BJACESS31564_SVMP|m.51977_Zinc_metalloproteinase-disintegrin-like_batroxstatin-3_(Fragment)_OS=Bothrops_atrox_PE=2_SV=1	tr|A0A1L8D5Y6|A0A1L8D5Y6_BOTAT	134	SVMP	tr|A0A1L8D5Y6|A0A1L8D5Y6_BOTAT BATXSVMPIII5 OS=Bothrops atrox OX=8725 PE=2 SV=1	By MS/MS	By MS/MS	By MS/MS	False;False;True;False;False;False;False;False;False;False;False;True;True	HTPQCILNEPLR;HTPQCILNEPLR;HTPQCILNEPLR;HTPQCILNEPLR;HTPQCILNEPLR;HTPQCILNEPLR;HTPQCILNEPLR;HTPQCILNEPLR;HTPQCILNEPLR;HTPQCILNEPLR;HTPQCILNEPLR;HTPQCILNEPLR;HTPQCILNEPLR;HTPQCILNEPLR;HTPQCILNEPLR;HTPQCILNEPLR;HTPQCILNEPLR;HTPQCILNEPLR;HTPQCILNEPLR;HTPQCILNEPLR;INVTSAVEPTLASFGTWR;INVTSAVEPTLASFGTWR;INVTSAVEPTLASFGTWR;INVTSAVEPTLASFGTWR;INVTSAVEPTLASFGTWR;INVTSAVEPTLASFGTWR;KYTHNLIDLR;LASFGTWR;LVVTP…	_HTPQCILNEPLR_;_HTPQCILNEPLR_;_HTPQCILNEPLR_;_HTPQCILNEPLR_;_HTPQCILNEPLR_;_HTPQCILNEPLR_;_HTPQ(Deamidation (NQ))CILNEPLR_;_HTPQ(Deamidation (NQ))CILNEPLR_;_HTPQCILN(Deamidation (NQ))EPLR_;_HTPQCILN(Deamidation (NQ))EPLR_;_HTPQ(Deamidation (NQ))CILNEPLR_;_HTPQ(Deamidation (NQ))CILNEPLR_;_HTPQ(Deamidation (NQ))CILNEPLR_;_HTPQ(Deamidation (NQ))CILNEPLR_;_HTPQCILN(Deamidation (NQ))EPLR_;_HTPQCILN(De…	302;358;436;449;542;697;871;899;939;940;1080;1087;1088	397;398;399;477;583;599;709;937;938;939;1183;1184;1219;1276;1277;1453;1454;1463;1464	2882;2883;2884;2885;2886;2887;2888;2889;2890;2891;2892;2893;2894;2895;2896;2897;2898;2899;2900;2901;2902;2903;2904;2905;2906;3637;3638;3639;3640;3641;3642;5010;5011;5095;5789;5790;5791;7434;7435;7436;7437;7438;7439;8532;8533;8534;8535;8664;8862;8863;8864;8865;10811;10812;10813;10814;10815;10816;10817;10818;10819;10820;10821;10822;10823;10858;10859;10860;10861;10862;10863;10864;10865;10866	3149;3150;3151;3152;3153;3154;3155;3156;3157;3158;3159;3160;3161;3162;3163;3164;3165;3166;3167;3168;3169;3170;3171;3947;3948;3949;3950;3951;3952;3953;5832;5915;6787;8822;8823;8824;9882;9883;9993;10191;10192;10193;10194;12508;12509;12510;12511;12512;12513;12514;12515;12516;12517;12518;12553;12554;12555;12556;12557;12558;12559;12560;12561;12562	3159;3950;5832;5915;6787;8824;9883;9993;10192;10194;12508;12557;12559	25;82;110;200		388;392;574;578		-1;-1;-1
13	9	11	15	11	2	23	19	2	68.008	0	79.65	937390000	28	10	9	7	10	2	2	2	605	NaN	18.3	14.5	21	251080000	315480000	370830000	tr|A0A1L8D5Z1|A0A1L8D5Z1_BOTAT;tr|A0A1L8D6A0|A0A1L8D6A0_BOTAT;BJACESS05555_SVMP|m.9347_Zinc_metalloproteinase-disintegrin-like_batroxstatin-3_(Fragment)_OS=Bothrops_atrox_PE=2_SV=1;sp|C5H5D4|VM33_BOTAT;tr|A0A1L8D5Y7|A0A1L8D5Y7_BOTAT;BJAR454SVMPPIII01_Zinc_metalloproteinase-disintegrin-like_VMP-III_OS=Agkistrodon_piscivorus_leucostoma_PE=2|C9E1S0|VM3V3_AGKPL;BJACESS04808_SVMP|m.8030_Zinc_metallopr…	tr|A0A1L8D5Z1|A0A1L8D5Z1_BOTAT;tr|A0A1L8D6A0|A0A1L8D6A0_BOTAT;BJACESS05555_SVMP|m.9347_Zinc_metalloproteinase-disintegrin-like_batroxstatin-3_(Fragment)_OS=Bothrops_atrox_PE=2_SV=1;sp|C5H5D4|VM33_BOTAT;tr|A0A1L8D5Y7|A0A1L8D5Y7_BOTAT;BJAR454SVMPPIII01_Zinc_metalloproteinase-disintegrin-like_VMP-III_OS=Agkistrodon_piscivorus_leucostoma_PE=2|C9E1S0|VM3V3_AGKPL;BJACESS04808_SVMP|m.8030_Zinc_metallopr…	136	SVMP	tr|A0A1L8D5Z1|A0A1L8D5Z1_BOTAT BATXSVMPIII3 OS=Bothrops atrox OX=8725 PE=2 SV=1 : GFWW01058563.1.p1 Uniprot: Snake venom metalloproteinase BITM02A;TSANR: BATXSVMPI4;PFAM: Reprolysin family propeptide;tr|A0A1L8D6A0|A0A1L8D6A0_BOTAT BATXSVMPIII4 OS=Bothrop	By MS/MS	By MS/MS	By MS/MS	True;False;False;True;False;True;True;True;True;True;True;True;True;False;True	ERDLLNRK;GNVNDYEVVYPR;HTPQCILNEPLR;HTPQCILNEPLR;HTPQCILNEPLR;HTPQCILNEPLR;HTPQCILNEPLR;HTPQCILNEPLR;HTPQCILNEPLR;HTPQCILNEPLR;HTPQCILNEPLR;HTPQCILNEPLR;HTPQCILNEPLR;HTPQCILNEPLR;HTPQCILNEPLR;HTPQCILNEPLR;HTPQCILNEPLR;HTPQCILNEPLR;HTPQCILNEPLR;HTPQCILNEPLR;HTPQCILNEPLR;HTPQCILNEPLR;INVTSAVEPTLASFGTWR;INVTSAVEPTLASFGTWR;INVTSAVEPTLASFGTWR;INVTSAVEPTLASFGTWR;INVTSAVEPTLASFGTWR;INVTSAVEPTLASFGTWR;LAS…	_ERDLLNRK_;_GNVNDYEVVYPR_;_HTPQCILNEPLR_;_HTPQCILNEPLR_;_HTPQCILNEPLR_;_HTPQCILNEPLR_;_HTPQCILNEPLR_;_HTPQCILNEPLR_;_HTPQ(Deamidation (NQ))CILNEPLR_;_HTPQ(Deamidation (NQ))CILNEPLR_;_HTPQCILN(Deamidation (NQ))EPLR_;_HTPQCILN(Deamidation (NQ))EPLR_;_HTPQ(Deamidation (NQ))CILNEPLR_;_HTPQ(Deamidation (NQ))CILNEPLR_;_HTPQ(Deamidation (NQ))CILNEPLR_;_HTPQ(Deamidation (NQ))CILNEPLR_;_HTPQCILN(Deamidati…	143;220;302;358;449;534;535;542;697;871;899;939;940;979;1080	199;293;397;398;399;477;599;701;702;709;937;938;939;1183;1184;1219;1276;1277;1326;1453;1454	1404;2192;2193;2882;2883;2884;2885;2886;2887;2888;2889;2890;2891;2892;2893;2894;2895;2896;2897;2898;2899;2900;2901;2902;2903;2904;2905;2906;3637;3638;3639;3640;3641;3642;5095;5639;5640;5641;5642;5643;5644;5645;5646;5647;5648;5649;5789;5790;5791;7434;7435;7436;7437;7438;7439;8532;8533;8534;8535;8664;8862;8863;8864;8865;9278;10811;10812;10813;10814;10815;10816;10817;10818;10819;10820;10821;10822;10…	1514;2394;3149;3150;3151;3152;3153;3154;3155;3156;3157;3158;3159;3160;3161;3162;3163;3164;3165;3166;3167;3168;3169;3170;3171;3947;3948;3949;3950;3951;3952;3953;5915;6548;6549;6550;6551;6552;6553;6554;6555;6556;6557;6558;6559;6560;6561;6562;6787;8822;8823;8824;9882;9883;9993;10191;10192;10193;10194;10604;12508;12509;12510;12511;12512;12513;12514;12515;12516;12517;12518	1514;2394;3159;3950;5915;6549;6561;6787;8824;9883;9993;10192;10194;10604;12508	25;82;110;200		388;392;574;578		-1;-1;-1;-1;-1;-1;-1;-1;-1;-1
19	20	18	22	22	4	42.1	42.1	5.4	26.836	0	190.1	2957100000	46	2	19	20	18	3	4	3	240	NaN	34.6	42.1	42.1	1153300000	1025000000	778860000	tr|A0A2H4N3D5|A0A2H4N3D5_BOTMO;tr|A0A1L8D673|A0A1L8D673_BOTAT	tr|A0A2H4N3D5|A0A2H4N3D5_BOTMO;tr|A0A1L8D673|A0A1L8D673_BOTAT	144	CRISP	tr|A0A2H4N3D5|A0A2H4N3D5_BOTMO Cysteine-rich Venom Protein Moojin (Fragment) OS=Bothrops moojeni OX=98334 PE=2 SV=1;tr|A0A1L8D673|A0A1L8D673_BOTAT BATXCRISP1 OS=Bothrops atrox OX=8725 PE=2 SV=1	By MS/MS	By MS/MS	By MS/MS	True;True;True;True;True;True;True;True;True;True;True;True;True;True;True;True;True;True;True;True;True;True	AEPPTAVIGHYTQIVWYK;AEPPTAVIGHYTQIVWYK;CGENIYMSPIPLK;DSESPRKPEIQNEIVDLHNSLRK;DSESPRKPEIQNEIVDLHNSLRK;DSESPRKPEIQNEIVDLHNSLRK;ENIYMSPIPLK;ENIYMSPIPLK;FDSESPRKPEIQNEIVDLHNSLRK;GENIYMSPIPLK;GENIYMSPIPLK;IVDLHNSLRK;IYMSPIPLK;IYMSPIPLK;KPEIQNEIVDLHNSLRK;KPEIQNEIVDLHNSLRK;KPEIQNEIVDLHNSLRK;KPEIQNEIVDLHNSLRK;KPEIQNEIVDLHNSLRK;KPEIQNEIVDLHNSLRK;KPEIQNEIVDLHNSLRK;KPEIQNEIVDLHNSLRK;KPEIQNEIVDLHNSLRK;KPEIQNE…	_AEPPTAVIGHYTQIVWYK_;_AEPPTAVIGHYTQIVWYK_;_CGENIYMSPIPLK_;_DSESPRKPEIQNEIVDLHNSLRK_;_DSESPRKPEIQNEIVDLHNSLRK_;_DSESPRKPEIQNEIVDLHNSLRK_;_ENIYMSPIPLK_;_ENIYMSPIPLK_;_FDSESPRKPEIQNEIVDLHNSLRK_;_GENIYMSPIPLK_;_GENIYMSPIPLK_;_IVDLHNSLRK_;_IYMSPIPLK_;_IYMSPIPLK_;_KPEIQNEIVDLHNSLRK_;_KPEIQNEIVDLHNSLRK_;_KPEIQNEIVDLHNSLRK_;_KPEIQNEIVDLHNSLRK_;_KPEIQNEIVDLHNSLRK_;_KPEIQNEIVDLHNSLRK_;_KPEIQNEIVDLHNSLRK_;_…	12;65;112;141;163;195;386;399;430;672;676;774;833;868;873;877;891;952;1035;1052;1053;1092	12;85;158;196;224;260;517;535;575;576;577;899;903;1037;1038;1126;1180;1186;1187;1188;1189;1193;1208;1290;1395;1416;1417;1418;1469	47;48;49;458;459;1074;1075;1076;1397;1398;1487;1488;1489;1638;1639;1640;4411;4782;4783;4784;4977;4978;4979;4980;4981;4982;4983;4984;4985;4986;4987;4988;4989;4990;4991;4992;4993;4994;4995;4996;4997;7310;7311;7320;7868;7869;7870;7871;7872;7873;7874;7875;8348;8349;8350;8523;8524;8525;8538;8539;8540;8541;8542;8543;8544;8545;8546;8547;8548;8549;8550;8551;8552;8553;8554;8562;8563;8624;8625;8626;8627;89…	62;63;473;1173;1174;1175;1510;1511;1600;1746;1747;1748;5193;5590;5591;5592;5593;5791;5792;5793;5794;5795;5796;5797;5798;5799;5800;5801;5802;5803;5804;5805;5806;5807;5808;5809;5810;5811;5812;5813;5814;5815;5816;5817;5818;5819;5820;5821;5822;8716;8720;9252;9253;9254;9716;9717;9718;9877;9878;9885;9886;9887;9888;9889;9890;9891;9892;9893;9894;9895;9896;9897;9898;9899;9900;9901;9902;9903;9904;9905;9910…	63;473;1173;1510;1600;1746;5193;5591;5793;8716;8720;9253;9717;9878;9897;9910;9961;10234;11089;11165;11186;12584	49;50;142		34;35;42		-1;-1
6	6	6	6	1	1	29.1	5.7	5.7	18.03	0	2.4021	0	0	1	1	1	1	1	1	1	158	158	29.1	29.1	29.1	0	0	0	tr|A0A1L8D6E6|A0A1L8D6E6_BOTAT	tr|A0A1L8D6E6|A0A1L8D6E6_BOTAT	146	CTL	tr|A0A1L8D6E6|A0A1L8D6E6_BOTAT BATXCTL34 OS=Bothrops atrox OX=8725 PE=2 SV=1	By MS/MS	By MS/MS	By MS/MS	False;False;False;False;True;False	GESQMCQALSR;GESQMCQALSR;GESQMCQALSR;GESQMCQALSR;GESQMCQALSR;GESQMCQALSR;GESQMCQALSR;GESQMCQALSR;GESQMCQALSR;IDRPEYYVWIGLR;IDRPEYYVWIGLR;IDRPEYYVWIGLR;IDRPEYYVWIGLR;IDRPEYYVWIGLR;IDRPEYYVWIGLR;IDRPEYYVWIGLR;IDRPEYYVWIGLR;IDRPEYYVWIGLR;PINEPQNWDDAER;PINEPQNWDDAER;PINEPQNWDDAER;PINEPQNWDDAER;PINEPQNWDDAER;PINEPQNWDDAER;PINEPQNWDDAER;PINEPQNWDDAER;PINEPQNWDDAER;PINEPQNWDDAER;RPEYYVWIGLR;WNNTDCQAK;YYV…	_GESQMCQALSR_;_GESQMCQALSR_;_GESQMCQALSR_;_GESQ(Deamidation (NQ))MCQALSR_;_GESQMCQ(Deamidation (NQ))ALSR_;_GESQ(Deamidation (NQ))MCQALSR_;_GESQ(Deamidation (NQ))MCQ(Deamidation (NQ))ALSR_;_GESQ(Deamidation (NQ))MCQ(Deamidation (NQ))ALSR_;_GESQ(Deamidation (NQ))MCQ(Deamidation (NQ))ALSR_;_IDRPEYYVWIGLR_;_IDRPEYYVWIGLR_;_IDRPEYYVWIGLR_;_IDRPEYYVWIGLR_;_IDRPEYYVWIGLR_;_IDRPEYYVWIGLR_;_IDRPEYYVWIGLR_…	197;318;665;726;1028;1106	262;263;264;417;887;888;889;977;1386;1484	1643;1644;1645;1646;1647;1648;1649;1650;1651;1652;1653;1654;1655;3307;3308;3309;3310;3311;3312;3313;3314;3315;3316;3317;7275;7276;7277;7278;7279;7280;7281;7282;7283;7284;7605;7606;7607;9625;9626;9627;11418;11419;11420;11421;11422;11423;11424;11425;11426;11427	1750;1751;1752;1753;1754;1755;1756;1757;1758;1759;1760;3590;3591;3592;3593;3594;3595;3596;3597;3598;3599;3600;3601;3602;3603;3604;3605;3606;8684;8685;8686;8687;8688;8689;8690;8691;8692;8693;8694;8695;8696;8697;8998;10962;13299;13300;13301;13302;13303;13304;13305;13306;13307;13308;13309;13310;13311;13312;13313;13314;13315	1752;3593;8685;8998;10962;13300	47;48;86;141;149;150		43;46;47;125;128;140		-1
10	11	12	12	12	6	21.7	21.7	11.8	63.874	0	56.353	1163300000	29	35	10	11	12	4	6	6	553	NaN	17.5	21.7	21.7	329320000	436150000	397790000	tr|A0A2H4N395|A0A2H4N395_BOTMO;tr|A0A077L7E7|A0A077L7E7_PROEL;AB848155.1.p1;tr|A0A1W7RER1|A0A1W7RER1_AGKCO;tr|A0A1W7RB94|A0A1W7RB94_CROAD;sp|F8S101|PLB_CROAD;AB848284.1.p1;tr|T1DLW3|T1DLW3_CROHD;IAAC01074995.1.p1;BJACESS00827|m.1309_Phospholipase_B_OS=Crotalus_adamanteus_PE=1_SV=1;sp|F8J2D3|PLB_DRYCN;BJACESS01159|m.1787_Phospholipase_B_OS=Crotalus_adamanteus_PE=1_SV=1;tr|A0A098LYE7|A0A098LYE7_9SA…	tr|A0A2H4N395|A0A2H4N395_BOTMO;tr|A0A077L7E7|A0A077L7E7_PROEL;AB848155.1.p1;tr|A0A1W7RER1|A0A1W7RER1_AGKCO;tr|A0A1W7RB94|A0A1W7RB94_CROAD;sp|F8S101|PLB_CROAD;AB848284.1.p1;tr|T1DLW3|T1DLW3_CROHD;IAAC01074995.1.p1;BJACESS00827|m.1309_Phospholipase_B_OS=Crotalus_adamanteus_PE=1_SV=1;sp|F8J2D3|PLB_DRYCN;BJACESS01159|m.1787_Phospholipase_B_OS=Crotalus_adamanteus_PE=1_SV=1;tr|A0A098LYE7|A0A098LYE7_9SA…	157	PLB	tr|A0A2H4N395|A0A2H4N395_BOTMO Phospholipase B-like (Fragment) OS=Bothrops moojeni OX=98334 PE=2 SV=1 : MG132007.1.p1 Uniprot: Phospholipase B;TSANR: Cadam10_PLB-1;PFAM: Phospholipase B;tr|A0A077L7E7|A0A077L7E7_PROEL Phospholipase B-like OS=Protobothrops	By MS/MS	By MS/MS	By MS/MS	True;True;True;True;True;True;True;True;True;True;True;True	FTAYAISGPTVEK;FTAYAISGPTVEK;FTAYAISGPTVEK;HGLEFSYEMAPR;HGLEFSYEMAPR;HGLEFSYEMAPR;HGLEFSYEMAPR;HGLEFSYEMAPR;HGLEFSYEMAPR;HQGLPESYNFDFVTMK;HQGLPESYNFDFVTMK;HQGLPESYNFDFVTMK;HQGLPESYNFDFVTMK;HQGLPESYNFDFVTMK;HQGLPESYNFDFVTMK;HQGLPESYNFDFVTMK;HQGLPESYNFDFVTMKPVL;HQGLPESYNFDFVTMKPVL;HQGLPESYNFDFVTMKPVL;HQGLPESYNFDFVTMKPVL;HQGLPESYNFDFVTMKPVL;HQGLPESYNFDFVTMKPVL;HQGLPESYNFDFVTMKPVL;IANMMADSGK;IANMMADSG…	_FTAYAISGPTVEK_;_FTAYAISGPTVEK_;_FTAYAISGPTVEK_;_HGLEFSYEMAPR_;_HGLEFSYEMAPR_;_HGLEFSYEMAPR_;_HGLEFSYEMAPR_;_HGLEFSYEMAPR_;_HGLEFSYEMAPR_;_HQGLPESYNFDFVTMK_;_HQGLPESYNFDFVTMK_;_HQGLPESYNFDFVTMK_;_HQGLPESYNFDFVTMK_;_HQGLPESYNFDFVTMK_;_HQ(Deamidation (NQ))GLPESYNFDFVTMK_;_HQ(Deamidation (NQ))GLPESYNFDFVTMK_;_HQGLPESYNFDFVTMKPVL_;_HQGLPESYNFDFVTMKPVL_;_HQGLPESYNFDFVTMKPVL_;_HQGLPESYNFDFVTMKPVL_;_HQG…	176;276;288;289;312;371;434;625;942;974;975;1069	237;363;379;380;381;382;411;496;581;834;1279;1321;1322;1440	1540;1541;1542;2762;2763;2764;2765;2766;2767;2828;2829;2830;2831;2832;2833;2834;2835;2836;2837;2838;2839;2840;2841;2842;3120;3121;3122;3749;3750;3751;5005;5006;5007;5008;7108;7109;7110;8871;8872;8873;9267;9268;9269;9270;9271;10750;10751	1642;1643;1644;3032;3033;3034;3035;3036;3037;3038;3039;3040;3100;3101;3102;3103;3104;3105;3106;3107;3108;3109;3110;3111;3112;3113;3374;3375;3376;4050;4051;4052;5827;5828;5829;5830;8534;10200;10201;10595;10596;12459;12460	1644;3040;3101;3109;3374;4052;5830;8534;10200;10595;10596;12460	190		536		-1;-1;-1;-1;-1;-1;-1;-1;-1;-1;-1;-1;-1;-1;-1;-1;-1;-1;-1;-1;-1;-1;-1;-1;-1;-1;-1;-1;-1;-1;-1;-1;-1;-1;-1
4	4	2	4	1	1	4.4	3.1	3.1	69.291	0	8.8275	6417500	4	2	1	1	0	1	1	0	610	NaN	4.4	4.4	3.1	3935700	2481800	0	tr|E9JG68|E9JG68_ECHCO;tr|E9JG59|E9JG59_ECHCO	tr|E9JG68|E9JG68_ECHCO;tr|E9JG59|E9JG59_ECHCO	159	SVMP	tr|E9JG68|E9JG68_ECHCO Metalloproteinase OS=Echis coloratus OX=64175 PE=2 SV=1;tr|E9JG59|E9JG59_ECHCO Metalloproteinase OS=Echis coloratus OX=64175 PE=2 SV=1	By MS/MS	By MS/MS	By matching	False;False;True;False	HDNAQLLTAID;HDNAQLLTAIDFDGLTIGM;HDNAQLLTAIDFDGLTIGM;HDNAQLLTAIDFDGLTIGM;HDNAQLLTAIDFDGLTIGM	_HDNAQLLTAID_;_HDNAQLLTAIDFDGLTIGM(Oxidation (M))_;_HDNAQLLTAIDFDGLTIGM(Oxidation (M))_;_HDNAQLLTAIDFDGLTIGM(Oxidation (M))_;_HDNAQLLTAIDFDGLTIGM(Oxidation (M))_	262;263;264;536	346;347;348;703	2664;2665;2666;2667;2668;2669;2670;2671;2672;2673;5650;5651;5652	2945;2946;2947;2948;2949;2950;6563	2945;2946;2949;6563		51		307	-1;-1

## Sheet: BC
Supplementary Table S35. Protein groups identified in at least two replicates of the non-glycosylated peptide fraction of B. cotiara venom.
Peptides R1	Peptides R2	Peptides R3	Peptides	Razor + unique peptides	Unique peptides	Sequence coverage [%]	Unique + razor sequence coverage [%]	Unique sequence coverage [%]	Mol. weight [kDa]	Q-value	Score	Intensity	MS/MS count	Number of proteins	Razor + unique peptides R1	Razor + unique peptides R2	Razor + unique peptides R3	Unique peptides R1	Unique peptides R2	Unique peptides R3	Sequence length	Sequence lengths	Sequence coverage R1 [%]	Sequence coverage R2 [%]	Sequence coverage R3 [%]	Intensity R1	Intensity R2	Intensity R3	Protein IDs	Majority protein IDs	id	Toxin Class	Fasta headers	Identification type R1	Identification type R2	Identification type R3	Peptide is razor	Sequence	Modified sequence	Peptide IDs	Mod. peptide IDs	Evidence IDs	MS/MS IDs	Best MS/MS	Deamidation (NQ) site IDs	Oxidation (M) site IDs	Deamidation (NQ) site positions	Oxidation (M) site positions	Taxonomy IDs
17	12	15	20	20	5	37.8	37.8	10.7	25.629	0	182.74	15375000000	45	3	17	12	15	4	4	4	233	NaN	37.3	34.3	34.3	5633500000	4017100000	5724700000	AY618559.1.p1;BJACESS11225_SVSP|m.20302_Snake_venom_serine_protease_BthaTL_OS=Bothrops_alternatus_PE=2_SV=1;tr|E9JG25|E9JG25_ECHCO	AY618559.1.p1	4	SVSP	AY618559.1.p1 Uniprot: Snake venom serine protease BthaTL;TSANR: BATXSVSP1;PFAM: Trypsin PFAM: Trypsin-like peptidase domain : sp|Q6IWF1|VSPTL_BOTAL Snake venom serine protease BthaTL OS=Bothrops alternatus OX=64174 PE=2 SV=1	By MS/MS	By MS/MS	By MS/MS	True;True;True;True;True;True;True;True;True;True;True;True;True;True;True;True;True;True;True;True	DEEIRYPMEK;DEEIRYPMEK;DKDIMLIR;EEIRYPMEK;FLAFLYPGR;FLAFLYPGR;FLAFLYPGR;FLAFLYPGR;FLAFLYPGRF;HVMGWGTTSPSK;IYLGLHTR;IYLGLHTR;IYLGLHTR;IYLGLHTR;IYLGLHTR;LNRPVNDSPH;LNRPVNDSPHIAPL;LNRPVNDSPHIAPLSL;LNRPVNDSPHIAPLSLPSN;LNRPVNDSPHIAPLSLPSNPPSVG;NGLPVTSR;PPSVGSVCHVMGWGTTSPSK;SLPSNPPSVGSVCHVMGWGTTSPSK;SVCHVMGWGTTSPSK;SVPNDDEEIR;SVPNDDEEIRYPM;SVPNDDEEIRYPM;SVPNDDEEIRYPMEK;SVPNDDEEIRYPMEK;SVPNDDEEIRYPMEK;SV…	_DEEIRYPMEK_;_DEEIRYPMEK_;_DKDIMLIR_;_EEIRYPMEK_;_FLAFLYPGR_;_FLAFLYPGR_;_FLAFLYPGR_;_FLAFLYPGR_;_FLAFLYPGRF_;_HVMGWGTTSPSK_;_IYLGLHTR_;_IYLGLHTR_;_IYLGLHTR_;_IYLGLHTR_;_IYLGLHTR_;_LNRPVNDSPH_;_LNRPVNDSPHIAPL_;_LNRPVNDSPHIAPLSL_;_LNRPVNDSPHIAPLSLPSN_;_LNRPVNDSPHIAPLSLPSNPPSVG_;_NGLPVTSR_;_PPSVGSVCHVMGWGTTSPSK_;_SLPSNPPSVGSVCHVMGWGTTSPSK_;_SVCHVMGWGTTSPSK_;_SVPNDDEEIR_;_SVPNDDEEIRYPM_;_SVPNDDEEIRY…	55;67;100;143;144;256;315;400;401;402;403;404;496;544;683;726;742;744;745;837	68;84;131;180;181;320;395;504;505;506;507;508;633;696;870;932;957;959;960;961;962;1075	247;248;249;284;531;770;771;772;773;774;775;776;777;2218;2219;2776;2777;2778;2779;2780;2781;2782;2783;3197;3198;3199;3200;3201;3202;3203;3204;3922;3923;3924;4169;4170;4171;5089;5090;5091;5245;5335;5336;5342;5343;5344;5345;5346;5347;5348;5349;5350;5351;5352;5353;5354;5355;5356;5357;5358;5890;5891;5892	237;238;267;546;792;793;794;795;796;797;798;799;2461;3029;3030;3031;3032;3033;3034;3035;3036;3037;3038;3039;3040;3425;3426;3427;3428;3429;4077;4317;5287;5409;5482;5483;5491;5492;5493;5494;5495;5496;5497;5498;5499;5500;5501;5502;5503;5504;5505;5506;5507;5508;5509;5510;5511;5512;5513;5514;5515;5516;5517;5518;5519;5520;5521;5522;5523;5524;5525;5526;5527;5528;5529;5530;5531;5532;5533;5534;5535;6013;6…	237;267;546;793;799;2461;3031;3425;3426;3427;3428;3429;4077;4317;5287;5409;5482;5494;5497;6014	6	2	59	68	-1;-1;-1
9	11	10	13	2	2	43.9	7	7	26.531	0	35.766	6922600	2	3	2	2	2	2	2	2	230	NaN	41.3	40	37.4	1036300	3310900	2575400	BJACESS00775|m.1236_Phospholipase_B_OS=Crotalus_adamanteus_PE=1_SV=1;BJACESS22623|m.38783_Phospholipase_B_OS=Crotalus_adamanteus_PE=1_SV=1;GO788020.1.p1	BJACESS00775|m.1236_Phospholipase_B_OS=Crotalus_adamanteus_PE=1_SV=1;BJACESS22623|m.38783_Phospholipase_B_OS=Crotalus_adamanteus_PE=1_SV=1	5	PLB	BJACESS00775|m.1236_Phospholipase_B_OS=Crotalus_adamanteus_PE=1_SV=1;BJACESS22623|m.38783_Phospholipase_B_OS=Crotalus_adamanteus_PE=1_SV=1	By MS/MS	By MS/MS	By MS/MS	True;False;False;False;False;True;False;False;False;False;False;False;False	AIGDLLDLIPALQSK;AIGDLLDLIPALQSK;IANMMADSGK;IANMMADSGK;KVVPESLFAWER;KVVPESLFAWER;NAGYVIAQLDGLY;NAGYVIAQLDGLY;NAGYVIAQLDGLYMGNVEWAK;NAGYVIAQLDGLYMGNVEWAK;NAGYVIAQLDGLYMGNVEWAK;NAGYVIAQLDGLYMGNVEWAK;NAGYVIAQLDGLYMGNVEWAK;NAGYVIAQLDGLYMGNVEWAK;NAGYVIAQLDGLYMGNVEWAK;NAGYVIAQLDGLYMGNVEWAK;NAGYVIAQLDGLYMGNVEWAK;NAIGDLLDLIPALQSK;NAIGDLLDLIPALQSK;NAIGDLLDLIPALQSK;NAIGDLLDLIPALQSK;NNKDDPFWR;NNQYMILDTK;QNSG…	_AIGDLLDLIPALQSK_;_AIGDLLDLIPALQSK_;_IANMMADSGK_;_IANMMADSGK_;_KVVPESLFAWER_;_KVVPESLFAWER_;_NAGYVIAQLDGLY_;_NAGYVIAQLDGLY_;_NAGYVIAQLDGLYMGNVEWAK_;_NAGYVIAQLDGLYMGNVEWAK_;_NAGYVIAQLDGLYMGNVEWAK_;_NAGYVIAQLDGLYMGNVEWAK_;_NAGYVIAQLDGLYMGNVEWAK_;_NAGYVIAQLDGLYMGNVEWAK_;_NAGYVIAQLDGLYMGNVEWAK_;_NAGYVIAQLDGLYMGNVEWAK_;_NAGYVIAQLDGLYMGNVEWAK_;_NAIGDLLDLIPALQSK_;_NAIGDLLDLIPALQSK_;_NAIGDLLDLIPALQSK_;_N…	22;264;346;484;485;486;510;512;513;561;832;833;866	23;329;439;613;614;615;616;654;656;657;718;1069;1070;1107	88;89;90;2336;2337;2338;2968;2969;2970;2971;2972;2973;3788;3789;3790;3791;3792;3793;3794;3795;3796;3797;3798;3799;3800;3801;3802;3803;3804;3805;3806;3807;3808;3809;3810;3811;3812;4015;4017;4018;4019;4020;4021;4229;5869;5870;5871;5872;6008	95;96;2557;2558;2559;3211;3212;3213;3214;3215;3216;3950;3951;3952;3953;3954;3955;3956;3957;3958;3959;3960;3961;3962;3963;3964;3965;3966;4182;4184;4185;4363;5996;5997;5998;6109	95;2558;3212;3951;3956;3964;4182;4184;4185;4363;5996;5997;6109	68		64		-1;-1;-1
25	22	22	27	16	1	24.7	20.2	1.7	57.96	0	323.31	1134700000	25	21	15	14	14	1	1	1	515	NaN	24.7	21.9	20.4	376760000	420120000	337810000	BJACESS01650_SVMP|m.2531_Zinc_metalloproteinase-disintegrin_VMP-II_OS=Crotalus_adamanteus_PE=2_SV=1;BJAR454SVMPPII04_Zinc_metalloproteinase-disintegrin_8_OS=Crotalus_adamanteus_PE=1|J3SBP9|VM28_CROAD;BJACESS03570_SVMP|m.5963_Zinc_metalloproteinase-disintegrin_jerdonitin_OS=Protobothrops_jerdonii_PE=1_SV=1;BJACESS03747_SVMP|m.6269_Zinc_metalloproteinase-disintegrin_VMP-II_OS=Crotalus_atrox_PE=2_SV…	BJACESS01650_SVMP|m.2531_Zinc_metalloproteinase-disintegrin_VMP-II_OS=Crotalus_adamanteus_PE=2_SV=1;BJAR454SVMPPII04_Zinc_metalloproteinase-disintegrin_8_OS=Crotalus_adamanteus_PE=1|J3SBP9|VM28_CROAD;BJACESS03570_SVMP|m.5963_Zinc_metalloproteinase-disintegrin_jerdonitin_OS=Protobothrops_jerdonii_PE=1_SV=1;BJACESS03747_SVMP|m.6269_Zinc_metalloproteinase-disintegrin_VMP-II_OS=Crotalus_atrox_PE=2_SV…	6	SVMP	BJACESS01650_SVMP|m.2531_Zinc_metalloproteinase-disintegrin_VMP-II_OS=Crotalus_adamanteus_PE=2_SV=1;BJAR454SVMPPII04_Zinc_metalloproteinase-disintegrin_8_OS=Crotalus_adamanteus_PE=1|J3SBP9|VM28_CROAD : sp|Q0NZX6|VM2JR_BOTJA Zinc metalloproteinase-disinteg	By MS/MS	By MS/MS	By MS/MS	True;False;False;True;True;True;True;False;True;True;True;True;False;True;False;False;False;True;True;False;True;True;False;True;True;False;False	GCLLNEPLR;GCLLNEPLR;GMIFNEPIEGR;GMIFNEPIEGR;GMIFNEPIEGR;GNVNDYEVVYPR;HAQLLTGMIFNEPIEGR;HAQLLTGMIFNEPIEGR;HAQLLTGMIFNEPIEGR;HDHAQLLT;HDHAQLLT;HDHAQLLTGMIF;HDHAQLLTGMIF;HDHAQLLTGMIF;HDHAQLLTGMIFNEPIEGR;HDHAQLLTGMIFNEPIEGR;HDHAQLLTGMIFNEPIEGR;HDHAQLLTGMIFNEPIEGR;HDHAQLLTGMIFNEPIEGR;HDHAQLLTGMIFNEPIEGR;HDHAQLLTGMIFNEPIEGR;HDHAQLLTGMIFNEPIEGR;HDHAQLLTGMIFNEPIEGR;HDHAQLLTGMIFNEPIEGR;HDHAQLLTGMIFNEPIEGR…	_GCLLNEPLR_;_GCLLNEPLR_;_GMIFN(Deamidation (NQ))EPIEGR_;_GMIFNEPIEGR_;_GMIFNEPIEGR_;_GNVNDYEVVYPR_;_HAQLLTGMIFNEPIEGR_;_HAQLLTGMIFNEPIEGR_;_HAQLLTGMIFNEPIEGR_;_HDHAQLLT_;_HDHAQLLT_;_HDHAQLLTGMIF_;_HDHAQLLTGMIF_;_HDHAQLLTGMIF_;_HDHAQLLTGMIFNEPIEGR_;_HDHAQLLTGMIFNEPIEGR_;_HDHAQLLTGMIFNEPIEGR_;_HDHAQLLTGMIFNEPIEGR_;_HDHAQLLTGMIFNEPIEGR_;_HDHAQLLTGMIFNEPIEGR_;_HDHAQLLTGMIFNEPIEGR_;_HDHAQLLTGMIFNEPIEG…	162;191;194;215;217;218;219;270;294;313;324;325;393;417;426;446;447;453;454;465;601;633;649;713;731;766;899	202;235;236;239;264;266;267;268;269;270;271;272;335;370;391;392;405;406;407;408;496;525;536;537;561;562;569;570;586;767;768;811;828;913;914;939;940;985;986;1146	841;842;843;1782;1783;1784;1785;1794;1860;1861;1862;1863;1864;1865;1873;1874;1875;1876;1877;1878;1879;1880;1881;1882;1883;1884;1885;1886;1887;1888;1889;1890;1891;1892;1893;1894;1895;1896;1897;1898;1899;1900;1901;1902;1903;1904;1905;1906;1907;1908;1909;1910;1911;1912;1913;1914;1915;1916;1917;1918;1919;1920;1921;2376;2377;2378;2521;2522;2523;2607;2608;2609;2610;2611;2612;2613;2614;2615;2810;2811;28…	852;853;854;1984;1985;1986;1999;2062;2063;2064;2073;2074;2075;2076;2077;2078;2079;2080;2081;2082;2083;2084;2085;2086;2087;2088;2089;2090;2091;2092;2093;2094;2095;2096;2097;2098;2099;2100;2101;2102;2103;2104;2105;2106;2107;2108;2109;2110;2111;2112;2113;2114;2115;2116;2117;2118;2119;2120;2121;2122;2123;2124;2125;2126;2127;2128;2597;2598;2758;2824;2825;2826;2827;2828;2829;2830;2831;3064;3065;3066;30…	853;1986;1999;2064;2073;2076;2096;2598;2758;2828;3064;3076;3406;3487;3528;3721;3722;3743;3750;3817;4495;4922;4955;5369;5419;5584;6576	7;8;69;70	3	263;321;329;352	326	-1;-1;-1;-1;-1;-1;-1;-1;-1;-1;-1;-1;-1;-1;-1;-1;-1;-1;-1;-1;-1
16	12	14	16	1	1	57.6	12.8	12.8	14.262	0	6.4789	796480000	20	1	1	1	1	1	1	1	125	125	57.6	56.8	57.6	120890000	292880000	382710000	BJACESS01798_SVMP|m.2770_Zinc_metalloproteinase-disintegrin_8_OS=Crotalus_adamanteus_PE=1_SV=1	BJACESS01798_SVMP|m.2770_Zinc_metalloproteinase-disintegrin_8_OS=Crotalus_adamanteus_PE=1_SV=1	8	SVMP	BJACESS01798_SVMP|m.2770_Zinc_metalloproteinase-disintegrin_8_OS=Crotalus_adamanteus_PE=1_SV=1	By MS/MS	By MS/MS	By MS/MS	False;False;False;False;False;False;False;False;False;False;False;False;False;False;False;True	GMIFNEPIEGR;GMIFNEPIEGR;GMIFNEPIEGR;IALVGLEIWSSGELSK;IALVGLEIWSSGELSK;IALVGLEIWSSGELSK;IALVGLEIWSSGELSK;IALVGLEIWSSGELSK;IALVGLEIWSSGELSK;IALVGLEIWSSGELSK;IALVGLEIWSSGELSK;IALVGLEIWSSGELSK;IALVGLEIWSSGELSK;IALVGLEIWSSGELSK;IALVGLEIWSSGELSK;IALVGLEIWSSGELSK;IALVGLEIWSSGELSK;IALVGLEIWSSGELSK;IALVGLEIWSSGELSK;IALVGLEIWSSGELSK;IALVGLEIWSSGELSK;IALVGLEIWSSGELSK;IALVGLEIWSSGELSK;IALVGLEIWSSGELSK;IALVGL…	_GMIFN(Deamidation (NQ))EPIEGR_;_GMIFNEPIEGR_;_GMIFNEPIEGR_;_IALVGLEIWSSGELSK_;_IALVGLEIWSSGELSK_;_IALVGLEIWSSGELSK_;_IALVGLEIWSSGELSK_;_IALVGLEIWSSGELSK_;_IALVGLEIWSSGELSK_;_IALVGLEIWSSGELSK_;_IALVGLEIWSSGELSK_;_IALVGLEIWSSGELSK_;_IALVGLEIWSSGELSK_;_IALVGLEIWSSGELSK_;_IALVGLEIWSSGELSK_;_IALVGLEIWSSGELSK_;_IALVGLEIWSSGELSK_;_IALVGLEIWSSGELSK_;_IALVGLEIWSSGELSK_;_IALVGLEIWSSGELSK_;_IALVGLEIWSSGELS…	191;263;270;393;426;446;447;448;449;450;451;452;465;766;798;858	235;236;328;335;496;536;537;561;562;563;564;565;566;567;568;586;985;986;1028;1029;1098	1782;1783;1784;1785;2240;2241;2242;2243;2244;2245;2246;2247;2248;2249;2250;2251;2252;2253;2254;2255;2256;2257;2258;2259;2260;2261;2262;2263;2264;2265;2266;2267;2268;2269;2270;2271;2272;2273;2274;2275;2276;2277;2278;2279;2280;2281;2282;2283;2284;2285;2286;2287;2288;2289;2290;2291;2292;2293;2294;2295;2296;2297;2298;2299;2300;2301;2302;2303;2304;2305;2306;2307;2308;2309;2310;2311;2312;2313;2314;2315…	1984;1985;1986;2481;2482;2483;2484;2485;2486;2487;2488;2489;2490;2491;2492;2493;2494;2495;2496;2497;2498;2499;2500;2501;2502;2503;2504;2505;2506;2507;2508;2509;2510;2511;2512;2513;2514;2515;2516;2517;2518;2519;2520;2521;2522;2523;2524;2525;2526;2527;2528;2529;2530;2531;2532;2533;2534;2535;2536;2537;2538;2539;2540;2541;2542;2543;2544;2545;2546;2547;2548;2549;2550;2551;2552;2553;2554;2555;2556;2597…	1986;2544;2598;3406;3528;3721;3722;3724;3725;3732;3737;3740;3817;5584;5699;6079	9;10;11		68;102;111		-1
4	3	4	4	1	1	36.7	36.7	36.7	6.6563	0	14.255	42756000	2	29	1	1	1	1	1	1	60	NaN	36.7	36.7	36.7	12258000	15837000	14661000	BJACESS02799_SVMP|m.4513_Zinc_metalloproteinase-disintegrin-like_bothrojarin-2_(Fragment)_OS=Bothrops_jararaca_PE=1_SV=1;sp|Q0NZX9|VM3B2_BOTJA;BJACESS03826_SVMP|m.6418_Zinc_metalloproteinase-disintegrin-like_bothrojarin-2_(Fragment)_OS=Bothrops_jararaca_PE=1_SV=1;BJACESS02727_SVMP|m.4390_Zinc_metalloproteinase-disintegrin-like_bothrojarin-2_(Fragment)_OS=Bothrops_jararaca_PE=1_SV=1;BJACESS03514_S…	BJACESS02799_SVMP|m.4513_Zinc_metalloproteinase-disintegrin-like_bothrojarin-2_(Fragment)_OS=Bothrops_jararaca_PE=1_SV=1;sp|Q0NZX9|VM3B2_BOTJA;BJACESS03826_SVMP|m.6418_Zinc_metalloproteinase-disintegrin-like_bothrojarin-2_(Fragment)_OS=Bothrops_jararaca_PE=1_SV=1;BJACESS02727_SVMP|m.4390_Zinc_metalloproteinase-disintegrin-like_bothrojarin-2_(Fragment)_OS=Bothrops_jararaca_PE=1_SV=1;BJACESS03514_S…	11	SVMP	BJACESS02799_SVMP|m.4513_Zinc_metalloproteinase-disintegrin-like_bothrojarin-2_(Fragment)_OS=Bothrops_jararaca_PE=1_SV=1;sp|Q0NZX9|VM3B2_BOTJA Zinc metalloproteinase-disintegrin-like bothrojarin-2 (Fragment) OS=Bothrops jararaca OX=8724 PE=1 SV=1;BJACESS03	By MS/MS	By MS/MS	By matching	True;False;False;False	KSECDFDYSEDPDYGMVDHGTK;KSECDFDYSEDPDYGMVDHGTK;PDYGMVDHGTK;PDYGMVDHGTK;PDYGMVDHGTK;PDYGMVDHGTK;SEDPDYGMVDHGTK	_KSECDFDYSEDPDYGMVDHGTK_;_KSECDFDYSEDPDYGMVDHGTK_;_PDYGMVDHGTK_;_PDYGMVDHGTK_;_PDYGMVDHGTK_;_PDYGMVDHGTK_;_SEDPDYGMVDHGTK_	342;535;641;902	435;684;819;1151	2956;2957;2958;2959;2960;4090;4091;4092;4093;4094;4095;4762;4763;6365;6366;6367	3206;3207;4232;4233;4234;4235;4236;4237;4937;6584	3206;4232;4937;6584					-1;-1;-1;-1;-1;-1;-1;-1;-1;-1;-1;-1;-1;-1;-1;-1;-1;-1;-1;-1;-1;-1;-1;-1;-1;-1;-1;-1;-1
5	4	4	5	4	4	15.9	9.8	9.8	18.661	0	76.711	79093000	3	6	4	3	3	4	3	3	164	NaN	15.9	15.9	15.2	44524000	30178000	4391400	BJACESS03213_CTL|m.5292_Snaclec_bothrojaracin_subunit_alpha_OS=Bothrops_jararaca_PE=1_SV=1;tr|A0A1L8D6E9|A0A1L8D6E9_BOTAT;BJAR454CTL22_Snaclec_bothrojaracin_subunit_alpha_OS=Bothrops_jararaca_PE=1|Q56EB1|SLAA_BOTJA;BJACESS04436_CTL|m.7399_Snaclec_bothrojaracin_subunit_alpha_OS=Bothrops_jararaca_PE=1_SV=1;BJARGLA02677|m.21897_Snaclec_bothrojaracin_subunit_alpha_OS=Bothrops_jararaca_PE=1|Q56EB1|SLA…	BJACESS03213_CTL|m.5292_Snaclec_bothrojaracin_subunit_alpha_OS=Bothrops_jararaca_PE=1_SV=1;tr|A0A1L8D6E9|A0A1L8D6E9_BOTAT;BJAR454CTL22_Snaclec_bothrojaracin_subunit_alpha_OS=Bothrops_jararaca_PE=1|Q56EB1|SLAA_BOTJA;BJACESS04436_CTL|m.7399_Snaclec_bothrojaracin_subunit_alpha_OS=Bothrops_jararaca_PE=1_SV=1;BJARGLA02677|m.21897_Snaclec_bothrojaracin_subunit_alpha_OS=Bothrops_jararaca_PE=1|Q56EB1|SLA…	13	CTL	BJACESS03213_CTL|m.5292_Snaclec_bothrojaracin_subunit_alpha_OS=Bothrops_jararaca_PE=1_SV=1;tr|A0A1L8D6E9|A0A1L8D6E9_BOTAT BATXCTL38 OS=Bothrops atrox OX=8725 PE=2 SV=1;BJAR454CTL22_Snaclec_bothrojaracin_subunit_alpha_OS=Bothrops_jararaca_PE=1|Q56EB1|SLAA_B	By MS/MS	By MS/MS	By MS/MS	False;True;True;True;True	KWSDGSSLSYENLVGR;KWSDGSSLSYENLVGR;SSLSYENLVGR;SSLSYENLVGR;WSDGSSLSYENLVGR;WSDGSSLSYENLVGR;WSDGSSLSYENLVGR;WSDGSSLSYENLVGR;WSDGSSLSYENLVGR;WSDGSSLSYENLVGR;WSDGSSLSYENLVGR;WSDGSSLSYENLVGR;WSDGSSLSYENLVGR;WSDGSSLSYENLVGR;WSDGSSLSYENLVGR;WSDGSSLSYENLVGR;WSDGSSLSYENLVGR;WSDGSSLSYENLVGR;WSDGSSLSYENLVGR;WSDGSSLSYENLVGR;WSDGSSLSYENLVGR;WSDGSSLSYENLVGR;WSDGSSLSYENLVGR;WSDGSSLSYENLVGR;WSDGSSLSYENLVGR;WSDGS…	_KWSDGSSLSYENLVGR_;_KWSDGSSLSYENLVGR_;_SSLSYENLVGR_;_SSLSYEN(Deamidation (NQ))LVGR_;_WSDGSSLSYENLVGR_;_WSDGSSLSYENLVGR_;_WSDGSSLSYENLVGR_;_WSDGSSLSYENLVGR_;_WSDGSSLSYENLVGR_;_WSDGSSLSYENLVGR_;_WSDGSSLSYENLVGR_;_WSDGSSLSYENLVGR_;_WSDGSSLSYENLVGR_;_WSDGSSLSYENLVGR_;_WSDGSSLSYENLVGR_;_WSDGSSLSYENLVGR_;_WSDGSSLSYENLVGR_;_WSDGSSLSYENLVGR_;_WSDGSSLSYENLVGR_;_WSDGSSLSYENLVGR_;_WSDGSSLSYENLVGR_;_WSDGSSLS…	168;347;718;749;881	210;440;921;922;966;1125;1126	862;863;864;2974;2975;2976;2977;5215;5216;5217;5218;5365;5366;6071;6072;6073;6074;6075;6076;6077;6078;6079;6080;6081;6082;6083;6084;6085;6086;6087;6088;6089;6090;6091;6092;6093;6094;6095;6096;6097;6098;6099;6100;6101;6102	866;3217;3218;5384;5385;5540;6168;6169;6170;6171;6172;6173;6174;6175;6176;6177;6178;6179;6180;6181;6182;6183;6184;6185;6186;6187;6188;6189;6190;6191;6192;6193;6194;6195;6196;6197;6198;6199;6200	866;3217;5384;5540;6183	12		125		-1;-1;-1;-1;-1;-1
8	9	7	10	4	4	21.5	10.3	10.3	25.809	0	29.533	150100000	8	2	4	4	4	4	4	4	233	NaN	21.5	21.5	21.5	13546000	55203000	81349000	BJACESS03678_SVMP|m.6160_Zinc_metalloproteinase-disintegrin-like_HF3_OS=Bothrops_jararaca_PE=1_SV=3;BJACESS04364_SVMP|m.7291_Zinc_metalloproteinase-disintegrin-like_HF3_OS=Bothrops_jararaca_PE=1_SV=3	BJACESS03678_SVMP|m.6160_Zinc_metalloproteinase-disintegrin-like_HF3_OS=Bothrops_jararaca_PE=1_SV=3	15	SVMP	BJACESS03678_SVMP|m.6160_Zinc_metalloproteinase-disintegrin-like_HF3_OS=Bothrops_jararaca_PE=1_SV=3	By MS/MS	By MS/MS	By MS/MS	False;False;True;True;True;False;False;False;False;True	IALVGLEIWSNR;IALVGLEIWSNR;IALVGLEIWSNR;IALVGLEIWSNR;IALVGLEIWSNR;LVGLEIWSNR;RSVGVVQDYSPINF;RSVGVVQDYSPINF;RSVGVVQDYSPINF;RSVGVVQDYSPINFVVAVIMAH;RSVGVVQDYSPINFVVAVIMAH;RSVGVVQDYSPINFVVAVIMAH;RSVGVVQDYSPINFVVAVIMAHEM;RSVGVVQDYSPINFVVAVIMAHEM;RSVGVVQDYSPINFVVAVIMAHEM;SHDNAQLL;SHDNAQLL;SHDNAQLLT;SHDNAQLLT;SHDNAQLLTAID;SHDNAQLLTAIDLD;SHDNAQLLTAIDLD;SVGVVQDYSPINF;SVGVVQDYSPINF	_IALVGLEIWSNR_;_IALVGLEIWSNR_;_IALVGLEIWSNR_;_IALVGLEIWSNR_;_IALVGLEIWSNR_;_LVGLEIWSNR_;_RSVGVVQ(Deamidation (NQ))DYSPINF_;_RSVGVVQ(Deamidation (NQ))DYSPINF_;_RSVGVVQDYSPINF_;_RSVGVVQDYSPINFVVAVIMAH_;_RSVGVVQDYSPINFVVAVIMAH_;_RSVGVVQDYSPINFVVAVIMAH_;_RSVGVVQDYSPINFVVAVIMAHEM_;_RSVGVVQDYSPINFVVAVIMAHEM_;_RSVGVVQDYSPINFVVAVIMAHEM_;_SHDNAQLL_;_SHDNAQ(Deamidation (NQ))LL_;_SHDNAQLLT_;_SHDNAQLLT_;_SHD…	262;434;610;611;612;654;655;656;660;739	327;547;781;782;783;784;834;835;836;837;842;951	2235;2236;2237;2238;2239;3328;4450;4451;4452;4453;4454;4455;4456;4457;4458;4459;4460;4803;4804;4805;4806;4807;4808;4836;4837;4838;5312;5313;5314	2474;2475;2476;2477;2478;2479;2480;3551;4532;4533;4534;4535;4536;4537;4538;4539;4540;4965;4966;4967;4968;4969;5008;5009;5010;5462;5463	2477;3551;4534;4536;4540;4966;4967;4969;5009;5462					-1;-1
15	13	8	16	3	2	16.8	7.6	4.8	61.04	0	38.476	143850000	4	6	2	3	3	2	2	2	541	NaN	14	16.6	13.3	25878000	78546000	39428000	BJACESS03786_SVMP|m.6334_Zinc_metalloproteinase-disintegrin-like_berythractivase_OS=Bothrops_erythromelas_PE=1_SV=1;BJACESS03838_SVMP|m.6438_Zinc_metalloproteinase-disintegrin-like_berythractivase_OS=Bothrops_erythromelas_PE=1_SV=1;BJACESS04891_SVMP|m.8160_Zinc_metalloproteinase-disintegrin-like_VLAIP-A_OS=Macrovipera_lebetina_PE=1_SV=1;BJACESS03738_SVMP|m.6254_Zinc_metalloproteinase-disintegrin-…	BJACESS03786_SVMP|m.6334_Zinc_metalloproteinase-disintegrin-like_berythractivase_OS=Bothrops_erythromelas_PE=1_SV=1;BJACESS03838_SVMP|m.6438_Zinc_metalloproteinase-disintegrin-like_berythractivase_OS=Bothrops_erythromelas_PE=1_SV=1	19	SVMP	BJACESS03786_SVMP|m.6334_Zinc_metalloproteinase-disintegrin-like_berythractivase_OS=Bothrops_erythromelas_PE=1_SV=1;BJACESS03838_SVMP|m.6438_Zinc_metalloproteinase-disintegrin-like_berythractivase_OS=Bothrops_erythromelas_PE=1_SV=1	By MS/MS	By MS/MS	By MS/MS	False;False;False;False;False;True;False;True;False;True;False;False;False;False;False;False	ASQSNLTPEQQAYLDAK;ASQSNLTPEQQAYLDAK;ASQSNLTPEQQAYLDAK;GNYYGYCRK;KYVEFVVVLDHGMYK;KYVEFVVVLDHGMYK;LTPEQQAYLDAK;LTPEQQAYLDAK;LYCNDNSPGQNNPCK;NLTPEQQAYLDAK;NLTPEQQAYLDAK;NRPQCLLNRPLR;NRPQCLLNRPLR;NRPQCLLNRPLR;NRPQCLLNRPLR;NRPQCLLNRPLR;QSNLTPEQQAYLDAK;SCVMAAAVSNDISK;SCVMAAAVSNDISK;SCVMAAAVSNDISK;SHDNAQLL;SHDNAQLL;SHDNAQLLT;SHDNAQLLT;SNLTPEQQAYLDAK;SNLTPEQQAYLDAK;SNLTPEQQAYLDAK;SNLTPEQQAYLDAK;SNLTPEQQA…	_ASQSNLTPEQQAYLDAK_;_ASQSNLTPEQQAYLDAK_;_ASQSNLTPEQQAYLDAK_;_GNYYGYCRK_;_KYVEFVVVLDHGMYK_;_KYVEFVVVLDHGMYK_;_LTPEQQAYLDAK_;_LTPEQQ(Deamidation (NQ))AYLDAK_;_LYCNDNSPGQNNPCK_;_NLTPEQQAYLDAK_;_NLTPEQQ(Deamidation (NQ))AYLDAK_;_NRPQCLLNRPLR_;_NRPQ(Deamidation (NQ))CLLNRPLR_;_NRPQ(Deamidation (NQ))CLLNRPLR_;_N(Deamidation (NQ))RPQCLLNRPLR_;_NRPQ(Deamidation (NQ))CLLNRPLR_;_Q(Deamidation (NQ))SNLTPEQQ…	41;195;196;355;430;444;505;522;563;634;654;655;694;695;710;938	53;240;241;448;542;543;559;646;647;666;667;720;812;834;835;836;884;885;886;887;907;908;909;1190	202;203;204;1795;1796;1797;1798;2999;3000;3315;3316;3521;3522;3966;3967;3968;4043;4044;4045;4046;4047;4048;4049;4050;4051;4052;4233;4234;4235;4744;4745;4746;4803;4804;4805;4806;4807;5128;5129;5130;5131;5132;5133;5134;5135;5182;5183;5184;5185;5186;5187;5188;5189;5190;6536;6537;6538;6539;6540;6541;6542;6543	208;209;210;2000;2001;3235;3236;3543;3544;3718;4116;4117;4199;4200;4201;4202;4203;4204;4365;4924;4925;4926;4965;4966;4967;4968;5316;5317;5318;5319;5320;5321;5322;5323;5324;5357;5358;5359;5360;5361;5362;6748;6749;6750;6751;6752;6753;6754	208;2000;2001;3236;3544;3718;4117;4200;4365;4924;4966;4967;5317;5324;5357;6753	75;76;77;78		124;131;132;328		-1;-1;-1;-1;-1;-1
4	4	4	4	1	1	5.5	3	3	48.911	0	37.651	0	0	2	1	1	1	1	1	1	437	NaN	5.5	5.5	5.5	0	0	0	BJACESS03821_SVMP|m.6405_Zinc_metalloproteinase-disintegrin-like_HF3_OS=Bothrops_jararaca_PE=1_SV=3;BJACESS07944_SVMP|m.14142_Zinc_metalloproteinase-disintegrin-like_atrolysin-A_(Fragment)_OS=Crotalus_atrox_PE=1_SV=1	BJACESS03821_SVMP|m.6405_Zinc_metalloproteinase-disintegrin-like_HF3_OS=Bothrops_jararaca_PE=1_SV=3;BJACESS07944_SVMP|m.14142_Zinc_metalloproteinase-disintegrin-like_atrolysin-A_(Fragment)_OS=Crotalus_atrox_PE=1_SV=1	20	SVMP	BJACESS03821_SVMP|m.6405_Zinc_metalloproteinase-disintegrin-like_HF3_OS=Bothrops_jararaca_PE=1_SV=3;BJACESS07944_SVMP|m.14142_Zinc_metalloproteinase-disintegrin-like_atrolysin-A_(Fragment)_OS=Crotalus_atrox_PE=1_SV=1	By MS/MS	By matching	By MS/MS	False;True;False;False	PNYGMVDHGTK;PNYGMVDHGTK;PNYGMVDHGTK;PNYGMVDHGTK;PNYGMVDHGTK;RASQLVVTAEQQR;RASQLVVTAEQQR;RASQLVVTAEQQR;RASQLVVTAEQQR;RASQLVVTAEQQR;SQLVVTAEQQR	_PNYGMVDHGTK_;_PNYGMVDHGTK_;_PNYGMVDHGTK_;_PNYGMVDHGTK_;_PNYGMVDHGTK_;_RASQLVVTAEQQR_;_RASQLVVTAEQQR_;_RASQLVVTAEQQR_;_RASQLVVTAEQ(Deamidation (NQ))QR_;_RASQ(Deamidation (NQ))LVVTAEQQ(Deamidation (NQ))R_;_SQLVVTAEQQR_	542;566;709;902	693;723;724;725;906;1151	4119;4120;4121;4122;4123;4124;4238;4239;4240;4241;4242;4243;4244;4245;4246;4247;5179;5180;5181;6365;6366;6367	4261;4262;4263;4264;4265;4368;4369;4370;4371;4372;5356;6584	4265;4371;5356;6584	79;80;81		20;27;28		-1;-1
5	7	5	7	2	2	10.8	2.2	2.2	49.468	0	11.649	10788000	1	15	1	2	2	1	2	2	452	NaN	10.8	10.8	10.6	0	6994700	3793700	BJACESS04769_SVMP|m.7971_Zinc_metalloproteinase-disintegrin-like_batroxstatin-1_OS=Bothrops_atrox_PE=2_SV=1;sp|C5H5D2|VM31_BOTAT;BJACESS04003_SVMP|m.6718_Zinc_metalloproteinase-disintegrin-like_VMP-III_OS=Agkistrodon_piscivorus_leucostoma_PE=2_SV=1;BJACESS06024_SVMP|m.10331_Zinc_metalloproteinase-disintegrin-like_batroxstatin-1_OS=Bothrops_atrox_PE=2_SV=1;GFWW01057141.1.p1;GFWW01103940.1.p1;GFWW0…	BJACESS04769_SVMP|m.7971_Zinc_metalloproteinase-disintegrin-like_batroxstatin-1_OS=Bothrops_atrox_PE=2_SV=1;sp|C5H5D2|VM31_BOTAT;BJACESS04003_SVMP|m.6718_Zinc_metalloproteinase-disintegrin-like_VMP-III_OS=Agkistrodon_piscivorus_leucostoma_PE=2_SV=1;BJACESS06024_SVMP|m.10331_Zinc_metalloproteinase-disintegrin-like_batroxstatin-1_OS=Bothrops_atrox_PE=2_SV=1	25	SVMP	BJACESS04769_SVMP|m.7971_Zinc_metalloproteinase-disintegrin-like_batroxstatin-1_OS=Bothrops_atrox_PE=2_SV=1;sp|C5H5D2|VM31_BOTAT Zinc metalloproteinase-disintegrin-like batroxstatin-1 OS=Bothrops atrox OX=8725 PE=2 SV=1 : GFWW01085360.1.p1 Uniprot: Zinc me	By MS/MS	By MS/MS	By MS/MS	False;True;False;False;False;True;False	ETVLLNRK;ETVLLNRK;RETVLLNR;RHDNAQLLTAIDLD;RHDNAQLLTAIDLD;RHDNAQLLTAIDLD;SVGVVQDHNK;SVGVVQDHNK;YLIDNRPPCILNIPLR;YLIDNRPPCILNIPLR;YLIDNRPPCILNIPLR;YLIDNRPPCILNIPLR;YLIDNRPPCILNIPLR;YLIDNRPPCILNIPLR;YLIDNRPPCILNIPLR;YLIDNRPPCILNIPLR;YLIDNRPPCILNIPLR;YLIDNRPPCILNIPLR;YLIDNRPPCILNIPLR	_ETVLLNRK_;_ETVLLNRK_;_RETVLLNR_;_RHDNAQLLTAIDLD_;_RHDNAQLLTAIDLD_;_RHDNAQLLTAIDLD_;_SVGVVQDHN(Deamidation (NQ))K_;_SVGVVQ(Deamidation (NQ))DHN(Deamidation (NQ))K_;_YLIDNRPPCILNIPLR_;_YLIDNRPPCILNIPLR_;_YLIDNRPPCILNIPLR_;_YLIDNRPPCILNIPLR_;_YLIDNRPPCILNIPLR_;_YLIDNRPPCILNIPLR_;_YLIDNRPPCILN(Deamidation (NQ))IPLR_;_YLIDNRPPCILN(Deamidation (NQ))IPLR_;_YLIDN(Deamidation (NQ))RPPCILNIPLR_;_YLIDNRPPC…	122;210;221;568;576;738;911	158;258;274;729;738;949;950;1161;1162	703;704;705;1842;1843;1925;4269;4270;4299;4300;4301;4302;4303;4304;5308;5309;5310;5311;6408;6409;6410;6411;6412;6413;6414;6415;6416;6417;6418;6419;6420	740;741;2040;2132;4400;4423;4424;4425;5459;5460;5461;6641;6642;6643;6644;6645;6646;6647;6648;6649;6650;6651;6652;6653	740;2040;2132;4400;4425;5459;6646	16;17		163;226		-1;-1;-1;-1;-1;-1;-1;-1;-1;-1;-1;-1;-1;-1;-1
8	8	4	9	2	2	13.9	7.2	7.2	42.307	0	63.089	51860000	5	4	1	2	2	1	2	2	375	NaN	12.3	13.6	11.2	0	31269000	20591000	BJACESS05042_SVMP|m.8428_Zinc_metalloproteinase-disintegrin-like_ACLD_OS=Agkistrodon_contortrix_laticinctus_PE=2_SV=1;BJARGLAcontig03664|m.20848_Zinc_metalloproteinase-disintegrin-like_ACLD_OS=Agkistrodon_contortrix_laticinctus_PE=2|O42138|VM3AD_AGKCL;tr|A0A077L7G2|A0A077L7G2_PROEL;AB848137.1.p1	BJACESS05042_SVMP|m.8428_Zinc_metalloproteinase-disintegrin-like_ACLD_OS=Agkistrodon_contortrix_laticinctus_PE=2_SV=1	27	SVMP	BJACESS05042_SVMP|m.8428_Zinc_metalloproteinase-disintegrin-like_ACLD_OS=Agkistrodon_contortrix_laticinctus_PE=2_SV=1	By MS/MS	By MS/MS	By MS/MS	False;False;False;False;False;True;False;True;False	GNYYGYCRK;KYVEFVVVLDHGMYTK;SHDNAQLL;SHDNAQLL;SHDNAQLLT;SHDNAQLLT;SHDNAQLLTAIELDK;SHDNAQLLTAIELDK;SHDNAQLLTAIELDK;SHDNAQLLTAIELDK;VVVLDHGMYTK;VVVLDHGMYTK;YRPQCILNEPLR;YRPQCILNEPLR;YRPQCILNEPLR;YRPQCILNEPLR;YVEFVVVLDHGMYTK;YVEFVVVLDHGMYTK;YVEFVVVLDHGMYTK;YVEFVVVLDHGMYTK;YVEFVVVLDHGMYTK;YVEFVVVLDHGMYTK	_GNYYGYCRK_;_KYVEFVVVLDHGMYTK_;_SHDNAQLL_;_SHDNAQ(Deamidation (NQ))LL_;_SHDNAQLLT_;_SHDNAQLLT_;_SHDNAQLLTAIELDK_;_SHDNAQLLTAIELDK_;_SHDNAQLLTAIELDK_;_SHDNAQLLTAIELDK_;_VVVLDHGMYTK_;_VVVLDHGMYTK_;_YRPQ(Deamidation (NQ))CILNEPLR_;_YRPQCILNEPLR_;_YRPQCILNEPLR_;_YRPQCILNEPLR_;_YVEFVVVLDHGMYTK_;_YVEFVVVLDHGMYTK_;_YVEFVVVLDHGMYTK_;_YVEFVVVLDHGMYTK_;_YVEFVVVLDHGMYTK_;_YVEFVVVLDHGMYTK_	195;196;356;654;655;664;870;926;939	240;241;449;834;835;836;846;1111;1177;1178;1191	1795;1796;1797;1798;3001;4803;4804;4805;4806;4807;4845;4846;4847;4848;6019;6020;6021;6494;6495;6496;6497;6498;6499;6500;6544;6545;6546;6547;6548;6549;6550	2000;2001;3237;4965;4966;4967;4968;5016;5017;5018;5019;5020;5021;6120;6121;6716;6717;6718;6719;6755;6756;6757;6758;6759;6760;6761;6762;6763	2000;2001;3237;4966;4967;5021;6121;6719;6757	83		195		-1;-1;-1;-1
4	2	4	4	1	1	16.3	16.3	16.3	15.742	0	9.5184	0	0	1	1	0	1	1	0	1	141	141	16.3	7.8	16.3	0	0	0	BJACESS05083_SVMP|m.8509_Zinc_metalloproteinase-disintegrin-like_bothrojarin-2_(Fragment)_OS=Bothrops_jararaca_PE=1_SV=1	BJACESS05083_SVMP|m.8509_Zinc_metalloproteinase-disintegrin-like_bothrojarin-2_(Fragment)_OS=Bothrops_jararaca_PE=1_SV=1	28	SVMP	BJACESS05083_SVMP|m.8509_Zinc_metalloproteinase-disintegrin-like_bothrojarin-2_(Fragment)_OS=Bothrops_jararaca_PE=1_SV=1	By MS/MS	By matching	By MS/MS	True;False;False;False	KNSECDFDYSEDPDYGMVDHGTK;KNSECDFDYSEDPDYGMVDHGTK;KNSECDFDYSEDPDYGMVDHGTK;KNSECDFDYSEDPDYGMVDHGTK;PDYGMVDHGTK;PDYGMVDHGTK;PDYGMVDHGTK;PDYGMVDHGTK;SEDPDYGMVDHGTK	_KNSECDFDYSEDPDYGMVDHGTK_;_KNSECDFDYSEDPDYGMVDHGTK_;_KN(Deamidation (NQ))SECDFDYSEDPDYGMVDHGTK_;_KN(Deamidation (NQ))SECDFDYSEDPDYGMVDHGTK_;_PDYGMVDHGTK_;_PDYGMVDHGTK_;_PDYGMVDHGTK_;_PDYGMVDHGTK_;_SEDPDYGMVDHGTK_	338;535;641;902	428;429;684;819;1151	2906;2907;2908;2909;2910;2911;4090;4091;4092;4093;4094;4095;4762;4763;6365;6366;6367	3157;3158;3159;3160;4232;4233;4234;4235;4236;4237;4937;6584	3157;4232;4937;6584	19		100		-1
8	5	6	8	8	8	43.2	43.2	43.2	17.016	0	323.31	2219200000	16	23	8	5	6	8	5	6	148	NaN	43.2	37.2	37.2	1248500000	724190000	246420000	BJACESS06714_CTL|m.11721_Snaclec_clone_2100755_OS=Deinagkistrodon_acutus_PE=2_SV=1;BJACESS05900_CTL|m.10039_Snaclec_clone_2100755_OS=Deinagkistrodon_acutus_PE=2_SV=1;BJAR454CTL6_Snaclec_clone_2100755_OS=Deinagkistrodon_acutus_PE=2|Q8JIV8|SL_DEIAC;BJACESS06209_CTL|m.10731_Snaclec_clone_2100755_OS=Deinagkistrodon_acutus_PE=2_SV=1;BJACESS05981_CTL|m.10228_Snaclec_clone_2100755_OS=Deinagkistrodon_acu…	BJACESS06714_CTL|m.11721_Snaclec_clone_2100755_OS=Deinagkistrodon_acutus_PE=2_SV=1;BJACESS05900_CTL|m.10039_Snaclec_clone_2100755_OS=Deinagkistrodon_acutus_PE=2_SV=1;BJAR454CTL6_Snaclec_clone_2100755_OS=Deinagkistrodon_acutus_PE=2|Q8JIV8|SL_DEIAC;BJACESS06209_CTL|m.10731_Snaclec_clone_2100755_OS=Deinagkistrodon_acutus_PE=2_SV=1;BJACESS05981_CTL|m.10228_Snaclec_clone_2100755_OS=Deinagkistrodon_acu…	33	CTL	BJACESS06714_CTL|m.11721_Snaclec_clone_2100755_OS=Deinagkistrodon_acutus_PE=2_SV=1;BJACESS05900_CTL|m.10039_Snaclec_clone_2100755_OS=Deinagkistrodon_acutus_PE=2_SV=1 : BM401654.1.p1 Uniprot: Snaclec clone 2100755;TSANR: BATXCTL1;PFAM: Lectin C-type doma	By MS/MS	By MS/MS	By MS/MS	True;True;True;True;True;True;True;True	EEAFVGQLASQTLK;FTSMWLGLK;LASIHSSGEEAFVGQLASQTLK;LASIHSSGEEAFVGQLASQTLK;LASIHSSGEEAFVGQLASQTLK;LASIHSSGEEAFVGQLASQTLK;LASIHSSGEEAFVGQLASQTLK;LASIHSSGEEAFVGQLASQTLK;LASIHSSGEEAFVGQLASQTLK;LASIHSSGEEAFVGQLASQTLK;LASIHSSGEEAFVGQLASQTLK;LASIHSSGEEAFVGQLASQTLK;LASIHSSGEEAFVGQLASQTLK;LASIHSSGEEAFVGQLASQTLK;LASIHSSGEEAFVGQLASQTLK;LASIHSSGEEAFVGQLASQTLK;LASIHSSGEEAFVGQLASQTLK;LASIHSSGEEAFVGQLASQTLK;LASIHS…	_EEAFVGQLASQTLK_;_FTSMWLGLK_;_LASIHSSGEEAFVGQLASQTLK_;_LASIHSSGEEAFVGQLASQTLK_;_LASIHSSGEEAFVGQLASQTLK_;_LASIHSSGEEAFVGQLASQTLK_;_LASIHSSGEEAFVGQLASQTLK_;_LASIHSSGEEAFVGQLASQTLK_;_LASIHSSGEEAFVGQLASQTLK_;_LASIHSSGEEAFVGQLASQTLK_;_LASIHSSGEEAFVGQLASQTLK_;_LASIHSSGEEAFVGQLASQTLK_;_LASIHSSGEEAFVGQLASQTLK_;_LASIHSSGEEAFVGQLASQTLK_;_LASIHSSGEEAFVGQLASQTLK_;_LASIHSSGEEAFVGQLASQTLK_;_LASIHSSGEEAFVGQLASQ…	98;155;364;596;678;714;757;804	129;193;465;466;467;762;864;915;916;974;1036;1037	528;808;809;810;3039;3040;3041;3042;3043;3044;3045;3046;3047;3048;3049;3050;3051;3052;3053;3054;3055;3056;3057;3058;3059;3060;3061;3062;3063;3064;3065;3066;3067;3068;3069;3070;3071;3072;3073;3074;3075;3076;3077;3078;3079;3080;3081;3082;3083;3084;3085;3086;3087;3088;3089;3090;3091;3092;3093;3094;3095;4384;4385;4386;5067;5068;5069;5070;5071;5072;5202;5203;5204;5393;5394;5582;5583;5584;5585;5586;558…	544;824;825;826;827;828;3267;3268;3269;3270;3271;3272;3273;3274;3275;3276;3277;3278;3279;3280;3281;3282;3283;3284;3285;3286;3287;3288;3289;3290;3291;3292;3293;3294;3295;3296;3297;3298;3299;3300;3301;3302;3303;3304;3305;3306;3307;3308;3309;3310;3311;3312;3313;3314;3315;3316;3317;3318;3319;3320;3321;3322;3323;3324;3325;3326;3327;3328;3329;3330;3331;3332;3333;3334;3335;3336;3337;3338;3339;3340;4484;…	544;828;3326;4485;5277;5373;5561;5721	93;94;95;96		68;70;90;94		-1;-1;-1;-1;-1;-1;-1;-1;-1;-1;-1;-1;-1;-1;-1;-1;-1;-1;-1;-1;-1;-1;-1
17	18	17	20	20	10	51.5	51.5	25.4	56.144	0	160.12	1738900000	35	1	17	18	17	9	10	8	497	497	44.5	47.5	48.5	508340000	562920000	667630000	BJACESS12474|m.22443_Xaa-Pro_aminopeptidase_2_OS=Homo_sapiens_GN=XPNPEP2_PE=2_SV=3	BJACESS12474|m.22443_Xaa-Pro_aminopeptidase_2_OS=Homo_sapiens_GN=XPNPEP2_PE=2_SV=3	40	APase	BJACESS12474|m.22443_Xaa-Pro_aminopeptidase_2_OS=Homo_sapiens_GN=XPNPEP2_PE=2_SV=3	By MS/MS	By MS/MS	By MS/MS	True;True;True;True;True;True;True;True;True;True;True;True;True;True;True;True;True;True;True;True	GMFTSIEPGYYHDGEFGIR;GMFTSIEPGYYHDGEFGIR;GMFTSIEPGYYHDGEFGIR;GMFTSIEPGYYHDGEFGIR;GMFTSIEPGYYHDGEFGIR;GMFTSIEPGYYHDGEFGIR;KPTAILLSGLEETAWLF;KPTAILLSGLEETAWLF;KPTAILLSGLEETAWLF;LADDFMGSTWQEK;LADDFMGSTWQEK;LADDFMGSTWQEK;LEDVALVVQAK;LEDVALVVQAK;LLEDDFSPVMLSK;LSVNEMYLLDSGGQYFDGTTDITR;LSVNEMYLLDSGGQYFDGTTDITR;LSVNEMYLLDSGGQYFDGTTDITR;LSVNEMYLLDSGGQYFDGTTDITR;LSVNEMYLLDSGGQYFDGTTDITR;MMEAAHIR;MMEAAHIRDAV…	_GMFTSIEPGYYHDGEFGIR_;_GMFTSIEPGYYHDGEFGIR_;_GMFTSIEPGYYHDGEFGIR_;_GMFTSIEPGYYHDGEFGIR_;_GMFTSIEPGYYHDGEFGIR_;_GMFTSIEPGYYHDGEFGIR_;_KPTAILLSGLEETAWLF_;_KPTAILLSGLEETAWLF_;_KPTAILLSGLEETAWLF_;_LADDFMGSTWQ(Deamidation (NQ))EK_;_LADDFMGSTWQEK_;_LADDFMGSTWQEK_;_LEDVALVVQAK_;_LEDVALVVQAK_;_LLEDDFSPVMLSK_;_LSVNEMYLLDSGGQYFDGTTDITR_;_LSVNEMYLLDSGGQYFDGTTDITR_;_LSVNEMYLLDSGGQYFDGTTDITR_;_LSVNEMYLLDSGGQY…	190;341;357;373;390;425;469;470;502;527;559;591;597;740;774;776;819;831;844;868	234;434;450;451;476;493;535;590;591;641;674;714;757;763;952;996;997;999;1000;1054;1055;1068;1083;1109	1776;1777;1778;1779;1780;1781;2953;2954;2955;3002;3003;3004;3110;3111;3112;3113;3114;3115;3161;3294;3295;3296;3297;3298;3299;3647;3648;3649;3650;3949;3950;3951;4069;4070;4071;4221;4222;4223;4367;4368;4387;4388;5315;5316;5317;5454;5455;5456;5457;5458;5459;5460;5464;5465;5466;5467;5468;5469;5470;5653;5654;5655;5656;5657;5658;5659;5660;5866;5867;5868;5914;6014;6015;6016	1978;1979;1980;1981;1982;1983;3203;3204;3205;3238;3239;3240;3354;3355;3356;3394;3522;3523;3524;3525;3526;3830;3831;4099;4100;4101;4219;4359;4473;4487;4488;5464;5465;5605;5606;5607;5608;5609;5610;5612;5613;5614;5615;5773;5774;5775;5776;5777;5778;5779;5994;5995;6034;6116;6117;6118	1981;3204;3240;3354;3394;3524;3830;3831;4099;4219;4359;4473;4487;5464;5609;5613;5779;5995;6034;6116	103;104		124;293		-1
6	4	5	6	6	6	7.4	7.4	7.4	109.99	0	35.319	99471000	9	17	6	4	5	6	4	5	959	NaN	7.4	4.2	5.9	37364000	23516000	38591000	tr|A0A077L6N8|A0A077L6N8_PROEL;tr|T1E7B8|T1E7B8_CROHD;BJACESS13101|m.23580_Glutamyl_aminopeptidase_OS=Sus_scrofa_GN=ENPEP_PE=1_SV=1;tr|A0A0K8S2L1|A0A0K8S2L1_CROHD;tr|T2HQN1|T2HQN1_OVOOK;tr|A0A2H4N3C7|A0A2H4N3C7_BOTMO;tr|A5HUI5|A5HUI5_GLOBR;tr|T2HQ95|T2HQ95_PROFL;tr|A0A1W7RJI8|A0A1W7RJI8_AGKCO;tr|V8NTS6|V8NTS6_OPHHA;tr|A0A098M1S0|A0A098M1S0_9SAUR;tr|A0A0B8RZR1|A0A0B8RZR1_BOIIR;tr|D3UW23|D3UW23_BIT…	tr|A0A077L6N8|A0A077L6N8_PROEL;tr|T1E7B8|T1E7B8_CROHD;BJACESS13101|m.23580_Glutamyl_aminopeptidase_OS=Sus_scrofa_GN=ENPEP_PE=1_SV=1;tr|A0A0K8S2L1|A0A0K8S2L1_CROHD;tr|T2HQN1|T2HQN1_OVOOK;tr|A0A2H4N3C7|A0A2H4N3C7_BOTMO;tr|A5HUI5|A5HUI5_GLOBR;tr|T2HQ95|T2HQ95_PROFL;tr|A0A1W7RJI8|A0A1W7RJI8_AGKCO;tr|V8NTS6|V8NTS6_OPHHA;tr|A0A098M1S0|A0A098M1S0_9SAUR;tr|A0A0B8RZR1|A0A0B8RZR1_BOIIR;tr|D3UW23|D3UW23_BIT…	42	APase	tr|A0A077L6N8|A0A077L6N8_PROEL Aminopeptidase OS=Protobothrops elegans OX=88086 PE=2 SV=1;tr|T1E7B8|T1E7B8_CROHD Aminopeptidase OS=Crotalus horridus OX=35024 PE=2 SV=1;BJACESS13101|m.23580_Glutamyl_aminopeptidase_OS=Sus_scrofa_GN=ENPEP_PE=1_SV=1;tr|A0A0K8S	By MS/MS	By MS/MS	By MS/MS	True;True;True;True;True;True	AGFIDDAFALAR;AGFIDDAFALAR;AGFIDDAFALAR;ITEMPQLR;MLEDWISPDHFR;TMAWDWVR;WQMLDQILIDDLLPVLK;YIAATDHEPTDARK	_AGFIDDAFALAR_;_AGFIDDAFALAR_;_AGFIDDAFALAR_;_ITEMPQLR_;_MLEDWISPDHFR_;_TMAWDWVR_;_WQMLDQILIDDLLPVLK_;_YIAATDHEPTDARK_	8;303;467;791;879;906	8;379;588;1018;1123;1156	25;26;27;2550;2551;2552;3640;3641;3642;3643;5527;5528;5529;6066;6067;6394	28;29;30;2774;3825;3826;5669;6165;6625	29;2774;3826;5669;6165;6625					-1;-1;-1;-1;-1;-1;-1;-1;-1;-1;-1;-1;-1;-1;-1;-1;-1
4	5	3	5	5	5	9.5	9.5	9.5	79.571	0	30.094	116780000	7	25	4	5	3	4	5	3	694	NaN	8.1	9.5	6.1	37581000	47339000	31862000	tr|T2HPT1|T2HPT1_OVOOK;tr|A0A1W7RHX7|A0A1W7RHX7_AGKCO;BJACESS13140_DIPEP|m.23651_Dipeptidyl_peptidase_4_OS=Bos_taurus_GN=DPP4_PE=1_SV=3;tr|V8P9G9|V8P9G9_OPHHA;tr|A0A0K8S166|A0A0K8S166_CROHD;tr|A0A0K8RVQ9|A0A0K8RVQ9_CROHD;tr|A0A0A1WC79|A0A0A1WC79_ECHCO;tr|Q75S83|Q75S83_GLOBR;tr|Q75S82|Q75S82_GLOBR;tr|A0A077LD18|A0A077LD18_PROEL;tr|A6MJH5|A6MJH5_DEMVE;tr|A0A077LAF7|A0A077LAF7_PROFL;tr|A0A098LWT3|A0…	tr|T2HPT1|T2HPT1_OVOOK;tr|A0A1W7RHX7|A0A1W7RHX7_AGKCO;BJACESS13140_DIPEP|m.23651_Dipeptidyl_peptidase_4_OS=Bos_taurus_GN=DPP4_PE=1_SV=3;tr|V8P9G9|V8P9G9_OPHHA;tr|A0A0K8S166|A0A0K8S166_CROHD;tr|A0A0K8RVQ9|A0A0K8RVQ9_CROHD;tr|A0A0A1WC79|A0A0A1WC79_ECHCO;tr|Q75S83|Q75S83_GLOBR;tr|Q75S82|Q75S82_GLOBR;tr|A0A077LD18|A0A077LD18_PROEL;tr|A6MJH5|A6MJH5_DEMVE	43	Dipep	tr|T2HPT1|T2HPT1_OVOOK Dipeptidyl peptidase IV OS=Ovophis okinavensis OX=8769 PE=2 SV=1;tr|A0A1W7RHX7|A0A1W7RHX7_AGKCO Dipeptidylpeptidase OS=Agkistrodon contortrix contortrix OX=8713 PE=3 SV=1;BJACESS13140_DIPEP|m.23651_Dipeptidyl_peptidase_4_OS=Bos_tauru	By MS/MS	By MS/MS	By MS/MS	True;True;True;True;True	AGAINPTIR;ITENPLPINIQYISWSPVGHK;ITENPLPINIQYISWSPVGHK;LFSEMSFVDK;LFVLDILSLSPK;LFVLDILSLSPK;LGTYEVEDQISAAK	_AGAINPTIR_;_ITENPLPINIQYISWSPVGHK_;_ITENPLPINIQYISWSPVGHK_;_LFSEMSFVDK_;_LFVLDILSLSPK_;_LFVLDILSLSPK_;_LGTYEVEDQISAAK_	7;304;378;379;386	7;380;481;482;489	22;23;24;2553;2554;2555;3129;3130;3131;3132;3150;3151	27;2775;2776;3364;3365;3366;3380	27;2776;3364;3366;3380					-1;-1;-1;-1;-1;-1;-1;-1;-1;-1;-1;-1;-1;-1;-1;-1;-1;-1;-1;-1;-1;-1;-1;-1;-1
8	4	3	8	2	2	26.3	5.7	5.7	25.443	0	18.543	0	0	2	2	1	1	2	1	1	228	NaN	26.3	16.7	13.2	0	0	0	BJACESS15153_SVSP|m.26987_Snake_venom_serine_protease_salmonase_OS=Gloydius_brevicaudus_PE=2_SV=1;BJARGLAcontig04258|m.20870_Snake_venom_serine_protease_ussurase_OS=Gloydius_ussuriensis_PE=2|Q8UUJ1|VSPUA_GLOUS	BJACESS15153_SVSP|m.26987_Snake_venom_serine_protease_salmonase_OS=Gloydius_brevicaudus_PE=2_SV=1;BJARGLAcontig04258|m.20870_Snake_venom_serine_protease_ussurase_OS=Gloydius_ussuriensis_PE=2|Q8UUJ1|VSPUA_GLOUS	44	SVSP	BJACESS15153_SVSP|m.26987_Snake_venom_serine_protease_salmonase_OS=Gloydius_brevicaudus_PE=2_SV=1;BJARGLAcontig04258|m.20870_Snake_venom_serine_protease_ussurase_OS=Gloydius_ussuriensis_PE=2|Q8UUJ1|VSPUA_GLOUS	By MS/MS	By MS/MS	By MS/MS	False;False;False;True;True;False;False;False	AYPELPATSR;DKDIMLIR;FLALVYSDR;FLALVYSDR;NSEHIAPLR;NSEHIAPLR;NSEHIAPLR;NSEHIAPLR;NSEHIAPLRLPSN;PPSVGSVCR;TLCAGILEGGK;TLCAGILEGGK;TLCAGILEGGK;TLCAGILEGGK;YPELPATSR;YPELPATSR	_AYPELPATSR_;_DKDIMLIR_;_FLALVYSDR_;_FLALVYSDR_;_NSEHIAPLR_;_NSEHIAPLR_;_NSEHIAPLR_;_N(Deamidation (NQ))SEHIAPLR_;_NSEHIAPLRLPSN(Deamidation (NQ))_;_PPSVGSVCR_;_TLCAGILEGGK_;_TLCAGILEGGK_;_TLCAGILEGGK_;_TLCAGILEGGK_;_YPELPATSR_;_YPELPATSR_	49;67;145;523;524;545;777;921	62;84;182;668;669;670;697;1001;1172	225;226;284;778;779;4053;4054;4055;4056;4057;4058;4172;5471;5472;5473;5474;6482;6483	223;267;800;801;4205;4206;4207;4208;4209;4318;5616;5617;5618;5619;5620;5621;6700;6701;6702;6703;6704;6705	223;267;801;4207;4209;4318;5617;6704					-1;-1
5	6	6	6	3	3	24	13.1	13.1	40.046	0	35.354	109640000	5	1	2	3	3	2	3	3	350	350	18.9	24	24	18919000	47466000	43257000	BJACESS16075|m.28463_Xaa-Pro_aminopeptidase_2_OS=Homo_sapiens_GN=XPNPEP2_PE=2_SV=3	BJACESS16075|m.28463_Xaa-Pro_aminopeptidase_2_OS=Homo_sapiens_GN=XPNPEP2_PE=2_SV=3	45	APase	BJACESS16075|m.28463_Xaa-Pro_aminopeptidase_2_OS=Homo_sapiens_GN=XPNPEP2_PE=2_SV=3	By MS/MS	By MS/MS	By MS/MS	False;False;False;True;True;True	AALFTDSR;KPTAILLSGLEETAWLF;KPTAILLSGLEETAWLF;KPTAILLSGLEETAWLF;LADDFMGSTWQEK;LADDFMGSTWQEK;LADDFMGSTWQEK;LPTPTNTIYR;LPTPTNTIYR;LPTPTNTIYR;LPTPTNTIYR;TLEFLEVNLVDLVWGSER;WMTGFSGSEGTGVITLQK;WMTGFSGSEGTGVITLQK;WMTGFSGSEGTGVITLQK	_AALFTDSR_;_KPTAILLSGLEETAWLF_;_KPTAILLSGLEETAWLF_;_KPTAILLSGLEETAWLF_;_LADDFMGSTWQ(Deamidation (NQ))EK_;_LADDFMGSTWQEK_;_LADDFMGSTWQEK_;_LPTPTNTIYR_;_LPTPTNTIYR_;_LPTPTNTIYR_;_LPTPTN(Deamidation (NQ))TIYR_;_TLEFLEVNLVDLVWGSER_;_WMTGFSGSEGTGVITLQK_;_WMTGFSGSEGTGVITLQK_;_WMTGFSGSEGTGVITLQK_	0;341;357;412;783;877	0;434;450;451;516;517;1007;1121	0;1;2;2953;2954;2955;3002;3003;3004;3224;3225;3226;3227;5490;5491;5492;6061;6062;6063	0;3203;3204;3205;3238;3239;3240;3452;3453;3454;3455;5637;5638;5639;6160;6161;6162	0;3204;3240;3454;5637;6161					-1
3	3	2	3	3	2	26	26	16.4	16.63	0	24.522	276100000	13	3	3	3	2	2	2	2	146	NaN	26	26	16.4	102580000	133380000	40127000	BJACESS16850_CTL|m.29699_C-type_lectin_9a_OS=Crotalus_adamanteus_PE=1_SV=1;BJACESS06225_CTL|m.10773_C-type_lectin_9a_OS=Crotalus_adamanteus_PE=1_SV=1;tr|A0A1L8D6E6|A0A1L8D6E6_BOTAT	BJACESS16850_CTL|m.29699_C-type_lectin_9a_OS=Crotalus_adamanteus_PE=1_SV=1;BJACESS06225_CTL|m.10773_C-type_lectin_9a_OS=Crotalus_adamanteus_PE=1_SV=1;tr|A0A1L8D6E6|A0A1L8D6E6_BOTAT	46	CTL	BJACESS16850_CTL|m.29699_C-type_lectin_9a_OS=Crotalus_adamanteus_PE=1_SV=1;BJACESS06225_CTL|m.10773_C-type_lectin_9a_OS=Crotalus_adamanteus_PE=1_SV=1;tr|A0A1L8D6E6|A0A1L8D6E6_BOTAT BATXCTL34 OS=Bothrops atrox OX=8725 PE=2 SV=1	By MS/MS	By MS/MS	By MS/MS	True;True;True	GESQMCQALSR;GESQMCQALSR;IDRPEYYVWIGLR;IDRPEYYVWIGLR;IDRPEYYVWIGLR;IDRPEYYVWIGLR;IDRPEYYVWIGLR;WNDGSSIIYVNWNK;WNDGSSIIYVNWNK	_GESQMCQALSR_;_GESQMCQALSR_;_IDRPEYYVWIGLR_;_IDRPEYYVWIGLR_;_IDRPEYYVWIGLR_;_IDRPEYYVWIGLR_;_IDRPEYYVWIGLR_;_WNDGSSIIYVNWNK_;_WNDGSSIIYVNWNK_	166;267;878	208;332;1122	856;857;858;2363;2364;2365;2366;2367;2368;6064;6065	863;864;2583;2584;2585;2586;2587;2588;2589;2590;2591;6163;6164	863;2585;6163					-1;-1;-1
4	3	3	4	2	2	24.4	13	13	14.783	0	79.292	63965000	3	1	2	2	2	2	2	2	131	131	24.4	19.1	19.1	24111000	22110000	17744000	BJACESS32545|m.53354_Xaa-Pro_aminopeptidase_2_OS=Homo_sapiens_GN=XPNPEP2_PE=2_SV=3	BJACESS32545|m.53354_Xaa-Pro_aminopeptidase_2_OS=Homo_sapiens_GN=XPNPEP2_PE=2_SV=3	49	APase	BJACESS32545|m.53354_Xaa-Pro_aminopeptidase_2_OS=Homo_sapiens_GN=XPNPEP2_PE=2_SV=3	By MS/MS	By MS/MS	By MS/MS	False;False;True;True	MMEAAHIR;MMEAAHIRDAVALIR;NSVDEVSGANYLDTLR;NSVDEVSGANYLDTLR;NSVDEVSGANYLDTLR;NSVDEVSGANYLDTLRR;NSVDEVSGANYLDTLRR;NSVDEVSGANYLDTLRR;NSVDEVSGANYLDTLRR;NSVDEVSGANYLDTLRR;NSVDEVSGANYLDTLRR	_MMEAAHIR_;_MMEAAHIRDAVALIR_;_NSVDEVSGANYLDTLR_;_NSVDEVSGANYLDTLR_;_NSVDEVSGANYLDTLR_;_NSVDEVSGAN(Deamidation (NQ))YLDTLRR_;_N(Deamidation (NQ))SVDEVSGANYLDTLRR_;_NSVDEVSGANYLDTLRR_;_NSVDEVSGANYLDTLRR_;_NSVDEVSGANYLDTLRR_;_NSVDEVSGANYLDTLRR_	469;470;525;526	590;591;671;672;673	3647;3648;3649;3650;4059;4060;4061;4062;4063;4064;4065;4066;4067;4068	3830;3831;4210;4211;4212;4213;4214;4215;4216;4217;4218	3830;3831;4211;4215	28		88		-1
12	13	11	13	13	13	17.8	17.8	17.8	96.61	0	175.11	839350000	28	59	12	13	11	12	13	11	852	NaN	16.9	17.8	16.4	235690000	297760000	305900000	BJAR454DIESTER1_Venom_phosphodiesterase_1_OS=Crotalus_adamanteus_PE=1|J3SEZ3|PDE1_CROAD;GFWW01032371.1.p1;tr|A0A1L8D6B7|A0A1L8D6B7_BOTAT;GFWW01032370.1.p1;BJACESS00053_DIESTER|m.148_Venom_phosphodiesterase_1_OS=Crotalus_adamanteus_PE=1_SV=2;IAAC01020061.1.p1;tr|A0A077LA64|A0A077LA64_PROEL;sp|J3SBP3|PDE2_CROAD;AB848151.1.p1;sp|J3SEZ3|PDE1_CROAD;tr|T1D6P7|T1D6P7_CROHD;tr|T2HRT4|T2HRT4_PROFL;tr|T2HP…	BJAR454DIESTER1_Venom_phosphodiesterase_1_OS=Crotalus_adamanteus_PE=1|J3SEZ3|PDE1_CROAD;GFWW01032371.1.p1;tr|A0A1L8D6B7|A0A1L8D6B7_BOTAT;GFWW01032370.1.p1;BJACESS00053_DIESTER|m.148_Venom_phosphodiesterase_1_OS=Crotalus_adamanteus_PE=1_SV=2;IAAC01020061.1.p1;tr|A0A077LA64|A0A077LA64_PROEL;sp|J3SBP3|PDE2_CROAD;AB848151.1.p1;sp|J3SEZ3|PDE1_CROAD;tr|T1D6P7|T1D6P7_CROHD;tr|T2HRT4|T2HRT4_PROFL;tr|T2HP…	51	PDE	BJAR454DIESTER1_Venom_phosphodiesterase_1_OS=Crotalus_adamanteus_PE=1|J3SEZ3|PDE1_CROAD;GFWW01032371.1.p1 Uniprot: Venom phosphodiesterase 1;TSANR: Phosphodiesterase;PFAM: Type I phosphodiesterase / nucleotide pyrophosphatase PFAM: Somatomedin B domain P	By MS/MS	By MS/MS	By MS/MS	True;True;True;True;True;True;True;True;True;True;True;True;True	AATYFWPGSEVK;AATYFWPGSEVK;AGYLESWDSLMPNINK;AGYLESWDSLMPNINK;AGYLESWDSLMPNINK;DYYTFDSEGIVK;GGTHGYDNEFK;LPETLQLK;NPAWWGGQPIWHTATY;NPAWWGGQPIWHTATY;NPAWWGGQPIWHTATY;NPAWWGGQPIWHTATYQGLK;RLHYVNNIR;RLHYVNNIR;SMQAIFLAHGPGFNEK;SMQAIFLAHGPGFNEK;SMQAIFLAHGPGFNEK;SMQAIFLAHGPGFNEK;SMQAIFLAHGPGFNEK;SMQAIFLAHGPGFNEK;TFLPIFVNPVN;TFLPIFVNPVN;TLGMLMEGLK;TLGMLMEGLK;TLGMLMEGLK;VRDVELLTGLNFYSGLK;VRDVELLTGLNFYSGLK	_AATYFWPGSEVK_;_AATYFWPGSEVK_;_AGYLESWDSLMPNINK_;_AGYLESWDSLMPNINK_;_AGYLESWDSLMPNINK_;_DYYTFDSEGIVK_;_GGTHGYDNEFK_;_LPETLQLK_;_NPAWWGGQPIWHTATY_;_NPAWWGGQPIWHTATY_;_NPAWWGGQPIWHTATY_;_NPAWWGGQPIWHTATYQGLK_;_RLHYVNNIR_;_RLHYVNNIR_;_SMQAIFLAHGPGFNEK_;_SMQAIFLAHGPGFNEK_;_SMQAIFLAHGPGFNEK_;_SMQAIFLAHGPGFNEK_;_SMQAIFLAHGPGFNEK_;_SMQAIFLAHGPGFNEK_;_TFLPIFVNPVN_;_TFLPIFVNPVN_;_TLGMLMEGLK_;_TLGMLMEGLK_;…	3;16;94;180;405;514;515;517;587;690;762;785;847	3;16;125;223;509;658;659;661;752;879;979;1009;1086	7;8;9;62;63;64;512;513;514;1746;1747;1748;3205;4022;4023;4024;4025;4026;4029;4030;4031;4354;4355;4356;5115;5116;5117;5118;5119;5120;5409;5410;5411;5412;5495;5496;5497;5917;5918;5919;5920;5921	3;4;72;73;74;536;1954;3430;4186;4187;4188;4189;4191;4463;4464;5306;5307;5308;5309;5310;5311;5572;5573;5641;5642;5643;6037;6038;6039	3;73;536;1954;3430;4187;4189;4191;4464;5309;5573;5642;6037					-1;-1;-1;-1;-1;-1;-1;-1;-1;-1;-1;-1;-1;-1;-1;-1;-1;-1;-1;-1;-1;-1;-1;-1;-1;-1;-1;-1;-1;-1;-1;-1;-1;-1;-1;-1;-1;-1;-1;-1;-1;-1;-1;-1;-1;-1;-1;-1;-1;-1;-1;-1;-1;-1;-1;-1;-1;-1;-1
29	24	25	30	27	6	32.1	27.3	9.9	54.382	0	318.74	3661100000	113	278	27	21	24	6	6	6	483	NaN	32.1	30.8	28.6	1235100000	1243100000	1182900000	BJAR454SVMPPII02_Zinc_metalloproteinase-disintegrin_8_OS=Crotalus_adamanteus_PE=1|J3SBP9|VM28_CROAD;BJACESS00099_SVMP|m.238_Zinc_metalloproteinase-disintegrin_VMP-II_OS=Crotalus_atrox_PE=2_SV=1;BJACESS00232_SVMP|m.444_Zinc_metalloproteinase-disintegrin_VMP-II_OS=Crotalus_atrox_PE=2_SV=1;BJACESS01499_SVMP|m.2306_Zinc_metalloproteinase-disintegrin_8_OS=Crotalus_adamanteus_PE=1_SV=1;BJACESS01033_SVM…	BJAR454SVMPPII02_Zinc_metalloproteinase-disintegrin_8_OS=Crotalus_adamanteus_PE=1|J3SBP9|VM28_CROAD;BJACESS00099_SVMP|m.238_Zinc_metalloproteinase-disintegrin_VMP-II_OS=Crotalus_atrox_PE=2_SV=1;BJACESS00232_SVMP|m.444_Zinc_metalloproteinase-disintegrin_VMP-II_OS=Crotalus_atrox_PE=2_SV=1;BJACESS01499_SVMP|m.2306_Zinc_metalloproteinase-disintegrin_8_OS=Crotalus_adamanteus_PE=1_SV=1;BJACESS01033_SVM…	54	SVMP	BJAR454SVMPPII02_Zinc_metalloproteinase-disintegrin_8_OS=Crotalus_adamanteus_PE=1|J3SBP9|VM28_CROAD;BJACESS00099_SVMP|m.238_Zinc_metalloproteinase-disintegrin_VMP-II_OS=Crotalus_atrox_PE=2_SV=1;BJACESS00232_SVMP|m.444_Zinc_metalloproteinase-disintegrin_VMP	By MS/MS	By MS/MS	By MS/MS	True;True;True;True;True;True;False;True;True;True;True;True;True;True;True;True;True;True;True;True;True;True;True;False;True;True;True;True;True;False	DDTLDAFGEWR;DDTLDAFGEWR;DTLDAFGEWR;DTLDAFGEWR;FSDCSIDQYLGNIIHTY;FSDCSIDQYLGNIIHTY;FSDCSIDQYLGNIIHTYY;FSDCSIDQYLGNIIHTYY;GMIFNEPIEGR;GMIFNEPIEGR;GMIFNEPIEGR;GNVNDYEVVYPR;IALVGLEIWSSGELSK;IALVGLEIWSSGELSK;IALVGLEIWSSGELSK;IALVGLEIWSSGELSK;IALVGLEIWSSGELSK;IALVGLEIWSSGELSK;IALVGLEIWSSGELSK;IALVGLEIWSSGELSK;IALVGLEIWSSGELSK;IALVGLEIWSSGELSK;IALVGLEIWSSGELSK;IALVGLEIWSSGELSK;IALVGLEIWSSGELSK;IALVGLEIW…	_DDTLDAFGEWR_;_DDTLDAFGEWR_;_DTLDAFGEWR_;_DTLDAFGEWR_;_FSDCSIDQYLGNIIHTY_;_FSDCSIDQYLGNIIHTY_;_FSDCSIDQYLGNIIHTYY_;_FSDCSIDQYLGNIIHTYY_;_GMIFN(Deamidation (NQ))EPIEGR_;_GMIFNEPIEGR_;_GMIFNEPIEGR_;_GNVNDYEVVYPR_;_IALVGLEIWSSGELSK_;_IALVGLEIWSSGELSK_;_IALVGLEIWSSGELSK_;_IALVGLEIWSSGELSK_;_IALVGLEIWSSGELSK_;_IALVGLEIWSSGELSK_;_IALVGLEIWSSGELSK_;_IALVGLEIWSSGELSK_;_IALVGLEIWSSGELSK_;_IALVGLEIWSSGELSK…	29;53;88;151;152;191;194;263;270;293;393;398;426;446;447;448;449;450;451;452;465;492;632;649;707;758;766;780;798;899	37;66;117;189;190;235;236;239;328;335;369;496;501;536;537;561;562;563;564;565;566;567;568;586;624;625;810;828;903;904;975;985;986;1004;1028;1029;1146	145;242;243;461;462;463;798;799;800;801;802;803;1782;1783;1784;1785;1794;2240;2241;2242;2243;2244;2245;2246;2247;2248;2249;2250;2251;2252;2253;2254;2255;2256;2257;2258;2259;2260;2261;2262;2263;2264;2265;2266;2267;2268;2269;2270;2271;2272;2273;2274;2275;2276;2277;2278;2279;2280;2281;2282;2283;2284;2285;2286;2287;2288;2289;2290;2291;2292;2293;2294;2295;2296;2297;2298;2299;2300;2301;2302;2303;2304;2…	148;234;235;485;486;815;816;817;818;819;1984;1985;1986;1999;2481;2482;2483;2484;2485;2486;2487;2488;2489;2490;2491;2492;2493;2494;2495;2496;2497;2498;2499;2500;2501;2502;2503;2504;2505;2506;2507;2508;2509;2510;2511;2512;2513;2514;2515;2516;2517;2518;2519;2520;2521;2522;2523;2524;2525;2526;2527;2528;2529;2530;2531;2532;2533;2534;2535;2536;2537;2538;2539;2540;2541;2542;2543;2544;2545;2546;2547;2548…	148;234;485;815;818;1986;1999;2544;2598;2756;3406;3421;3528;3721;3722;3724;3725;3732;3737;3740;3817;3988;4921;4955;5350;5562;5584;5629;5699;6576	9;10;11;105		193;292;326;335		-1;-1;-1;-1;-1;-1;-1;-1;-1;-1;-1;-1;-1;-1;-1;-1;-1;-1;-1;-1;-1;-1;-1;-1;-1;-1;-1;-1;-1;-1;-1;-1;-1;-1;-1;-1;-1;-1;-1;-1;-1;-1;-1;-1;-1;-1;-1;-1;-1;-1;-1;-1;-1;-1;-1;-1;-1;-1;-1;-1;-1;-1;-1;-1;-1;-1;-1;-1;-1;-1;-1;-1;-1;-1;-1;-1;-1;-1;-1;-1;-1;-1;-1;-1;-1;-1;-1;-1;-1;-1;-1;-1;-1;-1;-1;-1;-1;-1;-1;-1;-1;-1;-1;-1;-1;-1;-1;-1;-1;-1;-1;-1;-1;-1;-1;-1;-1;-1;-1;-1;-1;-1;-1;-1;-1;-1;-1;-1;-1;-1;-1;-1;-1;…
28	22	21	31	5	1	22.6	6.7	1.9	53.374	0	31.952	2259900000	16	36	5	4	5	1	0	1	478	NaN	21.1	18	19.9	777920000	234380000	1247600000	BJAR454SVMPPII05_Zinc_metalloproteinase/disintegrin_OS=Bothrops_jararaca_PE=1|Q98SP2|VM2J2_BOTJA;sp|Q98SP2|VM2J2_BOTJA;BJACESS00038_SVMP|m.105_Zinc_metalloproteinase/disintegrin_OS=Bothrops_jararaca_PE=1_SV=1;BJACESS00098_SVMP|m.236_Snake_venom_metalloproteinase_BITM02A_OS=Bothrops_insularis_PE=2_SV=1;BJACESS01418_SVMP|m.2202_Zinc_metalloproteinase/disintegrin_OS=Bothrops_jararaca_PE=1_SV=1;BJACE…	BJAR454SVMPPII05_Zinc_metalloproteinase/disintegrin_OS=Bothrops_jararaca_PE=1|Q98SP2|VM2J2_BOTJA;sp|Q98SP2|VM2J2_BOTJA;BJACESS00038_SVMP|m.105_Zinc_metalloproteinase/disintegrin_OS=Bothrops_jararaca_PE=1_SV=1;BJACESS00098_SVMP|m.236_Snake_venom_metalloproteinase_BITM02A_OS=Bothrops_insularis_PE=2_SV=1;BJACESS01418_SVMP|m.2202_Zinc_metalloproteinase/disintegrin_OS=Bothrops_jararaca_PE=1_SV=1;BJACE…	55	SVMP	BJAR454SVMPPII05_Zinc_metalloproteinase/disintegrin_OS=Bothrops_jararaca_PE=1|Q98SP2|VM2J2_BOTJA : sp|Q0NZX5|VM2JA_BOTJA Disintegrin jarastatin (Fragment) OS=Bothrops jararaca OX=8724 PE=1 SV=1;sp|Q98SP2|VM2J2_BOTJA Zinc metalloproteinase/disintegrin OS=B	By MS/MS	By MS/MS	By MS/MS	False;False;True;False;False;True;False;False;False;False;True;True;False;False;False;False;False;True;False;False;False;False;False;False;False;False;False;False;False;False;False	AAPQTLDSFGEWR;AAPQTLDSFGEWRK;AHELGHNLGIR;AHELGHNLGIR;AHELGHNLGIR;AHELGHNLGIR;AHELGHNLGIR;APQTLDSFGEWRK;FLVVDHGMFMK;HELGHNLGIR;HELGHNLGIR;IHQMVNIMK;IHQMVNIMK;IHQMVNIMK;IHQMVNIMK;IHQMVNIMK;IHQMVNIMK;IHQMVNIMK;IHQMVNIMK;IHQMVNIMK;IHQMVNIMK;IHQMVNIMK;IHQMVNIMK;IHQMVNIMK;IHQMVNIMK;IHQMVNIMK;INVQPAAPQTLDSFGEWRK;KTDLLNRK;LFLVVDHGMFMK;LFLVVDHGMFMK;LVVDHGMFMK;LVVDHGMFMK;LVVDHGMFMK;PAAPQTLDSFGEWR;PAAPQTLDS…	_AAPQTLDSFGEWR_;_AAPQTLDSFGEWRK_;_AHELGHNLGIR_;_AHELGHNLGIR_;_AHELGHNLGIR_;_AHELGHNLGIR_;_AHELGHNLGIR_;_APQTLDSFGEWRK_;_FLVVDHGMFMK_;_HELGHNLGIR_;_HELGHNLGIR_;_IHQM(Oxidation (M))VNIMK_;_IHQM(Oxidation (M))VNIMK_;_IHQM(Oxidation (M))VNIMK_;_IHQMVNIM(Oxidation (M))K_;_IHQMVNIMK_;_IHQMVNIMK_;_IHQMVNIMK_;_IHQ(Deamidation (NQ))MVNIMK_;_IHQMVN(Deamidation (NQ))IMK_;_IHQ(Deamidation (NQ))MVNIMK_;_IHQMV…	1;2;17;34;111;148;226;275;297;343;377;441;533;534;546;547;579;598;654;655;669;670;671;674;675;693;770;781;782;818;845	1;2;17;46;144;185;283;340;341;342;343;344;373;436;480;556;681;682;683;698;699;700;741;742;743;764;834;835;836;853;854;855;856;859;860;861;882;883;992;1005;1006;1053;1084	3;4;5;6;65;66;67;68;69;70;183;571;572;783;784;785;786;787;788;1952;1953;1954;2390;2391;2392;2393;2394;2395;2396;2397;2398;2399;2400;2401;2402;2403;2404;2405;2406;2407;2533;2961;2962;3125;3126;3127;3128;3513;3514;3515;4085;4086;4087;4088;4089;4173;4174;4175;4176;4177;4178;4179;4180;4322;4323;4324;4325;4326;4327;4328;4329;4330;4331;4332;4333;4334;4389;4390;4803;4804;4805;4806;4807;4869;4870;4871;48…	1;2;75;76;77;78;79;193;580;806;807;2160;2161;2608;2609;2610;2611;2612;2613;2614;2615;2616;2617;2618;2619;2620;2621;2622;2623;2624;2625;2626;2627;2628;2629;2630;2631;2765;3208;3362;3363;3710;3711;3712;3713;3714;3715;4229;4230;4231;4319;4320;4321;4322;4323;4438;4439;4440;4441;4442;4443;4444;4445;4446;4447;4448;4449;4450;4451;4489;4965;4966;4967;4968;5041;5042;5043;5044;5045;5046;5049;5050;5051;5052…	1;2;79;193;580;807;2160;2614;2765;3208;3362;3715;4229;4230;4320;4322;4447;4489;4966;4967;5041;5044;5046;5049;5054;5314;5600;5632;5636;5772;6035	1;2;65;66;106		186;222;225;260;283		-1;-1;-1;-1;-1;-1;-1;-1;-1;-1;-1;-1;-1;-1;-1;-1;-1;-1;-1;-1;-1;-1;-1;-1;-1;-1;-1;-1;-1;-1;-1;-1;-1;-1;-1;-1
7	7	6	10	7	4	19.3	15.6	9.1	69.108	0	123.81	905400000	23	10	5	4	5	3	4	3	615	NaN	15.8	12.8	15.1	340330000	267340000	297720000	BJAR454SVMPPIII01_Zinc_metalloproteinase-disintegrin-like_VMP-III_OS=Agkistrodon_piscivorus_leucostoma_PE=2|C9E1S0|VM3V3_AGKPL;BJACESS04808_SVMP|m.8030_Zinc_metalloproteinase-disintegrin-like_batroxstatin-3_(Fragment)_OS=Bothrops_atrox_PE=2_SV=1;tr|A0A1L8D5Z1|A0A1L8D5Z1_BOTAT;tr|A0A1L8D6A0|A0A1L8D6A0_BOTAT;tr|A0A194APM5|A0A194APM5_SISTE;BJACESS04369_SVMP|m.7299_Zinc_metalloproteinase-disintegrin-…	BJAR454SVMPPIII01_Zinc_metalloproteinase-disintegrin-like_VMP-III_OS=Agkistrodon_piscivorus_leucostoma_PE=2|C9E1S0|VM3V3_AGKPL;BJACESS04808_SVMP|m.8030_Zinc_metalloproteinase-disintegrin-like_batroxstatin-3_(Fragment)_OS=Bothrops_atrox_PE=2_SV=1;tr|A0A1L8D5Z1|A0A1L8D5Z1_BOTAT	56	SVMP	BJAR454SVMPPIII01_Zinc_metalloproteinase-disintegrin-like_VMP-III_OS=Agkistrodon_piscivorus_leucostoma_PE=2|C9E1S0|VM3V3_AGKPL;BJACESS04808_SVMP|m.8030_Zinc_metalloproteinase-disintegrin-like_batroxstatin-3_(Fragment)_OS=Bothrops_atrox_PE=2_SV=1;tr|A0A1L8D	By MS/MS	By MS/MS	By MS/MS	False;True;True;True;False;True;True;False;True;True	GNVNDYEVVYPR;HSVGIVQDHGK;LVIVADNVMVR;LVIVADNVMVR;LVIVADNVMVR;LVVTPEQQR;SGNVNDYEVVYPR;THDNAQLLTGINLNGDTVGY;TYHLVAVTMAHELGHNLGIHHDR;TYHLVAVTMAHELGHNLGIHHDR;TYHLVAVTMAHELGHNLGIHHDR;TYHLVAVTMAHELGHNLGIHHDR;TYHLVAVTMAHELGHNLGIHHDR;YRYSDDYSDDLLDDGMVDHGTK;YSDDYSDDLLDDGMVDHGTK;YSDDYSDDLLDDGMVDHGTK;YSDDYSDDLLDDGMVDHGTK;YSDDYSDDLLDDGMVDHGTK;YSDDYSDDLLDDGMVDHGTK;YSDDYSDDLLDDGMVDHGTK	_GNVNDYEVVYPR_;_HSVGIVQDHGK_;_LVIVADNVMVR_;_LVIVADNVMVR_;_LVIVADNVMVR_;_LVVTPEQQR_;_SGNVNDYEVVYPR_;_THDNAQLLTGINLNGDTVGY_;_TYHLVAVTMAHELGHNLGIHHDR_;_TYHLVAVTMAHELGHNLGIHHDR_;_TYHLVAVTMAHELGHNLGIHHDR_;_TYHLVAVTMAHELGHNLGIHHDR_;_TYHLVAVTMAHELGHNLGIHHDR_;_YRYSDDYSDDLLDDGMVDHGTK_;_YSDDYSDDLLDDGMVDHGTK_;_YSDDYSDDLLDDGMVDHGTK_;_YSDDYSDDLLDDGMVDHGTK_;_YSDDYSDDLLDDGMVDHGTK_;_YSDDYSDDLLDDGMVDHGTK_;_YSDDYS…	194;254;435;442;649;771;805;899;927;929	239;318;548;557;828;993;1038;1146;1179;1181	1794;2214;3329;3330;3331;3516;3517;4789;4790;5450;5592;5593;5594;5595;5596;5597;5598;5599;6353;6354;6355;6501;6505;6506;6507;6508;6509;6510	1999;2458;3552;3553;3554;3555;3556;3557;3558;3559;3716;4955;5601;5725;5726;5727;5728;5729;6576;6720;6722;6723;6724;6725;6726;6727	1999;2458;3556;3716;4955;5601;5729;6576;6720;6725					-1;-1;-1;-1;-1;-1;-1;-1;-1;-1
6	7	4	8	2	2	9.8	3.9	3.9	67.809	0	18.081	107740000	4	3	2	1	2	2	1	2	612	NaN	9.8	7.7	7.5	13919000	25739000	68086000	BJAR454SVMPPIII04_Zinc_metalloproteinase-disintegrin-like_VMP-III_OS=Agkistrodon_piscivorus_leucostoma_PE=2|C9E1S0|VM3V3_AGKPL;BJACESS04207_SVMP|m.7061_Zinc_metalloproteinase-disintegrin-like_VMP-III_OS=Agkistrodon_piscivorus_leucostoma_PE=2_SV=1;BJACESS06198_SVMP|m.10711_Zinc_metalloproteinase-disintegrin-like_VMP-III_OS=Agkistrodon_piscivorus_leucostoma_PE=2_SV=1	BJAR454SVMPPIII04_Zinc_metalloproteinase-disintegrin-like_VMP-III_OS=Agkistrodon_piscivorus_leucostoma_PE=2|C9E1S0|VM3V3_AGKPL;BJACESS04207_SVMP|m.7061_Zinc_metalloproteinase-disintegrin-like_VMP-III_OS=Agkistrodon_piscivorus_leucostoma_PE=2_SV=1;BJACESS06198_SVMP|m.10711_Zinc_metalloproteinase-disintegrin-like_VMP-III_OS=Agkistrodon_piscivorus_leucostoma_PE=2_SV=1	58	SVMP	BJAR454SVMPPIII04_Zinc_metalloproteinase-disintegrin-like_VMP-III_OS=Agkistrodon_piscivorus_leucostoma_PE=2|C9E1S0|VM3V3_AGKPL;BJACESS04207_SVMP|m.7061_Zinc_metalloproteinase-disintegrin-like_VMP-III_OS=Agkistrodon_piscivorus_leucostoma_PE=2_SV=1 : sp|Q0N	By matching	By MS/MS	By MS/MS	False;False;False;True;False;False;True;False	ETVLLNRK;ETVLLNRK;GNVNDYEVVYPR;IYSCVNTLNLIYR;RETVLLNR;RHDNAQLLTAIDLD;RHDNAQLLTAIDLD;RHDNAQLLTAIDLD;RPPCILNTPLR;RPPCILNTPLR;RPPCILNTPLR;SGNVNDYEVVYPR	_ETVLLNRK_;_ETVLLNRK_;_GNVNDYEVVYPR_;_IYSCVNTLNLIYR_;_RETVLLNR_;_RHDNAQLLTAIDLD_;_RHDNAQLLTAIDLD_;_RHDNAQLLTAIDLD_;_RPPCILNTPLR_;_RPPCILNTPLR_;_RPPCILNTPLR_;_SGNVNDYEVVYPR_	122;194;221;319;568;576;592;649	158;239;274;400;729;738;758;828	703;704;705;1794;1925;2798;2799;4269;4270;4299;4300;4301;4302;4303;4304;4369;4370;4371;4372;4373;4374;4789;4790	740;741;1999;2132;3053;4400;4423;4424;4425;4474;4475;4476;4955	740;1999;2132;3053;4400;4425;4476;4955					-1;-1;-1
9	10	9	13	4	4	11.9	4.1	4.1	68.108	0	27.042	5602500	1	40	3	3	4	3	3	4	606	NaN	11.1	11.2	9.7	0	4036300	1566200	BJAR454SVMPPIII05_Zinc_metalloproteinase-disintegrin-like_HF3_OS=Bothrops_jararaca_PE=1|Q98UF9|VM3H3_BOTJA;tr|E3UJL0|E3UJL0_BOTNU;BJACESS00114_SVMP|m.264_Zinc_metalloproteinase-disintegrin-like_HF3_OS=Bothrops_jararaca_PE=1_SV=3;BJACESS01244_SVMP|m.1918_Zinc_metalloproteinase-disintegrin-like_HF3_OS=Bothrops_jararaca_PE=1_SV=3;BJACESS01831_SVMP|m.2836_Zinc_metalloproteinase-disintegrin-like_HF3_O…	BJAR454SVMPPIII05_Zinc_metalloproteinase-disintegrin-like_HF3_OS=Bothrops_jararaca_PE=1|Q98UF9|VM3H3_BOTJA;tr|E3UJL0|E3UJL0_BOTNU;BJACESS00114_SVMP|m.264_Zinc_metalloproteinase-disintegrin-like_HF3_OS=Bothrops_jararaca_PE=1_SV=3;BJACESS01244_SVMP|m.1918_Zinc_metalloproteinase-disintegrin-like_HF3_OS=Bothrops_jararaca_PE=1_SV=3;BJACESS01831_SVMP|m.2836_Zinc_metalloproteinase-disintegrin-like_HF3_O…	59	SVMP	BJAR454SVMPPIII05_Zinc_metalloproteinase-disintegrin-like_HF3_OS=Bothrops_jararaca_PE=1|Q98UF9|VM3H3_BOTJA;tr|E3UJL0|E3UJL0_BOTNU MP_III1 SVMP (Fragment) OS=Bothrops neuwiedi OX=95648 PE=2 SV=1;BJACESS00114_SVMP|m.264_Zinc_metalloproteinase-disintegrin-lik	By MS/MS	By MS/MS	By MS/MS	True;False;True;False;True;False;False;False;False;False;True;False;False	ENVVITPCAQEDVK;ENVVITPCAQEDVK;ENVVITPCAQEDVK;ENVVITPCAQEDVK;ENVVITPCAQEDVK;GNVNDYEVVYPR;LNFHPHQQR;PDYGMVDHGTK;PDYGMVDHGTK;PDYGMVDHGTK;PDYGMVDHGTK;QLNFHPHQQR;QLNFHPHQQR;QLNFHPHQQR;SGNVNDYEVVYPR;SHDNAQLL;SHDNAQLL;SHDNAQLLT;SHDNAQLLT;SHDNAQLLTAID;SHDNAQLLTAIDF;SQLNFHPHQQR	_ENVVITPCAQEDVK_;_ENVVITPCAQEDVK_;_ENVVITPCAQEDVK_;_ENVVITPCAQ(Deamidation (NQ))EDVK_;_ENVVITPCAQ(Deamidation (NQ))EDVK_;_GNVNDYEVVYPR_;_LNFHPHQQ(Deamidation (NQ))R_;_PDYGMVDHGTK_;_PDYGMVDHGTK_;_PDYGMVDHGTK_;_PDYGMVDHGTK_;_Q(Deamidation (NQ))LNFHPHQQR_;_Q(Deamidation (NQ))LNFHPHQQ(Deamidation (NQ))R_;_Q(Deamidation (NQ))LNFHPHQ(Deamidation (NQ))Q(Deamidation (NQ))R_;_SGNVNDYEVVYPR_;_SHDNAQLL_;_SH…	119;194;399;535;560;649;654;655;656;657;708;899;902	154;155;239;502;503;684;715;716;717;828;834;835;836;837;838;905;1146;1151	690;691;692;693;694;1794;3193;3194;3195;3196;4090;4091;4092;4093;4094;4095;4224;4225;4226;4227;4228;4789;4790;4803;4804;4805;4806;4807;4808;4809;5177;5178;6353;6354;6355;6365;6366;6367	726;727;728;729;730;1999;3422;3423;3424;4232;4233;4234;4235;4236;4237;4360;4361;4362;4955;4965;4966;4967;4968;4969;4970;5355;6576;6584	728;1999;3423;4232;4361;4955;4966;4967;4969;4970;5355;6576;6584	107		552		-1;-1;-1;-1;-1;-1;-1;-1;-1;-1;-1;-1;-1;-1;-1;-1;-1;-1;-1;-1;-1;-1;-1;-1;-1;-1;-1;-1;-1;-1;-1;-1;-1;-1;-1;-1;-1;-1;-1;-1
8	9	6	10	1	1	11.9	2.1	2.1	68.056	0	10.726	62713000	2	3	1	1	1	1	1	1	607	NaN	11.9	11.9	9.7	2871900	44338000	15504000	BJAR454SVMPPIII07_Zinc_metalloproteinase-disintegrin-like_HF3_OS=Bothrops_jararaca_PE=1|Q98UF9|VM3H3_BOTJA;BJACESS02966_SVMP|m.4830_Zinc_metalloproteinase-disintegrin-like_HF3_OS=Bothrops_jararaca_PE=1_SV=3;BJARGLAcontig04047|m.20858_Zinc_metalloproteinase-disintegrin-like_HF3_OS=Bothrops_jararaca_PE=1|Q98UF9|VM3H3_BOTJA	BJAR454SVMPPIII07_Zinc_metalloproteinase-disintegrin-like_HF3_OS=Bothrops_jararaca_PE=1|Q98UF9|VM3H3_BOTJA;BJACESS02966_SVMP|m.4830_Zinc_metalloproteinase-disintegrin-like_HF3_OS=Bothrops_jararaca_PE=1_SV=3;BJARGLAcontig04047|m.20858_Zinc_metalloproteinase-disintegrin-like_HF3_OS=Bothrops_jararaca_PE=1|Q98UF9|VM3H3_BOTJA	60	SVMP	BJAR454SVMPPIII07_Zinc_metalloproteinase-disintegrin-like_HF3_OS=Bothrops_jararaca_PE=1|Q98UF9|VM3H3_BOTJA;BJACESS02966_SVMP|m.4830_Zinc_metalloproteinase-disintegrin-like_HF3_OS=Bothrops_jararaca_PE=1_SV=3;BJARGLAcontig04047|m.20858_Zinc_metalloproteinase	By matching	By MS/MS	By MS/MS	False;True;False;False;False;False;False;False;False;False	GNVNDYEVVYPR;PTIGIANIAGMCK;PTIGIANIAGMCK;SGNVNDYEVVYPR;SHDNAQLL;SHDNAQLL;SHDNAQLLT;SHDNAQLLT;SHDNAQLLTAID;SHDNAQLLTAIDLD;SHDNAQLLTAIDLD;SQLVVTAEQQR;YVELVIVADYR;YVELVIVADYR;YVELVIVADYR;YVELVIVADYR;YVELVIVADYR;YVELVIVADYR;YVELVIVADYR;YVELVIVADYR;YVELVIVADYR;YVELVIVADYR;YVELVIVADYR;YVELVIVADYR;YVELVIVADYR;YVELVIVADYR;YVELVIVADYR;YVELVIVADYR;YVELVIVADYR;YVELVIVADYR;YVELVIVADYR;YVELVIVADYR;YVELVIVADYR…	_GNVNDYEVVYPR_;_PTIGIANIAGMCK_;_PTIGIANIAGMCK_;_SGNVNDYEVVYPR_;_SHDNAQLL_;_SHDNAQ(Deamidation (NQ))LL_;_SHDNAQLLT_;_SHDNAQLLT_;_SHDNAQLLTAID_;_SHDNAQLLTAIDLD_;_SHDNAQLLTAIDLD_;_SQLVVTAEQQR_;_YVELVIVADYR_;_YVELVIVADYR_;_YVELVIVADYR_;_YVELVIVADYR_;_YVELVIVADYR_;_YVELVIVADYR_;_YVELVIVADYR_;_YVELVIVADYR_;_YVELVIVADYR_;_YVELVIVADYR_;_YVELVIVADYR_;_YVELVIVADYR_;_YVELVIVADYR_;_YVELVIVADYR_;_YVELVIVADYR_…	194;551;649;654;655;656;660;709;899;942	239;704;828;834;835;836;837;842;906;1146;1195	1794;4186;4187;4188;4789;4790;4803;4804;4805;4806;4807;4808;4836;4837;4838;5179;5180;5181;6353;6354;6355;6718;6719;6720;6721;6722;6723;6724;6725;6726;6727;6728;6729;6730;6731;6732;6733;6734;6735;6736;6737;6738;6739;6740;6741;6742;6743;6744;6745;6746;6747;6748;6749;6750;6751;6752;6753;6754;6755;6756;6757;6758;6759;6760;6761;6762;6763;6764;6765;6766;6767;6768;6769;6770;6771;6772;6773;6774;6775;6776…	1999;4328;4329;4955;4965;4966;4967;4968;4969;5008;5009;5010;5356;6576;6911;6912;6913;6914;6915;6916;6917;6918;6919;6920;6921;6922;6923;6924;6925;6926;6927;6928;6929;6930;6931;6932;6933;6934;6935;6936;6937;6938;6939;6940;6941;6942;6943;6944;6945;6946;6947;6948;6949;6950;6951;6952;6953;6954;6955;6956;6957;6958;6959;6960;6961;6962;6963;6964;6965;6966;6967;6968;6969;6970;6971;6972;6973;6974;6975;6976…	1999;4329;4955;4966;4967;4969;5009;5356;6576;7045					-1;-1;-1
9	12	8	12	7	3	15.2	11.4	7.2	68.784	0	84.523	483870000	20	11	6	7	6	2	3	2	613	NaN	13.5	15.2	11.4	109060000	250770000	124040000	BJAR454SVMPPIII11_Zinc_metalloproteinase-disintegrin-like_VMP-III_OS=Agkistrodon_piscivorus_leucostoma_PE=2|C9E1S0|VM3V3_AGKPL;tr|J3SBQ0|J3SBQ0_CROAD;tr|J3RY82|J3RY82_CROAD;tr|F8S107|F8S107_CROAD;tr|A0A1W7RB86|A0A1W7RB86_CROAD;tr|A0A0F7Z793|A0A0F7Z793_CROAD;tr|A0A0F7Z0V4|A0A0F7Z0V4_CROAD;sp|J3SDW6|VM32D_CROAD;tr|J3S3W2|J3S3W2_CROAD;sp|J3SDW8|VM38_CROAD;tr|A0A098LX17|A0A098LX17_PANGU	BJAR454SVMPPIII11_Zinc_metalloproteinase-disintegrin-like_VMP-III_OS=Agkistrodon_piscivorus_leucostoma_PE=2|C9E1S0|VM3V3_AGKPL	63	SVMP	BJAR454SVMPPIII11_Zinc_metalloproteinase-disintegrin-like_VMP-III_OS=Agkistrodon_piscivorus_leucostoma_PE=2|C9E1S0|VM3V3_AGKPL	By MS/MS	By MS/MS	By MS/MS	False;False;True;True;True;True;False;False;False;True;True;True	GNVNDYEVVYPR;KYTGNLTAIR;LTGVEIWSNR;RHDNAQLLTAIDLD;RHDNAQLLTAIDLD;RHDNAQLLTAIDLD;RHDNAQLLTAIDLDGTTVGK;RHDNAQLLTAIDLDGTTVGK;RHDNAQLLTAIDLDGTTVGK;RHDNAQLLTAIDLDGTTVGK;RHDNAQLLTAIDLDGTTVGK;RHDNAQLLTAIDLDGTTVGK;RHDNAQLLTAIDLDGTTVGK;RSVGIVQDHR;RSVGIVQDHR;RSVGIVQDHR;SGNVNDYEVVYPR;SVGIVQDHR;SVGIVQDHR;SVGIVQDHR;YIELVMVADNVMVK;YIELVMVADNVMVK;YIELVMVADNVMVK;YLIDNRPPCILNIPLR;YLIDNRPPCILNIPLR;YLIDNRPPCILNIPLR…	_GNVNDYEVVYPR_;_KYTGNLTAIR_;_LTGVEIWSNR_;_RHDNAQLLTAIDLD_;_RHDNAQLLTAIDLD_;_RHDNAQLLTAIDLD_;_RHDNAQLLTAIDLDGTTVGK_;_RHDNAQLLTAIDLDGTTVGK_;_RHDNAQLLTAIDLDGTTVGK_;_RHDNAQLLTAIDLDGTTVGK_;_RHDNAQLLTAIDLDGTTVGK_;_RHDNAQLLTAIDLDGTTVGK_;_RHDNAQLLTAIDLDGTTVGK_;_RSVGIVQDHR_;_RSVGIVQDHR_;_RSVGIVQ(Deamidation (NQ))DHR_;_SGNVNDYEVVYPR_;_SVGIVQDHR_;_SVGIVQDHR_;_SVGIVQ(Deamidation (NQ))DHR_;_YIELVMVADNVMVK_;_Y…	194;221;352;427;576;577;601;649;731;908;911;932	239;274;445;538;738;739;767;768;828;939;940;1158;1161;1162;1184	1794;1925;2993;2994;2995;3304;4299;4300;4301;4302;4303;4304;4305;4306;4307;4308;4309;4310;4311;4312;4313;4399;4400;4401;4402;4403;4404;4789;4790;5257;5258;5259;5260;5261;6401;6402;6403;6408;6409;6410;6411;6412;6413;6414;6415;6416;6417;6418;6419;6420;6517;6518;6519	1999;2132;3232;3531;3532;4423;4424;4425;4426;4427;4428;4429;4430;4431;4432;4493;4494;4495;4496;4955;5419;5420;5421;5422;6630;6631;6632;6633;6634;6635;6641;6642;6643;6644;6645;6646;6647;6648;6649;6650;6651;6652;6653;6735	1999;2132;3232;3532;4425;4430;4495;4955;5419;6633;6646;6735	17;70		321;387		-1;-1;-1;-1;-1;-1;-1;-1;-1;-1;-1
9	7	5	9	4	3	28	13.6	8.6	27.894	0	25.565	3623900000	9	2	4	4	2	3	3	1	257	NaN	28	24.5	19.8	1243000000	1910100000	470890000	BJAR454SVSP_AB004067_Thrombin-like_enzyme_KN-BJ_2_OS=Bothrops_jararaca_PE=1|O13069|VSP2_BOTJA;BJARGLAcontig04087|m.20860_Thrombin-like_enzyme_KN-BJ_2_OS=Bothrops_jararaca_PE=1|O13069|VSP2_BOTJA	BJAR454SVSP_AB004067_Thrombin-like_enzyme_KN-BJ_2_OS=Bothrops_jararaca_PE=1|O13069|VSP2_BOTJA;BJARGLAcontig04087|m.20860_Thrombin-like_enzyme_KN-BJ_2_OS=Bothrops_jararaca_PE=1|O13069|VSP2_BOTJA	64	SVSP	BJAR454SVSP_AB004067_Thrombin-like_enzyme_KN-BJ_2_OS=Bothrops_jararaca_PE=1|O13069|VSP2_BOTJA : sp|O13069|VSP2_BOTJA Thrombin-like enzyme KN-BJ 2 OS=Bothrops jararaca OX=8724 PE=1 SV=1;BJARGLAcontig04087|m.20860_Thrombin-like_enzyme_KN-BJ_2_OS=Bothrops_ja	By MS/MS	By MS/MS	By MS/MS	False;False;True;False;True;True;False;True;False	AYPELPATSR;DKDIMLIR;GYVLEPALYTK;GYVLEPALYTK;IHLGVHSK;IHLGVHSK;IHLGVHSK;IMGWGTISTSK;IMGWGTISTSK;LPSSPPIVGSVCR;TLCAGILQGGK;TLCAGILQGGK;VLEPALYTK;VLEPALYTK;VLEPALYTK;YPELPATSR;YPELPATSR	_AYPELPATSR_;_DKDIMLIR_;_GYVLEPALYTK_;_GYVLEPALYTK_;_IHLGVHSK_;_IHLGVHSK_;_IHLGVHSK_;_IMGWGTISTSK_;_IMGWGTISTSK_;_LPSSPPIVGSVCR_;_TLCAGILQGGK_;_TLCAGILQGGK_;_VLEPALYTK_;_VLEPALYTK_;_VLEPALYTK_;_YPELPATSR_;_YPELPATSR_	49;67;213;274;292;406;778;827;921	62;84;261;339;368;510;1002;1064;1172	225;226;284;1849;1850;2387;2388;2389;2515;2516;2517;3206;3207;3208;5475;5476;5477;5853;5854;5855;6482;6483	223;267;2043;2044;2603;2604;2605;2606;2607;2753;2754;2755;3431;5622;5623;5624;5984;5985;5986;6700;6701;6702;6703;6704;6705	223;267;2043;2604;2755;3431;5622;5986;6704					-1;-1
10	10	10	12	12	1	32.9	32.9	2.6	46.985	0	139.76	1984300000	26	2	10	10	10	1	1	1	417	NaN	24.9	29	29	586430000	760860000	637050000	BJARGLA00898|m.21260_Dipeptidase_2_OS=Mus_musculus_GN=Dpep2_PE=1|Q8C255|DPEP2_MOUSE;BJACESS19975|m.34647_Dipeptidase_3_OS=Mus_musculus_GN=Dpep3_PE=1_SV=1	BJARGLA00898|m.21260_Dipeptidase_2_OS=Mus_musculus_GN=Dpep2_PE=1|Q8C255|DPEP2_MOUSE;BJACESS19975|m.34647_Dipeptidase_3_OS=Mus_musculus_GN=Dpep3_PE=1_SV=1	68	DPase	BJARGLA00898|m.21260_Dipeptidase_2_OS=Mus_musculus_GN=Dpep2_PE=1|Q8C255|DPEP2_MOUSE;BJACESS19975|m.34647_Dipeptidase_3_OS=Mus_musculus_GN=Dpep3_PE=1_SV=1	By MS/MS	By MS/MS	By MS/MS	True;True;True;True;True;True;True;True;True;True;True;True	APVIFSHSSAY;APVIFSHSSAY;APVIFSHSSAY;APVIFSHSSAYSVCHHSR;ENHGIIMVTFPVK;ENHGIIMVTFPVK;ENHGIIMVTFPVK;ENHGIIMVTFPVK;ENHGIIMVTFPVK;GILRENLLR;IACLIGIEGGHSIDSSLAALR;IACLIGIEGGHSIDSSLAALR;IACLIGIEGGHSIDSSLAALR;LIDGHNDLPMK;LIDGHNDLPMK;LIDGHNDLPMK;LTLEQIDVVR;LTLEQIDVVR;LTLEQIDVVR;LTLEQIDVVRR;LTLEQIDVVRR;LTLEQIDVVRR;LTLEQIDVVRR;LTLEQIDVVRR;LTLEQIDVVRR;LTLEQIDVVRR;TEVLDLMAASR;TEVLDLMAASR;TVNISTVADHFDHIK;YMTLT…	_APVIFSHSSAY_;_APVIFSHSSAY_;_APVIFSHSSAY_;_APVIFSHSSAYSVCHHSR_;_ENHGIIMVTFPVK_;_ENHGIIMVTFPVK_;_ENHGIIMVTFPVK_;_ENHGIIMVTFPVK_;_ENHGIIMVTFPVK_;_GILRENLLR_;_IACLIGIEGGHSIDSSLAALR_;_IACLIGIEGGHSIDSSLAALR_;_IACLIGIEGGHSIDSSLAALR_;_LIDGHNDLPMK_;_LIDGHNDLPMK_;_LIDGHNDLPMK_;_LTLEQIDVVR_;_LTLEQIDVVR_;_LTLEQIDVVR_;_LTLEQIDVVRR_;_LTLEQIDVVRR_;_LTLEQIDVVRR_;_LTLEQIDVVRR_;_LTLEQIDVVRR_;_LTLEQIDVVRR_;_LTLEQ(…	36;37;115;184;259;376;388;428;429;759;802;914	48;49;149;228;323;479;491;539;540;541;976;1034;1165	187;188;189;190;667;668;669;670;671;672;1759;2224;2225;2226;3122;3123;3124;3155;3156;3157;3305;3306;3307;3308;3309;3310;3311;3312;3313;3314;5398;5399;5400;5579;5580;6459;6460	196;197;198;199;712;713;714;715;716;717;1963;2466;2467;2468;3361;3386;3387;3388;3533;3534;3535;3536;3537;3538;3539;3540;3541;3542;5563;5564;5714;6679;6680	196;199;714;1963;2467;3361;3388;3535;3537;5564;5714;6679					-1;-1
17	17	13	17	17	17	43	43	43	48.296	0	186.07	1431100000	41	25	17	17	13	17	17	13	428	NaN	43	43	33.6	410400000	407510000	613230000	BJARGLA00907|m.21271_Glutaminyl-peptide_cyclotransferase_OS=Bothrops_jararaca_GN=QPCT_PE=2|Q9YIB5|QPCT_BOTJA;tr|M9NCI8|M9NCI8_CROAT;tr|T1DH29|T1DH29_CROHD;tr|M9NCI9|M9NCI9_TRIGS;tr|M9NCD3|M9NCD3_SISTE;tr|A0A1W7RH88|A0A1W7RH88_AGKCO;sp|Q90YA8|QPCT_GLOBL;tr|A0A0K8S0L7|A0A0K8S0L7_CROHD;tr|U3TDL2|U3TDL2_OVOOK;tr|U3FZH0|U3FZH0_MICFL;tr|U3TBM3|U3TBM3_OVOOK;tr|J3S3V2|J3S3V2_CROAD;tr|M9NCD2|M9NCD2_CERGO;…	BJARGLA00907|m.21271_Glutaminyl-peptide_cyclotransferase_OS=Bothrops_jararaca_GN=QPCT_PE=2|Q9YIB5|QPCT_BOTJA;tr|M9NCI8|M9NCI8_CROAT;tr|T1DH29|T1DH29_CROHD;tr|M9NCI9|M9NCI9_TRIGS;tr|M9NCD3|M9NCD3_SISTE;tr|A0A1W7RH88|A0A1W7RH88_AGKCO;sp|Q90YA8|QPCT_GLOBL;tr|A0A0K8S0L7|A0A0K8S0L7_CROHD;tr|U3TDL2|U3TDL2_OVOOK;tr|U3FZH0|U3FZH0_MICFL;tr|U3TBM3|U3TBM3_OVOOK;tr|J3S3V2|J3S3V2_CROAD;tr|M9NCD2|M9NCD2_CERGO;…	69	GC	BJARGLA00907|m.21271_Glutaminyl-peptide_cyclotransferase_OS=Bothrops_jararaca_GN=QPCT_PE=2|Q9YIB5|QPCT_BOTJA : sp|Q9YIB5|QPCT_BOTJA Glutaminyl-peptide cyclotransferase OS=Bothrops jararaca OX=8724 GN=QPCT PE=2 SV=1;tr|M9NCI8|M9NCI8_CROAT Glutaminyl-peptid	By MS/MS	By MS/MS	By MS/MS	True;True;True;True;True;True;True;True;True;True;True;True;True;True;True;True;True	GVPILHLIPSPFPR;GVPILHLIPSPFPR;GVPILHLIPSPFPR;GVPILHLIPSPFPR;GVPILHLIPSPFPR;HPVEDDHIPFLR;HPVEDDHIPFLRR;LIFFDGEEAFVR;LIFFDGEEAFVR;LIFFDGEEAFVR;LQGLQAGWLVEEDTFQSHTPYGYR;MASTPHPPGAR;MASTPHPPGAR;MWQNDLHPILIER;MWQNDLHPILIER;MWQNDLHPILIER;MWQNDLHPILIER;MWQNDLHPILIER;MWQNDLHPILIER;MWQNDLHPILIER;NLNDLGLLNNYSSER;NLNDLGLLNNYSSER;NLNDLGLLNNYSSER;NPVFPVYF;NPVFPVYFLNTAR;NPVFPVYFLNTAR;RHPVEDDHIPFLR;RHPVEDDHIPFL…	_GVPILHLIPSPFPR_;_GVPILHLIPSPFPR_;_GVPILHLIPSPFPR_;_GVPILHLIPSPFPR_;_GVPILHLIPSPFPR_;_HPVEDDHIPFLR_;_HPVEDDHIPFLRR_;_LIFFDGEEAFVR_;_LIFFDGEEAFVR_;_LIFFDGEEAFVR_;_LQGLQAGWLVEEDTFQSHTPYGYR_;_MASTPHPPGAR_;_MASTPHPPGAR_;_MWQNDLHPILIER_;_MWQNDLHPILIER_;_MWQNDLHPILIER_;_MWQNDLHPILIER_;_MWQNDLHPILIER_;_MWQNDLHPILIER_;_MWQ(Deamidation (NQ))NDLHPILIER_;_NLNDLGLLNNYSSER_;_NLNDLGLLNNYSSER_;_NLNDLGLLNNYSSER_…	207;238;239;389;415;455;480;503;518;519;575;578;680;763;872;885;923	255;299;300;492;523;571;604;605;642;662;663;737;740;866;980;981;1114;1130;1174	1831;1832;1833;1834;1835;1836;2002;2003;2004;2005;2006;3158;3159;3160;3249;3250;3571;3572;3573;3693;3694;3695;3696;3697;3698;3699;3700;3701;3952;3953;3954;4032;4033;4034;4035;4036;4296;4297;4298;4314;4315;4316;4317;4318;4319;4320;4321;5076;5077;5078;5413;5414;5415;5416;5417;6031;6032;6033;6034;6035;6036;6296;6297;6487;6488;6489	2024;2025;2026;2027;2028;2029;2030;2031;2032;2201;2202;3389;3390;3391;3392;3393;3485;3754;3755;3866;3867;3868;3869;3870;3871;3872;4102;4103;4104;4192;4193;4194;4422;4433;4434;4435;4436;4437;5279;5280;5281;5574;5575;5576;5577;5578;5579;6129;6130;6131;6132;6133;6536;6707;6708	2025;2201;2202;3391;3485;3754;3867;4103;4192;4193;4422;4436;5280;5574;6131;6536;6707	32		192		-1;-1;-1;-1;-1;-1;-1;-1;-1;-1;-1;-1;-1;-1;-1;-1;-1;-1;-1;-1;-1;-1;-1;-1;-1
6	7	6	8	8	1	20.2	20.2	2	53.267	0	98.255	343600000	20	20	6	7	6	1	1	0	455	NaN	18.2	16.7	16.3	111870000	114470000	117260000	BJARGLA00940|m.21297_Hyaluronidase_OS=Crotalus_adamanteus_PE=1|J3S820|HYAL_CROAD;tr|A0A1L8D603|A0A1L8D603_BOTAT;tr|A0A2H4Z8F4|A0A2H4Z8F4_BOTAT;tr|A0A1W7RGP2|A0A1W7RGP2_AGKCO;sp|J3S820|HYAL_CROAD;tr|A0A194ART0|A0A194ART0_9SAUR;tr|A0A194AML0|A0A194AML0_9SAUR;tr|A0A194APM2|A0A194APM2_9SAUR;tr|A0A194ASY8|A0A194ASY8_SISMB;tr|A0A194ATK9|A0A194ATK9_SISTE;tr|T1D6Q3|T1D6Q3_CROHD;tr|A0A194APD1|A0A194APD1_9…	BJARGLA00940|m.21297_Hyaluronidase_OS=Crotalus_adamanteus_PE=1|J3S820|HYAL_CROAD;tr|A0A1L8D603|A0A1L8D603_BOTAT;tr|A0A2H4Z8F4|A0A2H4Z8F4_BOTAT;tr|A0A1W7RGP2|A0A1W7RGP2_AGKCO;sp|J3S820|HYAL_CROAD;tr|A0A194ART0|A0A194ART0_9SAUR;tr|A0A194AML0|A0A194AML0_9SAUR;tr|A0A194APM2|A0A194APM2_9SAUR;tr|A0A194ASY8|A0A194ASY8_SISMB;tr|A0A194ATK9|A0A194ATK9_SISTE;tr|T1D6Q3|T1D6Q3_CROHD	70	HYA	BJARGLA00940|m.21297_Hyaluronidase_OS=Crotalus_adamanteus_PE=1|J3S820|HYAL_CROAD : BJAR454Hyalu1_Hyaluronidase_OS=Crotalus_adamanteus_PE=1|J3S820|HYAL_CROAD;tr|A0A1L8D603|A0A1L8D603_BOTAT Hyaluronidase OS=Bothrops atrox OX=8725 PE=2 SV=1 : MG132023.1.p1 U	By MS/MS	By MS/MS	By MS/MS	True;True;True;True;True;True;True;True	DLHPELSEDEIK;DLHPELSEDEIK;DLHPELSEDEIK;DLHPELSEDEIK;DSTALFPNIYLETILR;DSTALFPNIYLETILR;DYALPVFVYAR;DYALPVFVYAR;DYMNGPLGR;HSDSNAFLHLFPDSFR;HSDSNAFLHLFPDSFR;HSDSNAFLHLFPDSFR;NNQLLWLWR;TFHGLGVIDWENWR;TFHGLGVIDWENWRPQWDR;TFHGLGVIDWENWRPQWDR;TFHGLGVIDWENWRPQWDR;TFHGLGVIDWENWRPQWDR;TFHGLGVIDWENWRPQWDR;TFHGLGVIDWENWRPQWDR	_DLHPELSEDEIK_;_DLHPELSEDEIK_;_DLHPELSEDEIK_;_DLHPELSEDEIK_;_DSTALFPNIYLETILR_;_DSTALFPNIYLETILR_;_DYALPVFVYAR_;_DYALPVFVYAR_;_DYMNGPLGR_;_HSDSNAFLHLFPDSFR_;_HSDSNAFLHLFPDSFR_;_HSDSNAFLHLFPDSFR_;_NN(Deamidation (NQ))QLLWLWR_;_TFHGLGVIDWENWR_;_TFHGLGVIDWENWRPQWDR_;_TFHGLGVIDWENWRPQWDR_;_TFHGLGVIDWENWRPQWDR_;_TFHGLGVIDWENWRPQWDR_;_TFHGLGVIDWENWRPQWDR_;_TFHGLGVIDWENWRPQWDR_	69;87;90;91;245;511;760;761	86;116;119;120;308;655;977;978	287;288;289;290;291;457;458;459;460;473;474;475;476;477;2031;2032;2033;2034;4016;5401;5402;5403;5404;5405;5406;5407;5408	270;271;272;273;482;483;484;501;502;503;2228;2229;2230;4183;5565;5566;5567;5568;5569;5570;5571	271;482;502;503;2230;4183;5565;5569	33		242		-1;-1;-1;-1;-1;-1;-1;-1;-1;-1;-1;-1;-1;-1;-1;-1;-1;-1;-1;-1
6	4	5	6	6	3	23.1	23.1	23.1	14.972	0	72.695	1864200000	182	1	6	4	5	3	3	3	130	130	23.1	23.1	23.1	630190000	606730000	627260000	BJARGLAcontig00301|m.20832_Snaclec_bothrojaracin_subunit_alpha_OS=Bothrops_jararaca_PE=1|Q56EB1|SLAA_BOTJA	BJARGLAcontig00301|m.20832_Snaclec_bothrojaracin_subunit_alpha_OS=Bothrops_jararaca_PE=1|Q56EB1|SLAA_BOTJA	71	CTL	BJARGLAcontig00301|m.20832_Snaclec_bothrojaracin_subunit_alpha_OS=Bothrops_jararaca_PE=1|Q56EB1|SLAA_BOTJA	By MS/MS	By MS/MS	By MS/MS	True;True;True;True;True;True	FYCGQQNPFVCK;FYCGQQNPFVCK;FYCGQQNPFVCK;GGHLVSIESQ;GGHLVSIESQ;GGHLVSIESQ;GGHLVSIESQE;GGHLVSIESQEE;GGHLVSIESQEE;GGHLVSIESQEEAD;GGHLVSIESQEEAD;GGHLVSIESQEEADFVAK;GGHLVSIESQEEADFVAK;GGHLVSIESQEEADFVAK;GGHLVSIESQEEADFVAK;GGHLVSIESQEEADFVAK;GGHLVSIESQEEADFVAK;GGHLVSIESQEEADFVAK;GGHLVSIESQEEADFVAK;GGHLVSIESQEEADFVAK;GGHLVSIESQEEADFVAK;GGHLVSIESQEEADFVAK;GGHLVSIESQEEADFVAK;GGHLVSIESQEEADFVAK;GGHLVSIESQEE…	_FYCGQQ(Deamidation (NQ))NPFVCK_;_FYCGQQNPFVCK_;_FYCGQQNPFVCK_;_GGHLVSIESQ_;_GGHLVSIESQ_;_GGHLVSIESQ_;_GGHLVSIESQE_;_GGHLVSIESQEE_;_GGHLVSIESQ(Deamidation (NQ))EE_;_GGHLVSIESQEEAD_;_GGHLVSIESQEEAD_;_GGHLVSIESQEEADFVAK_;_GGHLVSIESQEEADFVAK_;_GGHLVSIESQEEADFVAK_;_GGHLVSIESQEEADFVAK_;_GGHLVSIESQEEADFVAK_;_GGHLVSIESQEEADFVAK_;_GGHLVSIESQEEADFVAK_;_GGHLVSIESQEEADFVAK_;_GGHLVSIESQEEADFVAK_;_GGHLVSIESQE…	158;171;172;173;175;176	196;197;213;214;215;216;218;219	818;819;820;821;1425;1426;1427;1428;1429;1430;1431;1479;1480;1481;1482;1483;1484;1485;1486;1487;1488;1489;1490;1491;1492;1493;1494;1495;1496;1497;1498;1499;1500;1501;1502;1503;1504;1505;1506;1507;1508;1509;1510;1511;1512;1513;1514;1515;1516;1517;1518;1519;1520;1521;1522;1523;1524;1525;1526;1527;1528;1529;1530;1531;1532;1533;1534;1535;1536;1537;1538;1539;1540;1541;1542;1543;1544;1545;1546;1547;154…	836;837;838;1603;1604;1605;1606;1607;1608;1664;1665;1666;1667;1668;1669;1670;1671;1672;1673;1674;1675;1676;1677;1678;1679;1680;1681;1682;1683;1684;1685;1686;1687;1688;1689;1690;1691;1692;1693;1694;1695;1696;1697;1698;1699;1700;1701;1702;1703;1704;1705;1706;1707;1708;1709;1710;1711;1712;1713;1714;1715;1716;1717;1718;1719;1720;1721;1722;1723;1724;1725;1726;1727;1728;1729;1730;1731;1732;1733;1734;17…	837;1603;1606;1608;1666;1746	109		43		-1
6	8	8	8	1	1	21.6	5.2	5.2	17.854	0.0056497	6.3045	1501100000	5	3	1	1	1	1	1	1	153	NaN	21.6	21.6	21.6	638170000	307730000	555230000	BJARGLAcontig00538|m.20835_Snaclec_trimecetin_subunit_beta_OS=Protobothrops_mucrosquamatus_PE=1|Q5FZI5|SLTB_PROMU;BJACESS44591_CTL|m.69795_Snaclec_jerdonibitin_subunit_beta_OS=Protobothrops_jerdonii_PE=1_SV=1;BJACESS05436_CTL|m.9086_Snaclec_jerdonibitin_subunit_beta_OS=Protobothrops_jerdonii_PE=1_SV=1	BJARGLAcontig00538|m.20835_Snaclec_trimecetin_subunit_beta_OS=Protobothrops_mucrosquamatus_PE=1|Q5FZI5|SLTB_PROMU;BJACESS44591_CTL|m.69795_Snaclec_jerdonibitin_subunit_beta_OS=Protobothrops_jerdonii_PE=1_SV=1;BJACESS05436_CTL|m.9086_Snaclec_jerdonibitin_subunit_beta_OS=Protobothrops_jerdonii_PE=1_SV=1	73	CTL	BJARGLAcontig00538|m.20835_Snaclec_trimecetin_subunit_beta_OS=Protobothrops_mucrosquamatus_PE=1|Q5FZI5|SLTB_PROMU;BJACESS44591_CTL|m.69795_Snaclec_jerdonibitin_subunit_beta_OS=Protobothrops_jerdonii_PE=1_SV=1;BJACESS05436_CTL|m.9086_Snaclec_jerdonibitin_su	By MS/MS	By MS/MS	By MS/MS	False;False;False;False;False;True;False;False	FVMTLTFPILK;FVMTLTFPILK;HSHLVSFH;HSHLVSFHSSEE;HSHLVSFHSSEE;HSHLVSFHSSEE;HSHLVSFHSSEEVDFVMTLTFPILK;HSHLVSFHSSEEVDFVMTLTFPILK;HSHLVSFHSSEEVDFVMTLTFPILK;HSHLVSFHSSEEVDFVMTLTFPILK;HSHLVSFHSSEEVDFVMTLTFPILK;HSHLVSFHSSEEVDFVMTLTFPILK;HSHLVSFHSSEEVDFVMTLTFPILK;HSHLVSFHSSEEVDFVMTLTFPILK;HSHLVSFHSSEEVDFVMTLTFPILK;HSHLVSFHSSEEVDFVMTLTFPILK;HSHLVSFHSSEEVDFVMTLTFPILK;HSHLVSFHSSEEVDFVMTLTFPILK;HSHLVSFHSSEEVDF…	_FVMTLTFPILK_;_FVMTLTFPILK_;_HSHLVSFH_;_HSHLVSFHSSEE_;_HSHLVSFHSSEE_;_HSHLVSFHSSEE_;_HSHLVSFHSSEEVDFVM(Oxidation (M))TLTFPILK_;_HSHLVSFHSSEEVDFVM(Oxidation (M))TLTFPILK_;_HSHLVSFHSSEEVDFVM(Oxidation (M))TLTFPILK_;_HSHLVSFHSSEEVDFVM(Oxidation (M))TLTFPILK_;_HSHLVSFHSSEEVDFVM(Oxidation (M))TLTFPILK_;_HSHLVSFHSSEEVDFVM(Oxidation (M))TLTFPILK_;_HSHLVSFHSSEEVDFVM(Oxidation (M))TLTFPILK_;_HSHLVSFHSSEEV…	156;247;248;249;251;466;677;839	194;310;311;312;313;315;587;863;1077	811;812;2038;2039;2040;2041;2042;2043;2044;2045;2046;2047;2048;2049;2050;2051;2052;2053;2054;2055;2056;2057;2058;2059;2060;2061;2062;2063;2064;2065;2066;2067;2068;2069;2070;2071;2072;2073;2074;2075;2076;2077;2078;2079;2080;2081;2082;2083;2084;2085;2086;2087;2088;2089;2090;2091;2092;2093;2094;2095;2096;2097;2098;2099;2100;2101;2102;2103;2104;2105;2106;2107;2108;2109;2110;2111;2112;2113;2114;2115;2…	829;830;2234;2235;2236;2237;2238;2239;2240;2241;2242;2243;2244;2245;2246;2247;2248;2249;2250;2251;2252;2253;2254;2255;2256;2257;2258;2259;2260;2261;2262;2263;2264;2265;2266;2267;2268;2269;2270;2271;2272;2273;2274;2275;2276;2277;2278;2279;2280;2281;2282;2283;2284;2285;2286;2287;2288;2289;2290;2291;2292;2293;2294;2295;2296;2297;2298;2299;2300;2301;2302;2303;2304;2305;2306;2307;2308;2309;2310;2311;2…	829;2234;2238;2379;2452;3822;5217;6019		7		82	-1;-1;-1
3	3	3	3	2	2	9.3	9.3	9.3	14.06	0	16.868	121760000	6	2	2	2	2	2	2	2	129	NaN	9.3	9.3	9.3	51507000	53007000	17244000	GO787862.1.p1;GO787947.1.p1	GO787862.1.p1;GO787947.1.p1	79	SVMP	GO787862.1.p1 Uniprot: Zinc metalloproteinase-disintegrin-like BITM06A;TSANR: BATXSVMPIII28;PFAM: Disintegrin PFAM: Reprolysin (M12B) family zinc metalloprotease;GO787947.1.p1 Uniprot: Zinc metalloproteinase-disintegrin-like jararhagin;TSANR: BATXSVMPII	By MS/MS	By MS/MS	By MS/MS	True;True;False	APTISNEPSK;IMAPTISNEPSK;IMAPTISNEPSK;PTISNEPSK;PTISNEPSK	_APTISNEPSK_;_IMAPTISNEPSK_;_IMAPTISNEPSK_;_PTISNEPSK_;_PTISNEPSK_	35;286;552	47;360;705	184;185;186;2480;2481;2482;4189;4190;4191	194;195;2693;2694;2695;2696;4330;4331;4332;4333;4334;4335	194;2695;4334					-1;-1
8	7	7	8	8	8	29.5	29.5	29.5	12.585	0	57.543	81613000	7	3	8	7	7	8	7	7	112	NaN	29.5	29.5	25.9	32461000	7926600	41225000	GO787864.1.p1;GW575480.1.p1;GW575675.1.p1	GO787864.1.p1;GW575480.1.p1;GW575675.1.p1	81	CTL	GO787864.1.p1 Uniprot: Snaclec coagulation factor IX/factor X-binding protein subunit B1;TSANR: BATXCTL2;PFAM: Lectin C-type domain;GW575480.1.p1 Uniprot: Snaclec anticoagulant protein subunit B;TSANR: BATXCTL2;PFAM: Lectin C-type domain;GW575675.1.p1	By MS/MS	By MS/MS	By MS/MS	True;True;True;True;True;True;True;True	LAQQSMDH;LAQQSMDH;LAQQSMDHG;LAQQSMDHG;LAQQSMDHGIF;LAQQSMDHGIF;LAQQSMDHGIF;LAQQSMDHGIF;LAQQSMDHGIF;LAQQSMDHGIF;LAQQSMDHGIFW;LAQQSMDHGIFW;LAQQSMDHGIFW;LAQQSMDHGIFW;LAQQSMDHGIFW;LAQQSMDHGIFW;LAQQSMDHGIFWMGL;NQCNWQWSNAAILK;NQCNWQWSNAAILK;NQCNWQWSNAAILK;NWQWSNAAILK;NWQWSNAAILK;NWQWSNAAILK;SNLWNQCNWQWSNAAILK	_LAQQSMDH_;_LAQQ(Deamidation (NQ))SMDH_;_LAQQ(Deamidation (NQ))SMDHG_;_LAQ(Deamidation (NQ))Q(Deamidation (NQ))SMDHG_;_LAQQSMDHGIF_;_LAQQSMDHGIF_;_LAQQSMDHGIF_;_LAQQ(Deamidation (NQ))SMDHGIF_;_LAQQ(Deamidation (NQ))SMDHGIF_;_LAQ(Deamidation (NQ))Q(Deamidation (NQ))SMDHGIF_;_LAQQSMDHGIFW_;_LAQQSMDHGIFW_;_LAQQSMDHGIFW_;_LAQ(Deamidation (NQ))QSMDHGIFW_;_LAQQ(Deamidation (NQ))SMDHGIFW_;_LAQ(Deamidati…	359;360;361;362;363;520;531;697	453;454;455;456;457;458;459;460;461;462;463;464;664;678;891	3008;3009;3010;3011;3012;3013;3014;3015;3016;3017;3018;3019;3020;3021;3022;3023;3024;3025;3026;3027;3028;3029;3030;3031;3032;3033;3034;3035;3036;3037;3038;4037;4038;4039;4040;4078;4079;4080;5142;5143	3243;3244;3245;3246;3247;3248;3249;3250;3251;3252;3253;3254;3255;3256;3257;3258;3259;3260;3261;3262;3263;3264;3265;3266;4195;4196;4197;4224;4225;4226;5329	3244;3245;3250;3260;3265;4196;4226;5329					-1;-1;-1
1	3	3	3	1	1	23.2	14.3	14.3	12.813	0	7.36	67650000	3	12	1	1	1	1	1	1	112	NaN	14.3	23.2	23.2	11528000	17787000	38334000	GW583222.1.p1;GW581169.1.p1;GW576414.1.p1;GW576443.1.p1;GW581019.1.p1;GW583152.1.p1;GW583121.1.p1;GW582469.1.p1;GW582068.1.p1;GW579475.1.p1;GW576375.1.p1;GW575678.1.p1	GW583222.1.p1;GW581169.1.p1;GW576414.1.p1;GW576443.1.p1	84	SVMP	GW583222.1.p1 Uniprot: Coagulation factor X-activating enzyme heavy chain;TSANR: BATXSVMPIII27;PFAM: ADAM cysteine-rich;GW581169.1.p1 Uniprot: Coagulation factor X-activating enzyme heavy chain;TSANR: BATXSVMPIII27;PFAM: ADAM cysteine-rich;GW576414.1.p	By MS/MS	By MS/MS	By MS/MS	True;False;False	FILNDEDIGMVLPGTK;FILNDEDIGMVLPGTK;FILNDEDIGMVLPGTK;GSGATVAEDR;SGATVAEDR	_FILNDEDIGMVLPGTK_;_FILNDEDIGMVLPGTK_;_FILNDEDIGMVLPGTK_;_GSGATVAEDR_;_SGATVAEDR_	140;201;648	177;248;827	764;765;766;1811;1812;4787;4788	787;788;789;2010;4954	789;2010;4954					-1;-1;-1;-1;-1;-1;-1;-1;-1;-1;-1;-1
44	37	35	47	47	5	65	65	10.2	28.26	0	323.31	6241400000	252	13	44	37	35	5	4	5	246	NaN	61.4	63.8	61.4	1700900000	2500400000	2040100000	GW577118.1.p1;GW575772.1.p1;GW581488.1.p1;GW580955.1.p1;GW581477.1.p1;GW575793.1.p1;GW576635.1.p1;GW576998.1.p1;GW578475.1.p1;GW578020.1.p1;sp|P31989|VM2JC_BOTJA;BJACESS00630_SVMP|m.1028_Snake_venom_metalloproteinase_BITM02A_OS=Bothrops_insularis_PE=2_SV=1;BJACESS01893_SVMP|m.2946_Snake_venom_metalloproteinase_BITM02A_OS=Bothrops_insularis_PE=2_SV=1	GW577118.1.p1;GW575772.1.p1;GW581488.1.p1;GW580955.1.p1;GW581477.1.p1;GW575793.1.p1;GW576635.1.p1	85	SVMP	GW577118.1.p1 Uniprot: Snake venom metalloproteinase BITM02A;TSANR: BATXSVMPI3;PFAM: Reprolysin (M12B) family zinc metalloprotease PFAM: Metallo-peptidase family M12 PFAM: Metallo-peptidase family M12B Reprolysin-like;GW575772.1.p1 Uniprot: Snake venom m	By MS/MS	By MS/MS	By MS/MS	True;True;True;True;True;True;True;True;True;True;True;True;True;True;True;True;True;True;True;True;True;True;True;True;True;True;True;True;True;True;True;True;True;True;True;True;True;True;True;True;True;True;True;True;True;True;True	AAPQTLDSFGEWR;AAPQTLDSFGEWRK;APQTLDSFGEWRK;APVISHDISK;APVISHDISK;AVTMDHELGHNLGIR;AVTMDHELGHNLGIR;DHELGHNLGIR;DHELGHNLGIR;DHELGHNLGIR;DHELGHNLGIR;DHELGHNLGIR;DHELGHNLGIR;DHELGHNLGIR;DLINVQPAAPQTLDSFG;DLINVQPAAPQTLDSFGEWR;DLINVQPAAPQTLDSFGEWR;DLINVQPAAPQTLDSFGEWR;DLINVQPAAPQTLDSFGEWR;DLINVQPAAPQTLDSFGEWR;DLINVQPAAPQTLDSFGEWR;DLINVQPAAPQTLDSFGEWR;DLINVQPAAPQTLDSFGEWR;DLINVQPAAPQTLDSFGEWR;DLINVQPAAPQ…	_AAPQTLDSFGEWR_;_AAPQTLDSFGEWRK_;_APQTLDSFGEWRK_;_APVISHDISK_;_APVISHDISK_;_AVTMDHELGHNLGIR_;_AVTMDHELGHNLGIR_;_DHELGHNLGIR_;_DHELGHNLGIR_;_DHELGHNLGIR_;_DHELGHNLGIR_;_DHELGHNLGIR_;_DHELGHNLGIR_;_DHELGHN(Deamidation (NQ))LGIR_;_DLINVQ(Deamidation (NQ))PAAPQTLDSFG_;_DLINVQPAAPQTLDSFGEWR_;_DLINVQPAAPQTLDSFGEWR_;_DLINVQPAAPQTLDSFGEWR_;_DLINVQPAAPQTLDSFGEWR_;_DLINVQPAAPQTLDSFGEWR_;_DLINVQPAAPQTLDSFGE…	1;2;34;38;44;62;72;73;74;111;118;126;212;225;226;265;275;297;394;432;533;534;546;547;554;579;599;635;654;655;669;670;671;674;675;693;770;781;782;793;814;818;835;845;859;912;940	1;2;46;50;57;78;79;89;90;91;92;93;94;95;96;97;144;152;153;162;260;282;283;330;340;341;342;343;344;373;497;545;681;682;683;698;699;700;707;741;742;743;765;813;834;835;836;853;854;855;856;859;860;861;882;883;992;1005;1006;1020;1049;1053;1072;1084;1099;1163;1192;1193	3;4;5;6;183;191;192;193;212;213;214;269;270;271;272;273;274;275;301;302;303;304;305;306;307;308;309;310;311;312;313;314;315;316;317;318;319;320;321;322;323;324;325;326;327;328;329;330;331;332;333;334;335;336;337;338;339;340;341;342;343;344;345;346;347;348;349;350;351;352;353;354;355;356;357;358;359;360;361;362;363;364;365;366;367;368;369;370;371;372;373;374;375;376;377;378;379;380;571;572;679;680…	1;2;193;200;201;216;217;256;257;258;259;260;261;262;280;281;282;283;284;285;286;287;288;289;290;291;292;293;294;295;296;297;298;299;300;301;302;303;304;305;306;307;308;309;310;311;312;313;314;315;316;317;318;319;320;321;322;323;324;325;326;327;328;329;330;331;332;333;334;335;336;337;338;339;340;341;342;343;344;345;346;347;348;349;350;351;352;353;354;355;356;357;358;359;360;361;362;363;364;365;366…	1;2;193;200;217;259;280;294;356;580;721;755;2042;2158;2160;2571;2614;2765;3409;3548;4229;4230;4320;4322;4337;4447;4490;4929;4966;4967;5041;5044;5046;5049;5054;5314;5600;5632;5636;5671;5764;5772;6003;6035;6093;6668;6875	1;2;41;65;106;115;116		30;66;69;97;99;104;127		-1;-1;-1;-1;-1;-1;-1;-1;-1;-1;-1;-1;-1
16	16	14	19	19	11	60.6	60.6	35	20.291	0	215.67	7350600000	300	5	16	16	14	9	9	6	180	NaN	47.2	54.4	38.3	2474700000	2975800000	1900100000	GW577397.1.p1;GO787821.1.p1;GO787736.1.p1;BJACESS03177_CTL|m.5222_Snaclec_bothrojaracin_subunit_alpha_OS=Bothrops_jararaca_PE=1_SV=1;BJACESS04973_CTL|m.8302_Snaclec_bothrojaracin_subunit_alpha_OS=Bothrops_jararaca_PE=1_SV=1	GW577397.1.p1	86	CTL	GW577397.1.p1 Uniprot: Snaclec coagulation factor IX/factor X-binding protein subunit A;TSANR: BATXCTL27;PFAM: Lectin C-type domain	By MS/MS	By MS/MS	By MS/MS	True;True;True;True;True;True;True;True;True;True;True;True;True;True;True;True;True;True;True	DCPSDWSSHEGHCYK;DCPSDWSSHEGHCYK;DCPSDWSSHEGHCYK;DCPSDWSSHEGHCYK;DCPSDWSSHEGHCYK;DCPSDWSSHEGHCYK;DSRELNAWIGLR;DSRELNAWIGLR;ELNAWIGLR;ELNAWIGLR;ELNAWIGLR;ELNAWIGLR;ELNAWIGLR;ELNAWIGLR;ELNAWIGLR;ELNAWIGLR;ELNAWIGLR;ELNAWIGLR;ELNAWIGLR;ELNAWIGLR;ELNAWIGLR;ELNAWIGLR;ELNAWIGLR;ELNAWIGLR;ELNAWIGLR;ELNAWIGLR;ELNAWIGLR;ELNAWIGLR;ELNAWIGLR;ELNAWIGLR;ELNAWIGLR;ELNAWIGLR;ELNAWIGLR;ELNAWIGLR;ELNAWIGLR;ELNAWIG…	_DCPSDWSSHEGHCYK_;_DCPSDWSSHEGHCYK_;_DCPSDWSSHEGHCYK_;_DCPSDWSSHEGHCYK_;_DCPSDWSSHEGHCYK_;_DCPSDWSSHEGHCYK_;_DSRELNAWIGLR_;_DSRELNAWIGLR_;_ELNAWIGLR_;_ELNAWIGLR_;_ELNAWIGLR_;_ELNAWIGLR_;_ELNAWIGLR_;_ELNAWIGLR_;_ELNAWIGLR_;_ELNAWIGLR_;_ELNAWIGLR_;_ELNAWIGLR_;_ELNAWIGLR_;_ELNAWIGLR_;_ELNAWIGLR_;_ELNAWIGLR_;_ELNAWIGLR_;_ELNAWIGLR_;_ELNAWIGLR_;_ELNAWIGLR_;_ELNAWIGLR_;_ELNAWIGLR_;_ELNAWIGLR_;_ELNAWIGL…	52;86;113;114;120;131;228;272;273;396;414;746;755;756;875;876;883;884;886	65;115;146;147;148;156;168;285;286;337;338;499;522;963;972;973;1117;1118;1119;1120;1128;1129;1131	233;234;235;236;237;238;239;240;241;455;456;574;575;576;577;578;579;580;581;582;583;584;585;586;587;588;589;590;591;592;593;594;595;596;597;598;599;600;601;602;603;604;605;606;607;608;609;610;611;612;613;614;615;616;617;618;619;620;621;622;623;624;625;626;627;628;629;630;631;632;633;634;635;636;637;638;639;640;641;642;643;644;645;646;647;648;649;650;651;652;653;654;655;656;657;658;659;660;661;662…	228;229;230;231;232;233;480;481;582;583;584;585;586;587;588;589;590;591;592;593;594;595;596;597;598;599;600;601;602;603;604;605;606;607;608;609;610;611;612;613;614;615;616;617;618;619;620;621;622;623;624;625;626;627;628;629;630;631;632;633;634;635;636;637;638;639;640;641;642;643;644;645;646;647;648;649;650;651;652;653;654;655;656;657;658;659;660;661;662;663;664;665;666;667;668;669;670;671;672;673…	230;480;588;711;732;767;2164;2600;2602;3418;3483;5537;5553;5559;6155;6158;6366;6535;6537	44;118	9	73;172	72	-1;-1;-1;-1;-1
4	5	4	5	4	4	25.2	17.1	17.1	12.454	0	38.461	172420000	8	1	3	4	3	3	4	3	111	111	25.2	25.2	25.2	48170000	32846000	91405000	GW580119.1.p1	GW580119.1.p1	88	SVMP	GW580119.1.p1 Uniprot: Zinc metalloproteinase-disintegrin-like berythractivase;TSANR: BATXSVMPIII22;PFAM: ADAM cysteine-rich	By MS/MS	By MS/MS	By MS/MS	False;True;True;True;True	LYCFPNSSR;MPTNEDIGMVLPGTK;MPTNEDIGMVLPGTK;MPTNEDIGMVLPGTK;MYMPTNEDIGMVLPGTK;MYMPTNEDIGMVLPGTK;SAMYMPTNEDIGMVLPGTK;SAMYMPTNEDIGMVLPGTK;YMPTNEDIGMVLPGTK	_LYCFPNSSR_;_MPTNEDIGMVLPGTK_;_MPTNEDIGMVLPGTK_;_MPTNEDIGMVLPGTK_;_MYMPTNEDIGMVLPGTK_;_MYMPTNEDIGMVLPGTK_;_SAMYMPTNEDIGMVLPGTK_;_SAMYMPTNEDIGMVLPGTK_;_YMPTNEDIGMVLPGTK_	443;475;483;631;913	558;598;612;809;1164	3518;3519;3520;3675;3676;3677;3785;3786;3787;4736;4737;4738;6458	3717;3853;3854;3855;3948;3949;4916;4917;6678	3717;3854;3948;4917;6678					-1
4	5	3	6	4	3	61.9	37.2	28.3	12.429	0	15.839	29119000	2	4	3	4	2	2	3	1	113	NaN	36.3	46.9	32.7	15215000	13199000	706020	GW580496.1.p1;GW577466.1.p1;GW580239.1.p1;GW583276.1.p1	GW580496.1.p1;GW577466.1.p1;GW580239.1.p1	89	SVMP	GW580496.1.p1 Uniprot: Zinc metalloproteinase-disintegrin-like halysase;TSANR: BATXSVMPIII1;PFAM: ADAM cysteine-rich PFAM: ADAM cysteine-rich domain;GW577466.1.p1 Uniprot: Zinc metalloproteinase-disintegrin-like halysase;TSANR: BATXSVMPIII1;PFAM: ADAM	By MS/MS	By MS/MS	By MS/MS	True;False;True;False;True;True	EGNDYGYCRK;FGPNAAVSQDACFQFNR;KIPCEPQNVK;KIPCEPQNVK;KIPCEPQNVK;LYCVDSSPANK	_EGNDYGYCRK_;_FGPNAAVSQDACFQFNR_;_KIPCEPQNVK_;_KIPCEPQNVK_;_KIPCEPQ(Deamidation (NQ))NVK_;_LYCVDSSPANK_	101;138;335;445;516;816	132;175;424;425;560;660;1051	532;533;534;757;2893;2894;2895;2896;2897;2898;2899;2900;2901;3523;3524;4027;4028;5647	547;781;3150;3151;3152;3153;3719;3720;4190;5769	547;781;3153;3719;4190;5769					-1;-1;-1;-1
9	8	7	10	5	5	22.7	13.7	13.7	28.971	0	98.266	661200000	10	9	5	4	4	5	4	4	256	NaN	18.4	22.3	18	302320000	246070000	112820000	GW583097.1.p1;GFWW01103944.1.p1;BJACESS03385_SVMP|m.5639_Snake_venom_metalloproteinase_BaP1_OS=Bothrops_asper_PE=1_SV=2;GFWW01112826.1.p1;GFWW01112827.1.p1;BJACESS03795_SVMP|m.6356_Snake_venom_metalloproteinase_BaP1_OS=Bothrops_asper_PE=1_SV=2;BJACESS04900_SVMP|m.8176_Snake_venom_metalloproteinase_BaP1_OS=Bothrops_asper_PE=1_SV=2;BJACESS03541_SVMP|m.5920_Snake_venom_metalloproteinase_BaP1_OS=Both…	GW583097.1.p1	91	SVMP	GW583097.1.p1 Uniprot: Zinc metalloproteinase/disintegrin;TSANR: BATXSVMPII3;PFAM: Reprolysin (M12B) family zinc metalloprotease PFAM: Metallo-peptidase family M12 PFAM: Metallo-peptidase family M12B Reprolysin-like	By MS/MS	By MS/MS	By MS/MS	False;True;True;False;True;False;False;True;True;False	ASQSNLTPEQQR;ASQSNLTPEQQR;ASQSNLTPEQQR;HSVGIVMDHSK;HSVGIVMDHSK;HSVGIVMDHSK;HSVGIVMDHSKK;QSNLTPEQQR;RLSFEFSK;RLSFEFSK;RLSFEFSK;SNLTPEQQR;SNLTPEQQR;SNLTPEQQR;SNLTPEQQR;SQSNLTPEQQR;SQSNLTPEQQR;SQSNLTPEQQR;TRVHEMVNNINEFYR;TRVHEMVNNINEFYR;TRVHEMVNNINEFYR;VHEMVNNINEFYR;VHEMVNNINEFYR;VHEMVNNINEFYR;VHEMVNNINEFYR;VHEMVNNINEFYR;VHEMVNNINEFYR;VHEMVNNINEFYR;VHEMVNNINEFYR;VHEMVNNINEFYR;VHEMVNNINEFYR;YIELVVVAD…	_ASQSNLTPEQQR_;_ASQSNLTPEQQR_;_ASQSNLTPEQ(Deamidation (NQ))QR_;_HSVGIVMDHSK_;_HSVGIVMDHSK_;_HSVGIVMDHSK_;_HSVGIVMDHSKK_;_Q(Deamidation (NQ))SNLTPEQ(Deamidation (NQ))QR_;_RLSFEFSK_;_RLSFEFSK_;_RLSFEFSK_;_SNLTPEQQR_;_SNLTPEQQR_;_SNLTPEQ(Deamidation (NQ))QR_;_SNLTPEQ(Deamidation (NQ))Q(Deamidation (NQ))R_;_SQSNLTPEQQR_;_SQSNLTPEQQR_;_SQ(Deamidation (NQ))SNLTPEQ(Deamidation (NQ))QR_;_TRVHEMVNNINEFYR_…	42;252;253;564;589;696;711;799;824;909	54;55;316;317;721;755;888;889;890;910;911;1030;1060;1061;1159	205;206;207;208;209;2209;2210;2211;2212;2213;4236;4363;4364;4365;5136;5137;5138;5139;5140;5141;5191;5192;5193;5194;5195;5568;5569;5570;5571;5572;5573;5840;5841;5842;5843;5844;5845;5846;5847;5848;5849;6404	211;212;213;2453;2454;2455;2456;2457;4366;4469;4470;4471;5325;5326;5327;5328;5363;5364;5365;5707;5708;5709;5972;5973;5974;5975;5976;5977;5978;5979;5980;5981;6636	213;2453;2457;4366;4470;5326;5364;5708;5975;6636	45;46;71;72;73		18;25;26;64;66		-1;-1;-1;-1;-1;-1;-1;-1;-1
6	4	4	7	1	1	12.3	9.2	9.2	28.927	0	6.5163	112240000	3	1	1	1	1	1	1	1	260	260	12.3	9.2	9.2	29373000	19524000	63347000	sp|A0A1I9KNP0|VSPH1_VIPAA	sp|A0A1I9KNP0|VSPH1_VIPAA	93	SVSP	sp|A0A1I9KNP0|VSPH1_VIPAA Vaa serine proteinase homolog 1 OS=Vipera ammodytes ammodytes OX=8705 PE=1 SV=1	By MS/MS	By MS/MS	By MS/MS	False;False;False;False;False;False;True	DKDIMLIR;LPSSPPSVGSVCR;LPSSPPSVGSVCR;LPSSPPSVGSVCR;LPSSPPSVGSVCR;LPSSPPSVGSVCR;PPSVGSVCR;PSSPPSVGSVCR;SLPSSPPSVGSVCR;SSPPSVGSVCR;VNDSTHIAPLSLPSSPPSVGSVCR;VNDSTHIAPLSLPSSPPSVGSVCR;VNDSTHIAPLSLPSSPPSVGSVCR	_DKDIMLIR_;_LPSSPPSVGSVCR_;_LPSSPPSVGSVCR_;_LPSSPPSVGSVCR_;_LPSSPPSVGSVCR_;_LPSSPPSVGSVCR_;_PPSVGSVCR_;_PSSPPSVGSVCR_;_SLPSSPPSVGSVCR_;_SSPPSVGSVCR_;_VNDSTHIAPLSLPSSPPSVGSVCR_;_VNDSTHIAPLSLPSSPPSVGSVCR_;_VNDSTHIAPLSLPSSPPSVGSVCR_	67;410;545;549;685;720;841	84;514;697;702;872;924;1079	284;3214;3215;3216;3217;3218;3219;4172;4182;4183;5094;5095;5096;5222;5898;5899;5900	267;3439;3440;3441;3442;3443;3444;3445;3446;3447;3448;3449;4318;4325;5290;5387;6022;6023;6024	267;3448;4318;4325;5290;5387;6022					-1
65	49	54	71	2	1	56.3	6.8	3.8	56.799	0	20.628	188640000	4	1	1	2	2	0	1	1	503	503	50.3	51.5	52.3	18023000	63237000	107380000	sp|B5AR80|OXLA_BOTPA	sp|B5AR80|OXLA_BOTPA	96	LAAO	sp|B5AR80|OXLA_BOTPA L-amino-acid oxidase (Fragment) OS=Bothrops pauloensis OX=1042543 PE=1 SV=1 : EU870608.1.p1 Uniprot: L-amino-acid oxidase;TSANR: BATXLAAO2;PFAM: Flavin containing amine oxidoreductase PFAM: NAD(P)-binding Rossmann-like domain PFAM: P	By MS/MS	By MS/MS	By MS/MS	False;False;False;False;False;False;False;False;False;False;False;False;False;False;False;True;False;False;False;False;True;False;False;False;False;False;False;False;False;False;False;False;False;False;False;False;False;False;False;False;False;False;False;False;False;False;False;False;False;False;False;False;False;False;False;False;False;False;False;False;False;False;False;False;False;False;False…	ANLGPMRLPEK;ANLGPMRLPEK;ANLGPMRLPEK;ANLGPMRLPEK;ANLGPMRLPEK;ANLGPMRLPEK;DIVINDLSLIHQLPK;DPGVLEYPVK;DPGVLEYPVK;DPGVLEYPVK;DPGVLEYPVKP;DPGVLEYPVKP;DPGVLEYPVKP;DPGVLEYPVKPSEVGK;DPGVLEYPVKPSEVGK;DPGVLEYPVKPSEVGK;DPGVLEYPVKPSEVGK;DPGVLEYPVKPSEVGK;DPGVLEYPVKPSEVGK;EGNLSPGAVDMIGDLLNEDSGYY;EGNLSPGAVDMIGDLLNEDSGYY;EGNLSPGAVDMIGDLLNEDSGYY;EGNLSPGAVDMIGDLLNEDSGYY;EGWYANLGPMR;EGWYANLGPMR;EGWYANLGPMR;EGWYANLG…	_ANLGPMRLPEK_;_ANLGPMRLPEK_;_ANLGPMRLPEK_;_ANLGPMRLPEK_;_ANLGPMRLPEK_;_ANLGPMRLPEK_;_DIVINDLSLIHQLPK_;_DPGVLEYPVK_;_DPGVLEYPVK_;_DPGVLEYPVK_;_DPGVLEYPVKP_;_DPGVLEYPVKP_;_DPGVLEYPVKP_;_DPGVLEYPVKPSEVGK_;_DPGVLEYPVKPSEVGK_;_DPGVLEYPVKPSEVGK_;_DPGVLEYPVKPSEVGK_;_DPGVLEYPVKPSEVGK_;_DPGVLEYPVKPSEVGK_;_EGNLSPGAVDMIGDLLNEDSGYY_;_EGNLSPGAVDMIGDLLNEDSGYY_;_EGNLSPGAVDMIGDLLNEDSGYY_;_EGNLSPGAVDMIGDLLNEDSGYY…	28;65;77;78;79;102;103;104;121;127;128;129;130;133;137;142;149;153;157;179;183;185;197;205;206;216;229;281;282;305;314;321;322;323;385;413;416;463;501;539;540;553;555;558;569;570;571;572;573;614;615;616;617;629;640;653;692;724;725;753;794;800;822;828;891;892;894;895;896;897;924	36;82;100;101;102;133;134;135;136;157;163;164;165;166;167;170;174;179;186;187;191;195;222;227;229;242;253;254;265;287;354;355;381;382;393;394;402;403;404;488;518;519;520;521;524;584;640;689;690;706;708;711;712;713;730;731;732;733;734;735;786;787;788;789;790;791;806;807;818;833;881;930;931;970;1021;1022;1023;1031;1032;1058;1065;1136;1137;1139;1140;1141;1142;1143;1175	139;140;141;142;143;144;280;281;393;394;395;396;397;398;399;400;401;402;403;404;535;536;537;538;539;540;541;542;543;544;545;546;547;548;549;550;551;552;553;554;701;702;721;722;723;724;725;726;727;728;729;730;731;732;733;734;741;742;750;751;752;753;754;755;756;768;769;789;790;791;792;793;794;804;813;814;815;816;817;1743;1744;1745;1756;1757;1758;1760;1761;1762;1799;1800;1824;1825;1826;1827;1828;182…	138;139;140;141;142;143;144;145;146;147;265;397;398;399;400;401;402;403;404;405;406;407;408;409;410;411;412;413;414;415;548;549;550;551;552;553;554;555;556;557;558;559;560;561;562;563;564;565;734;735;736;737;738;739;756;757;758;759;760;761;762;763;764;765;766;772;773;777;778;779;780;791;808;809;810;811;820;831;832;833;834;835;1950;1951;1952;1953;1960;1961;1962;1964;1965;1966;1967;2002;2020;2021;2…	143;265;400;402;411;551;555;560;735;756;758;764;766;773;777;791;810;820;834;1951;1961;1967;2002;2020;2022;2065;2165;2677;2683;2782;2915;3055;3056;3057;3379;3465;3486;3815;4098;4245;4249;4336;4338;4344;4401;4402;4405;4418;4420;4542;4543;4548;4552;4913;4936;4964;5313;5403;5408;5548;5677;5710;5966;5987;6558;6561;6563;6565;6568;6570;6709	21;22;85;86;87;88;89	4	103;152;173;180;267;455;457	265	-1
12	11	11	12	1	1	25.7	2.6	2.6	64.681	0	6.4677	0	0	4	1	1	1	1	1	1	588	NaN	25.7	23.6	23.6	0	0	0	sp|F8S0Z7|V5NTD_CROAD;tr|A0A194APR8|A0A194APR8_SISTE;tr|T1E3Y5|T1E3Y5_CROHD;tr|A0A194ASY3|A0A194ASY3_SISMB	sp|F8S0Z7|V5NTD_CROAD;tr|A0A194APR8|A0A194APR8_SISTE;tr|T1E3Y5|T1E3Y5_CROHD;tr|A0A194ASY3|A0A194ASY3_SISMB	99	5'-Nase	sp|F8S0Z7|V5NTD_CROAD Snake venom 5-nucleotidase OS=Crotalus adamanteus OX=8729 PE=1 SV=2 : tr|A0A0F7Z1K6|A0A0F7Z1K6_CROAD Cadam10_NUC-1 OS=Crotalus adamanteus OX=8729 PE=2 SV=1;tr|A0A194APR8|A0A194APR8_SISTE Ecto-5-nucleotidase OS=Sistrurus tergeminus O	By MS/MS	By MS/MS	By matching	False;False;True;False;False;False;False;False;False;False;False;False	ALGNHEFDNGLAGLLDPLLK;ALGNHEFDNGLAGLLDPLLK;ALGNHEFDNGLAGLLDPLLK;HANFPILSANIRPK;HANFPILSANIRPK;HANFPILSANIRPK;HANFPILSANIRPK;HANFPILSANIRPK;HANFPILSANIRPK;HANFPILSANIRPK;HGEGMGELLQVSGIK;HGEGMGELLQVSGIK;IQLHNYSSQEIGK;IQLHNYSSQEIGK;LLLPSFLAAGGDGYHMLK;LLLPSFLAAGGDGYHMLK;LLLPSFLAAGGDGYHMLK;LLLPSFLAAGGDGYHMLK;LLLPSFLAAGGDGYHMLK;LLLPSFLAAGGDGYHMLK;QVPVVQAYAFGK;SFELTILHTNDVHAR;SFELTILHTNDVHAR;SFELTILHTNDV…	_ALGNHEFDNGLAGLLDPLLK_;_ALGNHEFDNGLAGLLDPLLK_;_ALGNHEFDNGLAGLLDPLLK_;_HANFPILSANIRPK_;_HANFPILSANIRPK_;_HANFPILSANIRPK_;_HANFPILSANIRPK_;_HANFPILSANIRPK_;_HANFPILSANIRPK_;_HAN(Deamidation (NQ))FPILSANIRPK_;_HGEGMGELLQVSGIK_;_HGEGMGELLQ(Deamidation (NQ))VSGIK_;_IQLHNYSSQEIGK_;_IQLHNYSSQEIGK_;_LLLPSFLAAGGDGYHMLK_;_LLLPSFLAAGGDGYHMLK_;_LLLPSFLAAGGDGYHMLK_;_LLLPSFLAAGGDGYHMLK_;_LLLPSFLAAGGDGYHMLK_;_L…	24;214;230;298;391;565;645;715;823;843;898;910	25;262;263;288;289;374;494;722;824;917;918;1059;1082;1144;1145;1160	102;103;104;105;106;1851;1852;1853;1854;1855;1856;1857;1858;1859;1960;1961;1962;1963;2534;2535;2536;2537;2538;2539;3162;3163;3164;3165;3166;3167;4237;4779;4780;4781;4782;4783;5205;5206;5207;5208;5209;5210;5834;5835;5836;5837;5838;5839;5911;5912;5913;6341;6342;6343;6344;6345;6346;6347;6348;6349;6350;6351;6352;6405;6406;6407	106;107;108;2045;2046;2047;2048;2049;2050;2051;2052;2053;2054;2055;2056;2057;2058;2059;2060;2061;2166;2167;2766;2767;3395;3396;3397;3398;3399;3400;4367;4947;4948;4949;4950;4951;5374;5375;5376;5377;5378;5968;5969;5970;5971;6031;6032;6033;6571;6572;6573;6574;6575;6637;6638;6639;6640	107;2054;2167;2767;3396;4367;4951;5377;5969;6033;6575;6639	25;26;119		136;320;466		-1;-1;-1;-1
4	4	3	4	1	1	13.1	5	5	28.934	0	7.7899	844230000	5	2	1	1	1	1	1	1	260	NaN	13.1	13.1	10	195690000	7440700	641100000	sp|O13061|VSPB_TRIGA;tr|Q71QI9|Q71QI9_TRIST	sp|O13061|VSPB_TRIGA;tr|Q71QI9|Q71QI9_TRIST	100	SVSP	sp|O13061|VSPB_TRIGA Snake venom serine protease 2B OS=Trimeresurus gramineus OX=8767 GN=TLG2B PE=2 SV=1;tr|Q71QI9|Q71QI9_TRIST Serine protease CL1 OS=Trimeresurus stejnegeri OX=39682 PE=2 SV=1	By MS/MS	By matching	By MS/MS	False;False;True;False	DECNINEHR;DKDIMLIK;LPSSPPSMGSVCR;LPSSPPSMGSVCR;VVGGDECNINEHR;VVGGDECNINEHR;VVGGDECNINEHR	_DECNINEHR_;_DKDIMLIK_;_LPSSPPSMGSVCR_;_LPSSPPSMGSVCR_;_VVGGDECNINEHR_;_VVGGDECNINEHR_;_VVGGDECNINEHR_	54;66;408;861	67;83;512;1101	244;245;246;282;283;3210;3211;3212;5981;5982;5983;5984;5985	236;266;3433;3434;3435;3436;3437;6095;6096;6097	236;266;3436;6097					-1;-1
14	13	13	17	2	2	35.4	8.5	8.5	28.045	0	18.489	6983600000	12	3	2	2	2	2	2	2	260	NaN	34.2	35.4	35.4	2673700000	2457300000	1852600000	sp|P0CG03|VSPBH_BOTAL;AB848254.1.p1;tr|F8S121|F8S121_CROAD	sp|P0CG03|VSPBH_BOTAL	101	SVSP	sp|P0CG03|VSPBH_BOTAL Thrombin-like enzyme bhalternin OS=Bothrops alternatus OX=64174 PE=1 SV=1	By MS/MS	By MS/MS	By MS/MS	False;True;False;False;False;False;False;False;False;False;False;False;False;False;True;False;False	DECNINEHR;EAHGGLPATSR;EAHGGLPATSR;EAHGGLPATSR;HGGLPATSR;LPSSPPSVGSVCR;LPSSPPSVGSVCR;LPSSPPSVGSVCR;LPSSPPSVGSVCR;LPSSPPSVGSVCR;PPSVGSVCR;PSSPPSVGSVCR;RPVNDSPHIAPL;RPVNDSPHIAPLSL;RPVNDSPHIAPLSL;RPVNDSPHIAPLSLPSSPPSVG;RPVNDSPHIAPLSLPSSPPSVG;SLPSSPPSVGSVCR;SPHIAPLSLPSSPPSVGSVCR;SPHIAPLSLPSSPPSVGSVCR;SSPPSVGSVCR;TLCAGILEGGK;TLCAGILEGGK;TLCAGILEGGK;TLCAGILEGGK;VMGWGTISPTK;VMGWGTISPTK;VMGWGTISPTK;VMGWGT…	_DECNINEHR_;_EAHGGLPATSR_;_EAHGGLPATSR_;_EAHGGLPATSR_;_HGGLPATSR_;_LPSSPPSVGSVCR_;_LPSSPPSVGSVCR_;_LPSSPPSVGSVCR_;_LPSSPPSVGSVCR_;_LPSSPPSVGSVCR_;_PPSVGSVCR_;_PSSPPSVGSVCR_;_RPVNDSPHIAPL_;_RPVNDSPHIAPLSL_;_RPVNDSPHIAPLSL_;_RPVNDSPHIAPLSLPSSPPSVG_;_RPVNDSPHIAPLSLPSSPPSVG_;_SLPSSPPSVGSVCR_;_SPHIAPLSLPSSPPSVGSVCR_;_SPHIAPLSLPSSPPSVGSVCR_;_SSPPSVGSVCR_;_TLCAGILEGGK_;_TLCAGILEGGK_;_TLCAGILEGGK_;_TLCAG…	54;96;231;271;410;545;549;593;594;595;685;699;720;777;836;840;855	67;127;290;336;514;697;702;759;760;761;872;893;924;1001;1073;1074;1078;1095	244;245;246;518;519;520;521;522;1964;1965;1966;2379;2380;3214;3215;3216;3217;3218;3219;4172;4182;4183;4375;4376;4377;4378;4379;4380;4381;4382;4383;5094;5095;5096;5146;5147;5148;5222;5471;5472;5473;5474;5880;5881;5882;5883;5884;5885;5886;5887;5888;5889;5897;5956;5957;5958	236;538;539;540;2168;2599;3439;3440;3441;3442;3443;3444;3445;3446;3447;3448;3449;4318;4325;4477;4478;4479;4480;4481;4482;4483;5290;5331;5332;5387;5616;5617;5618;5619;5620;5621;6004;6005;6006;6007;6008;6009;6010;6011;6012;6021;6064;6065;6066	236;538;2168;2599;3448;4318;4325;4477;4478;4483;5290;5331;5387;5617;6005;6021;6066					-1;-1;-1
4	4	3	4	4	4	39.2	39.2	39.2	5.8506	0	87.374	70645000	2	4	4	4	3	4	4	3	51	NaN	39.2	39.2	27.5	25219000	30188000	15237000	sp|P0DMH0|PA2A_BOTFO;GW577329.1.p1;GW577499.1.p1;GW577409.1.p1	sp|P0DMH0|PA2A_BOTFO;GW577329.1.p1;GW577499.1.p1;GW577409.1.p1	103	PLA2	sp|P0DMH0|PA2A_BOTFO Basic phospholipase A2 Bfon11 (Fragment) OS=Bothrops fonsecai OX=157549 PE=1 SV=1;GW577329.1.p1 Uniprot: Acidic phospholipase A2 BITP01A;TSANR: Phospholipase A2 1f;PFAM: Phospholipase A2;GW577499.1.p1 Uniprot: Acidic phospholipase A2	By MS/MS	By MS/MS	By MS/MS	True;True;True;True	MMIQHTTR;NLWQFGMMIQH;NLWQFGMMIQHTTR;NLWQFGMMIQHTTR;NLWQFGMMIQHTTR;NLWQFGMMIQHTTR;NLWQFGMMIQHTTR;NLWQFGMMIQHTTR;NLWQFGMMIQHTTR;NLWQFGMMIQHTTR;NLWQFGMMIQHTTR;NLWQFGMMIQHTTR;NLWQFGMMIQHTTR;NLWQFGMMIQHTTR;NLWQFGMMIQHTTR;NLWQFGMMIQHTTR;NLWQFGMMIQHTTR;NLWQFGMMIQHTTR;NLWQFGMMIQHTTR;NLWQFGMMIQHTTR;NLWQFGMMIQHTTR;NLWQFGMMIQHTTR;NLWQFGMMIQHTTR;NLWQFGMMIQHTTR;NLWQFGMMIQHTTR;NLWQFGMMIQHTTR;NLWQFGMMIQHTTR;NLW…	_MMIQHTTR_;_NLWQFGMMIQH_;_NLWQFGMMIQHTTR_;_NLWQFGMMIQHTTR_;_NLWQFGMMIQHTTR_;_NLWQFGMMIQHTTR_;_NLWQFGMMIQHTTR_;_NLWQFGMMIQHTTR_;_NLWQFGMMIQHTTR_;_NLWQFGMMIQHTTR_;_NLWQFGMMIQHTTR_;_NLWQFGMMIQHTTR_;_NLWQFGMMIQHTTR_;_NLWQFGMMIQHTTR_;_NLWQFGMMIQHTTR_;_NLWQFGMMIQHTTR_;_NLWQFGMMIQHTTR_;_NLWQ(Deamidation (NQ))FGMMIQHTTR_;_NLWQFGMMIQ(Deamidation (NQ))HTTR_;_NLWQFGMMIQ(Deamidation (NQ))HTTR_;_NLWQ(Deamidat…	471;506;507;508	592;648;649;650;651;652	3651;3652;3653;3969;3970;3971;3972;3973;3974;3975;3976;3977;3978;3979;3980;3981;3982;3983;3984;3985;3986;3987;3988;3989;3990;3991;3992;3993;3994;3995;3996;3997;3998;3999;4000;4001;4002;4003;4004;4005;4006;4007;4008;4009;4010;4011	3832;4118;4119;4120;4121;4122;4123;4124;4125;4126;4127;4128;4129;4130;4131;4132;4133;4134;4135;4136;4137;4138;4139;4140;4141;4142;4143;4144;4145;4146;4147;4148;4149;4150;4151;4152;4153;4154;4155;4156;4157;4158;4159;4160;4161;4162;4163;4164;4165;4166;4167;4168;4169;4170;4171;4172;4173;4174;4175;4176;4177	3832;4118;4142;4177	120;121		4;10		-1;-1;-1;-1
34	38	37	43	43	10	25.6	25.6	4.6	63.982	0	323.31	5070600000	67	6	34	38	37	10	9	10	571	NaN	24	25.6	24	1316600000	1997800000	1756200000	sp|P30431|VM3JA_BOTJA;BJACESS02580_SVMP|m.4098_Zinc_metalloproteinase-disintegrin-like_jararhagin_(Fragment)_OS=Bothrops_jararaca_PE=1_SV=1;BJACESS01167_SVMP|m.1798_Zinc_metalloproteinase-disintegrin-like_bothropasin_OS=Bothrops_jararaca_PE=1_SV=2;GFWW01030885.1.p1;BJACESS00699_SVMP|m.1126_Zinc_metalloproteinase-disintegrin-like_bothropasin_OS=Bothrops_jararaca_PE=1_SV=2;AB074144.1.p1	sp|P30431|VM3JA_BOTJA;BJACESS02580_SVMP|m.4098_Zinc_metalloproteinase-disintegrin-like_jararhagin_(Fragment)_OS=Bothrops_jararaca_PE=1_SV=1;BJACESS01167_SVMP|m.1798_Zinc_metalloproteinase-disintegrin-like_bothropasin_OS=Bothrops_jararaca_PE=1_SV=2;GFWW01030885.1.p1	104	SVMP	sp|P30431|VM3JA_BOTJA Zinc metalloproteinase-disintegrin-like jararhagin (Fragment) OS=Bothrops jararaca OX=8724 PE=1 SV=1 : GFWW01058353.1.p1 Uniprot: Zinc metalloproteinase-disintegrin-like jararhagin;TSANR: BATXSVMPIII3;PFAM: Reprolysin family propept	By MS/MS	By MS/MS	By MS/MS	True;True;True;True;True;True;True;True;True;True;True;True;True;True;True;True;True;True;True;True;True;True;True;True;True;True;True;True;True;True;True;True;True;True;True;True;True;True;True;True;True;True;True	AIDFNGPTIGYAYIGSMCHPK;ALFGADVYEAEDSCFK;ALFGADVYEAEDSCFK;ALFGADVYEAEDSCFK;ALFGADVYEAEDSCFK;ALFGADVYEAEDSCFK;ALFGADVYEAEDSCFK;ALFGADVYEAEDSCFK;ALFGADVYEAEDSCFK;ARMYELANIVNEIFR;ARMYELANIVNEIFR;ARMYELANIVNEIFR;AYIGSMCHPK;AYIGSMCHPK;ELANIVNEIFR;ELANIVNEIFR;ELANIVNEIFR;ELANIVNEIFR;ELANIVNEIFR;ELANIVNEIFR;ELANIVNEIFR;GADVYEAEDSCFK;GADVYEAEDSCFK;GADVYEAEDSCFK;GNYYGYCRK;HDNAQLLTAIDFNGPTIGY;HDNAQLLTAIDFNGP…	_AIDFNGPTIGYAYIGSMCHPK_;_ALFGADVYEAEDSCFK_;_ALFGADVYEAEDSCFK_;_ALFGADVYEAEDSCFK_;_ALFGADVYEAEDSCFK_;_ALFGADVYEAEDSCFK_;_ALFGADVYEAEDSCFK_;_ALFGADVYEAEDSCFK_;_ALFGADVYEAEDSCFK_;_ARMYELANIVNEIFR_;_ARMYELANIVNEIFR_;_ARMYELANIVNEIFR_;_AYIGSMCHPK_;_AYIGSMCHPK_;_ELANIVNEIFR_;_ELANIVNEIFR_;_ELANIVNEIFR_;_ELANIVN(Deamidation (NQ))EIFR_;_ELAN(Deamidation (NQ))IVNEIFR_;_ELANIVN(Deamidation (NQ))EIFR_;_ELAN…	21;23;40;47;110;159;195;196;221;223;224;306;307;308;326;327;329;330;331;332;333;344;358;460;461;462;481;552;590;602;603;604;605;606;607;608;609;733;734;735;736;751;899	22;24;52;60;142;143;198;240;241;274;278;279;280;281;383;384;385;409;410;411;415;416;417;418;419;420;421;437;452;578;579;580;581;582;583;606;607;608;609;610;705;756;769;770;771;772;773;774;775;776;777;778;779;780;942;943;944;945;968;1146	87;91;92;93;94;95;96;97;98;99;100;101;197;198;199;200;201;219;220;221;562;563;564;565;566;567;568;569;570;822;823;824;1795;1796;1797;1798;1925;1935;1936;1937;1938;1939;1940;1941;1942;1943;1944;1945;1946;2564;2565;2566;2567;2568;2569;2570;2571;2572;2573;2574;2843;2844;2845;2863;2864;2865;2866;2867;2868;2869;2870;2871;2872;2873;2874;2875;2876;2877;2878;2879;2880;2881;2882;2883;2884;2885;2886;2887;2…	94;97;98;99;100;101;102;103;104;105;205;206;207;220;221;573;574;575;576;577;578;579;839;840;841;842;2000;2001;2132;2141;2142;2143;2144;2145;2146;2147;2148;2149;2150;2151;2152;2153;2154;2155;2156;2784;2785;2786;2787;2788;2789;2790;3091;3092;3093;3109;3110;3111;3112;3113;3114;3115;3116;3117;3118;3119;3120;3121;3122;3123;3124;3125;3126;3127;3128;3129;3130;3131;3132;3133;3134;3135;3136;3137;3138;3139…	94;105;205;220;574;839;2000;2001;2132;2144;2154;2784;2787;2789;3091;3093;3109;3112;3121;3145;3147;3209;3241;3777;3792;3814;3881;4334;4472;4497;4498;4500;4501;4509;4513;4516;4530;5426;5431;5432;5434;5544;6576	3;4;5;47;48;67	1;10	191;194;247;249;257;539	186;535	-1;-1;-1;-1;-1;-1
26	25	24	30	7	5	67.8	36.6	25.7	20.923	0	111.59	377520000	13	6	6	4	6	5	4	5	202	NaN	63.9	63.4	67.8	87553000	142660000	147300000	sp|P86976|VM1B1_BOTBA;tr|A0A346CLV6|A0A346CLV6_BORPO;tr|A0A346CLV4|A0A346CLV4_BORPO;tr|A0A346CLV1|A0A346CLV1_BORPO;tr|A0A346CLT9|A0A346CLT9_BORPO;tr|A0A346CLS7|A0A346CLS7_BORPO	sp|P86976|VM1B1_BOTBA	107	SVMP	sp|P86976|VM1B1_BOTBA Zinc metalloproteinase barnettlysin-1 OS=Bothrops barnetti OX=1051630 PE=1 SV=1	By MS/MS	By MS/MS	By MS/MS	False;False;True;False;False;True;False;False;False;True;False;False;False;False;False;False;True;True;False;False;False;False;False;True;True;False;False;False;False;False	AVTMDHELGHNLGIR;AVTMDHELGHNLGIR;DHELGHNLGIR;DHELGHNLGIR;DHELGHNLGIR;DHELGHNLGIR;DHELGHNLGIR;DHELGHNLGIR;DHELGHNLGIR;DHSEIDLLVAVTMDHELGHNLGIR;DLINVQPAAPQTLDSFG;DLINVQPAAPQTLDSFGEWR;DLINVQPAAPQTLDSFGEWR;DLINVQPAAPQTLDSFGEWR;DLINVQPAAPQTLDSFGEWR;DLINVQPAAPQTLDSFGEWR;DLINVQPAAPQTLDSFGEWR;DLINVQPAAPQTLDSFGEWR;DLINVQPAAPQTLDSFGEWR;DLINVQPAAPQTLDSFGEWR;DLINVQPAAPQTLDSFGEWR;DLINVQPAAPQTLDSFGEWR;DLINVQPAA…	_AVTMDHELGHNLGIR_;_AVTMDHELGHNLGIR_;_DHELGHNLGIR_;_DHELGHNLGIR_;_DHELGHNLGIR_;_DHELGHNLGIR_;_DHELGHNLGIR_;_DHELGHNLGIR_;_DHELGHN(Deamidation (NQ))LGIR_;_DHSEIDLLVAVTMDHELGHNLGIR_;_DLINVQ(Deamidation (NQ))PAAPQTLDSFG_;_DLINVQPAAPQTLDSFGEWR_;_DLINVQPAAPQTLDSFGEWR_;_DLINVQPAAPQTLDSFGEWR_;_DLINVQPAAPQTLDSFGEWR_;_DLINVQPAAPQTLDSFGEWR_;_DLINVQPAAPQTLDSFGEWR_;_DLINVQPAAPQTLDSFGEWR_;_DLINVQPAAPQTLDSFGEWR…	44;62;63;72;73;97;111;118;226;246;265;275;394;432;554;599;600;643;654;655;669;670;671;672;673;770;814;859;912;940	57;78;79;80;89;90;91;92;93;128;144;152;153;283;309;330;340;341;342;343;344;497;545;707;765;766;821;834;835;836;853;854;855;856;857;858;992;1049;1099;1163;1192;1193	212;213;214;269;270;271;272;273;274;275;276;277;301;302;303;304;305;306;307;308;309;310;311;312;313;314;315;316;317;318;319;320;321;322;323;324;325;326;327;328;329;330;331;332;333;334;335;336;523;524;525;526;527;571;572;679;680;681;682;683;684;685;686;687;688;689;1952;1953;1954;2035;2036;2037;2339;2340;2341;2342;2343;2344;2345;2346;2347;2348;2349;2350;2351;2352;2353;2354;2355;2356;2357;2358;2359;…	216;217;256;257;258;259;260;261;262;263;280;281;282;283;284;285;286;287;288;289;290;291;292;293;294;295;296;297;298;299;300;301;302;303;304;305;306;307;308;309;310;311;312;313;314;315;316;317;318;319;320;541;542;543;580;720;721;722;723;724;725;2160;2161;2231;2232;2233;2560;2561;2562;2563;2564;2565;2566;2567;2568;2569;2570;2571;2572;2573;2574;2575;2576;2577;2578;2579;2580;2581;2608;2609;2610;2611;…	217;259;263;280;294;542;580;721;2160;2232;2571;2614;3409;3548;4337;4490;4491;4939;4966;4967;5041;5044;5046;5047;5048;5600;5764;6093;6668;6875	49;50;117;122;123;124		35;38;66;68;73;96		-1;-1;-1;-1;-1;-1
3	3	3	3	2	1	3.8	3.8	1.8	61.984	0	21.539	105320000	5	13	2	2	2	1	1	1	547	NaN	3.8	3.8	3.8	36069000	36326000	32929000	sp|Q1PHZ4|VM3B1_BOTJR;tr|A0A2D4L891|A0A2D4L891_9SAUR;tr|A0A0A1WCB6|A0A0A1WCB6_ECHCO;tr|A0A2D4FT95|A0A2D4FT95_MICCO;tr|Q7LZP2|Q7LZP2_CROAD;sp|P86802|VM1H1_BOTMA;tr|E9KJX9|E9KJX9_ECHOC;tr|E9KJY1|E9KJY1_ECHOC;tr|Q2UXQ6|Q2UXQ6_ECHOC;tr|E9KNB4|E9KNB4_ECHCS;tr|A0A194AR91|A0A194AR91_9SAUR;sp|Q7LZ61|VM3CX_DABSI;tr|E9KJY0|E9KJY0_ECHOC	sp|Q1PHZ4|VM3B1_BOTJR	108	SVMP	sp|Q1PHZ4|VM3B1_BOTJR Zinc metalloproteinase-disintegrin-like BjussuMP-1 (Fragment) OS=Bothrops jararacussu OX=8726 PE=1 SV=1 : DQ408681.1.p1 Uniprot: Zinc metalloproteinase-disintegrin-like BjussuMP-1;TSANR: Metalloproteinase (type III) 2b;PFAM: Reproly	By MS/MS	By MS/MS	By MS/MS	True;False;True	HSVGVVMDHSK;HSVGVVMDHSK;TLNSFGEWR;TLNSFGEWR;TLNSFGEWR;YTLNSFGEWR;YTLNSFGEWR;YTLNSFGEWR	_HSVGVVMDHSK_;_HSVGVVMDHSK_;_TLNSFGEWR_;_TLNSFGEWR_;_TLNSFGEWR_;_YTLNSFGEWR_;_YTLNSFGEWR_;_YTLNSFGEWR_	255;790;935	319;1017;1187	2215;2216;2217;5524;5525;5526;6528;6529;6530	2459;2460;5664;5665;5666;5667;5668;6742;6743;6744	2459;5668;6743					-1;-1;-1;-1;-1;-1;-1;-1;-1;-1;-1;-1;-1
5	4	5	5	2	1	7.9	3.3	1.5	58.743	0	13.572	291940000	7	1	2	2	2	1	1	1	517	517	7.9	5	7.9	67605000	134110000	90228000	sp|Q4JHE1|OXLA_PSEAU	sp|Q4JHE1|OXLA_PSEAU	109	LAAO	sp|Q4JHE1|OXLA_PSEAU L-amino-acid oxidase OS=Pseudechis australis OX=8670 PE=1 SV=1	By MS/MS	By MS/MS	By MS/MS	False;True;True;False;False	DIVINDLSLIHQLPK;HGWLDSTIK;HGWLDSTIK;HGWLDSTIK;IFLTCSQK;IFLTCSQK;IFLTCSQK;STTDLPSR;STTDLPSR;STTDLPSR;STTDLPSRF;STTDLPSRF	_DIVINDLSLIHQLPK_;_HGWLDSTIK_;_HGWLDSTIK_;_HGWLDSTIK_;_IFLTCSQK_;_IFLTCSQK_;_IFLTCSQK_;_STTDLPSR_;_STTDLPSR_;_STTDLPSR_;_STTDLPSRF_;_STTDLPSRF_	65;234;269;724;725	82;294;334;930;931	280;281;1990;1991;1992;2372;2373;2374;2375;5239;5240;5241;5242;5243;5244	265;2191;2192;2193;2593;2594;2595;2596;5402;5403;5404;5405;5406;5407;5408	265;2193;2594;5403;5408					-1
4	6	4	6	2	2	9.6	4.2	4.2	46.109	0	34.356	121300000	6	1	1	2	2	1	2	2	407	407	9.3	9.6	6.4	21434000	20223000	79643000	sp|Q92032|VM1AH_AGKCL	sp|Q92032|VM1AH_AGKCL	114	SVMP	sp|Q92032|VM1AH_AGKCL Snake venom metalloproteinase ACLH OS=Agkistrodon contortrix laticinctus OX=37195 PE=1 SV=1	By MS/MS	By MS/MS	By MS/MS	False;False;True;False;False;True	AHEMGHNLGMR;AHEMGHNLGMR;AHEMGHNLGMR;AHEMGHNLGMR;AHEMGHNLGMR;GNVNDYEVVYPR;LVAVTMAHEMGHNLGMR;SGNVNDYEVVYPR;TLDSFGEWR;TLDSFGEWR;TLDSFGEWR;VAVTMAHEMGHNLGMR;VAVTMAHEMGHNLGMR;VAVTMAHEMGHNLGMR;VAVTMAHEMGHNLGMR;VAVTMAHEMGHNLGMR	_AHEMGHNLGMR_;_AHEMGHNLGMR_;_AHEMGHNLGMR_;_AHEMGHNLGMR_;_AHEMGHNLGMR_;_GNVNDYEVVYPR_;_LVAVTMAHEMGHNLGMR_;_SGNVNDYEVVYPR_;_TLDSFGEWR_;_TLDSFGEWR_;_TLDSFGEWR_;_VAVTMAHEMGHNLGMR_;_VAVTMAHEMGHNLGMR_;_VAVTMAHEMGHNLGMR_;_VAVTMAHEMGHNLGMR_;_VAVTMAHEMGHNLGMR_	18;194;431;649;781;813	18;239;544;828;1005;1048	71;72;73;74;75;76;1794;3317;3318;4789;4790;5484;5485;5486;5630;5631;5632;5633;5634;5635;5636;5637	80;81;82;83;84;1999;3545;4955;5631;5632;5633;5634;5756;5757;5758;5759;5760	82;1999;3545;4955;5632;5758					-1
2	2	2	2	2	2	5.8	5.8	5.8	17.293	0	11.332	5150300000	4	1	2	2	2	2	2	2	154	154	5.8	5.8	5.8	2965300000	1881700000	303270000	sp|Q9YGN5|SLA_GLOBR	sp|Q9YGN5|SLA_GLOBR	116	CTL	sp|Q9YGN5|SLA_GLOBR Snaclec salmorin subunit A OS=Gloydius brevicaudus OX=259325 PE=1 SV=1	By MS/MS	By MS/MS	By MS/MS	True;True	MTWEDAER;MTWEDAER	_MTWEDAER_;_MTWEDAER_	478;479	602;603	3687;3688;3689;3690;3691;3692	3862;3863;3864;3865	3864;3865					-1
8	9	10	10	3	2	19.4	4.4	3.2	76.735	0	43.296	614830000	11	1	3	3	3	2	2	2	681	681	14.2	17.5	19.4	222360000	135030000	257440000	tr|A0A0B8RNS9|A0A0B8RNS9_BOIIR	tr|A0A0B8RNS9|A0A0B8RNS9_BOIIR	121	APase	tr|A0A0B8RNS9|A0A0B8RNS9_BOIIR Xaa-Pro aminopeptidase 2 OS=Boiga irregularis OX=92519 PE=3 SV=1	By MS/MS	By MS/MS	By MS/MS	True;False;False;False;True;True;False;False;False;False	AALFTDSR;GMFTSIEPGYYHDGEFGIR;GMFTSIEPGYYHDGEFGIR;GMFTSIEPGYYHDGEFGIR;GMFTSIEPGYYHDGEFGIR;GMFTSIEPGYYHDGEFGIR;GMFTSIEPGYYHDGEFGIR;KPTAILLSGLEETAWLF;KPTAILLSGLEETAWLF;KPTAILLSGLEETAWLF;LLEDDFSPVMLSK;LSAYIVPNTDAHLSEYVAER;LSAYIVPNTDAHLSEYVAER;LSAYIVPNTDAHLSEYVAER;LSAYIVPNTDAHLSEYVAER;LSAYIVPNTDAHLSEYVAERDK;LSAYIVPNTDAHLSEYVAERDK;LSAYIVPNTDAHLSEYVAERDK;LSAYIVPNTDAHLSEYVAERDK;LSAYIVPNTDAHLSEYVAERDK;LSA…	_AALFTDSR_;_GMFTSIEPGYYHDGEFGIR_;_GMFTSIEPGYYHDGEFGIR_;_GMFTSIEPGYYHDGEFGIR_;_GMFTSIEPGYYHDGEFGIR_;_GMFTSIEPGYYHDGEFGIR_;_GMFTSIEPGYYHDGEFGIR_;_KPTAILLSGLEETAWLF_;_KPTAILLSGLEETAWLF_;_KPTAILLSGLEETAWLF_;_LLEDDFSPVMLSK_;_LSAYIVPNTDAHLSEYVAER_;_LSAYIVPNTDAHLSEYVAER_;_LSAYIVPNTDAHLSEYVAER_;_LSAYIVPNTDAHLSEYVAER_;_LSAYIVPNTDAHLSEYVAERDK_;_LSAYIVPNTDAHLSEYVAERDK_;_LSAYIVPNTDAHLSEYVAERDK_;_LSAYIVPNTDAH…	0;190;341;390;418;419;591;774;831;868	0;234;434;493;526;527;757;996;997;1068;1109	0;1;2;1776;1777;1778;1779;1780;1781;2953;2954;2955;3161;3255;3256;3257;3258;3259;3260;3261;3262;3263;3264;3265;4367;4368;5454;5455;5456;5457;5458;5459;5460;5866;5867;5868;6014;6015;6016	0;1978;1979;1980;1981;1982;1983;3203;3204;3205;3394;3488;3489;3490;3491;3492;3493;3494;3495;3496;3497;4473;5605;5606;5607;5608;5609;5610;5994;5995;6116;6117;6118	0;1981;3204;3394;3490;3495;4473;5609;5995;6116	103		477		-1
9	10	8	11	1	1	18.3	2	2	64.087	0	17.956	0	0	1	1	1	1	1	1	1	553	553	17.2	16.6	13	0	0	0	tr|A0A0B8RQP5|A0A0B8RQP5_BOIIR	tr|A0A0B8RQP5|A0A0B8RQP5_BOIIR	122	PLB	tr|A0A0B8RQP5|A0A0B8RQP5_BOIIR Phospholipase B-like OS=Boiga irregularis OX=92519 PE=3 SV=1	By MS/MS	By MS/MS	By MS/MS	False;False;False;False;False;False;False;False;False;False;True	DLHYATVYWLEAEK;DLHYATVYWLEAEK;DLHYATVYWLEAEK;HQGLPESYNFDFVTMK;HQGLPESYNFDFVTMK;HQGLPESYNFDFVTMK;HQGLPESYNFDFVTMK;HQGLPESYNFDFVTMK;HQGLPESYNFDFVTMK;HQGLPESYNFDFVTMK;HQGLPESYNFDFVTMK;HQGLPESYNFDFVTMKPVL;HQGLPESYNFDFVTMKPVL;HQGLPESYNFDFVTMKPVL;HQGLPESYNFDFVTMKPVL;HQGLPESYNFDFVTMKPVL;HQGLPESYNFDFVTMKPVL;IANMMADSGK;IANMMADSGK;NAGYVIAQLDGLY;NAGYVIAQLDGLY;NAGYVIAQLDGLYMGNVEWAK;NAGYVIAQLDGLYMGNVEWAK;NAGY…	_DLHYATVYWLEAEK_;_DLHYATVYWLEAEK_;_DLHYATVYWLEAEK_;_HQGLPESYNFDFVTMK_;_HQGLPESYNFDFVTMK_;_HQGLPESYNFDFVTMK_;_HQGLPESYNFDFVTMK_;_HQGLPESYNFDFVTMK_;_HQGLPESYNFDFVTMK_;_HQ(Deamidation (NQ))GLPESYNFDFVTMK_;_HQ(Deamidation (NQ))GLPESYNFDFVTMK_;_HQGLPESYNFDFVTMKPVL_;_HQGLPESYNFDFVTMKPVL_;_HQGLPESYNFDFVTMKPVL_;_HQGLPESYNFDFVTMKPVL_;_HQGLPESYNFDFVTMKPVL_;_HQ(Deamidation (NQ))GLPESYNFDFVTMKPVL_;_IANMMADSG…	70;240;241;264;484;485;510;512;513;561;867	87;301;302;303;304;329;613;614;654;656;657;718;1108	292;293;294;295;296;2007;2008;2009;2010;2011;2012;2013;2014;2015;2016;2017;2018;2019;2020;2021;2022;2336;2337;2338;3788;3789;3790;3791;3792;3793;3794;3795;3796;3797;3798;3799;3800;3801;3802;3803;3804;3805;4015;4017;4018;4019;4020;4021;4229;6009;6010;6011;6012;6013	274;275;276;277;2203;2204;2205;2206;2207;2208;2209;2210;2211;2212;2213;2214;2215;2216;2217;2218;2219;2220;2221;2222;2557;2558;2559;3950;3951;3952;3953;3954;3955;3956;3957;3958;3959;3960;3961;3962;4182;4184;4185;4363;6110;6111;6112;6113;6114;6115	275;2209;2217;2558;3951;3956;4182;4184;4185;4363;6111	126;127		329;536		-1
9	10	5	11	2	1	12.7	4.5	3.2	69.509	0	22.996	1594200000	4	3	2	2	1	1	1	0	621	NaN	11	12.6	8.2	888510000	601150000	104490000	tr|A0A0F7Z792|A0A0F7Z792_CROAD;tr|A0A1W7RBB1|A0A1W7RBB1_CROAD;tr|J3RY90|J3RY90_CROAD	tr|A0A0F7Z792|A0A0F7Z792_CROAD;tr|A0A1W7RBB1|A0A1W7RBB1_CROAD;tr|J3RY90|J3RY90_CROAD	124	SVMP	tr|A0A0F7Z792|A0A0F7Z792_CROAD Metalloproteinase (Type III) 5 OS=Crotalus adamanteus OX=8729 PE=2 SV=1;tr|A0A1W7RBB1|A0A1W7RBB1_CROAD Cadam10_SVMPIII-7 OS=Crotalus adamanteus OX=8729 PE=3 SV=1 : tr|F8S111|F8S111_CROAD Metalloproteinase 10 (Fragment) OS=Cro	By MS/MS	By MS/MS	By MS/MS	True;False;False;False;False;False;False;True;False;False;False	ETVLLNRK;ETVLLNRK;GNVNDYEVVYPR;IYEIVNTMNEMFIPLNIR;IYEIVNTMNEMFIPLNIR;IYEIVNTMNEMFIPLNIR;IYEIVNTMNEMFIPLNIR;IYEIVNTMNEMFIPLNIR;IYEIVNTMNEMFIPLNIR;IYEIVNTMNEMFIPLNIR;IYEIVNTMNEMFIPLNIR;KYVEFVVVLDHGMYTK;RETVLLNR;SGNVNDYEVVYPR;TRIYEIVNTMNEMFIPLNIR;TRIYEIVNTMNEMFIPLNIR;VVVLDHGMYTK;VVVLDHGMYTK;YVEFVVVLDHGMYTK;YVEFVVVLDHGMYTK;YVEFVVVLDHGMYTK;YVEFVVVLDHGMYTK;YVEFVVVLDHGMYTK;YVEFVVVLDHGMYTK	_ETVLLNRK_;_ETVLLNRK_;_GNVNDYEVVYPR_;_IYEIVNTMNEMFIPLNIR_;_IYEIVNTMNEMFIPLNIR_;_IYEIVNTMNEMFIPLNIR_;_IYEIVNTMNEMFIPLNIR_;_IYEIVNTMNEMFIPLNIR_;_IYEIVNTMNEMFIPLNIR_;_IYEIVNTMNEMFIPLNIR_;_IYEIVNTMNEMFIPLNIR_;_KYVEFVVVLDHGMYTK_;_RETVLLNR_;_SGNVNDYEVVYPR_;_TRIYEIVNTMNEMFIPLNIR_;_TRIYEIVNTMNEMFIPLNIR_;_VVVLDHGMYTK_;_VVVLDHGMYTK_;_YVEFVVVLDHGMYTK_;_YVEFVVVLDHGMYTK_;_YVEFVVVLDHGMYTK_;_YVEFVVVLDHGMYTK_;_Y…	122;194;221;312;356;568;649;797;870;899;939	158;239;274;390;449;729;828;1027;1111;1146;1191	703;704;705;1794;1925;2599;2600;2601;2602;2603;2604;2605;2606;3001;4269;4270;4789;4790;5559;5560;5561;6019;6020;6021;6353;6354;6355;6544;6545;6546;6547;6548;6549;6550	740;741;1999;2132;2811;2812;2813;2814;2815;2816;2817;2818;2819;2820;2821;2822;2823;3237;4400;4955;5695;5696;6120;6121;6576;6755;6756;6757;6758;6759;6760;6761;6762;6763	740;1999;2132;2812;3237;4400;4955;5696;6121;6576;6757					-1;-1;-1
10	11	6	13	2	1	10.3	4.6	2.7	53.151	0	19.24	1624300000	10	10	2	2	2	1	1	1	478	NaN	10.3	10	7.1	510710000	364220000	749420000	tr|A0A0K8RYQ8|A0A0K8RYQ8_CROHD;tr|A0A194ARZ3|A0A194ARZ3_SISMB;tr|A0A194AQ42|A0A194AQ42_SISMB;tr|A0A194ATJ1|A0A194ATJ1_SISTE;tr|Q2QA03|Q2QA03_CRODD;tr|A0A194AQ18|A0A194AQ18_SISMB;tr|A0A0K8S030|A0A0K8S030_CROHD;tr|A0A0K8RZ08|A0A0K8RZ08_CROHD;tr|A0A0K8RYV2|A0A0K8RYV2_CROHD;sp|P34182|VM2AE_CROAT	tr|A0A0K8RYQ8|A0A0K8RYQ8_CROHD;tr|A0A194ARZ3|A0A194ARZ3_SISMB;tr|A0A194AQ42|A0A194AQ42_SISMB;tr|A0A194ATJ1|A0A194ATJ1_SISTE	125	SVMP	tr|A0A0K8RYQ8|A0A0K8RYQ8_CROHD Metalloproteinase (Type II) 3a OS=Crotalus horridus OX=35024 PE=3 SV=1 : sp|P22828|VM2I_SISTE Disintegrin tergeminin OS=Sistrurus tergeminus OX=8757 PE=1 SV=1;tr|A0A194ARZ3|A0A194ARZ3_SISMB Metalloproteinase type II 3a OS=Sis	By MS/MS	By MS/MS	By MS/MS	False;False;False;False;True;False;False;False;False;False;False;False;True	AHELGHNLGIR;AHELGHNLGIR;AHELGHNLGIR;AHELGHNLGIR;AHELGHNLGIR;GNVNDYEVVYPR;HELGHNLGIR;HELGHNLGIR;IMAHELGHNLGIR;IMAHELGHNLGIR;IMAHELGHNLGIR;IMAHELGHNLGIR;IMAHELGHNLGIR;SGNVNDYEVVYPR;SHDNAQLL;SHDNAQLL;SHDNAQLLT;SHDNAQLLT;SHDNAQLLTSTD;SHDNAQLLTSTD;SHDNAQLLTSTD;SHDNAQLLTSTD;SHDNAQLLTSTDFD;TLNSFGEWR;TLNSFGEWR;TLNSFGEWR	_AHELGHNLGIR_;_AHELGHNLGIR_;_AHELGHNLGIR_;_AHELGHNLGIR_;_AHELGHNLGIR_;_GNVNDYEVVYPR_;_HELGHNLGIR_;_HELGHNLGIR_;_IMAHELGHNLGIR_;_IMAHELGHNLGIR_;_IMAHELGHNLGIR_;_IMAHELGHNLGIR_;_IMAHELGHNLGIR_;_SGNVNDYEVVYPR_;_SHDNAQLL_;_SHDNAQ(Deamidation (NQ))LL_;_SHDNAQLLT_;_SHDNAQLLT_;_SHDNAQLLTSTD_;_SHDNAQLLTSTD_;_SHDNAQLLTSTD_;_SHDNAQ(Deamidation (NQ))LLTSTD_;_SHDNAQLLTSTDFD_;_TLNSFGEWR_;_TLNSFGEWR_;_TLNSFGEW…	17;111;194;226;285;649;654;655;669;670;671;672;790	17;144;239;283;359;828;834;835;836;853;854;855;856;857;1017	65;66;67;68;69;70;571;572;1794;1952;1953;1954;2474;2475;2476;2477;2478;2479;4789;4790;4803;4804;4805;4806;4807;4869;4870;4871;4872;4873;4874;4875;5524;5525;5526	75;76;77;78;79;580;1999;2160;2161;2688;2689;2690;2691;2692;4955;4965;4966;4967;4968;5041;5042;5043;5044;5045;5046;5047;5664;5665;5666;5667;5668	79;580;1999;2160;2691;4955;4966;4967;5041;5044;5046;5047;5668	117		283		-1;-1;-1;-1;-1;-1;-1;-1;-1;-1
8	6	7	10	1	1	21.3	3.9	3.9	28.041	0	7.2081	176790000	4	1	1	1	1	1	1	1	258	258	17.4	14.3	18.2	56526000	40945000	79320000	tr|A0A194ALW4|A0A194ALW4_AGKCO	tr|A0A194ALW4|A0A194ALW4_AGKCO	130	SVSP	tr|A0A194ALW4|A0A194ALW4_AGKCO Serine proteinase 2a OS=Agkistrodon contortrix contortrix OX=8713 PE=3 SV=1	By MS/MS	By MS/MS	By MS/MS	False;False;True;False;False;False;False;False;False;False	DECNINEHR;DKDIMLIR;INLLDHAVCR;INLLDHAVCR;INLLDHAVCR;INLLDHAVCR;IVGGDECNINEHR;IVGGDECNINEHR;IVGGDECNINEHR;IVGGDECNINEHR;LPSSPPSVGSVCR;LPSSPPSVGSVCR;LPSSPPSVGSVCR;LPSSPPSVGSVCR;LPSSPPSVGSVCR;PPSVGSVCR;PSSPPSVGSVCR;SLPSSPPSVGSVCR;SSPPSVGSVCR;VSNSEHIAPLSLPSSPPSVGSVCR;VSNSEHIAPLSLPSSPPSVGSVCR	_DECNINEHR_;_DKDIMLIR_;_INLLDHAVCR_;_INLLDHAVCR_;_INLLDHAVCR_;_INLLDHAVCR_;_IVGGDECNINEHR_;_IVGGDECNINEHR_;_IVGGDECNIN(Deamidation (NQ))EHR_;_IVGGDECN(Deamidation (NQ))INEHR_;_LPSSPPSVGSVCR_;_LPSSPPSVGSVCR_;_LPSSPPSVGSVCR_;_LPSSPPSVGSVCR_;_LPSSPPSVGSVCR_;_PPSVGSVCR_;_PSSPPSVGSVCR_;_SLPSSPPSVGSVCR_;_SSPPSVGSVCR_;_VSNSEHIAPLSLPSSPPSVGSVCR_;_VSNSEHIAPLSLPSSPPSVGSVCR_	54;67;296;309;410;545;549;685;720;853	67;84;372;386;387;514;697;702;872;924;1092	244;245;246;284;2527;2528;2529;2530;2531;2532;2575;2576;2577;2578;2579;3214;3215;3216;3217;3218;3219;4172;4182;4183;5094;5095;5096;5222;5935;5936	236;267;2761;2762;2763;2764;2791;2792;2793;2794;3439;3440;3441;3442;3443;3444;3445;3446;3447;3448;3449;4318;4325;5290;5387;6047;6048	236;267;2761;2792;3448;4318;4325;5290;5387;6047	52;53		32;34		-1
8	4	7	9	2	2	20.8	7.9	7.9	26.681	0	18.568	0	0	2	1	0	2	1	0	2	240	NaN	20.8	14.2	20.8	0	0	0	tr|A0A194APP6|A0A194APP6_9SAUR;tr|A0A194AMN4|A0A194AMN4_9SAUR	tr|A0A194APP6|A0A194APP6_9SAUR;tr|A0A194AMN4|A0A194AMN4_9SAUR	131	CRISP	tr|A0A194APP6|A0A194APP6_9SAUR Cysteine-rich secretory protein 1 OS=Agkistrodon piscivorus OX=8715 PE=3 SV=1;tr|A0A194AMN4|A0A194AMN4_9SAUR Cysteine-rich secretory protein 2 OS=Agkistrodon piscivorus OX=8715 PE=3 SV=1 : sp|Q7ZTA0|CRVP_AGKPI Cysteine-rich v	By MS/MS	By matching	By MS/MS	False;True;False;False;True;False;False;False;False	KMEWYPEAAANAER;KMEWYPEAAANAER;KPEIQNQIVDLHN;MEWYPEAAANAER;MEWYPEAAANAER;MEWYPEAAANAER;MEWYPEAAANAER;MEWYPEAAANAER;MEWYPEAAANAER;MEWYPEAAANAER;MEWYPEAAANAER;MEWYPEAAANAER;MEWYPEAAANAER;MEWYPEAAANAER;MEWYPEAAANAER;MEWYPEAAANAER;PTASNMLK;SPRKPEIQNQIVDLHNSLR;SVDFDSESPR;SVDFDSESPR;SVDFDSESPR;SVNPTASNMLK;SVNPTASNMLK;SVNPTASNMLK;SVNPTASNMLK;SVNPTASNMLK;SVNPTASNMLK;SVNPTASNMLK;SVNPTASNMLK;SVNPTASNMLK;SVN…	_KMEWYPEAAANAER_;_KMEWYPEAAANAER_;_KPEIQN(Deamidation (NQ))QIVDLHN_;_M(Oxidation (M))EWYPEAAANAER_;_M(Oxidation (M))EWYPEAAANAER_;_M(Oxidation (M))EWYPEAAANAER_;_MEWYPEAAANAER_;_MEWYPEAAANAER_;_MEWYPEAAANAER_;_MEWYPEAAANAER_;_MEWYPEAAANAER_;_MEWYPEAAANAER_;_MEWYPEAAANAER_;_MEWYPEAAAN(Deamidation (NQ))AER_;_MEWYPEAAAN(Deamidation (NQ))AER_;_MEWYPEAAAN(Deamidation (NQ))AER_;_PTASNMLK_;_SPRKPEIQN(De…	336;340;459;550;704;727;741;893;919	426;433;575;576;577;703;899;933;953;954;955;956;1138;1170	2902;2903;2952;3577;3578;3579;3580;3581;3582;3583;3584;3585;3586;3587;3588;3589;3590;3591;4184;4185;5165;5166;5246;5247;5248;5318;5319;5320;5321;5322;5323;5324;5325;5326;5327;5328;5329;5330;5331;5332;5333;5334;6328;6479;6480	3154;3155;3202;3759;3760;3761;3762;3763;3764;3765;3766;3767;3768;3769;3770;3771;3772;3773;3774;3775;3776;4326;4327;5344;5410;5411;5412;5413;5466;5467;5468;5469;5470;5471;5472;5473;5474;5475;5476;5477;5478;5479;5480;5481;6562;6696	3154;3202;3765;4327;5344;5411;5474;6562;6696	42;54	8	35;67	58	-1;-1
15	14	7	16	1	1	12.1	2.5	2.5	68.683	0	17.838	92004000	4	1	1	1	1	1	1	1	612	612	12.1	11.9	6.9	8697600	54760000	28547000	tr|A0A194APN1|A0A194APN1_9SAUR	tr|A0A194APN1|A0A194APN1_9SAUR	133	SVMP	tr|A0A194APN1|A0A194APN1_9SAUR Metalloproteinase type III 7 OS=Agkistrodon piscivorus OX=8715 PE=3 SV=1	By MS/MS	By MS/MS	By MS/MS	False;False;False;False;False;False;False;False;False;False;False;False;False;False;False;True	ASQSNLTPEQQAYLDAK;ASQSNLTPEQQAYLDAK;ASQSNLTPEQQAYLDAK;GNVNDYEVVYPR;GNYYGYCRK;LTPEQQAYLDAK;LTPEQQAYLDAK;NLTPEQQAYLDAK;NLTPEQQAYLDAK;QSNLTPEQQAYLDAK;SGNVNDYEVVYPR;SHDNAQLL;SHDNAQLL;SHDNAQLLT;SHDNAQLLT;SNLTPEQQAYLDAK;SNLTPEQQAYLDAK;SNLTPEQQAYLDAK;SNLTPEQQAYLDAK;SNLTPEQQAYLDAK;SNLTPEQQAYLDAK;SNLTPEQQAYLDAK;SNLTPEQQAYLDAKK;SQSNLTPEQQAYLDAK;SQSNLTPEQQAYLDAK;SQSNLTPEQQAYLDAK;SQSNLTPEQQAYLDAK;SQSNLTPEQQA…	_ASQSNLTPEQQAYLDAK_;_ASQSNLTPEQQAYLDAK_;_ASQSNLTPEQQAYLDAK_;_GNVNDYEVVYPR_;_GNYYGYCRK_;_LTPEQQAYLDAK_;_LTPEQQ(Deamidation (NQ))AYLDAK_;_NLTPEQQAYLDAK_;_NLTPEQQ(Deamidation (NQ))AYLDAK_;_Q(Deamidation (NQ))SNLTPEQQAYLDAK_;_SGNVNDYEVVYPR_;_SHDNAQLL_;_SHDNAQ(Deamidation (NQ))LL_;_SHDNAQLLT_;_SHDNAQLLT_;_SNLTPEQQAYLDAK_;_SNLTPEQQAYLDAK_;_SNLTPEQQAYLDAK_;_SNLTPEQQ(Deamidation (NQ))AYLDAK_;_SNLTPEQ(Dea…	41;194;195;196;430;505;563;649;654;655;694;695;710;870;899;907	53;239;240;241;542;543;646;647;720;828;834;835;836;884;885;886;887;907;908;909;1111;1146;1157	202;203;204;1794;1795;1796;1797;1798;3315;3316;3966;3967;3968;4233;4234;4235;4789;4790;4803;4804;4805;4806;4807;5128;5129;5130;5131;5132;5133;5134;5135;5182;5183;5184;5185;5186;5187;5188;5189;5190;6019;6020;6021;6353;6354;6355;6395;6396;6397;6398;6399;6400	208;209;210;1999;2000;2001;3543;3544;4116;4117;4365;4955;4965;4966;4967;4968;5316;5317;5318;5319;5320;5321;5322;5323;5324;5357;5358;5359;5360;5361;5362;6120;6121;6576;6626;6627;6628;6629	208;1999;2000;2001;3544;4117;4365;4955;4966;4967;5317;5324;5357;6121;6576;6627	75;76;78		184;191;192		-1
31	22	26	32	7	4	38	9.7	4.1	58.839	0	163.93	2004500000	13	3	7	6	4	4	4	2	518	NaN	38	31.1	33.6	1717600000	162010000	124890000	tr|A0A194APS7|A0A194APS7_SISTE;tr|A0A194ATK4|A0A194ATK4_SISTE;tr|A0A194ARU8|A0A194ARU8_SISTE	tr|A0A194APS7|A0A194APS7_SISTE;tr|A0A194ATK4|A0A194ATK4_SISTE;tr|A0A194ARU8|A0A194ARU8_SISTE	134	LAAO	tr|A0A194APS7|A0A194APS7_SISTE L-amino acid oxidase 1a OS=Sistrurus tergeminus OX=8757 PE=4 SV=1;tr|A0A194ATK4|A0A194ATK4_SISTE L-amino acid oxidase 1d OS=Sistrurus tergeminus OX=8757 PE=4 SV=1;tr|A0A194ARU8|A0A194ARU8_SISTE L-amino acid oxidase 1c OS=Sist	By MS/MS	By MS/MS	By MS/MS	False;True;False;False;False;False;False;False;False;False;True;False;False;False;True;True;False;False;False;True;False;False;False;False;True;True;False;False;False;False;False;False	ADDRNPLEECFRETDYEEFLEIAK;ADDRNPLEECFRETDYEEFLEIAK;ADDRNPLEECFRETDYEEFLEIAK;ADDRNPLEECFRETDYEEFLEIAK;ADDRNPLEECFRETDYEEFLEIAK;AGHEVTVLEASER;AGHEVTVLEASER;AGHEVTVLEASER;AGHEVTVLEASER;AGHEVTVLEASER;AGHEVTVLEASER;AGHEVTVLEASER;AGHEVTVLEASER;ANLGPMRLPEK;ANLGPMRLPEK;ANLGPMRLPEK;ANLGPMRLPEK;ANLGPMRLPEK;ANLGPMRLPEK;DIVINDLSLIHQLPK;EGNLSPGAVDMIGDLLNEDSGYY;EGNLSPGAVDMIGDLLNEDSGYY;EGNLSPGAVDMIGDLLNEDSGYY;EG…	_ADDRNPLEECFRETDYEEFLEIAK_;_ADDRNPLEECFRETDYEEFLEIAK_;_ADDRNPLEECFRETDYEEFLEIAK_;_ADDRNPLEECFRETDYEEFLEIAK_;_ADDRNPLEECFRETDYEEFLEIAK_;_AGHEVTVLEASER_;_AGHEVTVLEASER_;_AGHEVTVLEASER_;_AGHEVTVLEASER_;_AGHEVTVLEASER_;_AGHEVTVLEASER_;_AGHEVTVLEASER_;_AGHEVTVLEASER_;_ANLGPMRLPEK_;_ANLGPMRLPEK_;_ANLGPMRLPEK_;_ANLGPMRLPEK_;_ANLGPMRLPEK_;_ANLGPMRLPEK_;_DIVINDLSLIHQLPK_;_EGNLSPGAVDMIGDLLNEDSGYY_;_EGNLSPG…	6;9;28;65;102;103;104;121;183;197;227;281;282;385;489;490;501;569;570;622;630;653;724;725;806;807;891;892;894;895;896;897	6;9;36;82;133;134;135;136;157;227;242;284;354;355;488;619;620;621;622;640;730;731;799;808;833;930;931;1039;1040;1041;1042;1136;1137;1139;1140;1141;1142;1143	16;17;18;19;20;21;28;29;30;31;32;33;34;35;36;37;139;140;141;142;143;144;280;281;535;536;537;538;539;540;541;542;543;544;545;546;547;548;549;550;551;552;553;554;701;702;1756;1757;1758;1799;1800;1955;2460;2461;2462;2463;2464;2465;2466;2467;3148;3149;3817;3818;3819;3820;3821;3822;3823;3824;3825;3826;3827;3828;3829;3830;3831;3832;3833;3946;3947;3948;4271;4272;4273;4274;4275;4513;4514;4515;4735;4802;5…	22;23;24;25;26;31;32;33;34;35;36;37;38;39;40;41;138;139;140;141;142;143;144;145;146;147;265;548;549;550;551;552;553;554;555;556;557;558;559;560;561;562;563;564;565;734;735;736;737;738;739;1960;1961;1962;2002;2162;2676;2677;2678;2679;2680;2681;2682;2683;2684;3378;3379;3969;3970;3971;3972;3973;3974;3975;3976;3977;3978;3979;3980;3981;3982;4098;4401;4402;4587;4588;4915;4964;5402;5403;5404;5405;5406;5…	23;34;143;265;551;555;560;735;1961;2002;2162;2677;2683;3379;3970;3979;4098;4401;4402;4588;4915;4964;5403;5408;5730;5738;6558;6561;6563;6565;6568;6570	55;56		95;103		-1;-1;-1
1	2	2	2	2	2	13.7	13.7	13.7	16.816	0	12.188	191380000	14	31	1	2	2	1	2	2	146	NaN	8.2	13.7	13.7	54252000	100320000	36803000	tr|A0A194AQ61|A0A194AQ61_SISMB;tr|I2GAE4|I2GAE4_DEIAC;tr|T1E3D6|T1E3D6_CROHD;BJACESS03932_CTL|m.6599_Snaclec_anticoagulant_protein_subunit_B_OS=Deinagkistrodon_acutus_PE=1_SV=1;BJACESS03549_CTL|m.5929_Snaclec_anticoagulant_protein_subunit_B_OS=Deinagkistrodon_acutus_PE=1_SV=1;BJACESS03841_CTL|m.6442_Snaclec_anticoagulant_protein_subunit_B_OS=Deinagkistrodon_acutus_PE=1_SV=1;BJACESS03937_CTL|m.661…	tr|A0A194AQ61|A0A194AQ61_SISMB;tr|I2GAE4|I2GAE4_DEIAC;tr|T1E3D6|T1E3D6_CROHD;BJACESS03932_CTL|m.6599_Snaclec_anticoagulant_protein_subunit_B_OS=Deinagkistrodon_acutus_PE=1_SV=1;BJACESS03549_CTL|m.5929_Snaclec_anticoagulant_protein_subunit_B_OS=Deinagkistrodon_acutus_PE=1_SV=1;BJACESS03841_CTL|m.6442_Snaclec_anticoagulant_protein_subunit_B_OS=Deinagkistrodon_acutus_PE=1_SV=1;BJACESS03937_CTL|m.661…	137	CTL	tr|A0A194AQ61|A0A194AQ61_SISMB C-type lectin 9 OS=Sistrurus miliarius barbouri OX=8759 PE=4 SV=1;tr|I2GAE4|I2GAE4_DEIAC Anticogulant protein subunit beta (Fragment) OS=Deinagkistrodon acutus OX=36307 GN=ctlp-1 PE=2 SV=1;tr|T1E3D6|T1E3D6_CROHD C-type lectin	By MS/MS	By MS/MS	By MS/MS	True;True	DWAEESYCVYFK;DWAEESYCVYFK;DWAEESYCVYFK;DWAEESYCVYFK;DWAEESYCVYFK;DWAEESYCVYFK;DWAEESYCVYFK;DWAEESYCVYFK;NWANAENF	_DWAEESYCVYFK_;_DWAEESYCVYFK_;_DWAEESYCVYFK_;_DWAEESYCVYFK_;_DWAEESYCVYFK_;_DWAEESYCVYFK_;_DWAEESYCVYFK_;_DWAEESYCVYFK_;_NWAN(Deamidation (NQ))AENF_	89;530	118;677	464;465;466;467;468;469;470;471;472;4076;4077	487;488;489;490;491;492;493;494;495;496;497;498;499;500;4223	496;4223					-1;-1;-1;-1;-1;-1;-1;-1;-1;-1;-1;-1;-1;-1;-1;-1;-1;-1;-1;-1;-1;-1;-1;-1;-1;-1;-1;-1;-1;-1;-1
9	12	7	13	3	3	10.7	2.3	2.3	68.111	0	192.21	8984000	1	3	3	3	3	3	3	3	610	NaN	9.3	10.7	7	2586200	2656600	3741200	tr|A0A194ARR3|A0A194ARR3_SISTE;tr|A0A194ASW0|A0A194ASW0_SISMB;GW582837.1.p1	tr|A0A194ARR3|A0A194ARR3_SISTE;tr|A0A194ASW0|A0A194ASW0_SISMB	140	SVMP	tr|A0A194ARR3|A0A194ARR3_SISTE Metalloproteinase type III 3b OS=Sistrurus tergeminus OX=8757 PE=3 SV=1;tr|A0A194ASW0|A0A194ASW0_SISMB Metalloproteinase type III 1 OS=Sistrurus miliarius barbouri OX=8759 PE=3 SV=1	By MS/MS	By MS/MS	By MS/MS	False;False;False;False;False;True;False;False;True;False;True;False;False	AYIGSMCHPK;AYIGSMCHPK;GNVNDYEVVYPR;GNYYGYCRK;HDNAQLLTAIDFK;HDNAQLLTAIDFK;HDNAQLLTAIDFK;HDNAQLLTAIDFK;HDNAQLLTAIDFK;HDNAQLLTAIDFK;HDNAQLLTAIDFK;HDNAQLLTAIDFK;KHDNAQLLTAID;KHDNAQLLTAIDF;KHDNAQLLTAIDFK;KHDNAQLLTAIDFK;KHDNAQLLTAIDFK;KHDNAQLLTAIDFK;KHDNAQLLTAIDFK;KHDNAQLLTAIDFK;KHDNAQLLTAIDFK;KHDNAQLLTAIDFK;KHDNAQLLTAIDFK;KHDNAQLLTAIDFK;KHDNAQLLTAIDFK;KTDLLTRK;SGNVNDYEVVYPR;SQLVVTAEQQR	_AYIGSMCHPK_;_AYIGSMCHPK_;_GNVNDYEVVYPR_;_GNYYGYCRK_;_HDNAQLLTAIDFK_;_HDNAQLLTAIDFK_;_HDNAQLLTAIDFK_;_HDNAQLLTAIDFK_;_HDNAQLLTAIDFK_;_HDNAQLLTAIDFK_;_HDNAQ(Deamidation (NQ))LLTAIDFK_;_HDN(Deamidation (NQ))AQ(Deamidation (NQ))LLTAIDFK_;_KHDNAQ(Deamidation (NQ))LLTAID_;_KHDNAQLLTAIDF_;_KHDNAQLLTAIDFK_;_KHDNAQLLTAIDFK_;_KHDNAQLLTAIDFK_;_KHDNAQLLTAIDFK_;_KHDNAQ(Deamidation (NQ))LLTAIDFK_;_KHDNAQ(Deam…	47;194;195;196;221;222;326;327;328;344;487;649;709	60;239;240;241;274;275;276;277;409;410;411;412;413;414;437;617;828;906	219;220;221;1794;1795;1796;1797;1798;1925;1926;1927;1928;1929;1930;1931;1932;1933;1934;2843;2844;2845;2846;2847;2848;2849;2850;2851;2852;2853;2854;2855;2856;2857;2858;2859;2860;2861;2862;2963;2964;3813;3814;3815;4789;4790;5179;5180;5181	220;221;1999;2000;2001;2132;2133;2134;2135;2136;2137;2138;2139;2140;3091;3092;3093;3094;3095;3096;3097;3098;3099;3100;3101;3102;3103;3104;3105;3106;3107;3108;3209;3967;4955;5356	220;1999;2000;2001;2132;2135;3091;3093;3099;3209;3967;4955;5356	58;130		286;288		-1;-1;-1
17	15	14	20	13	2	50	46.9	8.8	28.624	0	133.82	5101600000	45	60	11	11	10	2	2	2	260	NaN	48.8	46.9	43.5	1826200000	1237500000	2037800000	tr|A0A1L8D5U9|A0A1L8D5U9_BOTAT;tr|A0A1L8D635|A0A1L8D635_BOTAT;AY251282.1.p1;BJACESS06856_SVSP|m.12003_Snake_venom_serine_protease_homolog_OS=Bothrops_jararacussu_PE=1_SV=1;BJAR454SVSP04_Snake_venom_serine_protease_homolog_OS=Bothrops_jararacussu_PE=1|Q7T229|VSPH_BOTJR;BJACESS08302_SVSP|m.14840_Snake_venom_serine_protease_homolog_OS=Bothrops_jararacussu_PE=1_SV=1;sp|O93421|VSPPE_GLOHA;sp|I4CHP3|VS…	tr|A0A1L8D5U9|A0A1L8D5U9_BOTAT;tr|A0A1L8D635|A0A1L8D635_BOTAT;AY251282.1.p1;BJACESS06856_SVSP|m.12003_Snake_venom_serine_protease_homolog_OS=Bothrops_jararacussu_PE=1_SV=1;BJAR454SVSP04_Snake_venom_serine_protease_homolog_OS=Bothrops_jararacussu_PE=1|Q7T229|VSPH_BOTJR;BJACESS08302_SVSP|m.14840_Snake_venom_serine_protease_homolog_OS=Bothrops_jararacussu_PE=1_SV=1;sp|O93421|VSPPE_GLOHA;sp|I4CHP3|VS…	144	SVSP	tr|A0A1L8D5U9|A0A1L8D5U9_BOTAT BATXSVSP10 OS=Bothrops atrox OX=8725 PE=2 SV=1;tr|A0A1L8D635|A0A1L8D635_BOTAT BATXSVSP9 OS=Bothrops atrox OX=8725 PE=2 SV=1;AY251282.1.p1 Uniprot: Snake venom serine protease homolog;TSANR: BATXSVSP10;PFAM: Trypsin : sp|Q7T	By MS/MS	By MS/MS	By MS/MS	False;False;True;True;True;True;True;False;False;False;True;True;True;True;False;True;False;True;True;True	DECNINEHR;DKDIMLIR;FHCGGTLINQEWVLTAANCDRK;FHCGGTLINQEWVLTAANCDRK;FHCGGTLINQEWVLTAANCDRK;FHCGGTLINQEWVLTAANCDRK;FHCGGTLINQEWVLTAANCDRK;FLVALYTSR;HGGLPATSR;IMGWGTISPTK;IMGWGTISPTK;IMGWGTISPTK;IMGWGTISPTK;IMGWGTISPTK;IMGWGTISPTK;LPSSPPSVGSVCR;LPSSPPSVGSVCR;LPSSPPSVGSVCR;LPSSPPSVGSVCR;LPSSPPSVGSVCR;PPSVGSVCR;PSSPPSVGSVCR;RFHCGGTLINQEWVLTAANCDRK;RPVNDSPHIAPL;RPVNDSPHIAPLSL;RPVNDSPHIAPLSL;RPVNDSPHIAPLS…	_DECNINEHR_;_DKDIMLIR_;_FHCGGTLINQEWVLTAANCDRK_;_FHCGGTLINQEWVLTAANCDRK_;_FHCGGTLINQEWVLTAANCDRK_;_FHCGGTLINQEWVLTAANCDRK_;_FHCGGTLINQEWVLTAANCDRK_;_FLVALYTSR_;_HGGLPATSR_;_IMGWGTISPTK_;_IMGWGTISPTK_;_IMGWGTISPTK_;_IMGWGTISPTK_;_IMGWGTISPTK_;_IM(Oxidation (M))GWGTISPTK_;_LPSSPPSVGSVCR_;_LPSSPPSVGSVCR_;_LPSSPPSVGSVCR_;_LPSSPPSVGSVCR_;_LPSSPPSVGSVCR_;_PPSVGSVCR_;_PSSPPSVGSVCR_;_RFHCGGTLINQEWVLTAANC…	54;67;139;147;231;271;290;410;545;549;574;593;594;595;685;699;720;777;840;855	67;84;176;184;290;336;365;366;514;697;702;736;759;760;761;872;893;924;1001;1078;1095	244;245;246;284;758;759;760;761;762;763;781;782;1964;1965;1966;2379;2380;2505;2506;2507;2508;2509;2510;2511;2512;3214;3215;3216;3217;3218;3219;4172;4182;4183;4293;4294;4295;4375;4376;4377;4378;4379;4380;4381;4382;4383;5094;5095;5096;5146;5147;5148;5222;5471;5472;5473;5474;5897;5956;5957;5958	236;267;782;783;784;785;786;803;804;805;2168;2599;2734;2735;2736;2737;2738;2739;2740;2741;2742;2743;2744;2745;2746;2747;2748;2749;3439;3440;3441;3442;3443;3444;3445;3446;3447;3448;3449;4318;4325;4421;4477;4478;4479;4480;4481;4482;4483;5290;5331;5332;5387;5616;5617;5618;5619;5620;5621;6021;6064;6065;6066	236;267;785;803;2168;2599;2735;3448;4318;4325;4421;4477;4478;4483;5290;5331;5387;5617;6021;6066					-1;-1;-1;-1;-1;-1;-1;-1;-1;-1;-1;-1;-1;-1;-1;-1;-1;-1;-1;-1;-1;-1;-1;-1;-1;-1;-1;-1;-1;-1;-1;-1;-1;-1;-1;-1;-1;-1;-1;-1;-1;-1;-1;-1;-1;-1;-1;-1;-1;-1;-1;-1;-1;-1;-1;-1;-1;-1;-1;-1
8	7	5	8	1	1	9.4	1.5	1.5	67.909	0	9.7389	681760000	4	1	1	1	1	1	1	1	604	604	9.4	7.9	7.8	0	249000000	432750000	tr|A0A1L8D5X7|A0A1L8D5X7_BOTAT	tr|A0A1L8D5X7|A0A1L8D5X7_BOTAT	148	SVMP	tr|A0A1L8D5X7|A0A1L8D5X7_BOTAT BATXSVMPIII16 OS=Bothrops atrox OX=8725 PE=2 SV=1	By MS/MS	By MS/MS	By MS/MS	False;False;True;False;False;False;False;False	ETVLLNRK;ETVLLNRK;LVVTPEQQR;NNGNLDELR;NNGNLDELR;NNGNLDELR;RETVLLNR;SHDNAQLL;SHDNAQLL;SHDNAQLLT;SHDNAQLLT;YVELVIVADYR;YVELVIVADYR;YVELVIVADYR;YVELVIVADYR;YVELVIVADYR;YVELVIVADYR;YVELVIVADYR;YVELVIVADYR;YVELVIVADYR;YVELVIVADYR;YVELVIVADYR;YVELVIVADYR;YVELVIVADYR;YVELVIVADYR;YVELVIVADYR;YVELVIVADYR;YVELVIVADYR;YVELVIVADYR;YVELVIVADYR;YVELVIVADYR;YVELVIVADYR;YVELVIVADYR;YVELVIVADYR;YVELVIVADYR;YVELVI…	_ETVLLNRK_;_ETVLLNRK_;_LVVTPEQQR_;_NNGNLDELR_;_NNGNLDELR_;_NNGNLDELR_;_RETVLLNR_;_SHDNAQLL_;_SHDNAQ(Deamidation (NQ))LL_;_SHDNAQLLT_;_SHDNAQLLT_;_YVELVIVADYR_;_YVELVIVADYR_;_YVELVIVADYR_;_YVELVIVADYR_;_YVELVIVADYR_;_YVELVIVADYR_;_YVELVIVADYR_;_YVELVIVADYR_;_YVELVIVADYR_;_YVELVIVADYR_;_YVELVIVADYR_;_YVELVIVADYR_;_YVELVIVADYR_;_YVELVIVADYR_;_YVELVIVADYR_;_YVELVIVADYR_;_YVELVIVADYR_;_YVELVIVADYR_;_Y…	122;442;509;568;654;655;899;942	158;557;653;729;834;835;836;1146;1195	703;704;705;3516;3517;4012;4013;4014;4269;4270;4803;4804;4805;4806;4807;6353;6354;6355;6718;6719;6720;6721;6722;6723;6724;6725;6726;6727;6728;6729;6730;6731;6732;6733;6734;6735;6736;6737;6738;6739;6740;6741;6742;6743;6744;6745;6746;6747;6748;6749;6750;6751;6752;6753;6754;6755;6756;6757;6758;6759;6760;6761;6762;6763;6764;6765;6766;6767;6768;6769;6770;6771;6772;6773;6774;6775;6776;6777;6778;6779;67…	740;741;3716;4178;4179;4180;4181;4400;4965;4966;4967;4968;6576;6911;6912;6913;6914;6915;6916;6917;6918;6919;6920;6921;6922;6923;6924;6925;6926;6927;6928;6929;6930;6931;6932;6933;6934;6935;6936;6937;6938;6939;6940;6941;6942;6943;6944;6945;6946;6947;6948;6949;6950;6951;6952;6953;6954;6955;6956;6957;6958;6959;6960;6961;6962;6963;6964;6965;6966;6967;6968;6969;6970;6971;6972;6973;6974;6975;6976;6977;6…	740;3716;4178;4400;4966;4967;6576;7045					-1
3	2	5	5	2	2	8.1	1.7	1.7	68.099	0	11.854	72307000	3	1	1	1	2	1	1	2	605	605	4.6	3.1	8.1	22887000	21249000	28170000	tr|A0A1L8D5Y6|A0A1L8D5Y6_BOTAT	tr|A0A1L8D5Y6|A0A1L8D5Y6_BOTAT	150	SVMP	tr|A0A1L8D5Y6|A0A1L8D5Y6_BOTAT BATXSVMPIII5 OS=Bothrops atrox OX=8725 PE=2 SV=1	By matching	By MS/MS	By MS/MS	True;False;False;False;True	KYTHNLIDLR;LVVTPEQQR;THDNAQLLTGINLNGDTVGY;YTHNLIDLR;YTHNLIDLR	_KYTHNLIDLR_;_LVVTPEQQR_;_THDNAQLLTGINLNGDTVGY_;_YTHNLIDLR_;_YTHNLIDLR_	353;442;771;899;933	446;557;993;1146;1185	2996;3516;3517;5450;6353;6354;6355;6520;6521;6522	3233;3716;5601;6576;6736;6737	3233;3716;5601;6576;6737					-1
6	7	6	7	2	1	24.8	8.1	3.5	28.379	0	13.751	47636000	2	1	2	2	2	1	1	1	258	258	24.8	24.8	24.8	0	40151000	7484300	tr|A0A1L8D610|A0A1L8D610_BOTAT	tr|A0A1L8D610|A0A1L8D610_BOTAT	152	SVSP	tr|A0A1L8D610|A0A1L8D610_BOTAT BATXSVSP11 OS=Bothrops atrox OX=8725 PE=2 SV=1	By MS/MS	By MS/MS	By MS/MS	False;False;True;False;True;False;False	AAYPWWPATTR;AAYPWWPATTR;AAYPWWPATTR;ETYPNVPR;ETYPNVPR;GDSGGPLICNGK;GDSGGPLICNGK;NLQIQLGVHSK;NLQIQLGVHSK;NLQIQLGVHSK;NLQIQLGVHSK;NLQIQLGVHSK;NLQIQLGVHSK;NLQIQLGVHSK;NLQIQLGVHSK;NLQIQLGVHSK;RLQPGFYTK;RLQPGFYTK;RLQPGFYTK;RLQPGFYTK;VVGGRPCNINEHR;YPWWPATTR	_AAYPWWPATTR_;_AAYPWWPATTR_;_AAYPWWPATTR_;_ETYPNVPR_;_ETYPNVPR_;_GDSGGPLICNGK_;_GDSGGPLICNGK_;_NLQIQLGVHSK_;_NLQIQLGVHSK_;_NLQIQLGVHSK_;_NLQIQLGVHSK_;_NLQIQ(Deamidation (NQ))LGVHSK_;_NLQ(Deamidation (NQ))IQLGVHSK_;_NLQ(Deamidation (NQ))IQLGVHSK_;_NLQ(Deamidation (NQ))IQ(Deamidation (NQ))LGVHSK_;_NLQ(Deamidation (NQ))IQ(Deamidation (NQ))LGVHSK_;_RLQPGFYTK_;_RLQPGFYTK_;_RLQPGFYTK_;_RLQ(Deamidation …	5;125;164;504;588;862;925	5;161;206;643;644;645;753;754;1102;1103;1176	13;14;15;713;714;715;850;851;852;3955;3956;3957;3958;3959;3960;3961;3962;3963;3964;3965;4357;4358;4359;4360;4361;4362;5986;5987;5988;5989;5990;5991;5992;5993;6493	13;14;15;16;17;18;19;20;21;746;747;748;749;858;859;4105;4106;4107;4108;4109;4110;4111;4112;4113;4114;4115;4465;4466;4467;4468;6098;6099;6100;6714;6715	14;746;858;4107;4466;6098;6714	108;131		74;230		-1
12	9	9	12	12	1	33.5	33.5	11.6	17.463	0	255.47	5309000000	543	7	12	9	9	1	1	1	155	NaN	33.5	33.5	32.9	1770100000	2062100000	1476900000	tr|A0A1L8D6E0|A0A1L8D6E0_BOTAT;tr|A0A1L8D6C7|A0A1L8D6C7_BOTAT;tr|A0A1L8D627|A0A1L8D627_BOTAT;tr|A0A1L8D613|A0A1L8D613_BOTAT;tr|A0A1L8D6A6|A0A1L8D6A6_BOTAT;tr|A0A1L8D687|A0A1L8D687_BOTAT;tr|A0A1L8D618|A0A1L8D618_BOTAT	tr|A0A1L8D6E0|A0A1L8D6E0_BOTAT;tr|A0A1L8D6C7|A0A1L8D6C7_BOTAT;tr|A0A1L8D627|A0A1L8D627_BOTAT;tr|A0A1L8D613|A0A1L8D613_BOTAT;tr|A0A1L8D6A6|A0A1L8D6A6_BOTAT;tr|A0A1L8D687|A0A1L8D687_BOTAT;tr|A0A1L8D618|A0A1L8D618_BOTAT	153	CTL	tr|A0A1L8D6E0|A0A1L8D6E0_BOTAT BATXCTL48 OS=Bothrops atrox OX=8725 PE=2 SV=1;tr|A0A1L8D6C7|A0A1L8D6C7_BOTAT BATXCTL54 OS=Bothrops atrox OX=8725 PE=2 SV=1;tr|A0A1L8D627|A0A1L8D627_BOTAT BATXCTL47 OS=Bothrops atrox OX=8725 PE=2 SV=1;tr|A0A1L8D613|A0A1L8D613_	By MS/MS	By MS/MS	By MS/MS	True;True;True;True;True;True;True;True;True;True;True;True	DGSSVSYENVVGR;GGHLVSFQSDGETDFVVK;GGHLVSFQSDGETDFVVK;GGHLVSFQSDGETDFVVK;GGHLVSFQSDGETDFVVK;GGHLVSFQSDGETDFVVK;GGHLVSFQSDGETDFVVK;GGHLVSFQSDGETDFVVK;GGHLVSFQSDGETDFVVK;GGHLVSFQSDGETDFVVK;GGHLVSFQSDGETDFVVK;GGHLVSFQSDGETDFVVK;GGHLVSFQSDGETDFVVK;GGHLVSFQSDGETDFVVK;GGHLVSFQSDGETDFVVK;GGHLVSFQSDGETDFVVK;GGHLVSFQSDGETDFVVK;GGHLVSFQSDGETDFVVK;GGHLVSFQSDGETDFVVK;GGHLVSFQSDGETDFVVK;GGHLVSFQSDGETDFVVK;GGHLV…	_DGSSVSYENVVGR_;_GGHLVSFQSDGETDFVVK_;_GGHLVSFQSDGETDFVVK_;_GGHLVSFQSDGETDFVVK_;_GGHLVSFQSDGETDFVVK_;_GGHLVSFQSDGETDFVVK_;_GGHLVSFQSDGETDFVVK_;_GGHLVSFQSDGETDFVVK_;_GGHLVSFQSDGETDFVVK_;_GGHLVSFQSDGETDFVVK_;_GGHLVSFQSDGETDFVVK_;_GGHLVSFQSDGETDFVVK_;_GGHLVSFQSDGETDFVVK_;_GGHLVSFQSDGETDFVVK_;_GGHLVSFQSDGETDFVVK_;_GGHLVSFQSDGETDFVVK_;_GGHLVSFQSDGETDFVVK_;_GGHLVSFQSDGETDFVVK_;_GGHLVSFQSDGETDFVVK_;_GGHL…	61;167;168;169;204;348;438;439;636;637;721;882	77;209;210;211;252;441;551;552;553;554;814;815;925;926;1127	268;859;860;861;862;863;864;865;866;867;868;869;870;871;872;873;874;875;876;877;878;879;880;881;882;883;884;885;886;887;888;889;890;891;892;893;894;895;896;897;898;899;900;901;902;903;904;905;906;907;908;909;910;911;912;913;914;915;916;917;918;919;920;921;922;923;924;925;926;927;928;929;930;931;932;933;934;935;936;937;938;939;940;941;942;943;944;945;946;947;948;949;950;951;952;953;954;955;956;957…	255;865;866;867;868;869;870;871;872;873;874;875;876;877;878;879;880;881;882;883;884;885;886;887;888;889;890;891;892;893;894;895;896;897;898;899;900;901;902;903;904;905;906;907;908;909;910;911;912;913;914;915;916;917;918;919;920;921;922;923;924;925;926;927;928;929;930;931;932;933;934;935;936;937;938;939;940;941;942;943;944;945;946;947;948;949;950;951;952;953;954;955;956;957;958;959;960;961;962;963…	255;865;866;1180;2018;3220;3636;3644;4930;4932;5388;6230	34;132		83;116		-1;-1;-1;-1;-1;-1;-1
7	6	6	8	1	1	21.4	3.5	3.5	28.653	0	6.8055	3700200000	5	3	1	1	1	1	1	1	257	NaN	21	18.3	18.3	1861600000	1221500000	617060000	tr|A0A1L8D620|A0A1L8D620_BOTAT;GW580032.1.p1;GW579789.1.p1	tr|A0A1L8D620|A0A1L8D620_BOTAT	154	SVSP	tr|A0A1L8D620|A0A1L8D620_BOTAT BATXSVSP1 OS=Bothrops atrox OX=8725 PE=2 SV=1	By MS/MS	By MS/MS	By MS/MS	False;False;False;False;False;False;True;False	DEEIRYPMEK;DEEIRYPMEK;DKDIMLIR;EEIRYPMEK;FLAFLYPGR;FLAFLYPGR;FLAFLYPGR;FLAFLYPGR;FLAFLYPGRF;GQFQGIVPWR;GQFQGIVPWR;GQFQGIVPWR;GQFQGIVPWR;LHEPALYTK;LHEPALYTK;LHEPALYTK;NGLPVTSR	_DEEIRYPMEK_;_DEEIRYPMEK_;_DKDIMLIR_;_EEIRYPMEK_;_FLAFLYPGR_;_FLAFLYPGR_;_FLAFLYPGR_;_FLAFLYPGR_;_FLAFLYPGRF_;_GQFQGIVPWR_;_GQFQGIVPWR_;_GQFQGIVPWR_;_GQFQ(Deamidation (NQ))GIVPWR_;_LHEPALYTK_;_LHEPALYTK_;_LHEPALYTK_;_NGLPVTSR_	55;67;100;143;144;199;387;496	68;84;131;180;181;245;246;490;633	247;248;249;284;531;770;771;772;773;774;775;776;777;1803;1804;1805;1806;1807;3152;3153;3154;3922;3923;3924	237;238;267;546;792;793;794;795;796;797;798;799;2005;2006;2007;2008;3381;3382;3383;3384;3385;4077	237;267;546;793;799;2006;3384;4077					-1;-1;-1
8	9	7	9	3	3	16.7	4.3	4.3	28.196	0	17.868	9404100000	16	1	2	3	2	2	3	2	258	258	16.7	16.7	13.6	2076600000	3102000000	4225600000	tr|A0A1L8D626|A0A1L8D626_BOTAT	tr|A0A1L8D626|A0A1L8D626_BOTAT	155	SVSP	tr|A0A1L8D626|A0A1L8D626_BOTAT BATXSVSP19 OS=Bothrops atrox OX=8725 PE=2 SV=1	By MS/MS	By MS/MS	By MS/MS	False;False;False;True;True;False;True;False;False	DECNINEHR;DKDIMLIK;FQMQLGVHSK;FQMQLGVHSK;FQMQLGVHSK;IMGWGLISPTK;IMGWGLISPTK;IMGWGLISPTK;IMGWGLISPTK;IMGWGLISPTK;IMGWGLISPTK;IVGGDECNINEHR;IVGGDECNINEHR;IVGGDECNINEHR;IVGGDECNINEHR;MGWGLISPTK;NFQMQLGVHSK;NFQMQLGVHSK;NFQMQLGVHSK;NFQMQLGVHSK;NFQMQLGVHSK;NFQMQLGVHSK;NFQMQLGVHSK;NFQMQLGVHSK;NFQMQLGVHSK;NFQMQLGVHSK;NFQMQLGVHSK;NFQMQLGVHSK;NFQMQLGVHSK;NFQMQLGVHSK;NFQMQLGVHSK;NFQMQLGVHSK;NFQMQLGVHSK;NFQM…	_DECNINEHR_;_DKDIMLIK_;_FQMQLGVHSK_;_FQMQLGVHSK_;_FQMQLGVHSK_;_IMGWGLISPTK_;_IMGWGLISPTK_;_IMGWGLISPTK_;_IMGWGLISPTK_;_IMGWGLISPTK_;_IMGWGLISPTK_;_IVGGDECNINEHR_;_IVGGDECNINEHR_;_IVGGDECNIN(Deamidation (NQ))EHR_;_IVGGDECN(Deamidation (NQ))INEHR_;_MGWGLISPTK_;_NFQMQ(Deamidation (NQ))LGVHSK_;_NFQ(Deamidation (NQ))MQLGVHSK_;_NFQ(Deamidation (NQ))MQLGVHSK_;_NFQ(Deamidation (NQ))MQLGVHSK_;_NFQ(Deamida…	54;66;150;211;287;309;464;493;494	67;83;188;259;361;386;387;585;626;627;628;629;630	244;245;246;282;283;795;796;797;1844;1845;1846;2483;2484;2485;2486;2487;2488;2575;2576;2577;2578;2579;3633;3843;3844;3845;3846;3847;3848;3849;3850;3851;3852;3853;3854;3855;3856;3857;3858;3859;3860;3861;3862;3863;3864;3865;3866;3867;3868;3869;3870;3871;3872;3873;3874;3875;3876;3877;3878;3879;3880;3881;3882;3883;3884;3885;3886;3887;3888;3889;3890;3891;3892;3893;3894;3895;3896;3897;3898;3899;3900;39…	236;266;812;813;814;2041;2697;2698;2699;2700;2701;2702;2703;2704;2705;2706;2707;2708;2709;2710;2791;2792;2793;2794;3816;3991;3992;3993;3994;3995;3996;3997;3998;3999;4000;4001;4002;4003;4004;4005;4006;4007;4008;4009;4010;4011;4012;4013;4014;4015;4016;4017;4018;4019;4020;4021;4022;4023;4024;4025;4026;4027;4028;4029;4030;4031;4032;4033;4034;4035;4036;4037;4038;4039;4040;4041;4042;4043;4044;4045;4046…	236;266;813;2041;2700;2792;3816;3991;4074	27;52;53;101;102	5	32;34;70;72;74	73	-1
5	3	4	5	1	1	17.4	11.6	11.6	17.34	0	16.518	514680000	51	4	1	1	1	1	1	1	155	NaN	17.4	17.4	17.4	174070000	186660000	153960000	tr|A0A1L8D697|A0A1L8D697_BOTAT;tr|A0A1L8D638|A0A1L8D638_BOTAT;GFWW01068820.1.p1;tr|A0A1L8D634|A0A1L8D634_BOTAT	tr|A0A1L8D697|A0A1L8D697_BOTAT;tr|A0A1L8D638|A0A1L8D638_BOTAT;GFWW01068820.1.p1	157	CTL	tr|A0A1L8D697|A0A1L8D697_BOTAT BATXCTL33 OS=Bothrops atrox OX=8725 PE=2 SV=1;tr|A0A1L8D638|A0A1L8D638_BOTAT BATXCTL32 OS=Bothrops atrox OX=8725 PE=2 SV=1;GFWW01068820.1.p1 Uniprot: Snaclec bothrojaracin subunit alpha;TSANR: BATXCTL32;PFAM: Lectin C-type	By MS/MS	By MS/MS	By MS/MS	False;False;False;False;True	DLYVWIGLR;DLYVWIGLR;DLYVWIGLR;DLYVWIGLR;GGHLVSIESQ;GGHLVSIESQ;GGHLVSIESQ;GGHLVSIESQE;GGHLVSIESQEE;GGHLVSIESQEE;GGHLVSIESQEEAAFVAE;GGHLVSIESQEEAAFVAE;GGHLVSIESQEEAAFVAE;GGHLVSIESQEEAAFVAE;GGHLVSIESQEEAAFVAE;GGHLVSIESQEEAAFVAE;GGHLVSIESQEEAAFVAE;GGHLVSIESQEEAAFVAE;GGHLVSIESQEEAAFVAE;GGHLVSIESQEEAAFVAE;GGHLVSIESQEEAAFVAE;GGHLVSIESQEEAAFVAE;GGHLVSIESQEEAAFVAE;GGHLVSIESQEEAAFVAE;GGHLVSIESQEEAAFVAE;GGH…	_DLYVWIGLR_;_DLYVWIGLR_;_DLYVWIGLR_;_DLYVWIGLR_;_GGHLVSIESQ_;_GGHLVSIESQ_;_GGHLVSIESQ_;_GGHLVSIESQE_;_GGHLVSIESQEE_;_GGHLVSIESQ(Deamidation (NQ))EE_;_GGHLVSIESQEEAAFVAE_;_GGHLVSIESQEEAAFVAE_;_GGHLVSIESQEEAAFVAE_;_GGHLVSIESQEEAAFVAE_;_GGHLVSIESQEEAAFVAE_;_GGHLVSIESQEEAAFVAE_;_GGHLVSIESQEEAAFVAE_;_GGHLVSIESQEEAAFVAE_;_GGHLVSIESQEEAAFVAE_;_GGHLVSIESQEEAAFVAE_;_GGHLVSIESQEEAAFVAE_;_GGHLVSIESQEEAAFVAE…	75;171;172;173;174	98;213;214;215;216;217	381;382;383;384;385;386;387;388;389;390;1425;1426;1427;1428;1429;1430;1431;1432;1433;1434;1435;1436;1437;1438;1439;1440;1441;1442;1443;1444;1445;1446;1447;1448;1449;1450;1451;1452;1453;1454;1455;1456;1457;1458;1459;1460;1461;1462;1463;1464;1465;1466;1467;1468;1469;1470;1471;1472;1473;1474;1475;1476;1477;1478	374;375;376;377;378;379;380;381;382;383;384;385;386;387;388;389;390;391;392;393;1603;1604;1605;1606;1607;1608;1609;1610;1611;1612;1613;1614;1615;1616;1617;1618;1619;1620;1621;1622;1623;1624;1625;1626;1627;1628;1629;1630;1631;1632;1633;1634;1635;1636;1637;1638;1639;1640;1641;1642;1643;1644;1645;1646;1647;1648;1649;1650;1651;1652;1653;1654;1655;1656;1657;1658;1659;1660;1661;1662;1663	380;1603;1606;1608;1636	109		68		-1;-1;-1;-1
10	9	8	11	3	1	47.4	16.4	7.9	17.048	0	25.113	156870000	4	17	3	2	0	1	1	0	152	NaN	47.4	44.7	30.9	124730000	32142000	0	tr|A0A1L8D650|A0A1L8D650_BOTAT;tr|A0A1L8D6F9|A0A1L8D6F9_BOTAT;BJACESS02983_CTL|m.4869_Snaclec_coagulation_factor_IX/factor_X-binding_protein_subunit_A_OS=Trimeresurus_stejnegeri_PE=2_SV=1;BJACESS01427_CTL|m.2210_Snaclec_anticoagulant_protein_subunit_A_OS=Deinagkistrodon_acutus_PE=1_SV=1;BJACESS01445_CTL|m.2243_Snaclec_coagulation_factor_IX/factor_X-binding_protein_subunit_A_OS=Trimeresurus_stejne…	tr|A0A1L8D650|A0A1L8D650_BOTAT;tr|A0A1L8D6F9|A0A1L8D6F9_BOTAT;BJACESS02983_CTL|m.4869_Snaclec_coagulation_factor_IX/factor_X-binding_protein_subunit_A_OS=Trimeresurus_stejnegeri_PE=2_SV=1	160	CTL	tr|A0A1L8D650|A0A1L8D650_BOTAT BATXCTL27 OS=Bothrops atrox OX=8725 PE=2 SV=1;tr|A0A1L8D6F9|A0A1L8D6F9_BOTAT BATXCTL28 OS=Bothrops atrox OX=8725 PE=2 SV=1;BJACESS02983_CTL|m.4869_Snaclec_coagulation_factor_IX/factor_X-binding_protein_subunit_A_OS=Trimeresur	By MS/MS	By MS/MS	By matching	False;False;False;True;True;False;True;False;False;False;False	DCPSDWSSHEGHCYK;DCPSDWSSHEGHCYK;DCPSDWSSHEGHCYK;DCPSDWSSHEGHCYK;DCPSDWSSHEGHCYK;DCPSDWSSHEGHCYK;ENWIEAELK;ENWIEAELK;HFIKWMNWADAER;HFIKWMNWADAER;LEEDSGFR;SVSYENWIEAELK;SVSYENWIEAELK;TCIGLEEDSGFRK;TCIGLEEDSGFRK;WMNWADAER;WMNWADAER;WMNWADAER;WMNWADAER;WMNWADAER;WMNWADAER;WMNWADAER;WMNWADAER;WMNWADAER;WMNWADAERF;WMNWADAERF;WSDGSSVSYENWIEAELK;WSDGSSVSYENWIEAELK;WSDGSSVSYENWIEAELK;WSDGSSVSYENWIEAELK;WS…	_DCPSDWSSHEGHCYK_;_DCPSDWSSHEGHCYK_;_DCPSDWSSHEGHCYK_;_DCPSDWSSHEGHCYK_;_DCPSDWSSHEGHCYK_;_DCPSDWSSHEGHCYK_;_ENWIEAELK_;_ENWIEAELK_;_HFIKWM(Oxidation (M))NWADAER_;_HFIKWMNWADAER_;_LEEDSGFR_;_SVSYENWIEAELK_;_SVSYENWIEAELK_;_TCIGLEEDSGFRK_;_TCIGLEEDSGFRK_;_WM(Oxidation (M))NWADAER_;_WM(Oxidation (M))NWADAER_;_WM(Oxidation (M))NWADAER_;_WM(Oxidation (M))NWADAER_;_WMNWADAER_;_WMNWADAER_;_WMNWADAER_;_…	52;120;228;250;374;746;754;875;876;883;886	65;156;285;286;314;477;963;971;1117;1118;1119;1120;1128;1131	233;234;235;236;237;238;239;240;241;695;696;697;698;699;700;1956;1957;1958;2205;2206;3116;5359;5360;5377;5378;5379;5380;6043;6044;6045;6046;6047;6048;6049;6050;6051;6052;6053;6054;6055;6056;6057;6058;6059;6060;6150;6151;6152;6153;6154;6155;6156;6157;6158;6159;6160;6161;6162;6163;6164;6165;6166;6167;6168;6169;6170;6171;6172;6173;6174;6175;6176;6177;6178;6179;6180;6181;6182;6183;6184;6185;6186;6187…	228;229;230;231;232;233;731;732;733;2163;2164;2451;3357;5536;5537;5549;5550;6138;6139;6140;6141;6142;6143;6144;6145;6146;6147;6148;6149;6150;6151;6152;6153;6154;6155;6156;6157;6158;6159;6270;6271;6272;6273;6274;6275;6276;6277;6278;6279;6280;6281;6282;6283;6284;6285;6286;6287;6288;6289;6290;6291;6292;6293;6294;6295;6296;6297;6298;6299;6300;6301;6302;6303;6304;6305;6306;6307;6308;6309;6310;6311;631…	230;732;2164;2451;3357;5537;5550;6155;6158;6366;6537	44	9	45	44	-1;-1;-1;-1;-1;-1;-1;-1;-1;-1;-1;-1;-1;-1;-1;-1;-1
7	11	10	11	11	4	39.7	39.7	22.6	17.121	0	148.87	9163100000	430	6	7	11	10	2	4	3	146	NaN	31.5	39.7	31.5	2524200000	3699000000	2940000000	tr|A0A1L8D654|A0A1L8D654_BOTAT;tr|A0A1L8D648|A0A1L8D648_BOTAT;sp|P81508|SLA_CROHD;tr|T1E3E0|T1E3E0_CROHD;tr|A0A194AT01|A0A194AT01_SISMB;tr|A0A194ASN9|A0A194ASN9_SISTE	tr|A0A1L8D654|A0A1L8D654_BOTAT	161	CTL	tr|A0A1L8D654|A0A1L8D654_BOTAT BATXCTL20 OS=Bothrops atrox OX=8725 PE=2 SV=1	By MS/MS	By MS/MS	By MS/MS	True;True;True;True;True;True;True;True;True;True;True	FVMTLTFPILK;FVMTLTFPILK;HSHLVSFH;HSHLVSFHSSEE;HSHLVSFHSSEE;HSHLVSFHSSEE;HSHLVSFHSSEEVDFVMTLTFPILK;HSHLVSFHSSEEVDFVMTLTFPILK;HSHLVSFHSSEEVDFVMTLTFPILK;HSHLVSFHSSEEVDFVMTLTFPILK;HSHLVSFHSSEEVDFVMTLTFPILK;HSHLVSFHSSEEVDFVMTLTFPILK;HSHLVSFHSSEEVDFVMTLTFPILK;HSHLVSFHSSEEVDFVMTLTFPILK;HSHLVSFHSSEEVDFVMTLTFPILK;HSHLVSFHSSEEVDFVMTLTFPILK;HSHLVSFHSSEEVDFVMTLTFPILK;HSHLVSFHSSEEVDFVMTLTFPILK;HSHLVSFHSSEEVDF…	_FVMTLTFPILK_;_FVMTLTFPILK_;_HSHLVSFH_;_HSHLVSFHSSEE_;_HSHLVSFHSSEE_;_HSHLVSFHSSEE_;_HSHLVSFHSSEEVDFVM(Oxidation (M))TLTFPILK_;_HSHLVSFHSSEEVDFVM(Oxidation (M))TLTFPILK_;_HSHLVSFHSSEEVDFVM(Oxidation (M))TLTFPILK_;_HSHLVSFHSSEEVDFVM(Oxidation (M))TLTFPILK_;_HSHLVSFHSSEEVDFVM(Oxidation (M))TLTFPILK_;_HSHLVSFHSSEEVDFVM(Oxidation (M))TLTFPILK_;_HSHLVSFHSSEEVDFVM(Oxidation (M))TLTFPILK_;_HSHLVSFHSSEEV…	156;247;248;249;251;476;521;556;677;722;839	194;310;311;312;313;315;599;600;665;709;863;927;928;1077	811;812;2038;2039;2040;2041;2042;2043;2044;2045;2046;2047;2048;2049;2050;2051;2052;2053;2054;2055;2056;2057;2058;2059;2060;2061;2062;2063;2064;2065;2066;2067;2068;2069;2070;2071;2072;2073;2074;2075;2076;2077;2078;2079;2080;2081;2082;2083;2084;2085;2086;2087;2088;2089;2090;2091;2092;2093;2094;2095;2096;2097;2098;2099;2100;2101;2102;2103;2104;2105;2106;2107;2108;2109;2110;2111;2112;2113;2114;2115;2…	829;830;2234;2235;2236;2237;2238;2239;2240;2241;2242;2243;2244;2245;2246;2247;2248;2249;2250;2251;2252;2253;2254;2255;2256;2257;2258;2259;2260;2261;2262;2263;2264;2265;2266;2267;2268;2269;2270;2271;2272;2273;2274;2275;2276;2277;2278;2279;2280;2281;2282;2283;2284;2285;2286;2287;2288;2289;2290;2291;2292;2293;2294;2295;2296;2297;2298;2299;2300;2301;2302;2303;2304;2305;2306;2307;2308;2309;2310;2311;2…	829;2234;2238;2379;2452;3857;4198;4339;5217;5396;6019	133	7	128	75	-1;-1;-1;-1;-1;-1
7	9	8	10	10	9	41.3	41.3	30.7	17.074	0	103.45	3427900000	18	47	7	9	8	7	8	7	150	NaN	28	41.3	38.7	1622400000	760180000	1045300000	tr|A0A1L8D6G5|A0A1L8D6G5_BOTAT;tr|A0A1L8D661|A0A1L8D661_BOTAT;tr|A0A1L8D640|A0A1L8D640_BOTAT;tr|A0A1L8D6E3|A0A1L8D6E3_BOTAT;tr|A0A1L8D670|A0A1L8D670_BOTAT;tr|A0A1L8D657|A0A1L8D657_BOTAT;BJACESS05843_CTL|m.9909_Snaclec_botrocetin_subunit_beta_OS=Bothrops_jararaca_PE=1_SV=2;GFWW01021476.1.p1;tr|A0A1L8D6H8|A0A1L8D6H8_BOTAT;tr|A0A1L8D6B2|A0A1L8D6B2_BOTAT;tr|A0A1L8D643|A0A1L8D643_BOTAT;tr|A0A1L8D659|A…	tr|A0A1L8D6G5|A0A1L8D6G5_BOTAT;tr|A0A1L8D661|A0A1L8D661_BOTAT;tr|A0A1L8D640|A0A1L8D640_BOTAT;tr|A0A1L8D6E3|A0A1L8D6E3_BOTAT;tr|A0A1L8D670|A0A1L8D670_BOTAT;tr|A0A1L8D657|A0A1L8D657_BOTAT;BJACESS05843_CTL|m.9909_Snaclec_botrocetin_subunit_beta_OS=Bothrops_jararaca_PE=1_SV=2;GFWW01021476.1.p1;tr|A0A1L8D6H8|A0A1L8D6H8_BOTAT	163	CTL	tr|A0A1L8D6G5|A0A1L8D6G5_BOTAT BATXCTL14 OS=Bothrops atrox OX=8725 PE=2 SV=1;tr|A0A1L8D661|A0A1L8D661_BOTAT BATXCTL12 OS=Bothrops atrox OX=8725 PE=2 SV=1;tr|A0A1L8D640|A0A1L8D640_BOTAT BATXCTL15 OS=Bothrops atrox OX=8725 PE=2 SV=1;tr|A0A1L8D6E3|A0A1L8D6E3_	By MS/MS	By MS/MS	By MS/MS	True;True;True;True;True;True;True;True;True;True	DNYQFVVTEYECVASK;DNYQFVVTEYECVASK;FCTQQQTGGHLVSFQSR;FCTQQQTGGHLVSFQSR;FCTQQQTGGHLVSFQSR;FCTQQQTGGHLVSFQSR;GHLVSFQSR;GHLVSFQSR;HLVSFQSR;HLVSFQSR;MNWEDAEK;MNWEDAEK;MNWEDAEK;SDGTDLSYK;SFEWSDGTDLSYK;SLTSPILR;SLTSPILR;SLTSPILR;TGGHLVSFQSR;TQQQTGGHLVSFQSR;TQQQTGGHLVSFQSR	_DNYQFVVTEYECVASK_;_DNYQFVVTEYECVASK_;_FCTQQQTGGHLVSFQSR_;_FCTQQQTGGHLVSFQSR_;_FCTQQQTGGHLVSFQSR_;_FCTQQQTGGHLVSFQSR_;_GHLVSFQ(Deamidation (NQ))SR_;_GHLVSFQSR_;_HLVSFQSR_;_HLVSFQ(Deamidation (NQ))SR_;_MNWEDAEK_;_MNWEDAEK_;_MN(Deamidation (NQ))WEDAEK_;_SDGTDLSYK_;_SFEWSDGTDLSYK_;_SLTSPILR_;_SLTSPILR_;_SLTSPILR_;_TGGHLVSFQSR_;_TQQQTGGHLVSFQSR_;_TQQQTGGHLVSFQSR_	76;132;182;235;473;638;646;687;765;795	99;169;225;226;295;296;594;595;816;825;874;984;1024	391;392;736;737;738;739;740;1752;1753;1754;1755;1993;1994;1995;1996;3664;3665;3666;3667;3668;4753;4754;4755;4784;5099;5100;5101;5424;5546;5547	394;395;396;768;769;770;771;1958;1959;2194;2195;2196;3843;3844;3845;3846;4933;4952;5292;5293;5294;5295;5296;5297;5583;5685;5686	394;769;1959;2196;3843;4933;4952;5293;5583;5685					-1;-1;-1;-1;-1;-1;-1;-1;-1;-1;-1;-1;-1;-1;-1;-1;-1;-1;-1;-1;-1;-1;-1;-1;-1;-1;-1;-1;-1;-1;-1;-1;-1;-1;-1;-1;-1;-1;-1;-1;-1;-1;-1;-1;-1;-1;-1
24	22	21	28	8	7	39.6	18.3	11.2	26.836	0	81.982	950850000	15	4	7	7	7	6	6	6	240	NaN	34.2	39.2	39.2	458840000	191190000	300830000	tr|A0A2H4N3D5|A0A2H4N3D5_BOTMO;tr|A0A1L8D673|A0A1L8D673_BOTAT;tr|F2Q6F4|F2Q6F4_TRIGS;tr|F2Q6E4|F2Q6E4_BOTSC	tr|A0A2H4N3D5|A0A2H4N3D5_BOTMO;tr|A0A1L8D673|A0A1L8D673_BOTAT	164	CRISP	tr|A0A2H4N3D5|A0A2H4N3D5_BOTMO Cysteine-rich Venom Protein Moojin (Fragment) OS=Bothrops moojeni OX=98334 PE=2 SV=1;tr|A0A1L8D673|A0A1L8D673_BOTAT BATXCRISP1 OS=Bothrops atrox OX=8725 PE=2 SV=1	By MS/MS	By MS/MS	By MS/MS	True;False;False;False;False;False;True;False;False;True;False;True;True;False;False;False;False;True;False;False;False;False;False;True;False;True;False;False	CGENIYMSPIPLK;CGENIYMSPIPLK;CGENIYMSPIPLK;DFDSESPRKPEIQNEIVDLHNSLR;DFDSESPRKPEIQNEIVDLHNSLRK;DFDSESPRKPEIQNEIVDLHNSLRK;DFDSESPRKPEIQNEIVDLHNSLRK;DFDSESPRKPEIQNEIVDLHNSLRK;DFDSESPRKPEIQNEIVDLHNSLRK;DFDSESPRKPEIQNEIVDLHNSLRK;DSESPRKPEIQNEIVDLHNSLR;DSESPRKPEIQNEIVDLHNSLRK;DSESPRKPEIQNEIVDLHNSLRK;DSESPRKPEIQNEIVDLHNSLRK;DSESPRKPEIQNEIVDLHNSLRK;DSESPRKPEIQNEIVDLHNSLRK;DSESPRKPEIQNEIVDLHNSLRK;DSESPRKPE…	_CGENIYMSPIPLK_;_CGENIYMSPIPLK_;_CGENIYMSPIPLK_;_DFDSESPRKPEIQNEIVDLHNSLR_;_DFDSESPRKPEIQNEIVDLHNSLRK_;_DFDSESPRKPEIQNEIVDLHNSLRK_;_DFDSESPRKPEIQNEIVDLHNSLRK_;_DFDSESPRKPEIQNEIVDLHNSLRK_;_DFDSESPRKPEIQNEIVDLHNSLRK_;_DFDSESPRKPEIQ(Deamidation (NQ))NEIVDLHNSLRK_;_DSESPRKPEIQNEIVDLHNSLR_;_DSESPRKPEIQNEIVDLHNSLRK_;_DSESPRKPEIQNEIVDLHNSLRK_;_DSESPRKPEIQNEIVDLHNSLRK_;_DSESPRKPEIQNEIVDLHNSLRK_;_DSESPRKP…	51;56;57;84;85;107;116;134;135;165;299;316;320;336;339;459;491;500;550;644;703;727;741;750;817;887;893;919	64;69;70;71;112;113;114;139;150;171;172;207;375;396;401;426;430;431;432;575;576;577;623;639;703;822;823;897;898;933;953;954;955;956;967;1052;1132;1138;1170	230;231;232;250;251;252;253;254;255;256;257;442;443;444;445;446;447;448;449;450;451;452;453;454;558;673;674;675;743;744;745;746;747;853;854;855;2540;2541;2542;2784;2785;2786;2800;2902;2903;2912;2913;2914;2915;2916;2917;2918;2919;2920;2921;2922;2923;2924;2925;2926;2927;2928;2929;2930;2931;2932;2933;2934;2935;2936;2937;2938;2939;2940;2941;2942;2943;2944;2945;2946;2947;2948;2949;2950;2951;3577;3578;…	225;226;227;239;240;241;242;243;244;245;246;469;470;471;472;473;474;475;476;477;478;479;569;718;774;775;860;861;862;2768;3041;3054;3154;3155;3161;3162;3163;3164;3165;3166;3167;3168;3169;3170;3171;3172;3173;3174;3175;3176;3177;3178;3179;3180;3181;3182;3183;3184;3185;3186;3187;3188;3189;3190;3191;3192;3193;3194;3195;3196;3197;3198;3199;3200;3201;3759;3760;3761;3762;3763;3764;3765;3766;3767;3768;376…	226;239;241;469;475;569;718;774;775;861;2768;3041;3054;3154;3198;3765;3984;4097;4327;4943;5341;5411;5474;5541;5771;6539;6562;6696	23;24;42;97	8	34;35;42;67	58	-1;-1;-1;-1
7	9	8	10	3	1	11.2	4	1.5	68.031	0	36.688	270810000	7	4	3	3	3	1	1	1	606	NaN	7.9	11.2	11.2	73731000	111230000	85857000	tr|A0A1L8D691|A0A1L8D691_BOTAT;JZ880098.1.p1;BJACESS04382_SVMP|m.7325_Zinc_metalloproteinase-disintegrin-like_HF3_OS=Bothrops_jararaca_PE=1_SV=3;BJACESS04339_SVMP|m.7261_Zinc_metalloproteinase-disintegrin-like_HF3_OS=Bothrops_jararaca_PE=1_SV=3	tr|A0A1L8D691|A0A1L8D691_BOTAT;JZ880098.1.p1;BJACESS04382_SVMP|m.7325_Zinc_metalloproteinase-disintegrin-like_HF3_OS=Bothrops_jararaca_PE=1_SV=3	165	SVMP	tr|A0A1L8D691|A0A1L8D691_BOTAT BATXSVMPIII14 OS=Bothrops atrox OX=8725 PE=2 SV=1;JZ880098.1.p1 Uniprot: Zinc metalloproteinase-disintegrin-like HF3;TSANR: BATXSVMPIII14;PFAM: Reprolysin (M12B) family zinc metalloprotease PFAM: Disintegrin PFAM: Metallo-p	By MS/MS	By MS/MS	By MS/MS	False;True;True;False;False;False;False;False;False;True	HNPQCILNEPLR;HNPQCILNEPLR;HNPQCILNEPLR;PDYGMVDNGTK;PDYGMVDNGTK;PDYGMVDNGTK;SHDNAQLL;SHDNAQLL;SHDNAQLLT;SHDNAQLLT;SHDNAQLLTAID;SHDNAQLLTAIDLD;SHDNAQLLTAIDLD;SHDNAQLLTAIDLDGPTIGIAH;SHDNAQLLTAIDLDGPTIGIAH;YSEDPDYGMVDNGTK;YSEDPDYGMVDNGTK;YSEDPDYGMVDNGTK	_HNPQCILNEPLR_;_HNPQCILNEPLR_;_HNPQCILNEPLR_;_PDYGMVDNGTK_;_PDYGMVDNGTK_;_PDYGMVDNGTK_;_SHDNAQLL_;_SHDNAQ(Deamidation (NQ))LL_;_SHDNAQLLT_;_SHDNAQLLT_;_SHDNAQLLTAID_;_SHDNAQLLTAIDLD_;_SHDNAQLLTAIDLD_;_SHDNAQLLTAIDLDGPTIGIAH_;_SHDNAQLLTAIDLDGPTIGIAH_;_YSEDPDYGMVDNGTK_;_YSEDPDYGMVDNGTK_;_YSEDPDYGMVDNGTK_	236;300;536;654;655;656;660;661;899;930	297;376;685;834;835;836;837;842;843;1146;1182	1997;1998;1999;2000;2543;2544;2545;4096;4097;4098;4803;4804;4805;4806;4807;4808;4836;4837;4838;4839;4840;6353;6354;6355;6511;6512;6513	2197;2198;2199;2769;4238;4239;4240;4965;4966;4967;4968;4969;5008;5009;5010;5011;5012;6576;6728;6729;6730;6731	2197;2769;4240;4966;4967;4969;5009;5011;6576;6729					-1;-1;-1;-1
9	6	6	9	4	2	26	9.3	9.3	28.326	0	88.137	42839000	3	12	4	2	2	2	2	1	258	NaN	26	22.9	22.9	32458000	1538000	8842600	tr|A0A1W7RB66|A0A1W7RB66_CROAD;tr|A0A2I7YS43|A0A2I7YS43_CROCT;sp|Q71QJ1|VSP09_TRIST;sp|Q71QI8|VSP10_TRIST;tr|B0VXU3|B0VXU3_SISCA;tr|A0A2I7YS76|A0A2I7YS76_CROLE;tr|A0A2I7YS60|A0A2I7YS60_9SAUR;tr|A0A2I7YS58|A0A2I7YS58_CROLE;tr|A0A2I7YS29|A0A2I7YS29_CROCT;tr|A0A2I7YS18|A0A2I7YS18_CROAT;tr|A0A194ATE7|A0A194ATE7_SISTE;GFWW01055319.1.p1	tr|A0A1W7RB66|A0A1W7RB66_CROAD;tr|A0A2I7YS43|A0A2I7YS43_CROCT;sp|Q71QJ1|VSP09_TRIST;sp|Q71QI8|VSP10_TRIST	167	SVSP	tr|A0A1W7RB66|A0A1W7RB66_CROAD Cadam10_SVSP-12 OS=Crotalus adamanteus OX=8729 PE=3 SV=1;tr|A0A2I7YS43|A0A2I7YS43_CROCT Serine endopeptidase OS=Crotalus cerastes OX=8746 PE=2 SV=1;sp|Q71QJ1|VSP09_TRIST Snake venom serine protease KN9 OS=Trimeresurus stejneg	By MS/MS	By MS/MS	By MS/MS	False;False;False;True;True;True;False;True;False	DECNINEHR;DKDIMLIR;IMGWGTISPTK;IMGWGTISPTK;IMGWGTISPTK;IMGWGTISPTK;IMGWGTISPTK;IMGWGTISPTK;SEHIAPLSLPSSSPSVGSVCR;SLPSSSPSVGSVCR;SPSVGSVCR;TLCAGILEGGK;TLCAGILEGGK;TLCAGILEGGK;TLCAGILEGGK;VSNSEHIAPLSLPSSSPSVGSVCR;VSNSEHIAPLSLPSSSPSVGSVCR;VSNSEHIAPLSLPSSSPSVGSVCR;VSNSEHIAPLSLPSSSPSVGSVCR;VSNSEHIAPLSLPSSSPSVGSVCR;VSNSEHIAPLSLPSSSPSVGSVCR;VSNSEHIAPLSLPSSSPSVGSVCR;VSNSEHIAPLSLPSSSPSVGSVCR;VSNSEHIAPLSLP…	_DECNINEHR_;_DKDIMLIR_;_IMGWGTISPTK_;_IMGWGTISPTK_;_IMGWGTISPTK_;_IMGWGTISPTK_;_IMGWGTISPTK_;_IM(Oxidation (M))GWGTISPTK_;_SEHIAPLSLPSSSPSVGSVCR_;_SLPSSSPSVGSVCR_;_SPSVGSVCR_;_TLCAGILEGGK_;_TLCAGILEGGK_;_TLCAGILEGGK_;_TLCAGILEGGK_;_VSNSEHIAPLSLPSSSPSVGSVCR_;_VSNSEHIAPLSLPSSSPSVGSVCR_;_VSNSEHIAPLSLPSSSPSVGSVCR_;_VSNSEHIAPLSLPSSSPSVGSVCR_;_VSNSEHIAPLSLPSSSPSVGSVCR_;_VSNSEHIAPLSLPSSSPSVGSVCR_;_VSNSE…	54;67;290;642;686;705;777;854;861	67;84;365;366;820;873;900;1001;1093;1094;1101	244;245;246;284;2505;2506;2507;2508;2509;2510;2511;2512;4764;4765;5097;5098;5167;5471;5472;5473;5474;5937;5938;5939;5940;5941;5942;5943;5944;5945;5946;5947;5948;5949;5950;5951;5952;5953;5954;5955;5981;5982;5983;5984;5985	236;267;2734;2735;2736;2737;2738;2739;2740;2741;2742;2743;2744;2745;2746;2747;2748;2749;4938;5291;5345;5616;5617;5618;5619;5620;5621;6049;6050;6051;6052;6053;6054;6055;6056;6057;6058;6059;6060;6061;6062;6063;6095;6096;6097	236;267;2735;4938;5291;5345;5617;6051;6097	59		122		-1;-1;-1;-1;-1;-1;-1;-1;-1;-1;-1;-1
2	2	2	2	2	2	1.2	1.2	1.2	216.58	0	11.09	545050000	3	4	2	2	2	2	2	2	1941	NaN	1.2	1.2	1.2	83567000	178270000	283220000	tr|A0A2D4P7P9|A0A2D4P7P9_MICSU;tr|A0A2D4KMP3|A0A2D4KMP3_9SAUR;tr|A0A2D4LNE6|A0A2D4LNE6_9SAUR;tr|A0A2D4P7M3|A0A2D4P7M3_MICSU	tr|A0A2D4P7P9|A0A2D4P7P9_MICSU;tr|A0A2D4KMP3|A0A2D4KMP3_9SAUR;tr|A0A2D4LNE6|A0A2D4LNE6_9SAUR;tr|A0A2D4P7M3|A0A2D4P7M3_MICSU	176	Unknown	tr|A0A2D4P7P9|A0A2D4P7P9_MICSU Uncharacterized protein OS=Micrurus surinamensis OX=129470 PE=4 SV=1;tr|A0A2D4KMP3|A0A2D4KMP3_9SAUR Uncharacterized protein (Fragment) OS=Micrurus paraensis OX=1970185 PE=4 SV=1 : tr|A0A2D4KMQ8|A0A2D4KMQ8_9SAUR Uncharacterize	By MS/MS	By matching	By MS/MS	True;True	ENLVANVNK;LPSSTSSNCIPSVP;LPSSTSSNCIPSVP	_ENLVANVNK_;_LPSSTSSNCIPSVP_;_LPSSTSSNCIPSVP_	117;411	151;515	676;677;678;3220;3221;3222;3223	719;3450;3451	719;3451					-1;-1;-1;-1
15	17	16	20	20	7	34.7	34.7	15.9	63.874	0	312.65	3591400000	49	38	15	17	16	6	6	6	553	NaN	30.9	31.1	30	1483000000	1001600000	1106900000	tr|A0A2H4N395|A0A2H4N395_BOTMO;AB848155.1.p1;tr|A0A1W7RB94|A0A1W7RB94_CROAD;tr|A0A077L7E7|A0A077L7E7_PROEL;sp|F8S101|PLB_CROAD;tr|A0A1W7RER1|A0A1W7RER1_AGKCO;tr|T1DLW3|T1DLW3_CROHD;IAAC01074995.1.p1;AB848284.1.p1;BJACESS02417|m.3810_Phospholipase_B_OS=Crotalus_adamanteus_PE=1_SV=1;tr|A0A098LWY9|A0A098LWY9_PANGU;BJACESS16374|m.29001_Phospholipase_B_OS=Crotalus_adamanteus_PE=1_SV=1;JZ880147.1.p1;GW…	tr|A0A2H4N395|A0A2H4N395_BOTMO;AB848155.1.p1;tr|A0A1W7RB94|A0A1W7RB94_CROAD;tr|A0A077L7E7|A0A077L7E7_PROEL;sp|F8S101|PLB_CROAD;tr|A0A1W7RER1|A0A1W7RER1_AGKCO;tr|T1DLW3|T1DLW3_CROHD;IAAC01074995.1.p1;AB848284.1.p1;BJACESS02417|m.3810_Phospholipase_B_OS=Crotalus_adamanteus_PE=1_SV=1;tr|A0A098LWY9|A0A098LWY9_PANGU;BJACESS16374|m.29001_Phospholipase_B_OS=Crotalus_adamanteus_PE=1_SV=1	177	PLB	tr|A0A2H4N395|A0A2H4N395_BOTMO Phospholipase B-like (Fragment) OS=Bothrops moojeni OX=98334 PE=2 SV=1 : MG132007.1.p1 Uniprot: Phospholipase B;TSANR: Cadam10_PLB-1;PFAM: Phospholipase B;AB848155.1.p1 Uniprot: Phospholipase B;TSANR: Phospholipase B;PFAM	By MS/MS	By MS/MS	By MS/MS	True;True;True;True;True;True;True;True;True;True;True;True;True;True;True;True;True;True;True;True	AGYGNQPISNEILMY;AGYGNQPISNEILMY;FTAYAISGPTVEK;FTAYAISGPTVEK;HGLEFSYEMAPR;HGLEFSYEMAPR;HGLEFSYEMAPR;HGLEFSYEMAPR;HGLEFSYEMAPR;HGLEFSYEMAPR;HGLEFSYEMAPR;HGLEFSYEMAPR;HGLEFSYEMAPR;HQGLPESYNFDFVTMK;HQGLPESYNFDFVTMK;HQGLPESYNFDFVTMK;HQGLPESYNFDFVTMK;HQGLPESYNFDFVTMK;HQGLPESYNFDFVTMK;HQGLPESYNFDFVTMK;HQGLPESYNFDFVTMK;HQGLPESYNFDFVTMKPVL;HQGLPESYNFDFVTMKPVL;HQGLPESYNFDFVTMKPVL;HQGLPESYNFDFVTMKPVL;HQGLPE…	_AGYGNQPISNEILMY_;_AGYGNQPISNEILMY_;_FTAYAISGPTVEK_;_FTAYAISGPTVEK_;_HGLEFSYEMAPR_;_HGLEFSYEMAPR_;_HGLEFSYEMAPR_;_HGLEFSYEMAPR_;_HGLEFSYEMAPR_;_HGLEFSYEMAPR_;_HGLEFSYEMAPR_;_HGLEFSYEMAPR_;_HGLEFSYEMAPR_;_HQGLPESYNFDFVTMK_;_HQGLPESYNFDFVTMK_;_HQGLPESYNFDFVTMK_;_HQGLPESYNFDFVTMK_;_HQGLPESYNFDFVTMK_;_HQGLPESYNFDFVTMK_;_HQ(Deamidation (NQ))GLPESYNFDFVTMK_;_HQ(Deamidation (NQ))GLPESYNFDFVTMK_;_HQGLPES…	15;154;232;240;241;264;346;484;485;497;510;512;513;561;681;808;832;833;866;915	15;192;291;301;302;303;304;329;439;613;614;634;635;654;656;657;718;867;868;1043;1069;1070;1107;1166	60;61;805;806;807;1967;1968;1969;1970;1971;1972;1973;1974;1975;1976;1977;1978;2007;2008;2009;2010;2011;2012;2013;2014;2015;2016;2017;2018;2019;2020;2021;2022;2336;2337;2338;2968;2969;2970;2971;2972;2973;3788;3789;3790;3791;3792;3793;3794;3795;3796;3797;3798;3799;3800;3801;3802;3803;3804;3805;3925;3926;3927;3928;3929;3930;3931;3932;4015;4017;4018;4019;4020;4021;4229;5079;5080;5081;5082;5083;5084;5…	70;71;821;822;823;2169;2170;2171;2172;2173;2174;2175;2176;2177;2178;2179;2180;2181;2203;2204;2205;2206;2207;2208;2209;2210;2211;2212;2213;2214;2215;2216;2217;2218;2219;2220;2221;2222;2557;2558;2559;3211;3212;3213;3214;3215;3216;3950;3951;3952;3953;3954;3955;3956;3957;3958;3959;3960;3961;3962;4078;4079;4080;4081;4082;4083;4084;4182;4184;4185;4363;5282;5283;5284;5285;5741;5742;5996;5997;5998;6109;6…	70;821;2170;2209;2217;2558;3212;3951;3956;4079;4182;4184;4185;4363;5282;5742;5996;5997;6109;6681	126		536		-1;-1;-1;-1;-1;-1;-1;-1;-1;-1;-1;-1;-1;-1;-1;-1;-1;-1;-1;-1;-1;-1;-1;-1;-1;-1;-1;-1;-1;-1;-1;-1;-1;-1;-1;-1;-1;-1
2	2	2	2	1	1	5.7	3.1	3.1	46.499	0	9.3143	0	0	2	1	1	1	1	1	1	424	NaN	5.7	5.7	5.7	0	0	0	tr|E9JGC3|E9JGC3_ECHPL;tr|E9JGC2|E9JGC2_ECHPL	tr|E9JGC3|E9JGC3_ECHPL;tr|E9JGC2|E9JGC2_ECHPL	182	SVMP	tr|E9JGC3|E9JGC3_ECHPL Metalloproteinase (Fragment) OS=Echis pyramidum leakeyi OX=38415 PE=2 SV=1;tr|E9JGC2|E9JGC2_ECHPL Metalloproteinase (Fragment) OS=Echis pyramidum leakeyi OX=38415 PE=2 SV=1	By MS/MS	By MS/MS	By MS/MS	False;True	AHEMGHNLGMR;AHEMGHNLGMR;AHEMGHNLGMR;AHEMGHNLGMR;AHEMGHNLGMR;IYQIVNILNQIYR;IYQIVNILNQIYR;IYQIVNILNQIYR;IYQIVNILNQIYR;IYQIVNILNQIYR;IYQIVNILNQIYR;IYQIVNILNQIYR;IYQIVNILNQIYR;IYQIVNILNQIYR;IYQIVNILNQIYR	_AHEMGHNLGMR_;_AHEMGHNLGMR_;_AHEMGHNLGMR_;_AHEMGHNLGMR_;_AHEMGHNLGMR_;_IYQ(Deamidation (NQ))IVNILNQ(Deamidation (NQ))IYR_;_IYQ(Deamidation (NQ))IVNILNQ(Deamidation (NQ))IYR_;_IYQ(Deamidation (NQ))IVNILN(Deamidation (NQ))QIYR_;_IYQ(Deamidation (NQ))IVNILNQ(Deamidation (NQ))IYR_;_IYQ(Deamidation (NQ))IVNILNQ(Deamidation (NQ))IYR_;_IYQ(Deamidation (NQ))IVNILN(Deamidation (NQ))QIYR_;_IYQIVN(Deamidati…	18;318	18;398;399	71;72;73;74;75;76;2788;2789;2790;2791;2792;2793;2794;2795;2796;2797	80;81;82;83;84;3043;3044;3045;3046;3047;3048;3049;3050;3051;3052	82;3044	137;138		46;53		-1;-1
3	3	4	5	2	2	3.9	2.1	2.1	68.545	0	28.816	469460000	16	1	1	1	2	1	1	2	616	616	3.9	3.9	3.9	42220000	186490000	240750000	tr|R4NNL0|R4NNL0_VIPAA	tr|R4NNL0|R4NNL0_VIPAA	189	SVMP	tr|R4NNL0|R4NNL0_VIPAA H3 metalloproteinase 1 OS=Vipera ammodytes ammodytes OX=8705 PE=2 SV=1	By MS/MS	By MS/MS	By MS/MS	True;False;True;False;False	EIVNLLNVIYR;IYEIVNLLNVIYR;IYEIVNLLNVIYR;IYEIVNLLNVIYR;IYEIVNLLNVIYR;IYEIVNLLNVIYR;IYEIVNLLNVIYR;IYEIVNLLNVIYR;IYEIVNLLNVIYR;IYEIVNLLNVIYR;IYEIVNLLNVIYR;IYEIVNLLNVIYR;IYEIVNLLNVIYR;SAGIVQDHNK;YSAGIVQDHNK	_EIVNLLNVIYR_;_IYEIVNLLNVIYR_;_IYEIVNLLNVIYR_;_IYEIVNLLNVIYR_;_IYEIVNLLNVIYR_;_IYEIVNLLNVIYR_;_IYEIVNLLNVIYR_;_IYEIVNLLNVIYR_;_IYEIVNLLNVIYR_;_IYEIVNLLNVIYR_;_IYEIVNLLNVIYR_;_IYEIVNLLNVIYR_;_IYEIVNLLNVIYR_;_SAGIVQ(Deamidation (NQ))DHN(Deamidation (NQ))K_;_YSAGIVQDHNK_	109;186;311;627;928	141;230;389;804;1180	561;1763;1764;2582;2583;2584;2585;2586;2587;2588;2589;2590;2591;2592;2593;2594;2595;2596;2597;2598;4727;6502;6503;6504	572;1968;2796;2797;2798;2799;2800;2801;2802;2803;2804;2805;2806;2807;2808;2809;2810;4907;6721	572;1968;2800;4907;6721					-1
3	4	3	5	2	1	6.4	2.9	1.6	68.327	0	11.698	62808000	2	2	2	1	2	1	1	1	612	NaN	5.1	5.1	4.2	29866000	29125000	3816600	tr|V5IWF4|V5IWF4_TRIGS;AB851967.1.p1	tr|V5IWF4|V5IWF4_TRIGS;AB851967.1.p1	192	SVMP	tr|V5IWF4|V5IWF4_TRIGS Metalloprotease PIII OS=Trimeresurus gracilis OX=109781 PE=2 SV=1;AB851967.1.p1 Uniprot: Zinc metalloproteinase-disintegrin-like HV1;TSANR: Metalloproteinase (type III) 6a;PFAM: Reprolysin (M12B) family zinc metalloprotease PFAM: R	By MS/MS	By MS/MS	By MS/MS	True;False;False;False;True	AYVASMCDLK;GNVNDYEVVYPR;SGNVNDYEVVYPR;VVTPEEQR	_AYVASMCDLK_;_GNVNDYEVVYPR_;_SGNVNDYEVVYPR_;_VVTPEEQR_	50;186;194;649;869	63;230;239;828;1110	227;228;229;1763;1764;1794;4789;4790;6017;6018	224;1968;1999;4955;6119	224;1968;1999;4955;6119					-1;-1

## Sheet: BF
Supplementary Table S36. Protein groups identified in at least two replicates of the non-glycosylated peptide fraction of B. fonsecai venom.
Peptides R1	Peptides R2	Peptides R3	Peptides	Razor + unique peptides	Unique peptides	Sequence coverage [%]	Unique + razor sequence coverage [%]	Unique sequence coverage [%]	Mol. weight [kDa]	Q-value	Score	Intensity	MS/MS count	Number of proteins	Razor + unique peptides R1	Razor + unique peptides R2	Razor + unique peptides R3	Unique peptides R1	Unique peptides R2	Unique peptides R3	Sequence length	Sequence lengths	Sequence coverage R1 [%]	Sequence coverage R2 [%]	Sequence coverage R3 [%]	Intensity R1	Intensity R2	Intensity R3	Protein IDs	Majority protein IDs	id	Toxin Class	Fasta headers	Identification type R1	Identification type R2	Identification type R3	Peptide is razor	Sequence	Modified sequence	Peptide IDs	Mod. peptide IDs	Evidence IDs	MS/MS IDs	Best MS/MS	Deamidation (NQ) site IDs	Oxidation (M) site IDs	Deamidation (NQ) site positions	Oxidation (M) site positions	Taxonomy IDs
9	8	8	11	1	1	31.3	4.7	4.7	25.629	0	7.4207	3243800000	11	1	1	1	1	1	1	1	233	233	27.9	25.3	25.3	1257800000	890250000	1095700000	AY618559.1.p1	AY618559.1.p1	2	SVSP	AY618559.1.p1 Uniprot: Snake venom serine protease BthaTL;TSANR: BATXSVSP1;PFAM: Trypsin PFAM: Trypsin-like peptidase domain : sp|Q6IWF1|VSPTL_BOTAL Snake venom serine protease BthaTL OS=Bothrops alternatus OX=64174 PE=2 SV=1	By MS/MS	By MS/MS	By MS/MS	False;False;False;False;False;False;False;False;False;False;True	DEEIRYPMEK;DEEIRYPMEK;DEEIRYPMEK;DKDIMLIR;EEIRYPMEK;FLAFLYPGR;FLAFLYPGR;FLAFLYPGR;IYLGLHTR;IYLGLHTR;IYLGLHTR;IYLGLHTR;LNRPVNDSPHIAPL;NGLPVTSR;PNDDEEIRYPMEK;SVPNDDEEIRYPM;SVPNDDEEIRYPM;SVPNDDEEIRYPMEK;SVPNDDEEIRYPMEK;SVPNDDEEIRYPMEK;SVPNDDEEIRYPMEK;SVPNDDEEIRYPMEK;SVPNDDEEIRYPMEK;SVPNDDEEIRYPMEK;SVPNDDEEIRYPMEK;SVPNDDEEIRYPMEK;SVPNDDEEIRYPMEK;VMGWGTTSPSK;VMGWGTTSPSK;VMGWGTTSPSK;VMGWGTTSPSK;VMGWGTT…	_DEEIRYPMEK_;_DEEIRYPMEK_;_DEEIRYPMEK_;_DKDIMLIR_;_EEIRYPMEK_;_FLAFLYPGR_;_FLAFLYPGR_;_FLAFLYPGR_;_IYLGLHTR_;_IYLGLHTR_;_IYLGLHTR_;_IYLGLHTR_;_LNRPVNDSPHIAPL_;_NGLPVTSR_;_PNDDEEIRYPMEK_;_SVPNDDEEIRYPM_;_SVPNDDEEIRYPM_;_SVPNDDEEIRYPMEK_;_SVPNDDEEIRYPMEK_;_SVPNDDEEIRYPMEK_;_SVPNDDEEIRYPMEK_;_SVPNDDEEIRYPMEK_;_SVPNDDEEIRYPMEK_;_SVPN(Deamidation (NQ))DDEEIRYPMEK_;_SVPN(Deamidation (NQ))DDEEIRYPMEK_;_…	36;44;67;94;212;283;343;372;476;477;547	39;47;75;105;238;314;388;422;542;543;544;545;617;618	142;143;144;169;170;331;469;470;471;1778;1779;1780;1781;2102;2565;2566;2567;3026;3517;3518;3519;3520;3521;3522;3523;3524;3525;3526;3527;3528;3529;3530;3531;3863;3864;3865;3866;3867;3868;3869;3870;3871;3872	139;140;141;164;358;477;478;479;480;481;482;1795;1796;1797;1798;1799;1800;1801;1802;1803;1804;1805;2083;2486;3151;3578;3579;3580;3581;3582;3583;3584;3585;3586;3587;3588;3589;3590;3591;3592;3593;3594;3595;3596;3597;3598;3599;3600;3601;3602;3603;3604;3605;3606;3607;3608;3609;3610;3611;3612;3613;3614;3909;3910;3911;3912;3913;3914;3915;3916;3917;3918;3919	140;164;358;477;1795;2083;2486;3151;3578;3583;3912	2		59		-1
20	19	19	23	23	5	26.7	26.7	9	57.956	0	231.8	2246100000	62	28	20	19	19	4	3	4	513	NaN	22	24.6	25.7	587360000	999970000	658730000	BJACESS00099_SVMP|m.238_Zinc_metalloproteinase-disintegrin_VMP-II_OS=Crotalus_atrox_PE=2_SV=1;BJAR454SVMPPII02_Zinc_metalloproteinase-disintegrin_8_OS=Crotalus_adamanteus_PE=1|J3SBP9|VM28_CROAD;BJACESS00232_SVMP|m.444_Zinc_metalloproteinase-disintegrin_VMP-II_OS=Crotalus_atrox_PE=2_SV=1;BJACESS01499_SVMP|m.2306_Zinc_metalloproteinase-disintegrin_8_OS=Crotalus_adamanteus_PE=1_SV=1;BJACESS01033_SVM…	BJACESS00099_SVMP|m.238_Zinc_metalloproteinase-disintegrin_VMP-II_OS=Crotalus_atrox_PE=2_SV=1;BJAR454SVMPPII02_Zinc_metalloproteinase-disintegrin_8_OS=Crotalus_adamanteus_PE=1|J3SBP9|VM28_CROAD;BJACESS00232_SVMP|m.444_Zinc_metalloproteinase-disintegrin_VMP-II_OS=Crotalus_atrox_PE=2_SV=1;BJACESS01499_SVMP|m.2306_Zinc_metalloproteinase-disintegrin_8_OS=Crotalus_adamanteus_PE=1_SV=1;BJACESS01033_SVM…	3	SVMP	BJACESS00099_SVMP|m.238_Zinc_metalloproteinase-disintegrin_VMP-II_OS=Crotalus_atrox_PE=2_SV=1;BJAR454SVMPPII02_Zinc_metalloproteinase-disintegrin_8_OS=Crotalus_adamanteus_PE=1|J3SBP9|VM28_CROAD;BJACESS00232_SVMP|m.444_Zinc_metalloproteinase-disintegrin_VMP	By MS/MS	By MS/MS	By MS/MS	True;True;True;True;True;True;True;True;True;True;True;True;True;True;True;True;True;True;True;True;True;True;True	DTLDAFGEWR;FSDCSIDQYLGNIIHTY;FSDCSIDQYLGNIIHTYY;FSDCSIDQYLGNIIHTYY;FSDCSIDQYLGNIIHTYY;GMIFNEPIEGR;GMIFNEPIEGR;GMIFNEPIEGR;IALVGLEIWSSGELSK;IALVGLEIWSSGELSK;IALVGLEIWSSGELSK;IALVGLEIWSSGELSK;IALVGLEIWSSGELSK;IALVGLEIWSSGELSK;IALVGLEIWSSGELSK;IALVGLEIWSSGELSK;IALVGLEIWSSGELSK;IALVGLEIWSSGELSK;IALVGLEIWSSGELSK;IALVGLEIWSSGELSK;IFNEPIEGR;IMSATVSDQPSSR;LEIWSSGELSK;LLTGMIFNEPIEGR;LLTGMIFNEPIEGR;LLTGMIF…	_DTLDAFGEWR_;_FSDCSIDQYLGNIIHTY_;_FSDCSIDQYLGNIIHTYY_;_FSDCSIDQYLGNIIHTYY_;_FSDCSIDQYLGNIIHTYY_;_GMIFNEPIEGR_;_GMIFNEPIEGR_;_GMIFNEPIEGR_;_IALVGLEIWSSGELSK_;_IALVGLEIWSSGELSK_;_IALVGLEIWSSGELSK_;_IALVGLEIWSSGELSK_;_IALVGLEIWSSGELSK_;_IALVGLEIWSSGELSK_;_IALVGLEIWSSGELSK_;_IALVGLEIWSSGELSK_;_IALVGLEIWSSGELSK_;_IALVGLEIWSSGELSK_;_IALVGLEIWSSGELSK_;_IALVGLEIWSSGELSK_;_IFNEPIEGR_;_IMSATVSDQPSSR_;_LEIW…	27;59;98;99;125;172;180;195;263;276;282;298;305;317;318;325;341;417;485;491;499;513;587	29;67;109;110;137;192;200;220;294;307;313;331;338;351;352;363;384;475;553;559;567;583;660	115;116;306;307;308;480;481;482;483;1050;1051;1052;1510;1511;1512;1513;1514;1515;1516;1517;1518;1519;1520;1521;1522;1523;1524;1525;1526;1527;1528;1529;1530;1531;1532;1533;1534;1535;1586;1676;1677;1678;2029;2030;2076;2077;2078;2099;2100;2101;2152;2153;2154;2176;2177;2178;2313;2314;2315;2316;2317;2318;2319;2320;2321;2322;2323;2391;2392;2393;2546;2547;2548;3254;3255;3256;3257;3258;3552;3567;3568;359…	119;335;492;493;494;495;1094;1095;1096;1564;1565;1566;1567;1568;1569;1570;1571;1572;1573;1574;1575;1576;1577;1578;1579;1580;1581;1582;1583;1584;1617;1707;2030;2066;2067;2068;2069;2082;2132;2133;2134;2152;2153;2253;2254;2255;2256;2257;2258;2259;2314;2464;2465;2466;3351;3352;3630;3645;3646;3668;3715;3716;3717;4179	119;335;492;495;1095;1565;1617;1707;2030;2069;2082;2134;2152;2253;2256;2314;2464;3351;3630;3645;3668;3717;4179					-1;-1;-1;-1;-1;-1;-1;-1;-1;-1;-1;-1;-1;-1;-1;-1;-1;-1;-1;-1;-1;-1;-1;-1;-1;-1;-1;-1
6	7	6	8	3	2	44.5	16.6	7	26.574	0	11.255	21539000	3	12	2	3	2	2	2	1	229	NaN	31	39.3	39.3	6584900	7296600	7657400	BJACESS22623|m.38783_Phospholipase_B_OS=Crotalus_adamanteus_PE=1_SV=1;BJACESS00775|m.1236_Phospholipase_B_OS=Crotalus_adamanteus_PE=1_SV=1;BJACESS02301|m.3601_Phospholipase_B_OS=Crotalus_adamanteus_PE=1_SV=1;BJACESS01048|m.1627_Phospholipase_B_OS=Crotalus_adamanteus_PE=1_SV=1;tr|A0A346CLX0|A0A346CLX0_BORPO;GO788020.1.p1;GW579170.1.p1;tr|A0A0A1WDU0|A0A0A1WDU0_ECHCO;tr|A0A098LY74|A0A098LY74_PYTRG;B…	BJACESS22623|m.38783_Phospholipase_B_OS=Crotalus_adamanteus_PE=1_SV=1;BJACESS00775|m.1236_Phospholipase_B_OS=Crotalus_adamanteus_PE=1_SV=1;BJACESS02301|m.3601_Phospholipase_B_OS=Crotalus_adamanteus_PE=1_SV=1;BJACESS01048|m.1627_Phospholipase_B_OS=Crotalus_adamanteus_PE=1_SV=1;tr|A0A346CLX0|A0A346CLX0_BORPO	4	PLB	BJACESS22623|m.38783_Phospholipase_B_OS=Crotalus_adamanteus_PE=1_SV=1;BJACESS00775|m.1236_Phospholipase_B_OS=Crotalus_adamanteus_PE=1_SV=1;BJACESS02301|m.3601_Phospholipase_B_OS=Crotalus_adamanteus_PE=1_SV=1;BJACESS01048|m.1627_Phospholipase_B_OS=Crotalus_	By MS/MS	By MS/MS	By MS/MS	True;False;True;False;False;True;False;False	AIGDLLDLIPALQSK;IANMMADSGK;IANMMADSGK;ILGSGLIMLQTTNSVLNLSLLK;KVVPESLFAWER;KVVPESLFAWER;KVVPESLFAWER;NAGYVIAQLDGLYMGNVEWAK;NAGYVIAQLDGLYMGNVEWAK;NAGYVIAQLDGLYMGNVEWAK;NAGYVIAQLDGLYMGNVEWAK;NAGYVIAQLDGLYMGNVEWAK;NAGYVIAQLDGLYMGNVEWAK;NAIGDLLDLIPALQSK;NNKDDPFWR;VLPGYENIYFAH	_AIGDLLDLIPALQSK_;_IANMMADSGK_;_IANMMADSGK_;_ILGSGLIMLQTTNSVLNLSLLK_;_KVVPESLFAWER_;_KVVPESLFAWER_;_KVVPESLFAWER_;_NAGYVIAQLDGLYMGNVEWAK_;_NAGYVIAQLDGLYMGNVEWAK_;_NAGYVIAQLDGLYMGNVEWAK_;_NAGYVIAQLDGLYMGNVEWAK_;_NAGYVIAQLDGLYMGNVEWAK_;_NAGYVIAQLDGLYMGNVEWAK_;_NAIGDLLDLIPALQSK_;_NNKDDPFWR_;_VLPGYENIYFAH_	11;173;188;242;335;336;357;540	11;193;212;272;377;378;407;610	32;33;1536;1537;1538;1650;1651;1944;1945;1946;1947;1948;2518;2519;2520;2521;2522;2523;2524;2525;2526;2982;2983;3843	40;1585;1586;1681;1964;1965;1966;1967;1968;2436;2437;2438;2439;2440;2441;2442;2443;2444;2445;3114;3893	40;1585;1681;1964;2437;2445;3114;3893					-1;-1;-1;-1;-1;-1;-1;-1;-1;-1;-1;-1
17	16	16	18	11	6	17.3	15.7	9.5	57.96	0	323.31	543460000	20	27	10	10	11	6	5	6	515	NaN	14.8	17.3	17.3	180950000	197260000	165260000	BJACESS01650_SVMP|m.2531_Zinc_metalloproteinase-disintegrin_VMP-II_OS=Crotalus_adamanteus_PE=2_SV=1;BJACESS03570_SVMP|m.5963_Zinc_metalloproteinase-disintegrin_jerdonitin_OS=Protobothrops_jerdonii_PE=1_SV=1;BJAR454SVMPPII04_Zinc_metalloproteinase-disintegrin_8_OS=Crotalus_adamanteus_PE=1|J3SBP9|VM28_CROAD;BJACESS03120_SVMP|m.5112_Zinc_metalloproteinase-disintegrin_stejnitin_OS=Trimeresurus_stejne…	BJACESS01650_SVMP|m.2531_Zinc_metalloproteinase-disintegrin_VMP-II_OS=Crotalus_adamanteus_PE=2_SV=1;BJACESS03570_SVMP|m.5963_Zinc_metalloproteinase-disintegrin_jerdonitin_OS=Protobothrops_jerdonii_PE=1_SV=1;BJAR454SVMPPII04_Zinc_metalloproteinase-disintegrin_8_OS=Crotalus_adamanteus_PE=1|J3SBP9|VM28_CROAD;BJACESS03120_SVMP|m.5112_Zinc_metalloproteinase-disintegrin_stejnitin_OS=Trimeresurus_stejne…	5	SVMP	BJACESS01650_SVMP|m.2531_Zinc_metalloproteinase-disintegrin_VMP-II_OS=Crotalus_adamanteus_PE=2_SV=1;BJACESS03570_SVMP|m.5963_Zinc_metalloproteinase-disintegrin_jerdonitin_OS=Protobothrops_jerdonii_PE=1_SV=1;BJAR454SVMPPII04_Zinc_metalloproteinase-disintegr	By MS/MS	By MS/MS	By MS/MS	False;True;True;True;False;True;True;False;False;False;True;True;False;True;True;True;True;False	GMIFNEPIEGR;GMIFNEPIEGR;GMIFNEPIEGR;HAQLLTGMIFNEPIEGR;HDHAQLLTGMIF;HDHAQLLTGMIF;HDHAQLLTGMIFNEPIEGR;HDHAQLLTGMIFNEPIEGR;HDHAQLLTGMIFNEPIEGR;HDHAQLLTGMIFNEPIEGR;HDHAQLLTGMIFNEPIEGR;HDHAQLLTGMIFNEPIEGR;HDHAQLLTGMIFNEPIEGR;HDHAQLLTGMIFNEPIEGR;HDHAQLLTGMIFNEPIEGR;HDHAQLLTGMIFNEPIEGR;HDHAQLLTGMIFNEPIEGR;HDHAQLLTGMIFNEPIEGR;HDHAQLLTGMIFNEPIEGR;HDHAQLLTGMIFNEPIEGR;HDHAQLLTGMIFNEPIEGR;HDHAQLLTGMIFNEPIEGR…	_GMIFNEPIEGR_;_GMIFNEPIEGR_;_GMIFNEPIEGR_;_HAQLLTGMIFNEPIEGR_;_HDHAQLLTGMIF_;_HDHAQLLTGMIF_;_HDHAQLLTGMIFNEPIEGR_;_HDHAQLLTGMIFNEPIEGR_;_HDHAQLLTGMIFNEPIEGR_;_HDHAQLLTGMIFNEPIEGR_;_HDHAQLLTGMIFNEPIEGR_;_HDHAQLLTGMIFNEPIEGR_;_HDHAQLLTGMIFNEPIEGR_;_HDHAQLLTGMIFNEPIEGR_;_HDHAQLLTGMIFNEPIEGR_;_HDHAQLLTGMIFNEPIEGR_;_HDHAQLLTGMIFNEPIEGR_;_HDHAQLLTGMIFNEPIEGR_;_HDHAQLLTGM(Oxidation (M))IFNEPIEGR_;_HDHAQ…	125;140;142;143;180;210;221;276;298;305;319;320;325;404;414;457;467;491	137;154;156;157;158;159;200;236;247;248;307;331;338;353;354;363;458;459;472;519;530;559	1050;1051;1052;1116;1117;1121;1122;1123;1124;1125;1126;1127;1128;1129;1130;1131;1132;1133;1134;1135;1136;1137;1138;1139;1140;1141;1142;1143;1144;1145;1146;1147;1148;1149;1150;1151;1152;1153;1586;1743;1744;1745;1746;1747;1806;1807;1808;1809;1810;1811;1812;1813;1814;1815;1816;1817;1818;1819;1820;1821;1822;1823;1824;1825;2076;2077;2078;2152;2153;2154;2176;2177;2178;2324;2325;2326;2327;2328;2329;2330…	1094;1095;1096;1168;1169;1174;1175;1176;1177;1178;1179;1180;1181;1182;1183;1184;1185;1186;1187;1188;1189;1190;1191;1192;1193;1194;1195;1196;1197;1198;1199;1200;1201;1202;1203;1204;1617;1769;1770;1771;1772;1821;1822;1823;1824;1825;1826;1827;1828;1829;1830;1831;1832;1833;1834;1835;1836;1837;1838;1839;1840;1841;1842;1843;1844;1845;1846;1847;2066;2067;2068;2069;2132;2133;2134;2152;2153;2260;2261;2262…	1095;1168;1174;1180;1617;1769;1841;2069;2134;2152;2260;2264;2314;3286;3346;3518;3542;3645	3;39	2	321;329	326	-1;-1;-1;-1;-1;-1;-1;-1;-1;-1;-1;-1;-1;-1;-1;-1;-1;-1;-1;-1;-1;-1;-1;-1;-1;-1;-1
13	11	11	13	2	2	58.4	14.4	14.4	14.262	0	10.873	538110000	6	1	2	2	2	2	2	2	125	125	58.4	58.4	58.4	130210000	177400000	230510000	BJACESS01798_SVMP|m.2770_Zinc_metalloproteinase-disintegrin_8_OS=Crotalus_adamanteus_PE=1_SV=1	BJACESS01798_SVMP|m.2770_Zinc_metalloproteinase-disintegrin_8_OS=Crotalus_adamanteus_PE=1_SV=1	7	SVMP	BJACESS01798_SVMP|m.2770_Zinc_metalloproteinase-disintegrin_8_OS=Crotalus_adamanteus_PE=1_SV=1	By MS/MS	By MS/MS	By MS/MS	False;False;False;False;False;False;False;False;False;False;False;True;True	GMIFNEPIEGR;GMIFNEPIEGR;GMIFNEPIEGR;IALVGLEIWSSGELSK;IALVGLEIWSSGELSK;IALVGLEIWSSGELSK;IALVGLEIWSSGELSK;IALVGLEIWSSGELSK;IALVGLEIWSSGELSK;IALVGLEIWSSGELSK;IALVGLEIWSSGELSK;IALVGLEIWSSGELSK;IALVGLEIWSSGELSK;IALVGLEIWSSGELSK;IALVGLEIWSSGELSK;IFNEPIEGR;LEIWSSGELSK;LLTGMIFNEPIEGR;LLTGMIFNEPIEGR;LLTGMIFNEPIEGR;LTGMIFNEPIEGR;LTGMIFNEPIEGR;LTGMIFNEPIEGR;MAHELGHNLGIDHD;MAHELGHNLGIDHD;MAHELGHNLGIDHDRD;MAH…	_GMIFNEPIEGR_;_GMIFNEPIEGR_;_GMIFNEPIEGR_;_IALVGLEIWSSGELSK_;_IALVGLEIWSSGELSK_;_IALVGLEIWSSGELSK_;_IALVGLEIWSSGELSK_;_IALVGLEIWSSGELSK_;_IALVGLEIWSSGELSK_;_IALVGLEIWSSGELSK_;_IALVGLEIWSSGELSK_;_IALVGLEIWSSGELSK_;_IALVGLEIWSSGELSK_;_IALVGLEIWSSGELSK_;_IALVGLEIWSSGELSK_;_IFNEPIEGR_;_LEIWSSGELSK_;_LLTGMIFNEPIEGR_;_LLTGMIFNEPIEGR_;_LLTGMIFNEPIEGR_;_LTGMIFNEPIEGR_;_LTGMIFNEPIEGR_;_LTGMIFNEPIEGR_;_MAH…	125;172;180;263;276;298;317;318;325;491;513;559;560	137;192;200;294;307;331;351;352;363;559;583;630;631	1050;1051;1052;1510;1511;1512;1513;1514;1515;1516;1517;1518;1519;1520;1521;1522;1523;1524;1525;1526;1527;1528;1529;1530;1531;1532;1533;1534;1535;1586;2029;2030;2076;2077;2078;2152;2153;2154;2313;2314;2315;2316;2317;2318;2319;2320;2321;2322;2323;2391;2392;2393;3567;3568;3657;3658;3659;3909;3910;3911;3912;3913;3914	1094;1095;1096;1564;1565;1566;1567;1568;1569;1570;1571;1572;1573;1574;1575;1576;1577;1578;1579;1580;1581;1582;1583;1584;1617;2030;2066;2067;2068;2069;2132;2133;2134;2253;2254;2255;2256;2257;2258;2259;2314;3645;3646;3715;3716;3717;3950;3951;3952;3953;3954;3955;3956	1095;1565;1617;2030;2069;2134;2253;2256;2314;3645;3717;3950;3956					-1
3	3	3	3	1	1	26.3	8.6	8.6	17.048	0	7.6366	119560000	4	17	1	1	1	1	1	1	152	NaN	26.3	26.3	26.3	82542000	22183000	14834000	tr|A0A1L8D650|A0A1L8D650_BOTAT;tr|A0A1L8D6F9|A0A1L8D6F9_BOTAT;BJACESS02983_CTL|m.4869_Snaclec_coagulation_factor_IX/factor_X-binding_protein_subunit_A_OS=Trimeresurus_stejnegeri_PE=2_SV=1;BJACESS01427_CTL|m.2210_Snaclec_anticoagulant_protein_subunit_A_OS=Deinagkistrodon_acutus_PE=1_SV=1;BJACESS01445_CTL|m.2243_Snaclec_coagulation_factor_IX/factor_X-binding_protein_subunit_A_OS=Trimeresurus_stejne…	tr|A0A1L8D650|A0A1L8D650_BOTAT;tr|A0A1L8D6F9|A0A1L8D6F9_BOTAT;BJACESS02983_CTL|m.4869_Snaclec_coagulation_factor_IX/factor_X-binding_protein_subunit_A_OS=Trimeresurus_stejnegeri_PE=2_SV=1;BJACESS01427_CTL|m.2210_Snaclec_anticoagulant_protein_subunit_A_OS=Deinagkistrodon_acutus_PE=1_SV=1;BJACESS01445_CTL|m.2243_Snaclec_coagulation_factor_IX/factor_X-binding_protein_subunit_A_OS=Trimeresurus_stejne…	9	CTL	tr|A0A1L8D650|A0A1L8D650_BOTAT BATXCTL27 OS=Bothrops atrox OX=8725 PE=2 SV=1;tr|A0A1L8D6F9|A0A1L8D6F9_BOTAT BATXCTL28 OS=Bothrops atrox OX=8725 PE=2 SV=1;BJACESS02983_CTL|m.4869_Snaclec_coagulation_factor_IX/factor_X-binding_protein_subunit_A_OS=Trimeresur	By MS/MS	By MS/MS	By MS/MS	True;False;False	TCIGLEEDSGFRK;TCIGLEEDSGFRK;TCIGLEEDSGFRK;TCIGLEEDSGFRK;WMNWADAER;WMNWADAER;WMNWADAER;WMNWADAER;WMNWADAER;WSDGSSVSYENWIEAELK;WSDGSSVSYENWIEAELK;WSDGSSVSYENWIEAELK;WSDGSSVSYENWIEAELK;WSDGSSVSYENWIEAELK;WSDGSSVSYENWIEAELK;WSDGSSVSYENWIEAELK;WSDGSSVSYENWIEAELK;WSDGSSVSYENWIEAELK;WSDGSSVSYENWIEAELK;WSDGSSVSYENWIEAELK;WSDGSSVSYENWIEAELK;WSDGSSVSYENWIEAELK;WSDGSSVSYENWIEAELK;WSDGSSVSYENWIEAELK;WSDGSSVS…	_TCIGLEEDSGFRK_;_TCIGLEEDSGFRK_;_TCIGLEEDSGFRK_;_TCIGLEEDSGFRK_;_WM(Oxidation (M))NWADAER_;_WM(Oxidation (M))NWADAER_;_WMNWADAER_;_WMNWADAER_;_WMNWADAER_;_WSDGSSVSYENWIEAELK_;_WSDGSSVSYENWIEAELK_;_WSDGSSVSYENWIEAELK_;_WSDGSSVSYENWIEAELK_;_WSDGSSVSYENWIEAELK_;_WSDGSSVSYENWIEAELK_;_WSDGSSVSYENWIEAELK_;_WSDGSSVSYENWIEAELK_;_WSDGSSVSYENWIEAELK_;_WSDGSSVSYENWIEAELK_;_WSDGSSVSYENWIEAELK_;_WSDGSSVSYENWI…	483;574;579	551;646;647;652	3545;3546;3547;3548;3964;3965;3966;3967;3968;3969;3970;3971;4078;4079;4080;4081;4082;4083;4084;4085;4086;4087;4088;4089;4090;4091;4092;4093;4094;4095;4096;4097;4098;4099;4100;4101;4102;4103;4104;4105;4106;4107;4108;4109;4110;4111;4112;4113;4114;4115;4116;4117;4118;4119;4120;4121;4122;4123;4124;4125;4126;4127	3625;3626;3627;3628;3994;3995;3996;3997;3998;3999;4000;4001;4110;4111;4112;4113;4114;4115;4116;4117;4118;4119;4120;4121;4122;4123;4124;4125;4126;4127;4128;4129;4130;4131;4132;4133;4134;4135;4136;4137;4138;4139;4140;4141;4142;4143;4144;4145;4146;4147;4148;4149;4150;4151;4152;4153;4154;4155	3626;3998;4144					-1;-1;-1;-1;-1;-1;-1;-1;-1;-1;-1;-1;-1;-1;-1;-1;-1
7	7	6	8	6	6	23.2	9.8	9.8	18.661	0	302.91	4782600000	72	6	6	5	4	6	5	4	164	NaN	17.7	23.2	23.2	1962700000	1809300000	1010600000	BJACESS03213_CTL|m.5292_Snaclec_bothrojaracin_subunit_alpha_OS=Bothrops_jararaca_PE=1_SV=1;tr|A0A1L8D6E9|A0A1L8D6E9_BOTAT;BJACESS04436_CTL|m.7399_Snaclec_bothrojaracin_subunit_alpha_OS=Bothrops_jararaca_PE=1_SV=1;BJAR454CTL22_Snaclec_bothrojaracin_subunit_alpha_OS=Bothrops_jararaca_PE=1|Q56EB1|SLAA_BOTJA;BJARGLA02677|m.21897_Snaclec_bothrojaracin_subunit_alpha_OS=Bothrops_jararaca_PE=1|Q56EB1|SLA…	BJACESS03213_CTL|m.5292_Snaclec_bothrojaracin_subunit_alpha_OS=Bothrops_jararaca_PE=1_SV=1;tr|A0A1L8D6E9|A0A1L8D6E9_BOTAT;BJACESS04436_CTL|m.7399_Snaclec_bothrojaracin_subunit_alpha_OS=Bothrops_jararaca_PE=1_SV=1;BJAR454CTL22_Snaclec_bothrojaracin_subunit_alpha_OS=Bothrops_jararaca_PE=1|Q56EB1|SLAA_BOTJA;BJARGLA02677|m.21897_Snaclec_bothrojaracin_subunit_alpha_OS=Bothrops_jararaca_PE=1|Q56EB1|SLA…	11	CTL	BJACESS03213_CTL|m.5292_Snaclec_bothrojaracin_subunit_alpha_OS=Bothrops_jararaca_PE=1_SV=1;tr|A0A1L8D6E9|A0A1L8D6E9_BOTAT BATXCTL38 OS=Bothrops atrox OX=8725 PE=2 SV=1;BJACESS04436_CTL|m.7399_Snaclec_bothrojaracin_subunit_alpha_OS=Bothrops_jararaca_PE=1_SV	By MS/MS	By MS/MS	By MS/MS	True;False;True;False;True;True;True;True	GSSLSYENLVGR;GSSLSYENLVGR;GSSLSYENLVGR;IQSSDLYAWIGLR;IQSSDLYAWIGLR;IQSSDLYAWIGLR;KWSDGSSLSYENLVGR;KWSDGSSLSYENLVGR;KWSDGSSLSYENLVGR;KWSDGSSLSYENLVGR;KWSDGSSLSYENLVGR;MNWADAERF;SDGSSLSYENLVGR;SLSYENLVGR;SSLSYENLVGR;WSDGSSLSYENLVGR;WSDGSSLSYENLVGR;WSDGSSLSYENLVGR;WSDGSSLSYENLVGR;WSDGSSLSYENLVGR;WSDGSSLSYENLVGR;WSDGSSLSYENLVGR;WSDGSSLSYENLVGR;WSDGSSLSYENLVGR;WSDGSSLSYENLVGR;WSDGSSLSYENLVGR;WSDGSSLSY…	_GSSLSYENLVGR_;_GSSLSYENLVGR_;_GSSLSYENLVGR_;_IQSSDLYAWIGLR_;_IQSSDLYAWIGLR_;_IQSSDLYAWIGLR_;_KWSDGSSLSYENLVGR_;_KWSDGSSLSYENLVGR_;_KWSDGSSLSYENLVGR_;_KWSDGSSLSYENLVGR_;_KWSDGSSLSYENLVGR_;_MNWADAERF_;_SDGSSLSYENLVGR_;_SLSYENLVGR_;_SSLSYENLVGR_;_WSDGSSLSYENLVGR_;_WSDGSSLSYENLVGR_;_WSDGSSLSYENLVGR_;_WSDGSSLSYENLVGR_;_WSDGSSLSYENLVGR_;_WSDGSSLSYENLVGR_;_WSDGSSLSYENLVGR_;_WSDGSSLSYENLVGR_;_WSDGSSLSYE…	135;200;243;328;419;448;460;577	149;225;273;367;477;509;522;650	1096;1097;1098;1692;1693;1694;1949;1950;1951;1952;1953;1954;2403;2404;3265;3405;3406;3448;3449;3450;3982;3983;3984;3985;3986;3987;3988;3989;3990;3991;3992;3993;3994;3995;3996;3997;3998;3999;4000;4001;4002;4003;4004;4005;4006;4007;4008;4009;4010;4011;4012;4013;4014;4015;4016;4017;4018;4019;4020;4021;4022;4023;4024;4025;4026;4027;4028;4029;4030;4031;4032;4033;4034;4035;4036;4037;4038;4039;4040;4041…	1140;1141;1142;1717;1718;1719;1969;1970;1971;1972;1973;2321;3356;3487;3522;4007;4008;4009;4010;4011;4012;4013;4014;4015;4016;4017;4018;4019;4020;4021;4022;4023;4024;4025;4026;4027;4028;4029;4030;4031;4032;4033;4034;4035;4036;4037;4038;4039;4040;4041;4042;4043;4044;4045;4046;4047;4048;4049;4050;4051;4052;4053;4054;4055;4056;4057;4058;4059;4060;4061;4062;4063;4064;4065;4066;4067;4068;4069	1142;1719;1970;2321;3356;3487;3522;4066					-1;-1;-1;-1;-1;-1
5	3	3	5	1	1	6.7	2.6	2.6	43.341	0	6.139	427560000	2	3	1	1	1	1	1	1	389	NaN	6.7	6.7	6.7	196280000	229800000	1481100	BJACESS03401_SVMP|m.5663_Zinc_metalloproteinase-disintegrin-like_HF3_OS=Bothrops_jararaca_PE=1_SV=3;BJACESS16783_SVMP|m.29594_Zinc_metalloproteinase-disintegrin-like_HF3_OS=Bothrops_jararaca_PE=1_SV=3;BJACESS03311_SVMP|m.5482_Zinc_metalloproteinase-disintegrin-like_HF3_OS=Bothrops_jararaca_PE=1_SV=3	BJACESS03401_SVMP|m.5663_Zinc_metalloproteinase-disintegrin-like_HF3_OS=Bothrops_jararaca_PE=1_SV=3;BJACESS16783_SVMP|m.29594_Zinc_metalloproteinase-disintegrin-like_HF3_OS=Bothrops_jararaca_PE=1_SV=3;BJACESS03311_SVMP|m.5482_Zinc_metalloproteinase-disintegrin-like_HF3_OS=Bothrops_jararaca_PE=1_SV=3	12	SVMP	BJACESS03401_SVMP|m.5663_Zinc_metalloproteinase-disintegrin-like_HF3_OS=Bothrops_jararaca_PE=1_SV=3;BJACESS16783_SVMP|m.29594_Zinc_metalloproteinase-disintegrin-like_HF3_OS=Bothrops_jararaca_PE=1_SV=3;BJACESS03311_SVMP|m.5482_Zinc_metalloproteinase-disinte	By MS/MS	By MS/MS	By matching	True;False;False;False;False	AYIASMCNLK;AYIASMCNLK;SHDNAQLL;SHDNAQLLT;SHDNAQLLT;SHDNAQLLTAID;SHDNAQLLTAIDFNGR;SHDNAQLLTAIDFNGR;SHDNAQLLTAIDFNGR;SHDNAQLLTAIDFNGR;SHDNAQLLTAIDFNGR;SHDNAQLLTAIDFNGR;SHDNAQLLTAIDFNGR;SHDNAQLLTAIDFNGR;SHDNAQLLTAIDFNGR;SHDNAQLLTAIDFNGR;SHDNAQLLTAIDFNGR;SHDNAQLLTAIDFNGR;SHDNAQLLTAIDFNGR;SHDNAQLLTAIDFNGR;SHDNAQLLTAIDFNGR;SHDNAQLLTAIDFNGR;SHDNAQLLTAIDFNGR;SHDNAQLLTAIDFNGR;SHDNAQLLTAIDFNGR;SHDNAQLLTAID…	_AYIASMCNLK_;_AYIASMCNLK_;_SHDNAQLL_;_SHDNAQLLT_;_SHDNAQLLT_;_SHDNAQLLTAID_;_SHDNAQLLTAIDFN(Deamidation (NQ))GR_;_SHDNAQLLTAIDFN(Deamidation (NQ))GR_;_SHDNAQLLTAIDFN(Deamidation (NQ))GR_;_SHDNAQLLTAIDFN(Deamidation (NQ))GR_;_SHDNAQLLTAIDFN(Deamidation (NQ))GR_;_SHDNAQLLTAIDFN(Deamidation (NQ))GR_;_SHDNAQLLTAIDFN(Deamidation (NQ))GR_;_SHDNAQLLTAIDFN(Deamidation (NQ))GR_;_SHDNAQLLTAIDFN(Deamidation…	30;427;428;429;430	33;485;486;487;488;489	129;130;131;3299;3300;3301;3302;3303;3304;3305;3306;3307;3308;3309;3310;3311;3312;3313;3314;3315;3316;3317;3318;3319;3320;3321;3322;3323;3324;3325;3326;3327;3328;3329;3330;3331;3332;3333;3334;3335;3336;3337;3338;3339;3340;3341;3342;3343;3344;3345;3346;3347;3348;3349;3350;3351	129;130;3383;3384;3385;3386;3387;3388;3389;3390;3391;3392;3393;3394;3395;3396;3397;3398;3399;3400;3401;3402;3403;3404;3405;3406;3407;3408;3409;3410;3411;3412;3413;3414;3415;3416;3417;3418;3419;3420;3421;3422;3423;3424;3425;3426;3427;3428;3429;3430;3431;3432;3433;3434;3435;3436;3437;3438;3439;3440;3441;3442;3443	130;3383;3385;3386;3407	5;6;40		122;124;132		-1;-1;-1
3	3	3	3	1	1	8.5	4.2	4.2	34.563	0	11.994	75524000	18	3	1	1	1	1	1	1	306	NaN	8.5	8.5	8.5	22461000	28438000	24625000	BJACESS03690_SVMP|m.6176_Zinc_metalloproteinase-disintegrin-like_HF3_OS=Bothrops_jararaca_PE=1_SV=3;BJACESS07107_SVMP|m.12441_Zinc_metalloproteinase-disintegrin-like_HF3_OS=Bothrops_jararaca_PE=1_SV=3;BJAR454SVMPPIII10_Zinc_metalloproteinase-disintegrin-like_HF3_OS=Bothrops_jararaca_PE=1|Q98UF9|VM3H3_BOTJA	BJACESS03690_SVMP|m.6176_Zinc_metalloproteinase-disintegrin-like_HF3_OS=Bothrops_jararaca_PE=1_SV=3;BJACESS07107_SVMP|m.12441_Zinc_metalloproteinase-disintegrin-like_HF3_OS=Bothrops_jararaca_PE=1_SV=3;BJAR454SVMPPIII10_Zinc_metalloproteinase-disintegrin-like_HF3_OS=Bothrops_jararaca_PE=1|Q98UF9|VM3H3_BOTJA	13	SVMP	BJACESS03690_SVMP|m.6176_Zinc_metalloproteinase-disintegrin-like_HF3_OS=Bothrops_jararaca_PE=1_SV=3;BJACESS07107_SVMP|m.12441_Zinc_metalloproteinase-disintegrin-like_HF3_OS=Bothrops_jararaca_PE=1_SV=3;BJAR454SVMPPIII10_Zinc_metalloproteinase-disintegrin-li	By MS/MS	By MS/MS	By MS/MS	False;True;False	SVGVVMDHNTINR;SVGVVMDHNTINR;SVGVVMDHNTINR;SVGVVMDHNTINR;SVGVVMDHNTINR;SVGVVMDHNTINR;YNYVELVIVADYR;YNYVELVIVADYR;YNYVELVIVADYR;YNYVELVIVADYR;YNYVELVIVADYR;YNYVELVIVADYR;YNYVELVIVADYR;YNYVELVIVADYR;YNYVELVIVADYR;YNYVELVIVADYR;YNYVELVIVADYR;YNYVELVIVADYR;YVELVIVADYR;YVELVIVADYR;YVELVIVADYR;YVELVIVADYR;YVELVIVADYR;YVELVIVADYR;YVELVIVADYR;YVELVIVADYR;YVELVIVADYR;YVELVIVADYR;YVELVIVADYR;YVELVIVADYR;YVE…	_SVGVVMDHNTINR_;_SVGVVMDHNTINR_;_SVGVVMDHNTINR_;_SVGVVMDHNTINR_;_SVGVVMDHNTINR_;_SVGVVMDHNTINR_;_YNYVELVIVADYR_;_YNYVELVIVADYR_;_YNYVELVIVADYR_;_YNYVELVIVADYR_;_YNYVELVIVADYR_;_YNYVELVIVADYR_;_YNYVELVIVADYR_;_YNYVELVIVADYR_;_YNYVELVIVADYR_;_YNYVELVIVADYR_;_YNYVELVIVADYR_;_YNYVELVIVADYR_;_YVELVIVADYR_;_YVELVIVADYR_;_YVELVIVADYR_;_YVELVIVADYR_;_YVELVIVADYR_;_YVELVIVADYR_;_YVELVIVADYR_;_YVELVIVADYR_…	474;601;616	539;675;691	3506;3507;3508;3509;3510;3511;4265;4266;4267;4268;4269;4270;4271;4272;4273;4274;4275;4276;4277;4278;4279;4280;4281;4282;4283;4284;4285;4540;4541;4542;4543;4544;4545;4546;4547;4548;4549;4550;4551;4552;4553;4554;4555	3566;3567;3568;3569;3570;3571;4275;4276;4277;4278;4279;4280;4281;4282;4283;4284;4285;4286;4287;4288;4289;4290;4291;4292;4594;4595;4596;4597;4598;4599;4600;4601;4602;4603;4604;4605;4606;4607;4608;4609;4610;4611	3569;4287;4603					-1;-1;-1
14	14	13	17	12	1	17.9	12.8	2.2	61.04	0	181.4	1332900000	22	14	9	12	10	0	1	1	541	NaN	15.9	16.1	15.9	361560000	713950000	257430000	BJACESS03786_SVMP|m.6334_Zinc_metalloproteinase-disintegrin-like_berythractivase_OS=Bothrops_erythromelas_PE=1_SV=1;BJACESS04872_SVMP|m.8126_Zinc_metalloproteinase-disintegrin-like_berythractivase_OS=Bothrops_erythromelas_PE=1_SV=1;BJACESS04502_SVMP|m.7506_Zinc_metalloproteinase-disintegrin-like_berythractivase_OS=Bothrops_erythromelas_PE=1_SV=1;GFWW01049414.1.p1;BJACESS04249_SVMP|m.7132_Zinc_met…	BJACESS03786_SVMP|m.6334_Zinc_metalloproteinase-disintegrin-like_berythractivase_OS=Bothrops_erythromelas_PE=1_SV=1;BJACESS04872_SVMP|m.8126_Zinc_metalloproteinase-disintegrin-like_berythractivase_OS=Bothrops_erythromelas_PE=1_SV=1;BJACESS04502_SVMP|m.7506_Zinc_metalloproteinase-disintegrin-like_berythractivase_OS=Bothrops_erythromelas_PE=1_SV=1	15	SVMP	BJACESS03786_SVMP|m.6334_Zinc_metalloproteinase-disintegrin-like_berythractivase_OS=Bothrops_erythromelas_PE=1_SV=1;BJACESS04872_SVMP|m.8126_Zinc_metalloproteinase-disintegrin-like_berythractivase_OS=Bothrops_erythromelas_PE=1_SV=1;BJACESS04502_SVMP|m.7506	By MS/MS	By MS/MS	By MS/MS	True;False;False;True;True;False;True;True;True;True;True;False;False;True;True;True;True	ASQSNLTPEQQAYLDAK;ASQSNLTPEQQAYLDAK;ASQSNLTPEQQAYLDAK;GNYYGYCRK;GNYYGYCRK;KGNYYGYCR;KIPCEPQDVK;KYVEFVVVLDHGMYK;KYVEFVVVLDHGMYK;KYVEFVVVLDHGMYK;LEIWSNGDK;LEIWSNGDK;LTPEQQAYLDAK;LYCNDNSPGQNNPCK;LYCNDNSPGQNNPCK;NRPQCLLNRPLR;RPQCLLNRPLR;SHDNAQLL;SHDNAQLLT;SHDNAQLLT;SNLTPEQQAYLDAK;SNLTPEQQAYLDAK;SNLTPEQQAYLDAK;SQSNLTPEQQAYLDAK;SQSNLTPEQQAYLDAK;SQSNLTPEQQAYLDAK;SQSNLTPEQQAYLDAK;SQSNLTPEQQAYLDAK;SQSNLTP…	_ASQSNLTPEQQAYLDAK_;_ASQSNLTPEQQAYLDAK_;_ASQSNLTPEQQAYLDAK_;_GNYYGYCRK_;_GNYYGYCRK_;_KGNYYGYCR_;_KIPCEPQDVK_;_KYVEFVVVLDHGMYK_;_KYVEFVVVLDHGMYK_;_KYVEFVVVLDHGMYK_;_LEIWSNGDK_;_LEIWSNGDK_;_LTPEQQAYLDAK_;_LYCNDNSPGQNNPCK_;_LYCNDNSPGQNNPCK_;_NRPQCLLNRPLR_;_RPQCLLNRPLR_;_SHDNAQLL_;_SHDNAQLLT_;_SHDNAQLLT_;_SNLTPEQQAYLDAK_;_SNLTPEQQAYLDAK_;_SNLTPEQQAYLDAK_;_SQSNLTPEQQAYLDAK_;_SQSNLTPEQQAYLDAK_;_SQSNLTP…	25;129;220;231;249;262;302;316;364;382;400;427;428;452;454;455;612	27;141;246;260;279;293;335;350;414;432;454;485;486;513;515;516;517;686	109;110;111;1064;1065;1804;1805;1895;1975;1976;1977;2024;2025;2026;2027;2028;2165;2166;2167;2307;2308;2309;2310;2311;2312;3005;3006;3076;3077;3152;3153;3154;3299;3300;3301;3420;3421;3422;3426;3427;3428;3429;3430;3431;3432;3433;3434;3435;3436;4324;4325;4326;4327;4328;4329	115;116;117;1107;1108;1820;1922;1988;1989;1990;2028;2029;2144;2251;2252;3133;3199;3276;3383;3384;3385;3504;3505;3506;3508;3509;3510;3511;3512;3513;3514;3515;4331;4332;4333;4334;4335	115;1108;1820;1922;1990;2029;2144;2251;3133;3199;3276;3383;3385;3504;3510;3515;4331	41		124		-1;-1;-1;-1;-1;-1;-1;-1;-1;-1;-1;-1;-1;-1
2	2	2	2	2	2	5.5	5.5	5.5	48.911	0	21.478	297550000	5	4	2	2	2	2	2	2	437	NaN	5.5	5.5	5.5	178680000	72505000	46364000	BJACESS03821_SVMP|m.6405_Zinc_metalloproteinase-disintegrin-like_HF3_OS=Bothrops_jararaca_PE=1_SV=3;BJACESS07944_SVMP|m.14142_Zinc_metalloproteinase-disintegrin-like_atrolysin-A_(Fragment)_OS=Crotalus_atrox_PE=1_SV=1;tr|A0A1L8D689|A0A1L8D689_BOTAT;tr|A0A1L8D641|A0A1L8D641_BOTAT	BJACESS03821_SVMP|m.6405_Zinc_metalloproteinase-disintegrin-like_HF3_OS=Bothrops_jararaca_PE=1_SV=3;BJACESS07944_SVMP|m.14142_Zinc_metalloproteinase-disintegrin-like_atrolysin-A_(Fragment)_OS=Crotalus_atrox_PE=1_SV=1;tr|A0A1L8D689|A0A1L8D689_BOTAT;tr|A0A1L8D641|A0A1L8D641_BOTAT	16	SVMP	BJACESS03821_SVMP|m.6405_Zinc_metalloproteinase-disintegrin-like_HF3_OS=Bothrops_jararaca_PE=1_SV=3;BJACESS07944_SVMP|m.14142_Zinc_metalloproteinase-disintegrin-like_atrolysin-A_(Fragment)_OS=Crotalus_atrox_PE=1_SV=1;tr|A0A1L8D689|A0A1L8D689_BOTAT BATXSVMP	By MS/MS	By MS/MS	By MS/MS	True;True	PNYGMVDHGTK;PNYGMVDHGTK;PNYGMVDHGTK;PNYGMVDHGTK;RASQLVVTAEQQR	_PNYGMVDHGTK_;_PNYGMVDHGTK_;_PNYGMVDHGTK_;_PNYGMVDHGTK_;_RASQLVVTAEQQR_	373;384	423;434	3027;3028;3029;3030;3031;3032;3081;3082;3083	3152;3153;3154;3155;3203	3153;3203					-1;-1;-1;-1
7	5	5	7	4	2	8.6	8.6	5	49.135	0	323.31	970780000	19	7	4	4	4	2	2	2	442	NaN	8.6	8.6	8.6	317850000	307270000	345670000	BJACESS04153_SVMP|m.6977_Zinc_metalloproteinase-disintegrin-like_HF3_OS=Bothrops_jararaca_PE=1_SV=3;tr|E3UJL1|E3UJL1_BOTNU;tr|E3UJL0|E3UJL0_BOTNU;BJACESS03414_SVMP|m.5696_Zinc_metalloproteinase-disintegrin-like_HF3_OS=Bothrops_jararaca_PE=1_SV=3;BJACESS04984_SVMP|m.8328_Zinc_metalloproteinase-disintegrin-like_bothrojarin-2_(Fragment)_OS=Bothrops_jararaca_PE=1_SV=1;GW581705.1.p1;BJACESS04919_SVMP|…	BJACESS04153_SVMP|m.6977_Zinc_metalloproteinase-disintegrin-like_HF3_OS=Bothrops_jararaca_PE=1_SV=3;tr|E3UJL1|E3UJL1_BOTNU;tr|E3UJL0|E3UJL0_BOTNU;BJACESS03414_SVMP|m.5696_Zinc_metalloproteinase-disintegrin-like_HF3_OS=Bothrops_jararaca_PE=1_SV=3	18	SVMP	BJACESS04153_SVMP|m.6977_Zinc_metalloproteinase-disintegrin-like_HF3_OS=Bothrops_jararaca_PE=1_SV=3;tr|E3UJL1|E3UJL1_BOTNU MP_III2 SVMP (Fragment) OS=Bothrops neuwiedi OX=95648 PE=2 SV=1;tr|E3UJL0|E3UJL0_BOTNU MP_III1 SVMP (Fragment) OS=Bothrops neuwiedi O	By MS/MS	By MS/MS	By MS/MS	True;True;True;False;False;False;True	KSECDFDYSVDPDYGMVDHGTK;KSECDFDYSVDPDYGMVDHGTK;KSECDFDYSVDPDYGMVDHGTK;KSECDFDYSVDPDYGMVDHGTK;KSECDFDYSVDPDYGMVDHGTK;KSECDFDYSVDPDYGMVDHGTK;PDYGMVDHGTK;PDYGMVDHGTK;PDYGMVDHGTK;PDYGMVDHGTK;PDYGMVDHGTK;PDYGMVDHGTK;SECDFDYSVDPDYGMVDHGTK;SECDFDYSVDPDYGMVDHGTK;SECDFDYSVDPDYGMVDHGTK;SHDNAQLL;SHDNAQLLT;SHDNAQLLT;SHDNAQLLTAID;SHDNAQLLTAIDFNGR;SHDNAQLLTAIDFNGR;SHDNAQLLTAIDFNGR;SHDNAQLLTAIDFNGR;SHDNAQLLTAIDF…	_KSECDFDYSVDPDYGMVDHGTK_;_KSECDFDYSVDPDYGMVDHGTK_;_KSECDFDYSVDPDYGMVDHGTK_;_KSECDFDYSVDPDYGMVDHGTK_;_KSECDFDYSVDPDYGMVDHGTK_;_KSECDFDYSVDPDYGMVDHGTK_;_PDYGMVDHGTK_;_PDYGMVDHGTK_;_PDYGMVDHGTK_;_PDYGMVDHGTK_;_PDYGMVDHGTK_;_PDYGMVDHGTK_;_SECDFDYSVDPDYGMVDHGTK_;_SECDFDYSVDPDYGMVDHGTK_;_SECDFDYSVDPDYGMVDHGTK_;_SHDNAQLL_;_SHDNAQLLT_;_SHDNAQLLT_;_SHDNAQLLTAID_;_SHDNAQLLTAIDFN(Deamidation (NQ))GR_;_SHDNA…	241;369;421;427;428;429;430	271;419;479;485;486;487;488;489	1938;1939;1940;1941;1942;1943;3016;3017;3018;3019;3020;3021;3268;3269;3270;3271;3272;3299;3300;3301;3302;3303;3304;3305;3306;3307;3308;3309;3310;3311;3312;3313;3314;3315;3316;3317;3318;3319;3320;3321;3322;3323;3324;3325;3326;3327;3328;3329;3330;3331;3332;3333;3334;3335;3336;3337;3338;3339;3340;3341;3342;3343;3344;3345;3346;3347;3348;3349;3350;3351	1958;1959;1960;1961;1962;1963;3139;3140;3141;3142;3143;3144;3145;3146;3147;3358;3359;3360;3361;3383;3384;3385;3386;3387;3388;3389;3390;3391;3392;3393;3394;3395;3396;3397;3398;3399;3400;3401;3402;3403;3404;3405;3406;3407;3408;3409;3410;3411;3412;3413;3414;3415;3416;3417;3418;3419;3420;3421;3422;3423;3424;3425;3426;3427;3428;3429;3430;3431;3432;3433;3434;3435;3436;3437;3438;3439;3440;3441;3442;3443	1963;3141;3360;3383;3385;3386;3407	5;6;40		123;125;133		-1;-1;-1;-1;-1;-1;-1
12	12	12	14	9	6	33.7	25.5	25.5	28.662	0	145.51	2199500000	39	35	7	9	8	5	6	5	255	NaN	33.3	30.2	32.5	512380000	685640000	1001500000	BJACESS04785_SVMP|m.7992_Zinc_metalloproteinase-disintegrin-like_4a_OS=Crotalus_adamanteus_PE=1_SV=1;BJACESS03483_SVMP|m.5822_Zinc_metalloproteinase-disintegrin-like_4a_OS=Crotalus_adamanteus_PE=1_SV=1;BJAR454SVMPPIII03_Zinc_metalloproteinase-disintegrin-like_halysase_OS=Gloydius_halys_PE=1|Q8AWI5|VM3HA_GLOHA;tr|A0A1L8D5X9|A0A1L8D5X9_BOTAT;BJACESS03197_SVMP|m.5260_Zinc_metalloproteinase-disintegr…	BJACESS04785_SVMP|m.7992_Zinc_metalloproteinase-disintegrin-like_4a_OS=Crotalus_adamanteus_PE=1_SV=1;BJACESS03483_SVMP|m.5822_Zinc_metalloproteinase-disintegrin-like_4a_OS=Crotalus_adamanteus_PE=1_SV=1;BJAR454SVMPPIII03_Zinc_metalloproteinase-disintegrin-like_halysase_OS=Gloydius_halys_PE=1|Q8AWI5|VM3HA_GLOHA;tr|A0A1L8D5X9|A0A1L8D5X9_BOTAT;BJACESS03197_SVMP|m.5260_Zinc_metalloproteinase-disintegr…	19	SVMP	BJACESS04785_SVMP|m.7992_Zinc_metalloproteinase-disintegrin-like_4a_OS=Crotalus_adamanteus_PE=1_SV=1;BJACESS03483_SVMP|m.5822_Zinc_metalloproteinase-disintegrin-like_4a_OS=Crotalus_adamanteus_PE=1_SV=1;BJAR454SVMPPIII03_Zinc_metalloproteinase-disintegrin-l	By MS/MS	By MS/MS	By MS/MS	False;True;True;True;True;True;True;False;False;False;False;True;True;True	ASQSNLTPEQQR;EHREFLIK;EHREFLIK;IIVQSTPSVTLDLFGNWR;IIVQSTPSVTLDLFGNWR;IIVQSTPSVTLDLFGNWR;IIVQSTPSVTLDLFGNWR;IIVQSTPSVTLDLFGNWR;IIVQSTPSVTLDLFGNWR;IIVQSTPSVTLDLFGNWR;IIVQSTPSVTLDLFGNWR;IIVQSTPSVTLDLFGNWR;IIVQSTPSVTLDLFGNWR;IIVQSTPSVTLDLFGNWRK;IIVQSTPSVTLDLFGNWRK;IIVQSTPSVTLDLFGNWRK;IIVQSTPSVTLDLFGNWRK;IIVQSTPSVTLDLFGNWRK;IIVQSTPSVTLDLFGNWRK;IIVQSTPSVTLDLFGNWRK;IIVQSTPSVTLDLFGNWRK;IIVQSTPSVTLDLFGNWR…	_ASQSNLTPEQQR_;_EHREFLIK_;_EHREFLIK_;_IIVQSTPSVTLDLFGNWR_;_IIVQSTPSVTLDLFGNWR_;_IIVQSTPSVTLDLFGNWR_;_IIVQSTPSVTLDLFGNWR_;_IIVQSTPSVTLDLFGNWR_;_IIVQSTPSVTLDLFGNWR_;_IIVQSTPSVTLDLFGNWR_;_IIVQSTPSVTLDLFGNWR_;_IIVQSTPSVTLDLFGNWR_;_IIVQSTPSVTLDLFGNWR_;_IIVQSTPSVTLDLFGNWRK_;_IIVQSTPSVTLDLFGNWRK_;_IIVQSTPSVTLDLFGNWRK_;_IIVQSTPSVTLDLFGNWRK_;_IIVQSTPSVTLDLFGNWRK_;_IIVQSTPSVTLDLFGNWRK_;_IIVQSTPSVTLDLFGNWRK…	26;72;184;185;230;278;415;427;428;453;456;531;532;533	28;80;208;209;259;309;473;485;486;514;518;601;602;603	112;113;114;346;347;348;1622;1623;1624;1625;1626;1627;1628;1629;1630;1631;1632;1633;1634;1635;1636;1637;1638;1639;1640;1641;1642;1643;1644;1645;1893;1894;2088;2089;3249;3250;3299;3300;3301;3423;3424;3425;3437;3438;3439;3812;3813;3814;3815;3816;3817;3818;3819;3820;3821;3822;3823;3824;3825;3826	118;369;370;1651;1652;1653;1654;1655;1656;1657;1658;1659;1660;1661;1662;1663;1664;1665;1666;1667;1668;1669;1670;1671;1672;1673;1674;1675;1676;1677;1678;1921;2077;3347;3383;3384;3385;3507;3516;3517;3873;3874;3875;3876;3877;3878;3879;3880	118;369;1651;1675;1921;2077;3347;3383;3385;3507;3516;3873;3879;3880					-1;-1;-1;-1;-1;-1;-1;-1;-1;-1;-1;-1;-1;-1;-1;-1;-1;-1;-1;-1;-1;-1;-1;-1;-1;-1;-1;-1;-1;-1;-1;-1;-1;-1;-1
3	4	4	4	4	4	12.6	12.6	12.6	48.939	0	92.73	315320000	15	8	3	4	4	3	4	4	436	NaN	12.4	12.6	12.6	130260000	93545000	91515000	BJACESS04808_SVMP|m.8030_Zinc_metalloproteinase-disintegrin-like_batroxstatin-3_(Fragment)_OS=Bothrops_atrox_PE=2_SV=1;BJAR454SVMPPIII01_Zinc_metalloproteinase-disintegrin-like_VMP-III_OS=Agkistrodon_piscivorus_leucostoma_PE=2|C9E1S0|VM3V3_AGKPL;BJACESS04369_SVMP|m.7299_Zinc_metalloproteinase-disintegrin-like_VMP-III_OS=Agkistrodon_piscivorus_leucostoma_PE=2_SV=1;sp|C5H5D4|VM33_BOTAT;BJACESS05555…	BJACESS04808_SVMP|m.8030_Zinc_metalloproteinase-disintegrin-like_batroxstatin-3_(Fragment)_OS=Bothrops_atrox_PE=2_SV=1;BJAR454SVMPPIII01_Zinc_metalloproteinase-disintegrin-like_VMP-III_OS=Agkistrodon_piscivorus_leucostoma_PE=2|C9E1S0|VM3V3_AGKPL;BJACESS04369_SVMP|m.7299_Zinc_metalloproteinase-disintegrin-like_VMP-III_OS=Agkistrodon_piscivorus_leucostoma_PE=2_SV=1;sp|C5H5D4|VM33_BOTAT;BJACESS05555…	20	SVMP	BJACESS04808_SVMP|m.8030_Zinc_metalloproteinase-disintegrin-like_batroxstatin-3_(Fragment)_OS=Bothrops_atrox_PE=2_SV=1;BJAR454SVMPPIII01_Zinc_metalloproteinase-disintegrin-like_VMP-III_OS=Agkistrodon_piscivorus_leucostoma_PE=2|C9E1S0|VM3V3_AGKPL;BJACESS043	By MS/MS	By MS/MS	By MS/MS	True;True;True;True	LVIVADNVMVR;LVIVADNVMVR;LVIVADNVMVR;LVIVADNVMVRK;LVIVADNVMVRK;TYHLVAVTMAHELGHNLGIHHDR;TYHLVAVTMAHELGHNLGIHHDR;YSDDYSDDLLDDGMVDHGTK;YSDDYSDDLLDDGMVDHGTK;YSDDYSDDLLDDGMVDHGTK;YSDDYSDDLLDDGMVDHGTK;YSDDYSDDLLDDGMVDHGTK	_LVIVADNVMVR_;_LVIVADNVMVR_;_LVIVADNVMVR_;_LVIVADNVMVRK_;_LVIVADNVMVRK_;_TYHLVAVTMAHELGHNLGIHHDR_;_TYHLVAVTMAHELGHNLGIHHDR_;_YSDDYSDDLLDDGMVDHGTK_;_YSDDYSDDLLDDGMVDHGTK_;_YSDDYSDDLLDDGMVDHGTK_;_YSDDYSDDLLDDGMVDHGTK_;_YSDDYSDDLLDDGMVDHGTK_	306;307;517;608	339;340;587;682	2179;2180;2181;2182;2183;3671;3672;3673;4307;4308;4309;4310;4311;4312	2154;2155;2156;2157;2158;2159;2160;2161;3726;3727;4316;4317;4318;4319;4320	2154;2160;3727;4319					-1;-1;-1;-1;-1;-1;-1;-1
2	2	2	2	1	1	28.7	16.1	16.1	9.898	0	8.0223	265010000	4	1	1	1	1	1	1	1	87	87	28.7	28.7	28.7	153760000	66680000	44569000	BJACESS04903_SVMP|m.8182_Zinc_metalloproteinase-disintegrin-like_bothrojarin-2_(Fragment)_OS=Bothrops_jararaca_PE=1_SV=1	BJACESS04903_SVMP|m.8182_Zinc_metalloproteinase-disintegrin-like_bothrojarin-2_(Fragment)_OS=Bothrops_jararaca_PE=1_SV=1	21	SVMP	BJACESS04903_SVMP|m.8182_Zinc_metalloproteinase-disintegrin-like_bothrojarin-2_(Fragment)_OS=Bothrops_jararaca_PE=1_SV=1	By MS/MS	By MS/MS	By MS/MS	True;False	ENVLITPCAQEDVK;ENVLITPCAQEDVK;ENVLITPCAQEDVK;PDYGMVDHGTK;PDYGMVDHGTK;PDYGMVDHGTK;PDYGMVDHGTK;PDYGMVDHGTK;PDYGMVDHGTK	_ENVLITPCAQEDVK_;_ENVLITPCAQEDVK_;_ENVLITPCAQEDVK_;_PDYGMVDHGTK_;_PDYGMVDHGTK_;_PDYGMVDHGTK_;_PDYGMVDHGTK_;_PDYGMVDHGTK_;_PDYGMVDHGTK_	80;369	90;419	399;400;401;3016;3017;3018;3019;3020;3021	423;424;425;426;3139;3140;3141;3142;3143;3144;3145;3146;3147	425;3141					-1
9	6	6	9	2	2	14.1	7.2	7.2	42.307	0	13.082	134530000	4	6	2	2	1	2	2	1	375	NaN	14.1	13.9	12.3	93228000	25722000	15577000	BJACESS05042_SVMP|m.8428_Zinc_metalloproteinase-disintegrin-like_ACLD_OS=Agkistrodon_contortrix_laticinctus_PE=2_SV=1;tr|A0A0K8RYQ3|A0A0K8RYQ3_CROHD;tr|A0A1W7RB97|A0A1W7RB97_CROAD;BJARGLAcontig03664|m.20848_Zinc_metalloproteinase-disintegrin-like_ACLD_OS=Agkistrodon_contortrix_laticinctus_PE=2|O42138|VM3AD_AGKCL;tr|A0A077L7G2|A0A077L7G2_PROEL;AB848137.1.p1	BJACESS05042_SVMP|m.8428_Zinc_metalloproteinase-disintegrin-like_ACLD_OS=Agkistrodon_contortrix_laticinctus_PE=2_SV=1;tr|A0A0K8RYQ3|A0A0K8RYQ3_CROHD;tr|A0A1W7RB97|A0A1W7RB97_CROAD	22	SVMP	BJACESS05042_SVMP|m.8428_Zinc_metalloproteinase-disintegrin-like_ACLD_OS=Agkistrodon_contortrix_laticinctus_PE=2_SV=1;tr|A0A0K8RYQ3|A0A0K8RYQ3_CROHD Metalloproteinase (Type III) 1 OS=Crotalus horridus OX=35024 PE=3 SV=1;tr|A0A1W7RB97|A0A1W7RB97_CROAD Cadam	By MS/MS	By MS/MS	By MS/MS	False;False;False;False;False;True;False;True;False	GNYYGYCRK;GNYYGYCRK;KGNYYGYCR;KYVEFVVVLDHGMYTK;KYVEFVVVLDHGMYTK;KYVEFVVVLDHGMYTK;KYVEFVVVLDHGMYTK;KYVEFVVVLDHGMYTK;KYVEFVVVLDHGMYTK;SHDNAQLL;SHDNAQLLT;SHDNAQLLT;SHDNAQLLTAIELDK;VVVLDHGMYTK;VVVLDHGMYTK;YRPQCILNEPLR;YRPQCILNEPLR;YRPQCILNEPLR;YVEFVVVLDHGMYTK;YVEFVVVLDHGMYTK;YVEFVVVLDHGMYTK;YVEFVVVLDHGMYTK;YVEFVVVLDHGMYTK;YVEFVVVLDHGMYTK;YVEFVVVLDHGMYTK;YVEFVVVLDHGMYTK;YVEFVVVLDHGMYTK;YVEFVVVLDHGMYTK…	_GNYYGYCRK_;_GNYYGYCRK_;_KGNYYGYCR_;_KYVEFVVVLDHGMYTK_;_KYVEFVVVLDHGMYTK_;_KYVEFVVVLDHGMYTK_;_KYVEFVVVLDHGMYTK_;_KYVEFVVVLDHGMYTK_;_KYVEFVVVLDHGMYTK_;_SHDNAQLL_;_SHDNAQLLT_;_SHDNAQLLT_;_SHDNAQLLTAIELDK_;_VVVLDHGMYTK_;_VVVLDHGMYTK_;_YRPQCILNEPLR_;_YRPQCILNEPLR_;_YRPQCILNEPLR_;_YVEFVVVLDHGMYTK_;_YVEFVVVLDHGMYTK_;_YVEFVVVLDHGMYTK_;_YVEFVVVLDHGMYTK_;_YVEFVVVLDHGMYTK_;_YVEFVVVLDHGMYTK_;_YVEFVVVLDHGMYT…	129;220;250;427;428;432;569;607;613	141;246;280;485;486;491;640;681;687	1064;1065;1804;1805;1978;1979;1980;1981;1982;1983;1984;3299;3300;3301;3358;3359;3939;3940;3941;3942;4301;4302;4303;4304;4305;4306;4330;4331;4332;4333;4334;4335;4336;4337;4338;4339;4340;4341;4342;4343;4344;4345;4346;4347;4348;4349	1107;1108;1820;1991;1992;1993;1994;1995;1996;3383;3384;3385;3450;3973;3974;4313;4314;4315;4336;4337;4338;4339;4340;4341;4342;4343;4344;4345;4346;4347;4348;4349;4350;4351;4352;4353;4354;4355;4356;4357;4358;4359;4360;4361	1108;1820;1994;3383;3385;3450;3973;4314;4337					-1;-1;-1;-1;-1;-1
2	2	2	2	1	1	29	15.1	15.1	10.709	0	9.1204	0	0	7	1	1	1	1	1	1	93	NaN	29	29	29	0	0	0	BJACESS05112_CTL|m.8554_Snaclec_stejaggregin-A_subunit_alpha_OS=Trimeresurus_stejnegeri_PE=2_SV=1;BJACESS04865_CTL|m.8114_Snaclec_stejaggregin-A_subunit_alpha_OS=Trimeresurus_stejnegeri_PE=2_SV=1;BJACESS05915_CTL|m.10087_Snaclec_stejaggregin-A_subunit_alpha_OS=Trimeresurus_stejnegeri_PE=2_SV=1;BJACESS04806_CTL|m.8022_Snaclec_stejaggregin-A_subunit_alpha_OS=Trimeresurus_stejnegeri_PE=2_SV=1;BJACES…	BJACESS05112_CTL|m.8554_Snaclec_stejaggregin-A_subunit_alpha_OS=Trimeresurus_stejnegeri_PE=2_SV=1;BJACESS04865_CTL|m.8114_Snaclec_stejaggregin-A_subunit_alpha_OS=Trimeresurus_stejnegeri_PE=2_SV=1;BJACESS05915_CTL|m.10087_Snaclec_stejaggregin-A_subunit_alpha_OS=Trimeresurus_stejnegeri_PE=2_SV=1;BJACESS04806_CTL|m.8022_Snaclec_stejaggregin-A_subunit_alpha_OS=Trimeresurus_stejnegeri_PE=2_SV=1;BJACES…	23	CTL	BJACESS05112_CTL|m.8554_Snaclec_stejaggregin-A_subunit_alpha_OS=Trimeresurus_stejnegeri_PE=2_SV=1;BJACESS04865_CTL|m.8114_Snaclec_stejaggregin-A_subunit_alpha_OS=Trimeresurus_stejnegeri_PE=2_SV=1;BJACESS05915_CTL|m.10087_Snaclec_stejaggregin-A_subunit_alph	By MS/MS	By MS/MS	By MS/MS	False;True	IQSSDLYAWIGLR;IQSSDLYAWIGLR;IQSSDLYAWIGLR;WNDGSSIIYVNWDK;WNDGSSIIYVNWDK	_IQSSDLYAWIGLR_;_IQSSDLYAWIGLR_;_IQSSDLYAWIGLR_;_WN(Deamidation (NQ))DGSSIIYVNWDK_;_WN(Deamidation (NQ))DGSSIIYVNWDK_	200;575	225;648	1692;1693;1694;3972;3973;3974;3975;3976;3977	1717;1718;1719;4002;4003	1719;4002	7		44		-1;-1;-1;-1;-1;-1;-1
3	4	4	4	1	1	26.7	11	11	21.256	0	15.479	250000000	1	1	1	1	1	1	1	1	191	191	20.4	26.7	26.7	44600000	81265000	124140000	BJACESS05396_DIESTER|m.9015_Venom_phosphodiesterase_2_OS=Crotalus_adamanteus_PE=1_SV=1	BJACESS05396_DIESTER|m.9015_Venom_phosphodiesterase_2_OS=Crotalus_adamanteus_PE=1_SV=1	26	PDE	BJACESS05396_DIESTER|m.9015_Venom_phosphodiesterase_2_OS=Crotalus_adamanteus_PE=1_SV=1	By MS/MS	By MS/MS	By MS/MS	True;False;False;False	IESEAHNLPYGRPQVLQNHTK;KEVTPFENIEVY;NPFYTPSPAK;NPFYTPSPAK;NPFYTPSPAK;YCLLHQAK	_IESEAHNLPYGRPQVLQNHTK_;_KEVTPFENIEVY_;_NPFYTPSPAK_;_NPFYTPSPAK_;_NPFYTPSPAK_;_YCLLHQAK_	178;217;361;585	198;243;411;658	1580;1581;1582;1795;1796;2993;2994;2995;4148;4149;4150	1614;1814;3124;3125;3126;3127;4175	1614;1814;3126;4175					-1
5	4	4	5	5	5	27.6	27.6	27.6	22.445	0	323.31	2918500000	12	22	5	4	4	5	4	4	199	NaN	27.6	27.6	27.6	735450000	1000600000	1182400000	BJACESS05981_CTL|m.10228_Snaclec_clone_2100755_OS=Deinagkistrodon_acutus_PE=2_SV=1;BJACESS06714_CTL|m.11721_Snaclec_clone_2100755_OS=Deinagkistrodon_acutus_PE=2_SV=1;BJACESS05900_CTL|m.10039_Snaclec_clone_2100755_OS=Deinagkistrodon_acutus_PE=2_SV=1;BJAR454CTL6_Snaclec_clone_2100755_OS=Deinagkistrodon_acutus_PE=2|Q8JIV8|SL_DEIAC;BJACESS06209_CTL|m.10731_Snaclec_clone_2100755_OS=Deinagkistrodon_acu…	BJACESS05981_CTL|m.10228_Snaclec_clone_2100755_OS=Deinagkistrodon_acutus_PE=2_SV=1;BJACESS06714_CTL|m.11721_Snaclec_clone_2100755_OS=Deinagkistrodon_acutus_PE=2_SV=1;BJACESS05900_CTL|m.10039_Snaclec_clone_2100755_OS=Deinagkistrodon_acutus_PE=2_SV=1;BJAR454CTL6_Snaclec_clone_2100755_OS=Deinagkistrodon_acutus_PE=2|Q8JIV8|SL_DEIAC;BJACESS06209_CTL|m.10731_Snaclec_clone_2100755_OS=Deinagkistrodon_acu…	27	CTL	BJACESS05981_CTL|m.10228_Snaclec_clone_2100755_OS=Deinagkistrodon_acutus_PE=2_SV=1;BJACESS06714_CTL|m.11721_Snaclec_clone_2100755_OS=Deinagkistrodon_acutus_PE=2_SV=1;BJACESS05900_CTL|m.10039_Snaclec_clone_2100755_OS=Deinagkistrodon_acutus_PE=2_SV=1 : BM40	By MS/MS	By MS/MS	By MS/MS	True;True;True;True;True	FTSMWLGLK;FTSMWLGLK;LASIHSSGEEAFVGQLASQTLK;LASIHSSGEEAFVGQLASQTLK;LASIHSSGEEAFVGQLASQTLK;LASIHSSGEEAFVGQLASQTLK;LASIHSSGEEAFVGQLASQTLK;LASIHSSGEEAFVGQLASQTLK;LASIHSSGEEAFVGQLASQTLK;LASIHSSGEEAFVGQLASQTLK;LASIHSSGEEAFVGQLASQTLK;LASIHSSGEEAFVGQLASQTLK;LASIHSSGEEAFVGQLASQTLK;RPYCTVMVVK;RPYCTVMVVK;RPYCTVMVVK;SIHSSGEEAFVGQLASQTLK;TWDDAESFCQTQHR;TWDDAESFCQTQHR;TWDDAESFCQTQHR;TWDDAESFCQTQHR;TWDDAESFCQTQ…	_FTSMWLGLK_;_FTSMWLGLK_;_LASIHSSGEEAFVGQLASQTLK_;_LASIHSSGEEAFVGQLASQTLK_;_LASIHSSGEEAFVGQLASQTLK_;_LASIHSSGEEAFVGQLASQTLK_;_LASIHSSGEEAFVGQLASQTLK_;_LASIHSSGEEAFVGQLASQTLK_;_LASIHSSGEEAFVGQLASQTLK_;_LASIHSSGEEAFVGQLASQTLK_;_LASIHSSGEEAFVGQLASQTLK_;_LASIHSSGEEAFVGQ(Deamidation (NQ))LASQTLK_;_LASIHSSGEEAFVGQ(Deamidation (NQ))LASQTLK_;_RPYCTVMVVK_;_RPYCTVMVVK_;_RPYCTVMVVK_;_SIHSSGEEAFVGQLASQTLK_;_T…	103;254;402;443;516	114;284;285;456;504;586	492;493;494;1994;1995;1996;1997;1998;1999;2000;2001;2002;2003;2004;2005;2006;2007;3156;3157;3158;3394;3665;3666;3667;3668;3669;3670	500;501;2004;2005;2006;2007;2008;2009;2010;2011;2012;2013;2014;2015;2016;2017;3278;3279;3280;3479;3720;3721;3722;3723;3724;3725	500;2005;3278;3479;3720	43		102		-1;-1;-1;-1;-1;-1;-1;-1;-1;-1;-1;-1;-1;-1;-1;-1;-1;-1;-1;-1;-1;-1
8	7	9	9	1	1	28.7	4.7	4.7	27.842	0	6.7809	0	0	5	1	0	1	1	0	1	258	NaN	23.6	24	28.7	0	0	0	sp|Q5W959|VSP14_BOTJA;BJAR454SVSP01_Snake_venom_serine_protease_HS114_OS=Bothrops_jararaca_PE=1|Q5W959|VSP14_BOTJA;BJACESS05941_SVSP|m.10150_Snake_venom_serine_protease_HS114_OS=Bothrops_jararaca_PE=1_SV=1;BJACESS08183_SVSP|m.14582_Snake_venom_serine_protease_HS114_OS=Bothrops_jararaca_PE=1_SV=1;BJACESS08248_SVSP|m.14718_Snake_venom_serine_protease_HS114_OS=Bothrops_jararaca_PE=1_SV=1	sp|Q5W959|VSP14_BOTJA;BJAR454SVSP01_Snake_venom_serine_protease_HS114_OS=Bothrops_jararaca_PE=1|Q5W959|VSP14_BOTJA;BJACESS05941_SVSP|m.10150_Snake_venom_serine_protease_HS114_OS=Bothrops_jararaca_PE=1_SV=1	30	SVSP	sp|Q5W959|VSP14_BOTJA Snake venom serine protease HS114 OS=Bothrops jararaca OX=8724 PE=1 SV=1;BJAR454SVSP01_Snake_venom_serine_protease_HS114_OS=Bothrops_jararaca_PE=1|Q5W959|VSP14_BOTJA;BJACESS05941_SVSP|m.10150_Snake_venom_serine_protease_HS114_OS=Bothr	By matching	By matching	By MS/MS	False;False;True;False;False;False;False;False;False	AAYPELPAEYR;AAYPELPAEYR;AAYPELPAEYR;GAHPCGQAPKPGLYTK;IMGWGSITPIQK;PPSVGSVCR;PPSVGSVCR;TLNQDEQTR;TLNQDEQTR;TLNQDEQTRNPK;TLNQDEQTRNPK;TLNQDEQTRNPK;TLNQDEQTRNPK;TLNQDEQTRNPK;TLNQDEQTRNPK;TLNQDEQTRNPK;TLNQDEQTRNPK;VVGGDECNINEHR;VVGGDECNINEHR;VVGGDECNINEHR;VVGGDECNINEHR;YGAHPCGQAPKPGLYTK;YGAHPCGQAPKPGLYTK;YPELPAEYR;YPELPAEYR;YPELPAEYR	_AAYPELPAEYR_;_AAYPELPAEYR_;_AAYPELPAEYR_;_GAHPCGQAPKPGLYTK_;_IMGWGSITPIQ(Deamidation (NQ))K_;_PPSVGSVCR_;_PPSVGSVCR_;_TLN(Deamidation (NQ))QDEQTR_;_TLNQDEQTR_;_TLNQ(Deamidation (NQ))DEQTRNPK_;_TLN(Deamidation (NQ))QDEQTRNPK_;_TLNQ(Deamidation (NQ))DEQTRNPK_;_TLNQDEQ(Deamidation (NQ))TRNPK_;_TLNQDEQTRNPK_;_TLNQDEQTRNPK_;_TLNQDEQTRNPK_;_TLNQDEQTRNPK_;_VVGGDECNINEHR_;_VVGGDECNINEHR_;_VVGGDECNINEHR_…	1;107;191;375;503;504;566;591;604	1;118;216;425;571;572;573;574;637;664;678	3;4;5;503;504;505;1667;1668;3054;3055;3056;3607;3608;3609;3610;3611;3612;3613;3614;3615;3616;3617;3618;3619;3620;3621;3622;3623;3624;3930;3931;3932;3933;4162;4163;4164;4165;4166;4292;4293;4294	3;4;5;6;7;8;9;10;11;12;510;1696;3180;3181;3676;3677;3678;3679;3680;3681;3682;3683;3684;3685;3966;3967;3968;3969;4186;4187;4188;4302;4303;4304;4305	12;510;1696;3181;3677;3683;3967;4186;4304	10;45;46;47		84;85;88;154		-1;-1;-1;-1;-1
12	11	10	14	14	1	38.3	38.3	5.1	28.431	0	218.93	11818000000	40	2	12	11	10	1	1	0	256	NaN	35.2	32.8	27.7	4094600000	3870800000	3852700000	BJACESS07115_SVSP|m.12466_Snake_venom_serine_protease_BthaTL_OS=Bothrops_alternatus_PE=2_SV=1;BJACESS11225_SVSP|m.20302_Snake_venom_serine_protease_BthaTL_OS=Bothrops_alternatus_PE=2_SV=1	BJACESS07115_SVSP|m.12466_Snake_venom_serine_protease_BthaTL_OS=Bothrops_alternatus_PE=2_SV=1	34	SVSP	BJACESS07115_SVSP|m.12466_Snake_venom_serine_protease_BthaTL_OS=Bothrops_alternatus_PE=2_SV=1	By MS/MS	By MS/MS	By MS/MS	True;True;True;True;True;True;True;True;True;True;True;True;True;True	DEEIRYPMEK;DEEIRYPMEK;DEEIRYPMEK;DKDIMLIR;EEIRYPMEK;FLAFLYPGR;FLAFLYPGR;FLAFLYPGR;GQFQGIVPWR;GQFQGIVPWR;IYLGLHTR;IYLGLHTR;IYLGLHTR;IYLGLHTR;LNRPVNDSPHIAPL;LPSNPPSVGSVCR;LPSNPPSVGSVCR;LPSNPPSVGSVCR;NGLPVTSR;PNDDEEIRYPMEK;PPSVGSVCR;PPSVGSVCR;SVPNDDEEIRYPM;SVPNDDEEIRYPM;SVPNDDEEIRYPMEK;SVPNDDEEIRYPMEK;SVPNDDEEIRYPMEK;SVPNDDEEIRYPMEK;SVPNDDEEIRYPMEK;SVPNDDEEIRYPMEK;SVPNDDEEIRYPMEK;SVPNDDEEIRYPMEK;SVP…	_DEEIRYPMEK_;_DEEIRYPMEK_;_DEEIRYPMEK_;_DKDIMLIR_;_EEIRYPMEK_;_FLAFLYPGR_;_FLAFLYPGR_;_FLAFLYPGR_;_GQFQGIVPWR_;_GQFQGIVPWR_;_IYLGLHTR_;_IYLGLHTR_;_IYLGLHTR_;_IYLGLHTR_;_LNRPVNDSPHIAPL_;_LPSNPPSVGSVCR_;_LPSNPPSVGSVCR_;_LPSNPPSVGSVCR_;_NGLPVTSR_;_PNDDEEIRYPMEK_;_PPSVGSVCR_;_PPSVGSVCR_;_SVPNDDEEIRYPM_;_SVPNDDEEIRYPM_;_SVPNDDEEIRYPMEK_;_SVPNDDEEIRYPMEK_;_SVPNDDEEIRYPMEK_;_SVPNDDEEIRYPMEK_;_SVPNDDEEIR…	36;44;67;94;133;212;283;286;343;372;375;476;477;542	39;47;75;105;147;238;314;317;388;422;425;542;543;544;545;612	142;143;144;169;170;331;469;470;471;1091;1092;1093;1778;1779;1780;1781;2102;2108;2109;2110;2565;2566;2567;3026;3054;3055;3056;3517;3518;3519;3520;3521;3522;3523;3524;3525;3526;3527;3528;3529;3530;3531;3846;3847	139;140;141;164;358;477;478;479;480;481;482;1135;1136;1137;1795;1796;1797;1798;1799;1800;1801;1802;1803;1804;1805;2083;2089;2090;2091;2092;2093;2094;2486;3151;3180;3181;3578;3579;3580;3581;3582;3583;3584;3585;3586;3587;3588;3589;3590;3591;3592;3593;3594;3595;3596;3597;3598;3599;3600;3601;3602;3603;3604;3605;3606;3607;3608;3609;3610;3611;3612;3613;3614;3895	140;164;358;477;1136;1795;2083;2091;2486;3151;3181;3578;3583;3895	2		83		-1;-1
3	2	3	3	2	2	11.3	5.5	5.5	31.753	0	17.766	19404000	2	1	2	1	2	2	1	2	275	275	11.3	10.9	11.3	7617200	994160	10793000	BJACESS09343|m.16926_Aminopeptidase_N_OS=Bos_taurus_GN=ANPEP_PE=2_SV=4	BJACESS09343|m.16926_Aminopeptidase_N_OS=Bos_taurus_GN=ANPEP_PE=2_SV=4	35	APase	BJACESS09343|m.16926_Aminopeptidase_N_OS=Bos_taurus_GN=ANPEP_PE=2_SV=4	By MS/MS	By matching	By MS/MS	True;True;False	FSTPFELQQLEQFK;FSTPFELQQLEQFKK;LPGGLMNQYNQILAIR;LPGGLMNQYNQILAIR;LPGGLMNQYNQILAIR	_FSTPFELQQLEQFK_;_FSTPFELQQLEQFKK_;_LPGGLMNQYNQILAIR_;_LPGGLMNQYNQILAIR_;_LPGGLMNQYNQILAIR_	100;101;284	111;112;315	484;485;486;487;488;2103;2104;2105	496;497;2084;2085;2086	496;497;2084					-1
5	4	3	5	5	2	12.9	12.9	4.8	56.144	0	31.426	105790000	6	1	5	4	3	2	1	0	497	497	12.9	10.3	8	36583000	36131000	33077000	BJACESS12474|m.22443_Xaa-Pro_aminopeptidase_2_OS=Homo_sapiens_GN=XPNPEP2_PE=2_SV=3	BJACESS12474|m.22443_Xaa-Pro_aminopeptidase_2_OS=Homo_sapiens_GN=XPNPEP2_PE=2_SV=3	36	APase	BJACESS12474|m.22443_Xaa-Pro_aminopeptidase_2_OS=Homo_sapiens_GN=XPNPEP2_PE=2_SV=3	By MS/MS	By MS/MS	By MS/MS	True;True;True;True;True	TIHWGEPTAFQK;VEDYDQIGASLRK;VVSLVPYAR;VVSLVPYAR	_TIHWGEPTAFQK_;_VEDYDQIGASLRK_;_VVSLVPYAR_;_VVSLVPYAR_	124;261;496;528;568	136;292;564;598;639	1047;1048;1049;2022;2023;3582;3583;3584;3716;3936;3937;3938	1093;2027;3656;3759;3971;3972	1093;2027;3656;3759;3971					-1
5	6	5	6	6	5	9.2	9.2	7.4	98.557	0	53.478	96961000	11	13	5	6	5	4	5	4	870	NaN	8	9.2	8	28895000	35229000	32837000	BJACESS12587|m.22667_Aminopeptidase_Ey_OS=Gallus_gallus_GN=ANPEP_PE=1_SV=1;tr|B6EWW6|B6EWW6_GLOBR;tr|T1DNX8|T1DNX8_CROHD;tr|A0A0K8S2L4|A0A0K8S2L4_CROHD;tr|B6EWW5|B6EWW5_GLOBR;BJACESS25780|m.43629_Aminopeptidase_Ey_OS=Gallus_gallus_GN=ANPEP_PE=1_SV=1;tr|A0A2D4LR91|A0A2D4LR91_9SAUR;tr|A0A2D4PNS1|A0A2D4PNS1_MICSU;tr|A0A1W7RJE8|A0A1W7RJE8_AGKCO;tr|U3FZS8|U3FZS8_MICFL;BJACESS22362|m.38440_Aminopeptida…	BJACESS12587|m.22667_Aminopeptidase_Ey_OS=Gallus_gallus_GN=ANPEP_PE=1_SV=1;tr|B6EWW6|B6EWW6_GLOBR;tr|T1DNX8|T1DNX8_CROHD;tr|A0A0K8S2L4|A0A0K8S2L4_CROHD;tr|B6EWW5|B6EWW5_GLOBR	37	APase	BJACESS12587|m.22667_Aminopeptidase_Ey_OS=Gallus_gallus_GN=ANPEP_PE=1_SV=1;tr|B6EWW6|B6EWW6_GLOBR Aminopeptidase (Fragment) OS=Gloydius brevicaudus OX=259325 PE=2 SV=1;tr|T1DNX8|T1DNX8_CROHD Aminopeptidase OS=Crotalus horridus OX=35024 PE=2 SV=1;tr|A0A0K8S	By MS/MS	By MS/MS	By MS/MS	True;True;True;True;True;True	AQIIDDAFNLAR;AQIIDDAFNLAR;AQIIDDAFNLAR;DLIVPNDVYR;GIDVTAPAIHNTWLEEK;LLATTQMQAADARK;LLATTQMQAADARK;LMNQLNEDLQK;LPGGLMNQYNQILAIR;LPGGLMNQYNQILAIR;LPGGLMNQYNQILAIR	_AQIIDDAFNLAR_;_AQIIDDAFNLAR_;_AQIIDDAFNLAR_;_DLIVPNDVYR_;_GIDVTAPAIHNTWLEEK_;_LLATTQMQAADARK_;_LLATTQMQAADARK_;_LMNQLNEDLQK_;_LPGGLMNQYNQILAIR_;_LPGGLMNQYNQILAIR_;_LPGGLMNQYNQILAIR_	21;52;119;274;279;284	23;59;131;305;310;315	100;101;102;262;1032;1033;1034;2067;2068;2069;2090;2091;2092;2103;2104;2105	107;108;109;273;1082;2060;2061;2078;2084;2085;2086	108;273;1082;2060;2078;2084					-1;-1;-1;-1;-1;-1;-1;-1;-1;-1;-1;-1;-1
4	4	3	4	4	4	5.7	5.7	5.7	109.54	0	23.549	64075000	8	16	4	4	3	4	4	3	953	NaN	5.7	5.7	4.6	19694000	26557000	17824000	tr|T2HQN1|T2HQN1_OVOOK;tr|T2HQ95|T2HQ95_PROFL;tr|T1E7B8|T1E7B8_CROHD;tr|A0A2H4N3C7|A0A2H4N3C7_BOTMO;tr|A0A1W7RJI8|A0A1W7RJI8_AGKCO;tr|A0A0K8S2L1|A0A0K8S2L1_CROHD;BJACESS13101|m.23580_Glutamyl_aminopeptidase_OS=Sus_scrofa_GN=ENPEP_PE=1_SV=1;tr|A0A077L6N8|A0A077L6N8_PROEL;tr|D3UW23|D3UW23_BITRH;tr|A5HUI5|A5HUI5_GLOBR;tr|A0A098M1S0|A0A098M1S0_9SAUR;tr|A0A0B8RZR1|A0A0B8RZR1_BOIIR;tr|A0A2D4PH28|A0A2D4…	tr|T2HQN1|T2HQN1_OVOOK;tr|T2HQ95|T2HQ95_PROFL;tr|T1E7B8|T1E7B8_CROHD;tr|A0A2H4N3C7|A0A2H4N3C7_BOTMO;tr|A0A1W7RJI8|A0A1W7RJI8_AGKCO;tr|A0A0K8S2L1|A0A0K8S2L1_CROHD;BJACESS13101|m.23580_Glutamyl_aminopeptidase_OS=Sus_scrofa_GN=ENPEP_PE=1_SV=1;tr|A0A077L6N8|A0A077L6N8_PROEL;tr|D3UW23|D3UW23_BITRH;tr|A5HUI5|A5HUI5_GLOBR;tr|A0A098M1S0|A0A098M1S0_9SAUR;tr|A0A0B8RZR1|A0A0B8RZR1_BOIIR	38	APase	tr|T2HQN1|T2HQN1_OVOOK Aminopeptidase OS=Ovophis okinavensis OX=8769 PE=2 SV=1;tr|T2HQ95|T2HQ95_PROFL Aminopeptidase OS=Protobothrops flavoviridis OX=88087 PE=2 SV=1 : tr|T2HPT7|T2HPT7_PROFL Aminopeptidase A OS=Protobothrops flavoviridis OX=88087 PE=2 SV=1	By MS/MS	By MS/MS	By MS/MS	True;True;True;True	AGFIDDAFALAR;AGFIDDAFALAR;AGFIDDAFALAR;DHQNFNLADR;IAIPDFGTGAMENWGLITYR;IAIPDFGTGAMENWGLITYR;MLEDWISPDHFR;MLEDWISPDHFR	_AGFIDDAFALAR_;_AGFIDDAFALAR_;_AGFIDDAFALAR_;_DHQNFNLADR_;_IAIPDFGTGAMENWGLITYR_;_IAIPDFGTGAMENWGLITYR_;_MLEDWISPDHFR_;_MLEDWISPDHFR_	4;40;171;326	4;43;191;364	11;12;13;161;162;1507;1508;1509;2394;2395;2396	20;21;22;158;1562;1563;2315;2316	22;158;1562;2315					-1;-1;-1;-1;-1;-1;-1;-1;-1;-1;-1;-1;-1;-1;-1;-1
2	2	2	2	2	2	6.6	6.6	6.6	38.691	0	11.95	39958000	5	9	2	2	2	2	2	2	349	NaN	6.6	6.6	6.6	13181000	16694000	10083000	BJACESS14770|m.26336_Phospholipase_A2_inhibitor_OS=Gloydius_brevicaudus_siniticus_PE=1_SV=1;BJACESS19077|m.33367_Phospholipase_A2_inhibitor_OS=Gloydius_brevicaudus_siniticus_PE=1_SV=1;tr|J3S4V8|J3S4V8_CROAD;tr|A0A481S7U7|A0A481S7U7_CRODU;tr|A0A481S725|A0A481S725_BOTMO;tr|A0A481S6U8|A0A481S6U8_BOTAL;tr|A0A481S8C9|A0A481S8C9_BOTNU;tr|A0A481S7E6|A0A481S7E6_BOTJA;tr|A0A2H4N3D8|A0A2H4N3D8_BOTMO	BJACESS14770|m.26336_Phospholipase_A2_inhibitor_OS=Gloydius_brevicaudus_siniticus_PE=1_SV=1;BJACESS19077|m.33367_Phospholipase_A2_inhibitor_OS=Gloydius_brevicaudus_siniticus_PE=1_SV=1;tr|J3S4V8|J3S4V8_CROAD;tr|A0A481S7U7|A0A481S7U7_CRODU;tr|A0A481S725|A0A481S725_BOTMO;tr|A0A481S6U8|A0A481S6U8_BOTAL;tr|A0A481S8C9|A0A481S8C9_BOTNU;tr|A0A481S7E6|A0A481S7E6_BOTJA;tr|A0A2H4N3D8|A0A2H4N3D8_BOTMO	40	Inhibitor	BJACESS14770|m.26336_Phospholipase_A2_inhibitor_OS=Gloydius_brevicaudus_siniticus_PE=1_SV=1;BJACESS19077|m.33367_Phospholipase_A2_inhibitor_OS=Gloydius_brevicaudus_siniticus_PE=1_SV=1;tr|J3S4V8|J3S4V8_CROAD Phospholipase A2 inhibitor subunit B OS=Crotalus	By MS/MS	By MS/MS	By MS/MS	True;True	GLPYLNVLNLK;GLPYLNVLNLK;NLPQLHTLDLSR;NLPQLHTLDLSR;NLPQLHTLDLSR	_GLPYLNVLNLK_;_GLPYLNVLNLK_;_NLPQLHTLDLSR_;_NLPQLHTLDLSR_;_NLPQLHTLDLSR_	123;347	135;392	1044;1045;1046;2580;2581;2582;2583;2584	1091;1092;2500;2501;2502	1091;2502					-1;-1;-1;-1;-1;-1;-1;-1;-1
7	8	6	8	1	1	40.4	9.2	9.2	25.443	0	12.304	156680000	4	31	1	1	1	1	1	1	228	NaN	36.8	40.4	27.2	76630000	12074000	67972000	BJACESS15153_SVSP|m.26987_Snake_venom_serine_protease_salmonase_OS=Gloydius_brevicaudus_PE=2_SV=1;BJARGLAcontig04258|m.20870_Snake_venom_serine_protease_ussurase_OS=Gloydius_ussuriensis_PE=2|Q8UUJ1|VSPUA_GLOUS;tr|A0A1L8D5V0|A0A1L8D5V0_BOTAT;tr|A0A2I7YS54|A0A2I7YS54_CROCT;tr|A0A193CHJ0|A0A193CHJ0_CROTA;tr|A0A194APC3|A0A194APC3_9SAUR;tr|T1D6N3|T1D6N3_CROHD;tr|A0A194ARH9|A0A194ARH9_9SAUR;sp|Q2QA04|V…	BJACESS15153_SVSP|m.26987_Snake_venom_serine_protease_salmonase_OS=Gloydius_brevicaudus_PE=2_SV=1;BJARGLAcontig04258|m.20870_Snake_venom_serine_protease_ussurase_OS=Gloydius_ussuriensis_PE=2|Q8UUJ1|VSPUA_GLOUS;tr|A0A1L8D5V0|A0A1L8D5V0_BOTAT;tr|A0A2I7YS54|A0A2I7YS54_CROCT;tr|A0A193CHJ0|A0A193CHJ0_CROTA;tr|A0A194APC3|A0A194APC3_9SAUR;tr|T1D6N3|T1D6N3_CROHD;tr|A0A194ARH9|A0A194ARH9_9SAUR;sp|Q2QA04|V…	41	SVSP	BJACESS15153_SVSP|m.26987_Snake_venom_serine_protease_salmonase_OS=Gloydius_brevicaudus_PE=2_SV=1;BJARGLAcontig04258|m.20870_Snake_venom_serine_protease_ussurase_OS=Gloydius_ussuriensis_PE=2|Q8UUJ1|VSPUA_GLOUS;tr|A0A1L8D5V0|A0A1L8D5V0_BOTAT BATXSVSP8 OS=Bo	By MS/MS	By MS/MS	By MS/MS	False;False;False;False;False;False;False;True	DKDIMLIR;FLALVYSDR;FLALVYSDR;FLALVYSDR;FLALVYSDR;LPSNPPSVGSVCR;LPSNPPSVGSVCR;LPSNPPSVGSVCR;PELPATSR;PPSVGSVCR;PPSVGSVCR;SDRFQCGGTLINQEWVLTAAHCDMR;TLCAGILEGGK;TLCAGILEGGK;TLCAGILEGGK;VNLPDVPHCANINLLHNSVCR;VNLPDVPHCANINLLHNSVCR;VNLPDVPHCANINLLHNSVCR;VNLPDVPHCANINLLHNSVCR	_DKDIMLIR_;_FLALVYSDR_;_FLALVYSDR_;_FLALVYSDR_;_FLALVYSDR_;_LPSNPPSVGSVCR_;_LPSNPPSVGSVCR_;_LPSNPPSVGSVCR_;_PELPATSR_;_PPSVGSVCR_;_PPSVGSVCR_;_SDRFQCGGTLINQEWVLTAAHCDMR_;_TLCAGILEGGK_;_TLCAGILEGGK_;_TLCAGILEGGK_;_VNLPDVPHCANINLLHNSVCR_;_VNLPDVPHCANINLLHNSVCR_;_VNLPDVPHCANINLLHNSVCR_;_VNLPDVPHCANINLLHNSVCR_	44;95;286;370;375;420;497;549	47;106;317;420;425;478;565;620	169;170;472;473;474;475;2108;2109;2110;3022;3023;3054;3055;3056;3266;3267;3585;3586;3587;3588;3589;3881;3882;3883;3884;3885	164;483;484;485;486;487;488;489;2089;2090;2091;2092;2093;2094;3148;3180;3181;3357;3657;3658;3659;3660;3661;3930;3931;3932;3933	164;489;2091;3148;3181;3357;3658;3931					-1;-1;-1;-1;-1;-1;-1;-1;-1;-1;-1;-1;-1;-1;-1;-1;-1;-1;-1;-1;-1;-1;-1;-1;-1;-1;-1;-1;-1;-1;-1
2	2	2	2	2	2	15.2	15.2	15.2	18.03	0	53.678	425600000	10	3	2	2	2	2	2	2	158	NaN	15.2	15.2	15.2	97979000	128420000	199190000	tr|A0A1L8D6E6|A0A1L8D6E6_BOTAT;BJACESS16850_CTL|m.29699_C-type_lectin_9a_OS=Crotalus_adamanteus_PE=1_SV=1;BJACESS06225_CTL|m.10773_C-type_lectin_9a_OS=Crotalus_adamanteus_PE=1_SV=1	tr|A0A1L8D6E6|A0A1L8D6E6_BOTAT;BJACESS16850_CTL|m.29699_C-type_lectin_9a_OS=Crotalus_adamanteus_PE=1_SV=1;BJACESS06225_CTL|m.10773_C-type_lectin_9a_OS=Crotalus_adamanteus_PE=1_SV=1	42	CTL	tr|A0A1L8D6E6|A0A1L8D6E6_BOTAT BATXCTL34 OS=Bothrops atrox OX=8725 PE=2 SV=1;BJACESS16850_CTL|m.29699_C-type_lectin_9a_OS=Crotalus_adamanteus_PE=1_SV=1;BJACESS06225_CTL|m.10773_C-type_lectin_9a_OS=Crotalus_adamanteus_PE=1_SV=1	By MS/MS	By MS/MS	By MS/MS	True;True	GESQMCQALSR;GESQMCQALSR;GESQMCQALSR;IDRPEYYVWIGLR;IDRPEYYVWIGLR;IDRPEYYVWIGLR;IDRPEYYVWIGLR;IDRPEYYVWIGLR;IDRPEYYVWIGLR	_GESQMCQALSR_;_GESQMCQALSR_;_GESQMCQALSR_;_IDRPEYYVWIGLR_;_IDRPEYYVWIGLR_;_IDRPEYYVWIGLR_;_IDRPEYYVWIGLR_;_IDRPEYYVWIGLR_;_IDRPEYYVWIGLR_	110;176	121;196	512;513;514;1569;1570;1571;1572;1573;1574	516;517;518;1605;1606;1607;1608;1609;1610;1611	516;1611					-1;-1;-1
1	2	2	2	1	1	8.3	4.8	4.8	24.802	0	6.0406	1524600000	6	1	1	1	1	1	1	1	228	228	4.8	8.3	8.3	565710000	536790000	422090000	BJACESS25801_SVSP|m.43669_Thrombin-like_enzyme_KN-BJ_2_OS=Bothrops_jararaca_PE=1_SV=1	BJACESS25801_SVSP|m.43669_Thrombin-like_enzyme_KN-BJ_2_OS=Bothrops_jararaca_PE=1_SV=1	44	SVSP	BJACESS25801_SVSP|m.43669_Thrombin-like_enzyme_KN-BJ_2_OS=Bothrops_jararaca_PE=1_SV=1	By MS/MS	By MS/MS	By MS/MS	False;True	DKDIMLIR;IMGWGTISASK;IMGWGTISASK;IMGWGTISASK	_DKDIMLIR_;_IMGWGTISASK_;_IMGWGTISASK_;_IMGWGTISASK_	44;192	47;217	169;170;1669;1670;1671	164;1697;1698;1699;1700;1701;1702	164;1697					-1
2	2	2	2	2	2	5.8	5.8	5.8	17.284	0	12.543	85662000	4	8	2	2	2	2	2	2	155	NaN	5.8	5.8	5.8	13755000	29594000	42314000	BJAR454CTL20_Snaclec_bothrojaracin_subunit_alpha_OS=Bothrops_jararaca_PE=1|Q56EB1|SLAA_BOTJA;tr|A0A098M1A1|A0A098M1A1_9SAUR;tr|A0A098M188|A0A098M188_9SAUR;tr|C6JUN6|C6JUN6_MICCO;tr|A0A194APD5|A0A194APD5_9SAUR;tr|A0A0B8RZW5|A0A0B8RZW5_BOIIR;tr|A0A0B8RYV3|A0A0B8RYV3_BOIIR;tr|A0A098LYH5|A0A098LYH5_PANGU	BJAR454CTL20_Snaclec_bothrojaracin_subunit_alpha_OS=Bothrops_jararaca_PE=1|Q56EB1|SLAA_BOTJA;tr|A0A098M1A1|A0A098M1A1_9SAUR;tr|A0A098M188|A0A098M188_9SAUR;tr|C6JUN6|C6JUN6_MICCO;tr|A0A194APD5|A0A194APD5_9SAUR;tr|A0A0B8RZW5|A0A0B8RZW5_BOIIR;tr|A0A0B8RYV3|A0A0B8RYV3_BOIIR;tr|A0A098LYH5|A0A098LYH5_PANGU	45	CTL	BJAR454CTL20_Snaclec_bothrojaracin_subunit_alpha_OS=Bothrops_jararaca_PE=1|Q56EB1|SLAA_BOTJA;tr|A0A098M1A1|A0A098M1A1_9SAUR C-type lectin 6b OS=Hypsiglena sp. JMG-2014 OX=1550645 PE=4 SV=1;tr|A0A098M188|A0A098M188_9SAUR C-type lectin 6a OS=Hypsiglena sp. J	By MS/MS	By MS/MS	By MS/MS	True;True	DLDVWIGLR;DLDVWIGLR;DLDVWIGLR;DLDVWIGLR;LDVWIGLR;LDVWIGLR	_DLDVWIGLR_;_DLDVWIGLR_;_DLDVWIGLR_;_DLDVWIGLR_;_LDVWIGLR_;_LDVWIGLR_	45;260	48;291	171;172;173;174;2019;2020;2021	165;166;167;168;2025;2026	168;2025					-1;-1;-1;-1;-1;-1;-1;-1
4	4	4	4	4	4	2.9	2.9	2.9	184.31	0	25.58	53385000	9	26	4	4	4	4	4	4	1649	NaN	2.9	2.9	2.9	17147000	17489000	18749000	BJAR454CVF1_Venom_factor_OS=Crotalus_adamanteus_PE=2|J3S836|VCO3_CROAD;tr|A0A0F7Z1I7|A0A0F7Z1I7_CROAD;tr|A0A194ARG1|A0A194ARG1_9SAUR;tr|A0A194APJ4|A0A194APJ4_SISTE;tr|Q49HM6|Q49HM6_AUSSU;tr|T1E3W8|T1E3W8_CROHD;tr|A0A081DUA7|A0A081DUA7_ECHCO;tr|A8QL55|A8QL55_OPHHA;sp|I2C090|VCO3_OPHHA;BJACESS14440_CVF|m.25787_Venom_factor_OS=Crotalus_adamanteus_PE=2_SV=1;tr|A0A346CLZ6|A0A346CLZ6_9SAUR;BJACESS42453…	BJAR454CVF1_Venom_factor_OS=Crotalus_adamanteus_PE=2|J3S836|VCO3_CROAD;tr|A0A0F7Z1I7|A0A0F7Z1I7_CROAD;tr|A0A194ARG1|A0A194ARG1_9SAUR;tr|A0A194APJ4|A0A194APJ4_SISTE;tr|Q49HM6|Q49HM6_AUSSU;tr|T1E3W8|T1E3W8_CROHD;tr|A0A081DUA7|A0A081DUA7_ECHCO;tr|A8QL55|A8QL55_OPHHA;sp|I2C090|VCO3_OPHHA;BJACESS14440_CVF|m.25787_Venom_factor_OS=Crotalus_adamanteus_PE=2_SV=1;tr|A0A346CLZ6|A0A346CLZ6_9SAUR;BJACESS42453…	46	CVF	BJAR454CVF1_Venom_factor_OS=Crotalus_adamanteus_PE=2|J3S836|VCO3_CROAD;tr|A0A0F7Z1I7|A0A0F7Z1I7_CROAD Venom factor OS=Crotalus adamanteus OX=8729 PE=2 SV=1 : sp|J3S836|VCO3_CROAD Venom factor OS=Crotalus adamanteus OX=8729 PE=2 SV=1;tr|A0A194ARG1|A0A194ARG	By MS/MS	By MS/MS	By MS/MS	True;True;True;True	EYVLPSFEVR;HFEVGFIQPGSVK;HFEVGFIQPGSVK;HFEVGFIQPGSVK;TFITPGVLR;TFITPGVLR;VIVPLQQGLHDIEVR;VIVPLQQGLHDIEVR;VIVPLQQGLHDIEVR	_EYVLPSFEVR_;_HFEVGFIQPGSVK_;_HFEVGFIQPGSVK_;_HFEVGFIQPGSVK_;_TFITPGVLR_;_TFITPGVLR_;_VIVPLQQGLHDIEVR_;_VIVPLQQGLHDIEVR_;_VIVPLQQGLHDIEVR_	86;151;487;535	96;169;555;605	431;432;433;1329;1330;1331;3556;3557;3558;3830;3831;3832	449;1372;1373;1374;3634;3635;3884;3885;3886	449;1374;3635;3885					-1;-1;-1;-1;-1;-1;-1;-1;-1;-1;-1;-1;-1;-1;-1;-1;-1;-1;-1;-1;-1;-1;-1;-1;-1;-1
17	18	18	20	20	17	28.6	28.6	24.9	91.858	0	323.31	2405700000	54	63	17	18	18	15	15	15	810	NaN	24.1	26.5	27.7	835560000	719790000	850390000	tr|A0A1L8D6B7|A0A1L8D6B7_BOTAT;BJAR454DIESTER1_Venom_phosphodiesterase_1_OS=Crotalus_adamanteus_PE=1|J3SEZ3|PDE1_CROAD;GFWW01032370.1.p1;GFWW01032371.1.p1;BJACESS00053_DIESTER|m.148_Venom_phosphodiesterase_1_OS=Crotalus_adamanteus_PE=1_SV=2;BJARGLA00445|m.21017_Venom_phosphodiesterase_1_OS=Crotalus_adamanteus_PE=1|J3SEZ3|PDE1_CROAD;BJACESS00332_DIESTER|m.579_Venom_phosphodiesterase_1_OS=Crotalus_…	tr|A0A1L8D6B7|A0A1L8D6B7_BOTAT;BJAR454DIESTER1_Venom_phosphodiesterase_1_OS=Crotalus_adamanteus_PE=1|J3SEZ3|PDE1_CROAD;GFWW01032370.1.p1;GFWW01032371.1.p1;BJACESS00053_DIESTER|m.148_Venom_phosphodiesterase_1_OS=Crotalus_adamanteus_PE=1_SV=2;BJARGLA00445|m.21017_Venom_phosphodiesterase_1_OS=Crotalus_adamanteus_PE=1|J3SEZ3|PDE1_CROAD;BJACESS00332_DIESTER|m.579_Venom_phosphodiesterase_1_OS=Crotalus_…	47	PDE	tr|A0A1L8D6B7|A0A1L8D6B7_BOTAT BATXPDE1 OS=Bothrops atrox OX=8725 PE=2 SV=1;BJAR454DIESTER1_Venom_phosphodiesterase_1_OS=Crotalus_adamanteus_PE=1|J3SEZ3|PDE1_CROAD;GFWW01032370.1.p1 Uniprot: Venom phosphodiesterase 2;TSANR: BATXPDE1;PFAM: Type I phosphod	By MS/MS	By MS/MS	By MS/MS	True;True;True;True;True;True;True;True;True;True;True;True;True;True;True;True;True;True;True;True	AATYFWPGSEVK;AATYFWPGSEVK;AATYFWPGSEVK;AGYLESWDSLMPNINK;AGYLESWDSLMPNINK;DYYTFDSEGIVK;DYYTFDSEGIVK;DYYTFDSEGIVK;GGTHGYDNEFK;GGTHGYDNEFK;IEEPDTTGHNYGPVSGEIIK;IEEPDTTGHNYGPVSGEIIK;KEVTPFENIEVY;LMVDQQWMAVR;LMVDQQWMAVR;LWNYFHTTLIPK;MYEGPAPR;NPAWWGGQPIWHTATY;NPAWWGGQPIWHTATY;NPAWWGGQPIWHTATYQGLK;NPAWWGGQPIWHTATYQGLK;NPAWWGGQPIWHTATYQGLK;NPAWWGGQPIWHTATYQGLK;NPAWWGGQPIWHTATYQGLK;NPAWWGGQPIWHTATYQGLK;NP…	_AATYFWPGSEVK_;_AATYFWPGSEVK_;_AATYFWPGSEVK_;_AGYLESWDSLMPNINK_;_AGYLESWDSLMPNINK_;_DYYTFDSEGIVK_;_DYYTFDSEGIVK_;_DYYTFDSEGIVK_;_GGTHGYDNEFK_;_GGTHGYDNEFK_;_IEEPDTTGHNYGPVSGEIIK_;_IEEPDTTGHNYGPVSGEIIK_;_KEVTPFENIEVY_;_LMVDQQWMAVR_;_LMVDQQWMAVR_;_LWNYFHTTLIPK_;_MYEGPAPR_;_NPAWWGGQPIWHTATY_;_NPAWWGGQPIWHTATY_;_NPAWWGGQPIWHTATYQGLK_;_NPAWWGGQPIWHTATYQGLK_;_NPAWWGGQPIWHTATYQGLK_;_NPAWWGGQPIWHTATYQGLK…	0;8;64;117;177;217;280;313;331;359;360;361;397;451;488;490;502;554;555;585	0;8;72;129;197;243;311;346;370;409;410;411;450;512;556;558;570;625;626;658	0;1;2;22;23;24;322;323;324;1026;1027;1028;1575;1576;1577;1578;1579;1795;1796;2093;2094;2095;2292;2293;2294;2414;2985;2986;2987;2988;2989;2990;2991;2992;2993;2994;2995;3143;3144;3145;3414;3415;3416;3417;3418;3419;3559;3560;3561;3562;3566;3604;3605;3606;3895;3896;3897;3898;3899;3900;3901;3902;4148;4149;4150	0;1;2;31;32;33;349;350;351;1078;1079;1612;1613;1814;2079;2080;2240;2332;3116;3117;3118;3119;3120;3121;3122;3123;3124;3125;3126;3127;3269;3270;3271;3498;3499;3500;3501;3502;3503;3636;3637;3638;3639;3644;3673;3674;3675;3939;3940;3941;3942;3943;3944;4175	2;33;350;1078;1612;1814;2080;2240;2332;3116;3123;3126;3269;3499;3638;3644;3675;3939;3944;4175					-1;-1;-1;-1;-1;-1;-1;-1;-1;-1;-1;-1;-1;-1;-1;-1;-1;-1;-1;-1;-1;-1;-1;-1;-1;-1;-1;-1;-1;-1;-1;-1;-1;-1;-1;-1;-1;-1;-1;-1;-1;-1;-1;-1;-1;-1;-1;-1;-1;-1;-1;-1;-1;-1;-1;-1;-1;-1;-1;-1;-1;-1;-1
8	9	8	9	3	1	25.4	12	2.6	46.985	0	69.618	520490000	13	7	3	3	3	1	1	1	417	NaN	23.7	25.4	23.7	259550000	148390000	112550000	BJARGLA00898|m.21260_Dipeptidase_2_OS=Mus_musculus_GN=Dpep2_PE=1|Q8C255|DPEP2_MOUSE;BJACESS19975|m.34647_Dipeptidase_3_OS=Mus_musculus_GN=Dpep3_PE=1_SV=1;BJACESS25833|m.43716_Dipeptidase_2_OS=Mus_musculus_GN=Dpep2_PE=1_SV=1;tr|A0A2D4MIE9|A0A2D4MIE9_9SAUR;tr|A0A0B8RR20|A0A0B8RR20_BOIIR;tr|A0A0K8RVV8|A0A0K8RVV8_CROHD;tr|V8P4B3|V8P4B3_OPHHA	BJARGLA00898|m.21260_Dipeptidase_2_OS=Mus_musculus_GN=Dpep2_PE=1|Q8C255|DPEP2_MOUSE;BJACESS19975|m.34647_Dipeptidase_3_OS=Mus_musculus_GN=Dpep3_PE=1_SV=1;BJACESS25833|m.43716_Dipeptidase_2_OS=Mus_musculus_GN=Dpep2_PE=1_SV=1	52	DPase	BJARGLA00898|m.21260_Dipeptidase_2_OS=Mus_musculus_GN=Dpep2_PE=1|Q8C255|DPEP2_MOUSE;BJACESS19975|m.34647_Dipeptidase_3_OS=Mus_musculus_GN=Dpep3_PE=1_SV=1;BJACESS25833|m.43716_Dipeptidase_2_OS=Mus_musculus_GN=Dpep2_PE=1_SV=1	By MS/MS	By MS/MS	By MS/MS	False;False;False;True;True;False;False;False;True	APVIFSHSSAY;APVIFSHSSAY;APVIFSHSSAY;APVIFSHSSAYSVCHHSR;ENHGIIMVTFPVK;ENHGIIMVTFPVK;ENHGIIMVTFPVK;ENHGIIMVTFPVK;ENHGIIMVTFPVK;ENHGIIMVTFPVK;IACLIGIEGGHSIDSSLAALR;IACLIGIEGGHSIDSSLAALR;IACLIGIEGGHSIDSSLAALR;LIDGHNDLPMK;LIDGHNDLPMK;LIDGHNDLPMK;LIDGHNDLPMK;LQAGHVGAQFWSVY;LTLEQIDVVR;LTLEQIDVVR;LTLEQIDVVR;LTLEQIDVVRR;LTLEQIDVVRR;LTLEQIDVVRR;LTLEQIDVVRR;LTLEQIDVVRR;YMTLTHTCNTPWAETSTK;YMTLTHTCNTPWAETSTK;…	_APVIFSHSSAY_;_APVIFSHSSAY_;_APVIFSHSSAY_;_APVIFSHSSAYSVCHHSR_;_ENHGIIMVTFPVK_;_ENHGIIMVTFPVK_;_ENHGIIMVTFPVK_;_ENHGIIMVTFPVK_;_ENHGIIMVTFPVK_;_ENHGIIMVTFPVK_;_IACLIGIEGGHSIDSSLAALR_;_IACLIGIEGGHSIDSSLAALR_;_IACLIGIEGGHSIDSSLAALR_;_LIDGHNDLPMK_;_LIDGHNDLPMK_;_LIDGHNDLPMK_;_LIDGHNDLPMK_;_LQAGHVGAQFWSVY_;_LTLEQIDVVR_;_LTLEQIDVVR_;_LTLEQIDVVR_;_LTLEQIDVVRR_;_LTLEQIDVVRR_;_LTLEQIDVVRR_;_LTLEQIDVVRR_;…	18;19;76;169;272;289;300;301;600	20;21;86;189;303;322;333;334;674	93;94;95;96;379;380;381;382;383;384;1502;1503;1504;2058;2059;2060;2061;2062;2063;2123;2124;2125;2156;2157;2158;2159;2160;2161;2162;2163;2164;4259;4260;4261;4262;4263;4264	99;100;101;102;410;411;412;413;414;415;1558;1559;1560;2054;2055;2056;2057;2111;2136;2137;2138;2139;2140;2141;2142;2143;4269;4270;4271;4272;4273;4274	100;102;413;1558;2055;2111;2136;2141;4272					-1;-1;-1;-1;-1;-1;-1
18	18	18	19	19	2	43.5	43.5	5.8	48.296	0	323.31	4007400000	74	10	18	18	18	2	2	2	428	NaN	43.5	43	43	1051700000	1330700000	1624900000	BJARGLA00907|m.21271_Glutaminyl-peptide_cyclotransferase_OS=Bothrops_jararaca_GN=QPCT_PE=2|Q9YIB5|QPCT_BOTJA;tr|A0A1W7RH88|A0A1W7RH88_AGKCO;tr|U3FZH0|U3FZH0_MICFL;tr|A0A098LZZ5|A0A098LZZ5_9SAUR;tr|M9ND08|M9ND08_MICFL;tr|A0A0B8RRL4|A0A0B8RRL4_BOIIR;sp|A7ISW2|QPCT_BOIDE;tr|M9NCG3|M9NCG3_DABRR;sp|P0CV92|QPCT_CROAT;BJACESS23971|m.40860_Glutaminyl-peptide_cyclotransferase_OS=Bothrops_jararaca_GN=QPCT_…	BJARGLA00907|m.21271_Glutaminyl-peptide_cyclotransferase_OS=Bothrops_jararaca_GN=QPCT_PE=2|Q9YIB5|QPCT_BOTJA;tr|A0A1W7RH88|A0A1W7RH88_AGKCO;tr|U3FZH0|U3FZH0_MICFL;tr|A0A098LZZ5|A0A098LZZ5_9SAUR;tr|M9ND08|M9ND08_MICFL;tr|A0A0B8RRL4|A0A0B8RRL4_BOIIR;sp|A7ISW2|QPCT_BOIDE;tr|M9NCG3|M9NCG3_DABRR	53	GC	BJARGLA00907|m.21271_Glutaminyl-peptide_cyclotransferase_OS=Bothrops_jararaca_GN=QPCT_PE=2|Q9YIB5|QPCT_BOTJA : sp|Q9YIB5|QPCT_BOTJA Glutaminyl-peptide cyclotransferase OS=Bothrops jararaca OX=8724 GN=QPCT PE=2 SV=1;tr|A0A1W7RH88|A0A1W7RH88_AGKCO Glutaminy	By MS/MS	By MS/MS	By MS/MS	True;True;True;True;True;True;True;True;True;True;True;True;True;True;True;True;True;True;True	GVPILHLIPSPFPR;GVPILHLIPSPFPR;GVPILHLIPSPFPR;GVPILHLIPSPFPR;GVPILHLIPSPFPR;GVPILHLIPSPFPR;HPVEDDHIPFLR;HPVEDDHIPFLR;HPVEDDHIPFLR;HRLQGLQAGWLVEEDTFQSHTPY;LIFFDGEEAFVR;LIFFDGEEAFVR;LQGLQAGWLVEEDTFQSHTPY;LQGLQAGWLVEEDTFQSHTPY;LQGLQAGWLVEEDTFQSHTPYGYR;LQGLQAGWLVEEDTFQSHTPYGYR;LQGLQAGWLVEEDTFQSHTPYGYR;MASTPHPPGAR;MASTPHPPGAR;MWQNDLHPILIER;MWQNDLHPILIER;MWQNDLHPILIER;MWQNDLHPILIER;MWQNDLHPILIER;MWQNDLH…	_GVPILHLIPSPFPR_;_GVPILHLIPSPFPR_;_GVPILHLIPSPFPR_;_GVPILHLIPSPFPR_;_GVPILHLIPSPFPR_;_GVPILHLIPSPFPR_;_HPVEDDHIPFLR_;_HPVEDDHIPFLR_;_HPVEDDHIPFLR_;_HRLQGLQAGWLVEEDTFQSHTPY_;_LIFFDGEEAFVR_;_LIFFDGEEAFVR_;_LQGLQAGWLVEEDTFQSHTPY_;_LQGLQAGWLVEEDTFQSHTPY_;_LQGLQAGWLVEEDTFQSHTPYGYR_;_LQGLQAGWLVEEDTFQSHTPYGYR_;_LQGLQAGWLVEEDTFQSHTPYGYR_;_MASTPHPPGAR_;_MASTPHPPGAR_;_MWQNDLHPILIER_;_MWQNDLHPILIER_;_MWQNDL…	137;155;160;273;290;291;321;330;346;362;363;388;389;390;445;489;572;581;605	151;174;179;304;323;324;355;369;391;412;413;439;440;441;506;557;643;654;679	1102;1103;1104;1105;1106;1107;1348;1349;1350;1363;2064;2065;2066;2126;2127;2128;2129;2130;2131;2132;2336;2337;2338;2408;2409;2410;2411;2412;2413;2577;2578;2579;2996;2997;2998;2999;3000;3001;3002;3003;3004;3104;3105;3106;3107;3108;3109;3110;3111;3112;3113;3398;3399;3400;3563;3564;3565;3949;3950;3951;3952;3953;3954;3955;3956;3957;4130;4131;4132;4295;4296;4297	1144;1145;1146;1147;1148;1149;1150;1151;1152;1153;1154;1389;1390;1391;1392;1406;2058;2059;2112;2113;2114;2115;2116;2266;2267;2325;2326;2327;2328;2329;2330;2331;2497;2498;2499;3128;3129;3130;3131;3132;3232;3233;3234;3235;3236;3237;3238;3239;3240;3241;3242;3243;3244;3482;3483;3484;3640;3641;3642;3643;3978;3979;3980;3981;3982;3983;3984;3985;3986;4158;4159;4306;4307;4308	1145;1389;1406;2058;2113;2115;2266;2329;2497;3128;3131;3233;3237;3244;3483;3641;3985;4159;4308					-1;-1;-1;-1;-1;-1;-1;-1;-1;-1
6	5	6	7	7	1	20.2	20.2	2	53.267	0	46.684	227500000	11	20	6	5	6	1	1	1	455	NaN	18.2	15.6	17.6	99050000	35608000	92841000	BJARGLA00940|m.21297_Hyaluronidase_OS=Crotalus_adamanteus_PE=1|J3S820|HYAL_CROAD;tr|A0A1L8D603|A0A1L8D603_BOTAT;tr|A0A2H4Z8F4|A0A2H4Z8F4_BOTAT;tr|A0A1W7RGP2|A0A1W7RGP2_AGKCO;sp|J3S820|HYAL_CROAD;tr|A0A194ART0|A0A194ART0_9SAUR;tr|A0A194AML0|A0A194AML0_9SAUR;tr|A0A194APM2|A0A194APM2_9SAUR;tr|A0A194ASY8|A0A194ASY8_SISMB;tr|A0A194ATK9|A0A194ATK9_SISTE;tr|T1D6Q3|T1D6Q3_CROHD;tr|A0A194APD1|A0A194APD1_9…	BJARGLA00940|m.21297_Hyaluronidase_OS=Crotalus_adamanteus_PE=1|J3S820|HYAL_CROAD;tr|A0A1L8D603|A0A1L8D603_BOTAT;tr|A0A2H4Z8F4|A0A2H4Z8F4_BOTAT;tr|A0A1W7RGP2|A0A1W7RGP2_AGKCO;sp|J3S820|HYAL_CROAD;tr|A0A194ART0|A0A194ART0_9SAUR;tr|A0A194AML0|A0A194AML0_9SAUR	54	HYA	BJARGLA00940|m.21297_Hyaluronidase_OS=Crotalus_adamanteus_PE=1|J3S820|HYAL_CROAD : BJAR454Hyalu1_Hyaluronidase_OS=Crotalus_adamanteus_PE=1|J3S820|HYAL_CROAD;tr|A0A1L8D603|A0A1L8D603_BOTAT Hyaluronidase OS=Bothrops atrox OX=8725 PE=2 SV=1 : MG132023.1.p1 U	By MS/MS	By MS/MS	By MS/MS	True;True;True;True;True;True;True	DLHPELSEDEIK;DSTALFPNIYLETILR;DYALPVFVYAR;DYALPVFVYAR;DYMNGPLGR;DYMNGPLGR;HSDSNAFLHLFPDSFR;HSDSNAFLHLFPDSFR;NNQLLWLWR;TFHGLGVIDWENWRPQWDR;TFHGLGVIDWENWRPQWDR;TFHGLGVIDWENWRPQWDR	_DLHPELSEDEIK_;_DSTALFPNIYLETILR_;_DYALPVFVYAR_;_DYALPVFVYAR_;_DYMNGPLGR_;_DYMNGPLGR_;_HSDSNAFLHLFPDSFR_;_HSDSNAFLHLFPDSFR_;_N(Deamidation (NQ))NQLLWLWR_;_TFHGLGVIDWENWRPQWDR_;_TFHGLGVIDWENWRPQWDR_;_TFHGLGVIDWENWRPQWDR_	46;58;61;63;163;358;486	49;66;69;71;183;408;554	175;303;304;305;314;315;316;319;320;321;1376;1377;1378;1379;2984;3553;3554;3555	169;333;334;344;345;347;348;1427;1428;3115;3631;3632;3633	169;334;345;347;1428;3115;3633	12;13		241;242		-1;-1;-1;-1;-1;-1;-1;-1;-1;-1;-1;-1;-1;-1;-1;-1;-1;-1;-1;-1
3	2	2	3	3	3	20.5	20.5	20.5	12.585	0	17.503	574280000	5	3	3	2	2	3	2	2	112	NaN	20.5	10.7	10.7	96208000	344240000	133830000	GO787864.1.p1;GW575480.1.p1;GW575675.1.p1	GO787864.1.p1;GW575480.1.p1;GW575675.1.p1	64	CTL	GO787864.1.p1 Uniprot: Snaclec coagulation factor IX/factor X-binding protein subunit B1;TSANR: BATXCTL2;PFAM: Lectin C-type domain;GW575480.1.p1 Uniprot: Snaclec anticoagulant protein subunit B;TSANR: BATXCTL2;PFAM: Lectin C-type domain;GW575675.1.p1	By MS/MS	By MS/MS	By MS/MS	True;True;True	LAQQSMDHGIF;LAQQSMDHGIF;LAQQSMDHGIF;LAQQSMDHGIFW;NWQWSNAAILK	_LAQQSMDHGIF_;_LAQQSMDHGIF_;_LAQQSMDHGIF_;_LAQQSMDHGIFW_;_NWQWSNAAILK_	252;253;365	282;283;415	1988;1989;1990;1991;1992;1993;3007	2000;2001;2002;2003;3134	2000;2003;3134					-1;-1;-1
4	4	3	5	4	4	7.8	7.8	7.8	23.786	0	175.55	105830000	3	1	3	3	2	3	3	2	219	219	7.8	7.8	7.8	105830000	0	0	GO788028.1.p1	GO788028.1.p1	65	SVMP	GO788028.1.p1 Uniprot: Zinc metalloproteinase-disintegrin-like jararhagin;TSANR: BATXSVMPIII28;PFAM: Reprolysin (M12B) family zinc metalloprotease PFAM: Metallo-peptidase family M12B Reprolysin-like PFAM: Metallo-peptidase family M12	By MS/MS	By MS/MS	By MS/MS	True;True;True;False;True	AYIASMCHPQR;AYIASMCHPQR;AYIASMCHPQR;AYIASMCHPQR;AYIASMCHPQR;AYIASMCHPQR;GPTIGYAYIAS;GPTIGYAYIASMCHPQR;GPTIGYAYIASMCHPQR;GPTIGYAYIASMCHPQR;GPTIGYAYIASMCHPQR;GPTIGYAYIASMCHPQR;GPTIGYAYIASMCHPQR;GPTIGYAYIASMCHPQR;GPTIGYAYIASMCHPQR;GPTIGYAYIASMCHPQR;GPTIGYAYIASMCHPQR;GPTIGYAYIASMCHPQR;GPTIGYAYIASMCHPQR;GPTIGYAYIASMCHPQR;GPTIGYAYIASMCHPQR;GPTIGYAYIASMCHPQR;GPTIGYAYIASMCHPQR;GPTIGYAYIASMCHPQR;GPTIGYAYI…	_AYIASMCHPQR_;_AYIASMCHPQR_;_AYIASMCHPQR_;_AYIASMCHPQR_;_AYIASMCHPQR_;_AYIASMCHPQ(Deamidation (NQ))R_;_GPTIGYAYIAS_;_GPTIGYAYIASMCHPQR_;_GPTIGYAYIASMCHPQR_;_GPTIGYAYIASMCHPQR_;_GPTIGYAYIASMCHPQR_;_GPTIGYAYIASMCHPQR_;_GPTIGYAYIASMCHPQR_;_GPTIGYAYIASMCHPQR_;_GPTIGYAYIASMCHPQR_;_GPTIGYAYIASMCHPQ(Deamidation (NQ))R_;_GPTIGYAYIASMCHPQ(Deamidation (NQ))R_;_GPTIGYAYIASMCHPQ(Deamidation (NQ))R_;_GPTIGYAY…	29;130;131;174;495	31;32;142;143;144;145;194;563	120;121;122;123;124;125;126;127;128;1066;1067;1068;1069;1070;1071;1072;1073;1074;1075;1076;1077;1078;1079;1080;1081;1082;1083;1084;1085;1086;1087;1539;1540;1541;3580;3581	123;124;125;126;127;128;1109;1110;1111;1112;1113;1114;1115;1116;1117;1118;1119;1120;1121;1122;1123;1124;1125;1126;1127;1128;1129;1130;1131;1587;3654;3655	124;1109;1118;1587;3654	56	8	56	52	-1
1	2	2	2	1	1	16.1	8.5	8.5	13.484	0	6.107	10361000	3	1	1	1	1	1	1	1	118	118	8.5	16.1	16.1	3314000	0	7047400	GR955252.1.p1	GR955252.1.p1	67	CTL	GR955252.1.p1 Uniprot: Snaclec botrocetin subunit alpha;TSANR: BATXCTL40;PFAM: Lectin C-type domain	By MS/MS	By MS/MS	By MS/MS	True;False	GDLYAWIGLR;GDLYAWIGLR;GDLYAWIGLR;MNWADAERF	_GDLYAWIGLR_;_GDLYAWIGLR_;_GDLYAWIGLR_;_MNWADAERF_	108;328	119;367	506;507;508;2403;2404	511;512;513;2321	512;2321					-1
2	3	3	3	2	2	29.8	21.5	21.5	13.879	0	24.895	560640000	4	24	2	2	2	2	2	2	121	NaN	21.5	29.8	29.8	156350000	165470000	238810000	GW576443.1.p1;GW581169.1.p1;GW583222.1.p1;GW582469.1.p1;GW576414.1.p1;GW575659.1.p1;GW579342.1.p1;GW583152.1.p1;GW581019.1.p1;GW575678.1.p1;GW583121.1.p1;GW582092.1.p1;GW579984.1.p1;GW578901.1.p1;GW575652.1.p1;GW581398.1.p1;GW580414.1.p1;GW576375.1.p1;GW579475.1.p1;GW582068.1.p1;GW577620.1.p1;GW577375.1.p1;GFWW01007375.1.p1;GW581176.1.p1	GW576443.1.p1;GW581169.1.p1;GW583222.1.p1;GW582469.1.p1;GW576414.1.p1;GW575659.1.p1;GW579342.1.p1;GW583152.1.p1;GW581019.1.p1;GW575678.1.p1;GW583121.1.p1;GW582092.1.p1;GW579984.1.p1;GW578901.1.p1;GW575652.1.p1	68	SVMP	GW576443.1.p1 Uniprot: Coagulation factor X-activating enzyme heavy chain;TSANR: BATXSVMPIII27;PFAM: ADAM cysteine-rich;GW581169.1.p1 Uniprot: Coagulation factor X-activating enzyme heavy chain;TSANR: BATXSVMPIII27;PFAM: ADAM cysteine-rich;GW583222.1.p	By MS/MS	By MS/MS	By MS/MS	True;False;True	FILNDEDIGMVLPGTK;FILNDEDIGMVLPGTK;FILNDEDIGMVLPGTK;GSGATVAEDR;GSGATVAEDR;RIPCAPEDVK	_FILNDEDIGMVLPGTK_;_FILNDEDIGMVLPGTK_;_FILNDEDIGMVLPGTK_;_GSGATVAEDR_;_GSGATVAEDR_;_RIPCAPEDVK_	93;134;392	104;148;445	466;467;468;1094;1095;3129;3130;3131	474;475;476;1138;1139;3262	476;1139;3262					-1;-1;-1;-1;-1;-1;-1;-1;-1;-1;-1;-1;-1;-1;-1;-1;-1;-1;-1;-1;-1;-1;-1;-1
[truncated: 37 more rows]

## Sheet: BI
Supplementary Table S37. Protein groups identified in at least two replicates of the non-glycosylated peptide fraction of B. insularis venom.
[truncated: 90 more rows]

## Sheet: BJ
Supplementary Table S38. Protein groups identified in at least two replicates of the non-glycosylated peptide fraction of B. jararaca venom.
[truncated: 143 more rows]

## Sheet: BU
Supplementary Table S39. Protein groups identified in at least two replicates of the non-glycosylated peptide fraction of B. jararacussu venom.
[truncated: 73 more rows]

## Sheet: BM
Supplementary Table S40. Protein groups identified in at least two replicates of the non-glycosylated peptide fraction of B. moojeni venom.
[truncated: 86 more rows]
